# Supplementary material for: Transcriptomic insights into antagonistic effects of gibberellin and abscisic acid on petal growth in Gerbera hybrida
Source: Front Plant Sci. 2015 Mar 17;6:168. doi: 10.3389/fpls.2015.00168 (PMC4362084; doi:10.3389/fpls.2015.00168)
Supplement: Supplementary file 1 [file Table1.XLSX]

## Sheet: Table S1
Supplemental Table S1. Table List of primers used for gene expression analysis
Accession	Annotation	Primer sequence	Product size (bp)	Purpose
GACN01021753	HB-transcription factor (HB)	F: 5’-TGTATCAGAATCCAGCCTCCCATT-3’	115	qRT-PCR
		R: 5’- GTCAGCAACCTCCCAGTCTCT-3’
GACN01038219	WRKY transcription factor 6 (WRKY)	F: 5’-GGTGCTAACTATCCAAGGGCGT-3’	100	qRT
		R: 5’-CGGACGAGTCTTCATCGGATCT-3’
GACN01007389	R2R3-MYB transcription factor ( MYB62)	F: 5’-CAAGCACGCCACCTCAAGATT-3’	142	qRT
		R: 5’-CGGCTTCCATTGTTGACGTAGAA-3’
GACN01026828	bHLH112-Like ( bHLH112)	F: 5’-GCCTGAAGACTCATCACTTGGC-3’	106	qRT
		R: 5’-CAACGGCTCATCGTGTTTCTCC-3’
GACN01014997	C2H2-type zinc finger protein (ZFP)	F: 5’-CCTCCTCCATCTCCTCCTCTTAG-3’	149	qRT
		R: 5’-CCTTCAACATCTTCACCCTCCAT-3’
GACN01043400	Transcription factor bHLH112 (bHLH123)	F: 5’-GGAGCCAAAGAACAAGACCTACG-3’	126	qRT
		R: 5’-CTACCTGAATGTGCTTCCGAAACTT-3’
GACN01018830	cycloidea-like 5 (CYC5)	F: 5’-AGTATTGCTCCTCCTGCCTCAC-3’	99	qRT
		R:5’-TCCTTCAGAAAGCTGCTGTTGC-3’
GACN01026292	Ring finger protein (RZFP)	F:5’-GGAGTTCAAAGTCAAACCGCGT-3’	131	qRT
		R: 5’-ACGCTAAAGGTAAGTCCGCTGT-3’
GACN01026017	MYB domain transcription factor (MYB73)	F: 5’-GGTAGTCCGTCCGGATCTGATG-3’	97	qRT
		R:5’-TCGATCTGATTCGATGCGTGGT-3’
GACN01028473	Transcrition factor TGA4 (TGA)	F: 5’-AAGCTTCAACAAACCCTGGCTC-3’	142	qRT
		R: 5’-CTTGTTGTCGAAGGTGATCGGC-3’
GACN01012550	Expansin-B3 (EXP)	F: 5’-TTAAGCTGTGGGTCATGCTACGA-3’	122	qRT
		R: 5’- GCGTTGTTAGGTAAGGCGTTGTT
GACN01039741	Expansin-A10 (EXP)	F: 5’-TGGCAAAGCAACTCTTACCTCAAC-3’	126	qRT
		R: 5’- CCCTTGGAATGTCTGACCAAACTG-3
GACN01023359	tubulin beta (TUB2)	F: 5’-TCAAGATGCAGTCACTGATGATGTC-3’	148	qRT
		R: 5’-CATACACGATACCTGAACTACACGC-3’
GACN01041978	Expansin-A1 (EXP)	F: 5’-GGGTTACGGTACAAACACTGCG-3’	98	qRT
		R: 5’-TGGGGTCGTCATTGCATCTCAT-3’
GACN01015175	Gibberellin-regulated protein (GEG2)	F: 5’-GTTCTTCGCGGTCTTCGTCTTG-3’	99	qRT
		R: 5’-CTTCCAGGTCCGAATCCGTTCT-3’
GACN01033373	Sleepy1 (SLY1)	F2: 5’-ATGAAGCGATCCATCTCCGACG-3’	144	qRT
		R2: 5’-CACATGCTTCAGCACCTCGTAA-3’
GACN01039702	PYR/PYL	F: 5’-GCTCACTACATACGAAGACACCAC-3’	113	qRT
		R:5’-CGCCTAACCAATGACCAAACGATA-3’
GACN01019807	protein phosphatase 2C (PP2C)	F: 5’-AGCCGTTCAACTTACTGTAGACCTT-3’	109	qRT
		R: 5’-TGACACGCCTGGTTCATCATCTA-3’
GACN01043385	Cytochrome P450 monooxygenase (CYP450M)	F: 5’-CAGAATTCACGGCCTGTGTGAG-3’	101	qRT
		R: 5’-CACTGGAACGGCAGGATAGAGT-3’
GACN01002748	Expansin (EXP)	F: 5’-CCTTGTTGACTGTTGCTGTTGTTG-3’	109	qRT
		R: 5’- TTCTACGGATTAACTTTCACCACCC-3’
GACN01007419	xyloglucan endotransglucosylase (XET)	F: 5’-GTGTACGCACATGGAAAGGGTG-3’	99	qRT
		R:5’-ATGGTGGTTCCAGAGGATGGTG-3’
GACN01040651	cellulose synthase A (CESA)	F: 5’-GCACCGATAGTCCTAACTCAAGATT-3’	97	qRT
		R: 5’-GCCGAATAGATTGGTCCGCATAA-3’
GACN01000327	Geranyl diphosphate synthase (GDS)	F: 5’-CTCATCATCGGCTTATCGTAGGC-3’	122	qRT
		R: 5’-GGTGGCGGATTGTTATGGTCTT-3’
