# Supplementary material for: Transcriptomic insights into antagonistic effects of gibberellin and abscisic acid on petal growth in Gerbera hybrida
Source: Front Plant Sci. 2015 Mar 17;6:168. doi: 10.3389/fpls.2015.00168 (PMC4362084; doi:10.3389/fpls.2015.00168)
Supplement: Supplementary file 2 [file Table2.XLSX]

## Sheet: Table S2
Supplemental Table S2. Differentially expressed genes after 2 h of GA treatment.
GeneID	NCBI accession No.	log2 Ratio(GA2h/CK2h)	GA 2h expression	P-value	FDR	Nr-annotation	Nt-annotation	Swissprot-annotation	COG-Function-Description	ko_definition	GO Component	GO Function	GO Process
Unigene1668_P1	GACN01018534	2.71621	Up	2.32e-05	0.000449573	--	--	--	--	--	-	-	-
Unigene570_P1	GACN01017452	2.08943	Up	2.5e-05	0.000481922	uncharacterized protein [Arabidopsis thaliana] >gi|332641225|gb|AEE74746.1| uncharacterized protein [Arabidopsis thaliana]	Ricinus communis conserved hypothetical protein, mRNA	--	--	--	-	-	-
Unigene1420_P1	GACN01018290	2.07001	Up	4.77e-06	0.000108302	--	--	--	--	--	-	-	-
Unigene19825_P1	GACN01036563	1.74775	Up	8.15e-14	6.45e-12	PREDICTED: similar to DnaJ-like protein [Vitis vinifera]	--	Chaperone protein dnaJ 11, chloroplastic OS=Arabidopsis thaliana GN=ATJ11 PE=1 SV=2	--	--	-	-	-
Unigene4351_P1	GACN01021199	1.65732	Up	4.98e-05	0.000889182	--	Grimmia orbicularis voucher MA-25043 18S ribosomal RNA gene, partial sequence; internal transcribed spacer 1, 5.8S ribosomal RNA gene, and internal transcribed spacer 2, complete sequence; and 26S ribosomal RNA gene, partial sequence	--	--	--	-	-	-
CL3541.Contig1_P1	GACN01009012	1.63132	Up	1.87e-13	1.43e-11	epoxide hydrolase-related protein [Arabidopsis thaliana] >gi|332658273|gb|AEE83673.1| epoxide hydrolase-related protein [Arabidopsis thaliana]	--	--	Predicted hydrolases or acyltransferases (alpha/beta hydrolase superfamily)	--	-	GO:0004713//protein tyrosine kinase activity	-
CL2006.Contig2_P1	GACN01005505	1.51982	Up	1.04e-05	0.000219062	starch associated protein R1 [Solanum tuberosum]	Citrus reticulata R1 mRNA, complete cds	Alpha-glucan water dikinase, chloroplastic OS=Solanum tuberosum GN=R1 PE=1 SV=2	Phosphoenolpyruvate synthase/pyruvate phosphate dikinase	alpha-glucan, water dikinase [EC:2.7.9.4]	-	-	-
Unigene13306_P1	GACN01030106	1.48309	Up	2.15e-06	5.19e-05	--	--	--	--	--	-	-	-
Unigene19438_P1	GACN01036181	1.46957	Up	1.01e-05	0.000213604	--	--	--	--	--	-	-	-
Unigene21279_P1	GACN01038004	1.44491	Up	8.94e-10	3.61e-08	AP2/ERF domain-containing transcription factor [Populus trichocarpa] >gi|222870860|gb|EEF07991.1| AP2/ERF domain-containing transcription factor [Populus trichocarpa]	Phyllostachys edulis cDNA clone: bphylf047i23, full insert sequence	Ethylene-responsive transcription factor 12 OS=Arabidopsis thaliana GN=ERF12 PE=2 SV=1	--	EREBP-like factor	-	-	-
CL1418.Contig2_P1	GACN01004056	1.36879	Up	0	0	--	--	--	--	--	-	-	-
Unigene11741_P1	GACN01028552	1.33695	Up	4.11e-06	9.41e-05	NADH dehydrogenase subunit 4 [Nicotiana tabacum]	Lactuca sativa mitochondrial NADH dehydrogenase subunit 4 (nad4) gene, complete cds	NADH-ubiquinone oxidoreductase chain 4 OS=Arabidopsis thaliana GN=ND4 PE=2 SV=2	NADH:ubiquinone oxidoreductase subunit 4 (chain M)	NADH dehydrogenase I subunit 4 [EC:1.6.5.3]	-	-	GO:0051234//establishment of localization
Unigene18025_P1	GACN01034794	1.32622	Up	9.93e-06	0.000209871	PREDICTED: homeobox-leucine zipper protein ATHB-52-like [Glycine max]	Vitis vinifera contig VV78X001506.3, whole genome shotgun sequence	Homeobox-leucine zipper protein ATHB-40 OS=Arabidopsis thaliana GN=ATHB-40 PE=2 SV=3	Homeodomain-containing transcription factor	homeobox-leucine zipper protein	-	-	GO:0010468//regulation of gene expression
Unigene17289_P1	GACN01034066	1.24666	Up	4.42e-07	1.21e-05	--	--	--	--	--	-	-	-
Unigene14912_P1	GACN01031707	1.23798	Up	3.69e-05	0.000681386	hypothetical protein VOLCADRAFT_101814 [Volvox carteri f. nagariensis] >gi|300266182|gb|EFJ50370.1| hypothetical protein VOLCADRAFT_101814 [Volvox carteri f. nagariensis]	--	--	--	--	-	-	-
Unigene25188_P1	GACN01041879	1.23382	Up	3.92e-08	1.26e-06	PREDICTED: leucine-rich repeat protein SHOC-2-like [Glycine max]	--	--	Leucine-rich repeat (LRR) protein	--	-	-	-
Unigene8516_P1	GACN01025350	1.23183	Up	9.68e-14	7.62e-12	PREDICTED: aspartic proteinase nepenthesin-2-like [Glycine max]	Oryza sativa Japonica Group Os01g0844500 (Os01g0844500) mRNA, complete cds	Aspartic proteinase Asp1 OS=Oryza sativa subsp. japonica GN=ASP1 PE=2 SV=1	--	--	-	GO:0046872//metal ion binding	-
Unigene27983_P1	GACN01044664	1.22174	Up	0	0	--	--	--	--	--	-	-	-
Unigene5109_P1	GACN01021951	1.19837	Up	2.46e-07	7.04e-06	pathogenesis-related genes transcriptional activator PTI6 [Solanum lycopersicum] >gi|7531181|sp|O04682.1|PTI6_SOLLC RecName: Full=Pathogenesis-related genes transcriptional activator PTI6; AltName: Full=PTO-interacting protein 6 >gi|2213785|gb|AAC49741.1| Pti6 [Solanum lycopersicum]	--	Pathogenesis-related genes transcriptional activator PTI6 OS=Solanum lycopersicum GN=PTI6 PE=2 SV=1	--	--	-	-	GO:0010468//regulation of gene expression
Unigene3791_P1	GACN01020645	1.18938	Up	8.48e-06	0.000182817	PREDICTED: crt homolog 1-like [Glycine max]	Solanum lycopersicum cDNA, clone: LEFL1003CB08, HTC in leaf	--	--	--	GO:0031224//intrinsic to membrane	-	-
CL985.Contig1_P1	GACN01002968	1.18597	Up	0	0	BAC19.14 [Solanum lycopersicum]	Antirrhinum majus clone BAC 38j15 genomic sequence	Scarecrow-like protein 15 OS=Arabidopsis thaliana GN=SCL15 PE=2 SV=3	--	phospholipase D [EC:3.1.4.4]	-	-	GO:0010468//regulation of gene expression
CL3979.Contig1_P1	GACN01009940	1.18239	Up	2.11e-13	1.6e-11	epoxide hydrolase [Solanum tuberosum]	Solanum lycopersicum cDNA, clone: LEFL1012CD10, HTC in leaf	--	--	--	-	-	-
Unigene9313_P1	GACN01026143	1.15768	Up	1.51e-06	3.75e-05	homeodomain-leucine zipper protein HD2 [Gossypium hirsutum]	--	Homeobox-leucine zipper protein HAT4 OS=Arabidopsis thaliana GN=HAT4 PE=1 SV=1	--	homeobox-leucine zipper protein	-	-	-
Unigene15695_P1	GACN01032485	1.15419	Up	1.75e-05	0.00034996	UGT protein [Gossypium hirsutum]	Stevia rebaudiana UDP-glycosyltransferase 76H1 mRNA, complete cds	UDP-glycosyltransferase 76E2 OS=Arabidopsis thaliana GN=UGT76E2 PE=2 SV=1	--	cytokinin-N-glucosyltransferase [EC:2.4.1.-]	-	-	-
Unigene25828_P1	GACN01042519	1.12757	Up	0	0	GRAS4 protein [Solanum lycopersicum] >gi|89474466|gb|ABD72960.1| GRAS4 [Solanum lycopersicum]	Ricinus communis Chitin-inducible gibberellin-responsive protein, putative, mRNA	Scarecrow-like protein 14 OS=Arabidopsis thaliana GN=SCL14 PE=2 SV=2	--	DELLA protein	-	-	-
CL1621.Contig1_P1	GACN01004562	1.12162	Up	2.96e-08	9.76e-07	PREDICTED: serine acetyltransferase 3, mitochondrial [Glycine max]	Arabidopsis lyrata subsp. lyrata AtSerat2_1, mRNA	Serine acetyltransferase 1, chloroplastic OS=Arabidopsis thaliana GN=SAT1 PE=1 SV=2	Serine acetyltransferase	serine O-acetyltransferase [EC:2.3.1.30]	-	GO:0016412//serine O-acyltransferase activity	-
CL383.Contig2_P1	GACN01001333	1.09704	Up	2.47e-09	9.51e-08	--	--	--	--	--	-	-	-
CL475.Contig2_P1	GACN01001580	1.07618	Up	1.47e-14	1.2e-12	aspartic proteinase nepenthesin-1 precursor [Cucumis melo subsp. melo]	Arabidopsis thaliana chromosome 2, complete sequence	--	--	--	-	GO:0004175//endopeptidase activity	-
Unigene1086_P1	GACN01017966	1.05642	Up	1.34e-05	0.000275738	--	Solanum lycopersicum cv. Heinz 1706, chromosome 5 BAC clone C05HBa0042L17, complete sequence	--	--	--	-	-	-
CL3910.Contig4_P1	GACN01009782	1.05345	Up	3.01e-12	1.91e-10	PREDICTED: uncharacterized protein LOC100800231 [Glycine max]	Arabidopsis lyrata subsp. lyrata DNAJ heat shock N-terminal domain-containing protein, mRNA	Extensin OS=Sorghum bicolor GN=HRGP PE=3 SV=1	--	--	-	-	-
CL1208.Contig1_P1	GACN01003535	1.03941	Up	0	0	LEDI-5c protein [Lithospermum erythrorhizon]	Hordeum vulgare subsp. vulgare cDNA clone: FLbaf46j03, mRNA sequence	12-oxophytodienoate reductase 1 OS=Arabidopsis thaliana GN=OPR1 PE=1 SV=2	NADH:flavin oxidoreductases, Old Yellow Enzyme family	12-oxophytodienoic acid reductase [EC:1.3.1.42]	-	-	-
CL3940.Contig2_P1	GACN01009857	1.03439	Up	1.26e-05	0.000259755	60S ribosomal protein L12 [Medicago truncatula] >gi|355507440|gb|AES88582.1| 60S ribosomal protein L12 [Medicago truncatula]	Cichorium intybus ribosomal protein L12 mRNA, partial cds	60S ribosomal protein L12 OS=Prunus armeniaca GN=RPL12 PE=2 SV=1	Ribosomal protein L11	large subunit ribosomal protein L12e	-	-	-
CL5140.Contig1_P1	GACN01012233	-10.9594	Down	2.16e-05	0.000421104	protein binding protein [Arabidopsis lyrata subsp. lyrata] >gi|297330516|gb|EFH60935.1| protein binding protein [Arabidopsis lyrata subsp. lyrata]	Arabidopsis thaliana PHD finger-containing protein (AT3G08020) mRNA, complete cds	Histone-lysine N-methyltransferase ATX3 OS=Arabidopsis thaliana GN=ATX3 PE=2 SV=2	--	--	-	GO:0046914//transition metal ion binding	-
CL5911.Contig1_P1	GACN01013623	-9.92638	Down	7.1e-08	2.22e-06	GRAS family transcription factor [Populus trichocarpa] >gi|222850501|gb|EEE88048.1| GRAS family transcription factor [Populus trichocarpa]	Populus trichocarpa GRAS family transcription factor (GRAS33), mRNA	Scarecrow-like protein 3 OS=Arabidopsis thaliana GN=SCL3 PE=2 SV=1	--	DELLA protein	-	-	-
CL5892.Contig1_P1	GACN01013592	-4.41307	Down	3.22e-06	7.56e-05	PREDICTED: uncharacterized protein LOC100814332 [Glycine max]	Arabidopsis thaliana CCT motif family protein (AT4G27900) mRNA, complete cds	Zinc finger protein CONSTANS-LIKE 1 OS=Arabidopsis thaliana GN=COL1 PE=1 SV=1	--	ribonuclease P/MRP protein subunit RPP1 [EC:3.1.26.5]	-	-	-
Unigene531_P1	GACN01017413	-3.52855	Down	1.64e-15	1.41e-13	PREDICTED: uncharacterized protein LOC100819861 [Glycine max]	--	--	--	--	-	-	-
Unigene11307_P1	GACN01028118	-3.31996	Down	5.04e-09	1.85e-07	kip-related cyclin-dependent kinase inhibitor 3 [Populus trichocarpa] >gi|222843509|gb|EEE81056.1| kip-related cyclin-dependent kinase inhibitor 3 [Populus trichocarpa]	--	Cyclin-dependent kinase inhibitor 5 OS=Oryza sativa subsp. japonica GN=KRP5 PE=2 SV=1	--	--	-	-	-
CL2585.Contig1_P1	GACN01006886	-3.04534	Down	8.99e-46	1.33e-43	sleepy 1 [Helianthus annuus]	Helianthus annuus isolate Ann1238 sleepy 1 mRNA, complete cds	F-box protein GID2 OS=Arabidopsis thaliana GN=GID2 PE=1 SV=1	--	F-box protein GID2	-	GO:0005488//binding	-
CL6968.Contig1_P1		-3.03756	Down	4.03e-07	1.11e-05	ORF56f [Pinus koraiensis] >gi|29469810|gb|AAO74138.1| ORF56f [Pinus koraiensis]	Oryza sativa Japonica Group cDNA clone:002-167-B02, full insert sequence	--	--	--	-	-	-
Unigene11368_P1	GACN01028179	-2.95739	Down	1.18e-06	2.99e-05	--	--	--	--	--	-	-	-
Unigene25379_P1	GACN01042070	-2.89065	Down	8.53e-101	1.61e-98	PREDICTED: uncharacterized protein LOC100802653 [Glycine max]	--	--	--	--	-	-	-
Unigene16592_P1	GACN01033373	-2.86373	Down	5.98e-26	6.75e-24	sleepy 1 [Helianthus annuus]	--	F-box protein GID2 OS=Arabidopsis thaliana GN=GID2 PE=1 SV=1	--	F-box protein GID2	-	GO:0005488//binding	-
CL1316.Contig3_P1	GACN01003808	-2.82811	Down	5.81e-06	0.000129026	PREDICTED: probable polyamine oxidase 5-like [Glycine max]	Vitis vinifera, whole genome shotgun sequence, contig VV78X168410.7, clone ENTAV 115	Probable polyamine oxidase 5 OS=Arabidopsis thaliana GN=PAO5 PE=2 SV=1	--	lysine-specific histone demethylase 1 [EC:1.-.-.-]	-	-	-
CL330.Contig1_P1	GACN01001204	-2.735	Down	1.65e-05	0.000332404	--	--	--	--	--	-	-	-
Unigene26676_P1	GACN01043366	-2.65208	Down	1.55e-37	2.11e-35	PREDICTED: uncharacterized protein LOC100814311 [Glycine max]	--	--	--	--	-	-	-
Unigene18059_P1	GACN01034826	-2.63546	Down	4.65e-05	0.000836595	PREDICTED: uncharacterized protein LOC100789329 [Glycine max]	Lotus japonicus genomic DNA, clone: LjT08O01, TM1781, complete sequence	--	--	alkylated DNA repair protein [EC:1.14.11.-]	-	-	-
Unigene21184_P1	GACN01037909	-2.63546	Down	4.85e-07	1.32e-05	PREDICTED: uncharacterized protein LOC100809742 [Glycine max]	--	--	--	--	-	-	-
Unigene29610_P1	GACN01046285	-2.63546	Down	4.85e-07	1.32e-05	PREDICTED: nitrate transporter 1.5-like [Glycine max]	--	Nitrate transporter 1.5 OS=Arabidopsis thaliana GN=NRT1.5 PE=1 SV=2	--	solute carrier family 15 (peptide/histidine transporter), member 3/4	-	-	GO:0015833//peptide transport
Unigene17043_P1	GACN01033821	-2.46038	Down	3.55e-05	0.000657782	Receptor-like protein kinase [Medicago truncatula]	--	Receptor-like serine/threonine-protein kinase At2g45590 OS=Arabidopsis thaliana GN=At2g45590 PE=2 SV=1	Serine/threonine protein kinase	[EC:2.7.1.-]	-	-	GO:0006464//protein modification process
Unigene22997_P1	GACN01039702	-2.44549	Down	2.02e-18	1.91e-16	pathogenesis-induced protein [Arachis hypogaea]	Capsicum annuum PIP1 (PIP1) gene, complete cds	Abscisic acid receptor PYL9 OS=Arabidopsis thaliana GN=PYL9 PE=1 SV=1	--	abscisic acid receptor PYR/PYL family	-	-	-
Unigene4909_P1	GACN01021753	-2.41307	Down	1.68e-06	4.12e-05	homeobox-leucine zipper protein HAHB-4 [Helianthus annuus]	Helianthus annuus homeobox-leucine zipper protein HAHB-4 (Hahb-4) mRNA, complete cds	Homeobox-leucine zipper protein ATHB-7 OS=Arabidopsis thaliana GN=ATHB-7 PE=2 SV=2	Homeodomain-containing transcription factor	homeobox-leucine zipper protein	-	-	-
Unigene18035_P1	GACN01034803	-2.2798	Down	3.53e-12	2.18e-10	PREDICTED: uncharacterized protein LOC100816065 [Glycine max]	--	--	--	--	-	-	-
Unigene20905_P1	GACN01037631	-2.24314	Down	2.54e-32	3.23e-30	sleepy 1 [Helianthus annuus]	--	--	--	F-box protein GID2	-	-	-
Unigene25316_P1	GACN01042007	-2.06912	Down	1.13e-06	2.88e-05	OSIGBa0132E09-OSIGBa0108L24.1 [Oryza sativa Indica Group]	--	Putative glucose-6-phosphate 1-epimerase OS=Cenchrus ciliaris PE=2 SV=1	--	glucose-6-phosphate 1-epimerase [EC:5.1.3.15]	-	-	-
CL3116.Contig3_P1	GACN01008084	-2.03756	Down	5.25e-05	0.000930776	PREDICTED: ABC transporter G family member 39-like [Glycine max]	Medicago truncatula chromosome 7 BAC clone mth2-53m12, complete sequence	ABC transporter G family member 39 OS=Arabidopsis thaliana GN=ABCG39 PE=2 SV=1	ABC-type multidrug transport system, ATPase component	U4/U6 small nuclear ribonucleoprotein PRP3	-	-	-
CL6243.Contig2_P1	GACN01014218	-1.98191	Down	4.76e-10	1.99e-08	uncharacterized protein [Arabidopsis thaliana] >gi|42571003|ref|NP_973575.1| uncharacterized protein [Arabidopsis thaliana] >gi|50897252|gb|AAT85765.1| At2g31560 [Arabidopsis thaliana] >gi|222423288|dbj|BAH19620.1| AT2G31560 [Arabidopsis thaliana] >gi|222423386|dbj|BAH19665.1| AT2G31560 [Arabidopsis thaliana] >gi|330253466|gb|AEC08560.1| uncharacterized protein [Arabidopsis thaliana] >gi|33025346…	Arabidopsis thaliana chromosome 2, complete sequence	--	--	--	-	-	-
Unigene12288_P1	GACN01029094	-1.97601	Down	2.74e-95	5.1e-93	MYB8 protein [Gerbera hybrid cultivar]	Gerbera hybrid cv. 'Terra Regina' mRNA for MYB8 protein	Myb-related protein 305 OS=Antirrhinum majus GN=MYB305 PE=2 SV=1	Myb superfamily proteins, including transcription factors and mRNA splicing factors	myb proto-oncogene protein, plant	-	-	GO:0010468//regulation of gene expression
Unigene4291_P1	GACN01021140	-1.92122	Down	2.5e-07	7.14e-06	PREDICTED: similar to transcription factor-related [Vitis vinifera]	--	Transcription factor HBP-1b(c38) OS=Triticum aestivum PE=2 SV=1	--	transcription factor TGA	-	-	-
CL4231.Contig1_P1	GACN01010502	-1.8725	Down	2.6e-07	7.4e-06	Ribosomal protein S10 [Medicago truncatula] >gi|355477385|gb|AES58588.1| Ribosomal protein S10 [Medicago truncatula]	Guizotia abyssinica chloroplast, complete genome	Uncharacterized mitochondrial protein AtMg00660 OS=Arabidopsis thaliana GN=AtMg00660 PE=4 SV=1	--	--	-	-	-
CL4353.Contig1_P1	GACN01010741	-1.85725	Down	2.79e-19	2.74e-17	PREDICTED: uncharacterized protein LOC100813335 [Glycine max]	Solanum lycopersicum cDNA, clone: LEFL3061D02, HTC in root	Uncharacterized protein At3g61260 OS=Arabidopsis thaliana GN=At3g61260 PE=1 SV=1	--	--	-	-	-
Unigene27125_P1	GACN01043813	-1.85047	Down	3.98e-07	1.1e-05	PREDICTED: nitrate transporter 1.5-like [Glycine max]	--	Nitrate transporter 1.5 OS=Arabidopsis thaliana GN=NRT1.5 PE=1 SV=2	--	solute carrier family 15 (peptide/histidine transporter), member 3/4	-	-	-
CL1934.Contig2_P1	GACN01005344	-1.83924	Down	0	0	CXE carboxylesterase [Actinidia deliciosa]	Actinidia deliciosa CXE carboxylesterase (CXE9) mRNA, complete cds	Gibberellin receptor GID1B OS=Arabidopsis thaliana GN=GID1B PE=1 SV=1	Esterase/lipase	gibberellin receptor GID1 [EC:3.-.-.-]	-	-	-
Unigene21328_P1	GACN01038053	-1.8371	Down	1.04e-29	1.26e-27	PREDICTED: probable membrane-associated kinase regulator 6-like [Glycine max]	Arabidopsis thaliana chromosome 5, complete sequence	Probable membrane-associated kinase regulator 6 OS=Arabidopsis thaliana GN=MAKR6 PE=2 SV=1	--	--	-	-	-
Unigene25663_P1	GACN01042354	-1.82811	Down	3.83e-05	0.000703901	uncharacterized protein [Arabidopsis thaliana] >gi|332642866|gb|AEE76387.1| uncharacterized protein [Arabidopsis thaliana]	--	--	--	--	-	-	-
Unigene8332_P1	GACN01025166	-1.82811	Down	3.16e-06	7.45e-05	PREDICTED: auxin response factor 9-like [Glycine max]	Glycine max cDNA, clone: GMFL01-24-D24	Auxin response factor 9 OS=Arabidopsis thaliana GN=ARF9 PE=2 SV=1	--	auxin response factor	GO:0043231//intracellular membrane-bounded organelle	-	-
Unigene16655_P1	GACN01033436	-1.80009	Down	1.11e-05	0.00023141	PREDICTED: serine/threonine-protein kinase HT1-like [Glycine max]	Oryza sativa Japonica Group Os02g0594100 (Os02g0594100) mRNA, complete cds	Serine/threonine-protein kinase HT1 OS=Arabidopsis thaliana GN=HT1 PE=1 SV=1	Serine/threonine protein kinase	sterile alpha motif and leucine zipper containing kinase AZK [EC:2.7.11.25]	-	-	-
CL5892.Contig2_P1	GACN01013593	-1.78894	Down	1.18e-10	5.34e-09	PREDICTED: uncharacterized protein LOC100814332 [Glycine max]	Arabidopsis thaliana CCT motif family protein (AT4G27900) mRNA, complete cds	Zinc finger protein CONSTANS-LIKE 5 OS=Arabidopsis thaliana GN=COL5 PE=2 SV=2	--	ribonuclease P/MRP protein subunit RPP1 [EC:3.1.26.5]	-	-	-
CL1713.Contig1_P1	GACN01004805	-1.77152	Down	1.68e-05	0.000337025	Calcium-binding protein CML38 [Medicago truncatula] >gi|355493838|gb|AES75041.1| Calcium-binding protein CML38 [Medicago truncatula]	Populus trichocarpa predicted protein, mRNA	Calcium-binding protein CML38 OS=Arabidopsis thaliana GN=CML38 PE=2 SV=1	Ca2+-binding protein (EF-Hand superfamily)	calcium-binding protein CML	-	GO:0046872//metal ion binding	-
Unigene2760_P1	GACN01019625	-1.74649	Down	6.05e-17	5.46e-15	PREDICTED: uncharacterized protein LOC100824442 [Brachypodium distachyon]	Populus EST from severe drought-stressed leaves	--	--	--	-	-	-
CL2801.Contig1_P1	GACN01007389	-1.73376	Down	6.48e-72	1.11e-69	MYB [Camellia sinensis]	Malus hybrid cultivar MYB protein (MYB) mRNA, partial cds	Transcription factor MYB21 OS=Arabidopsis thaliana GN=MYB21 PE=1 SV=1	Myb superfamily proteins, including transcription factors and mRNA splicing factors	myb proto-oncogene protein, plant	-	-	-
Unigene6337_P1	GACN01023176	-1.73225	Down	8.56e-44	1.25e-41	uncharacterized protein [Arabidopsis thaliana] >gi|42571003|ref|NP_973575.1| uncharacterized protein [Arabidopsis thaliana] >gi|50897252|gb|AAT85765.1| At2g31560 [Arabidopsis thaliana] >gi|222423288|dbj|BAH19620.1| AT2G31560 [Arabidopsis thaliana] >gi|222423386|dbj|BAH19665.1| AT2G31560 [Arabidopsis thaliana] >gi|330253466|gb|AEC08560.1| uncharacterized protein [Arabidopsis thaliana] >gi|33025346…	--	--	--	--	-	-	-
CL1870.Contig1_P1	GACN01005170	-1.6887	Down	9.24e-07	2.38e-05	PREDICTED: UDP-glycosyltransferase 85A2-like [Glycine max]	Glycine max cDNA, clone: GMFL01-14-F03	UDP-glycosyltransferase 85A2 OS=Arabidopsis thaliana GN=UGT85A2 PE=2 SV=1	--	cyanohydrin beta-glucosyltransferase [EC:2.4.1.85]	-	GO:0016757//transferase activity, transferring glycosyl groups	-
Unigene5248_P1	GACN01022090	-1.6761	Down	1.65e-05	0.00033216	PREDICTED: LRR receptor-like serine/threonine-protein kinase GSO1-like [Glycine max]	--	LRR receptor-like serine/threonine-protein kinase GSO2 OS=Arabidopsis thaliana GN=GSO2 PE=2 SV=2	Leucine-rich repeat (LRR) protein	protein brassinosteroid insensitive 1 [EC:2.7.10.1 2.7.11.1]	-	-	GO:0007275//multicellular organismal development
Unigene5729_P1	GACN01022568	-1.66807	Down	3.27e-15	2.76e-13	salt responsive protein 2 [Solanum lycopersicum] >gi|195549553|gb|ACG50004.1| salt responsive protein 2 [Solanum lycopersicum]	--	--	--	nucleolar pre-ribosomal-associated protein 1	-	-	-
CL3224.Contig1_P1	GACN01008317	-1.661	Down	1.62e-14	1.33e-12	PREDICTED: G-type lectin S-receptor-like serine/threonine-protein kinase At1g34300-like [Glycine max]	Medicago truncatula chromosome 2 clone mth2-74j13, complete sequence	G-type lectin S-receptor-like serine/threonine-protein kinase At1g34300 OS=Arabidopsis thaliana GN=At1g34300 PE=1 SV=1	Serine/threonine protein kinase	brassinosteroid insensitive 1-associated receptor kinase 1 [EC:2.7.10.1 2.7.11.1]	GO:0031410//cytoplasmic vesicle	-	-
Unigene14512_P1	GACN01031309	-1.66023	Down	2.93e-37	3.96e-35	--	Arabidopsis thaliana chromosome 5, complete sequence	--	--	--	-	-	-
Unigene10047_P1	GACN01026873	-1.65645	Down	1.56e-22	1.64e-20	uncharacterized protein [Arabidopsis thaliana] >gi|16323184|gb|AAL15326.1| At1g30260/F12P21_9 [Arabidopsis thaliana] >gi|21436007|gb|AAM51581.1| At1g30260/F12P21_9 [Arabidopsis thaliana] >gi|332193079|gb|AEE31200.1| uncharacterized protein [Arabidopsis thaliana]	--	--	--	--	-	-	-
Unigene10001_P1	GACN01026828	-1.65593	Down	9.07e-07	2.35e-05	Transcription factor bHLH112 [Medicago truncatula] >gi|355482451|gb|AES63654.1| Transcription factor bHLH112 [Medicago truncatula]	Arabidopsis thaliana Full-length cDNA Complete sequence from clone GSLTPGH44ZG06 of Hormone Treated Callus of strain col-0 of Arabidopsis thaliana (thale cress)	Transcription factor bHLH112 OS=Arabidopsis thaliana GN=BHLH112 PE=2 SV=1	--	--	-	-	-
Unigene10124_P1	GACN01026950	-1.63546	Down	4.65e-06	0.000105726	PREDICTED: mitochondrial carnitine/acylcarnitine carrier protein CACL-like [Glycine max]	--	Mitochondrial carnitine/acylcarnitine carrier-like protein OS=Arabidopsis thaliana GN=BOU PE=1 SV=1	--	solute carrier family 25 (mitochondrial carnitine/acylcarnitine transporter), member 20/29	GO:0031224//intrinsic to membrane	-	-
Unigene11400_P1	GACN01028211	-1.63546	Down	2.91e-09	1.11e-07	--	Malus x domestica MdSFBB9-alpha, S9-RNase, MdSFBB9-beta genes, complete cds, Psi-SFBB9-alpha, Psi-SFBB9-beta pseudogenes	--	--	--	-	-	-
CL6844.Contig2_P1	GACN01015248	-1.6285	Down	1.79e-24	1.96e-22	PREDICTED: auxin-induced protein 5NG4-like [Glycine max]	Vitis vinifera contig VV78X065016.11, whole genome shotgun sequence	Auxin-induced protein 5NG4 OS=Pinus taeda PE=2 SV=1	--	--	GO:0044464//cell part	-	-
Unigene21123_P1	GACN01037848	-1.62834	Down	6.52e-09	2.37e-07	RNA-binding protein [Cucumis melo subsp. melo]	Vitis vinifera contig VV78X216206.5, whole genome shotgun sequence	Protein MEI2-like 1 OS=Arabidopsis thaliana GN=ML1 PE=1 SV=1	--	polyadenylate-binding protein	-	-	-
CL1019.Contig1_P1	GACN01003052	-1.62512	Down	9.79e-12	5.46e-10	RecName: Full=Valine N-monooxygenase 1; AltName: Full=Cytochrome P450 79D1 >gi|6739527|gb|AAF27289.1|AF140613_1 N-hydroxylating cytochrome P450 [Manihot esculenta]	Arabidopsis lyrata subsp. lyrata CYP79C2, mRNA	Valine N-monooxygenase 1 OS=Manihot esculenta GN=CYP79D1 PE=1 SV=1	Cytochrome P450	cytochrome P450, family 79, subfamily A, polypeptide 2 [EC:1.14.13.-]	-	-	-
Unigene16799_P1	GACN01033577	-1.60947	Down	2.4e-05	0.000462945	PREDICTED: uncharacterized protein LOC100791504 [Glycine max]	Solanum lycopersicum cDNA, clone: FC09AA01, HTC in fruit	Metal tolerance protein B OS=Arabidopsis thaliana GN=MTPB PE=2 SV=1	--	solute carrier family 30 (zinc transporter), member 5	-	-	-
Unigene2866_P1	GACN01019731	-1.6007	Down	2.5e-07	7.15e-06	PREDICTED: uncharacterized protein LOC100806603 [Glycine max]	Arabidopsis thaliana Myosin heavy chain-related protein (AT5G41140) mRNA, complete cds	MAR-binding filament-like protein 1 OS=Arabidopsis thaliana GN=MFP1 PE=1 SV=2	ATPase involved in DNA repair	nucleoprotein TPR	-	-	-
Unigene29456_P1	GACN01046133	-1.59863	Down	1.56e-05	0.000315956	OSJNBa0083N12.2 [Oryza sativa Japonica Group]	Vitis vinifera contig VV78X140744.4, whole genome shotgun sequence	Uncharacterized protein At1g51745 OS=Arabidopsis thaliana GN=At1g51745 PE=2 SV=2	--	--	-	-	-
Unigene27002_P1	GACN01043691	-1.59364	Down	5.45e-05	0.000962512	PREDICTED: G-type lectin S-receptor-like serine/threonine-protein kinase At4g27290-like [Glycine max]	--	G-type lectin S-receptor-like serine/threonine-protein kinase At4g27290 OS=Arabidopsis thaliana GN=At4g27290 PE=2 SV=3	--	--	-	-	-
Unigene26033_P1	GACN01042724	-1.57908	Down	4.5e-21	4.59e-19	Abhydrolase domain-containing protein FAM108C1 [Medicago truncatula] >gi|355514134|gb|AES95757.1| Abhydrolase domain-containing protein FAM108C1 [Medicago truncatula]	Arabidopsis thaliana alpha/beta-hydrolase-like protein (AT1G32190) mRNA, complete cds	--	Hydrolases of the alpha/beta superfamily		-	-	-
Unigene17694_P1		-1.548	Down	3.39e-05	0.000632642	hypothetical protein MTR_3g035650 [Medicago truncatula] >gi|355488625|gb|AES69828.1| hypothetical protein MTR_3g035650 [Medicago truncatula]	Albugo laibachii Alem1, genomic contig CONTIG_3740_Em1_cons_v4_318_36_1	--	--	--	-	-	-
Unigene26917_P1	GACN01043607	-1.548	Down	3.39e-05	0.000632929	PREDICTED: uncharacterized protein LOC100817905 [Glycine max]	Vitis vinifera contig VV78X002343.10, whole genome shotgun sequence	--	--	--	-	-	-
Unigene1592_P1	GACN01018460	-1.53113	Down	5.91e-11	2.79e-09	UDP-glucose glucosyltransferase [Medicago truncatula] >gi|355490754|gb|AES71957.1| UDP-glucose glucosyltransferase [Medicago truncatula]	Mimulus guttatus clone MGBa-24L12, complete sequence	UDP-glycosyltransferase 75C1 OS=Arabidopsis thaliana GN=UGT75C1 PE=2 SV=2	Type V secretory pathway, adhesin AidA	anthocyanin 5-O-glucosyltransferase [EC:2.4.1.-]	-	GO:0016757//transferase activity, transferring glycosyl groups	-
Unigene12279_P1	GACN01029085	-1.48395	Down	0	0	Ycf68 [Medicago truncatula] >gi|355511282|gb|AES92424.1| Ycf68 [Medicago truncatula]	Ageratina adenophora chloroplast, complete genome	--	--	--	-	GO:0046914//transition metal ion binding	-
CL1446.Contig1_P1	GACN01004126	-1.48018	Down	1.29e-05	0.000265519	PREDICTED: lactoylglutathione lyase-like [Glycine max]	Populus EST from severe drought-stressed leaves	Lactoylglutathione lyase OS=Glycine max GN=GLXI PE=1 SV=1	Lactoylglutathione lyase and related lyases	lactoylglutathione lyase [EC:4.4.1.5]	-	-	GO:0044238//primary metabolic process
Unigene26710_P1	GACN01043400	-1.46554	Down	1.49e-08	5.1e-07	PREDICTED: transcription factor bHLH112-like [Glycine max]	--	Transcription factor bHLH112 OS=Arabidopsis thaliana GN=BHLH112 PE=2 SV=1	--	--	-	-	-
Unigene29543_P1		-1.4526	Down	5.12e-06	0.000115096	--	Albugo laibachii Alem1, genomic contig CONTIG_2241_Em1_cons_v4_956_58_2	--	--	--	-	-	-
Unigene23283_P1	GACN01039988	-1.44352	Down	2.62e-25	2.93e-23	CBL-interacting protein kinase 7 [Populus trichocarpa] >gi|116265934|gb|ABJ91215.1| CBL-interacting protein kinase 8 [Populus trichocarpa]	Glycine max SOS2-like protein kinase mRNA, complete cds	CBL-interacting serine/threonine-protein kinase 6 OS=Arabidopsis thaliana GN=CIPK6 PE=1 SV=1	Serine/threonine protein kinase	[EC:2.7.1.-]	-	-	-
Unigene6219_P1	GACN01023058	-1.44165	Down	3.87e-149	7.74e-147	photosystem II protein D1 [Phaseolus vulgaris]	Ageratina adenophora chloroplast, complete genome	Photosystem Q(B) protein OS=Nicotiana tabacum GN=psbA PE=3 SV=2	--	photosystem II P680 reaction center D1 protein	-	-	-
Unigene22914_P1	GACN01039619	-1.43297	Down	7.37e-06	0.00016078	cellulose synthase-like protein CslG [Nicotiana tabacum]	Brassica rapa subsp. pekinensis clone KBrH015O11, complete sequence	Cellulose synthase-like protein G3 OS=Arabidopsis thaliana GN=CSLG3 PE=2 SV=2	--	phospholipase D [EC:3.1.4.4]	-	GO:0016740//transferase activity	-
Unigene16732_P1	GACN01033513	-1.43145	Down	3.12e-06	7.36e-05	PREDICTED: transcription factor bHLH30-like [Glycine max]	Populus trichocarpa clone POP076-F15, complete sequence	Transcription factor bHLH30 OS=Arabidopsis thaliana GN=BHLH30 PE=1 SV=1	--	transcription factor MYC2	-	-	-
Unigene20569_P1	GACN01037295	-1.41307	Down	2.25e-07	6.5e-06	--	--	--	--	--	-	-	-
Unigene21131_P1	GACN01037856	-1.41307	Down	6.88e-06	0.000150981	PREDICTED: CUGBP Elav-like family member 2-like [Glycine max]	Solanum lycopersicum chromosome 9 clone C09HBa0080D01, complete sequence	Polyadenylate-binding protein 3 OS=Arabidopsis thaliana GN=PAB3 PE=2 SV=1	RNA-binding proteins (RRM domain)	CUG-BP- and ETR3-like factor	-	-	-
Unigene9598_P1	GACN01026428	-1.41307	Down	6.88e-06	0.0001509	PREDICTED: zinc finger CCCH domain-containing protein 41-like [Glycine max]	Vitis vinifera contig VV78X115539.4, whole genome shotgun sequence	Zinc finger CCCH domain-containing protein 41 OS=Arabidopsis thaliana GN=At3g27700 PE=1 SV=1	--	RNA-binding protein 26	-	GO:0005488//binding	-
Unigene28166_P1	GACN01044846	-1.40129	Down	1.08e-08	3.78e-07	unnamed protein product [Vitis vinifera]	Vitis vinifera, whole genome shotgun sequence, contig VV78X009740.12, clone ENTAV 115	--	--	--	-	-	-
CL1006.Contig1_P1	GACN01003020	-1.39919	Down	9.73e-69	1.65e-66	PREDICTED: UDP-glucuronate 4-epimerase 1-like [Glycine max]	Lotus japonicus genomic DNA, clone: LjT08P02, TM1700, complete sequence	UDP-glucuronate 4-epimerase 1 OS=Arabidopsis thaliana GN=GAE1 PE=1 SV=1	Nucleoside-diphosphate-sugar epimerases	UDP-glucuronate 4-epimerase [EC:5.1.3.6]	-	-	GO:0006139//nucleobase-containing compound metabolic process
CL7793.Contig2_P1	GACN01016794	-1.3937	Down	9.85e-06	0.000208488	cytokinin riboside 5'-monophosphate phosphoribohydrolase [Petunia x hybrida]	Petunia x hybrida PhLOG mRNA for cytokinin riboside 5'-monophosphate phosphoribohydrolase, complete cds	Cytokinin riboside 5'-monophosphate phosphoribohydrolase LOG7 OS=Arabidopsis thaliana GN=LOG7 PE=1 SV=2	Predicted Rossmann fold nucleotide-binding protein		-	-	-
Unigene8991_P1	GACN01025821	-1.39147	Down	8.66e-29	1.02e-26	--	--	--	--	--	-	-	-
Unigene9462_P1	GACN01026292	-1.38532	Down	1.57e-13	1.21e-11	S-RNase binding protein [Medicago truncatula] >gi|355485239|gb|AES66442.1| S-RNase binding protein [Medicago truncatula]	--	--	--	--	-	GO:0005488//binding	-
Unigene29009_P1	GACN01045688	-1.3845	Down	3.2e-10	1.37e-08	PREDICTED: uncharacterized protein LOC100786645 [Glycine max]	--	--	--	--	-	-	-
Unigene12237_P1	GACN01029043	-1.3819	Down	1.3e-223	2.66e-221	PREDICTED: uncharacterized protein LOC100815031 [Glycine max]	Solanum lycopersicum cDNA, clone: LEFL3140A15, HTC in root	Pollen-specific leucine-rich repeat extensin-like protein 3 OS=Arabidopsis thaliana GN=PEX3 PE=2 SV=1	--	phospholipase D [EC:3.1.4.4]	-	-	-
Unigene26558_P1	GACN01043248	-1.377	Down	5.95e-06	0.000131858	PREDICTED: uncharacterized protein LOC100796798 [Glycine max]	--	--	--	--	GO:0009536//plastid	-	-
CL5329.Contig2_P1	GACN01012551	-1.37408	Down	1.4e-05	0.000287647	alpha-expansin 3 [Populus tremula x Populus tremuloides]	Pyrus communis PcExp5 mRNA for expansin, complete cds	Expansin-A1 OS=Arabidopsis thaliana GN=EXPA1 PE=2 SV=1	--	--	-	-	-
CL7487.Contig1_P1	GACN01016322	-1.36244	Down	3.59e-06	8.32e-05	TBC1 domain family member [Medicago truncatula] >gi|355508734|gb|AES89876.1| TBC1 domain family member [Medicago truncatula]	Arabidopsis thaliana RabGAP/TBC domain-containing protein (AT5G54780) mRNA, complete cds	--	GTPase-activating protein	--	-	GO:0005099//Ras GTPase activator activity	-
CL3386.Contig1_P1	GACN01008670	-1.35862	Down	8.45e-06	0.000182263	serine carboxypeptidase-like 45 [Arabidopsis thaliana] >gi|42571671|ref|NP_973926.1| serine carboxypeptidase-like 45 [Arabidopsis thaliana] >gi|75331738|sp|Q93Y09.1|SCP45_ARATH RecName: Full=Serine carboxypeptidase-like 45; Flags: Precursor >gi|31376397|gb|AAP49525.1| At1g28110 [Arabidopsis thaliana] >gi|332192797|gb|AEE30918.1| serine carboxypeptidase-like 45 [Arabidopsis thaliana] >gi|332192798…	Glycine max strain Williams 82 clone GM_WBb0144O21, complete sequence	Serine carboxypeptidase-like 45 OS=Arabidopsis thaliana GN=SCPL45 PE=2 SV=1	Carboxypeptidase C (cathepsin A)	cathepsin A (carboxypeptidase C) [EC:3.4.16.5]	-	-	-
CL3824.Contig1_P1	GACN01009600	-1.35862	Down	8.05e-09	2.87e-07	dehydration-responsive element-binding protein 1A [Ageratina adenophora]	Ageratina adenophora dehydration-responsive element-binding protein 1A (DREB1A) mRNA, partial cds	Dehydration-responsive element-binding protein 1D OS=Arabidopsis thaliana GN=DREB1D PE=2 SV=1	ATPases involved in chromosome partitioning	EREBP-like factor	-	-	-
CL5893.Contig2_P1	GACN01013595	-1.35383	Down	6.75e-11	3.15e-09	LysM type receptor kinase [Lotus japonicus]	--	--	--	--	-	GO:0004672//protein kinase activity	-
Unigene6580_P1	GACN01023419	-1.35167	Down	3.07e-05	0.000576767	PREDICTED: uncharacterized protein LOC100800621 [Glycine max]	Vitis vinifera, whole genome shotgun sequence, contig VV78X042522.7, clone ENTAV 115	Early nodulin-like protein 2 OS=Arabidopsis thaliana GN=At4g27520 PE=1 SV=1	--	fatty acid desaturase (delta-4 desaturase) [EC:1.14.19.-]	-	-	-
CL6225.Contig1_P1	GACN01014188	-1.34964	Down	2.16e-06	5.22e-05	RecName: Full=R-linalool synthase QH1, chloroplastic; Flags: Precursor >gi|6469618|gb|AAF13357.1|AF154125_1 (3R)-linalool synthase [Artemisia annua]	Citrus jambhiri RlemTPS1 mRNA for limonene synthase, complete cds	R-linalool synthase QH1, chloroplastic (Fragment) OS=Artemisia annua GN=QH1 PE=1 SV=1	--	myrcene/ocimene synthase [EC:4.2.3.15]	-	-	-
CL38.Contig1_P1	GACN01000140	-1.34894	Down	4.73e-05	0.000849723	calcium-dependent lipid-binding domain-containing protein [Arabidopsis thaliana] >gi|297830434|ref|XP_002883099.1| C2 domain-containing protein [Arabidopsis lyrata subsp. lyrata] >gi|9294500|dbj|BAB02719.1| GTPase activating protein-like [Arabidopsis thaliana] >gi|62867625|gb|AAY17416.1| At3g17980 [Arabidopsis thaliana] >gi|149944327|gb|ABR46206.1| At3g17980 [Arabidopsis thaliana] >gi|297328939|g…	Solanum lycopersicum cDNA, clone: LEFL3126N10, HTC in root	Probable ADP-ribosylation factor GTPase-activating protein AGD13 OS=Arabidopsis thaliana GN=AGD13 PE=2 SV=1	Ca2+-dependent lipid-binding protein, contains C2 domain	--	-	-	-
Unigene21494_P1	GACN01038219	-1.34551	Down	1.28e-09	5.08e-08	WRKY transcription factor 6 [(Populus tomentosa x P. bolleana) x P. tomentosa]	Medicago truncatula WRKY transcription factor WRKY109669 mRNA, complete cds	Probable WRKY transcription factor 53 OS=Arabidopsis thaliana GN=WRKY53 PE=1 SV=1	--	WRKY transcription factor 29	-	-	-
Unigene26351_P1	GACN01043042	-1.34022	Down	1.88e-15	1.61e-13	PREDICTED: uncharacterized protein LOC100812134 [Glycine max]	Vitis vinifera contig VV78X267391.13, whole genome shotgun sequence	--	--	--	-	-	GO:0010468//regulation of gene expression
CL6184.Contig1_P1		-1.33693	Down	0	0	RRNA intron-encoded homing endonuclease [Medicago truncatula] >gi|355515722|gb|AES97345.1| RRNA intron-encoded homing endonuclease [Medicago truncatula]	Atractylodes japonica 18S ribosomal RNA gene and internal transcribed spacer 1, complete sequence; and 5.8S ribosomal RNA gene, partial sequence	--	--	--	-	-	-
Unigene21601_P1	GACN01038326	-1.33334	Down	3.05e-06	7.2e-05	PREDICTED: F-box protein At3g54460-like [Glycine max]	--	F-box protein At3g54460 OS=Arabidopsis thaliana GN=At3g54460 PE=2 SV=1	--	--	-	GO:0005488//binding	-
CL1934.Contig1_P1	GACN01005343	-1.33283	Down	2.38e-31	2.94e-29	CXE carboxylesterase [Actinidia deliciosa]	Actinidia deliciosa CXE carboxylesterase (CXE9) mRNA, complete cds	Gibberellin receptor GID1B OS=Arabidopsis thaliana GN=GID1B PE=1 SV=1	--	gibberellin receptor GID1 [EC:3.-.-.-]	-	-	-
Unigene12339_P1	GACN01029145	-1.3288	Down	9.68e-09	3.42e-07	PREDICTED: transcription factor bHLH71-like [Glycine max]	Humulus lupulus mRNA for basic helix-loop-helix transcription factor (bHLH1 gene), cultivar Osvald's 72, clone 2512	Transcription factor bHLH71 OS=Arabidopsis thaliana GN=BHLH71 PE=1 SV=1	--	transcription factor MYC2	-	-	GO:0010468//regulation of gene expression
Unigene26252_P1	GACN01042943	-1.32818	Down	7.84e-07	2.05e-05	isoamylase isoform 2 [Solanum tuberosum]	--	Isoamylase 2, chloroplastic OS=Arabidopsis thaliana GN=ISA2 PE=1 SV=2	Type II secretory pathway, pullulanase PulA and related glycosidases	glycogen operon protein GlgX [EC:3.2.1.-]	-	GO:0016798//hydrolase activity, acting on glycosyl bonds	-
Unigene26048_P1	GACN01042739	-1.32561	Down	2.53e-09	9.71e-08	KAN (KANADI); transcription factor [Vitis vinifera]	Solanum lycopersicum cDNA, clone: LEFL2032O01, HTC in fruit	Transcription repressor KAN1 OS=Arabidopsis thaliana GN=KAN1 PE=2 SV=1	--	two-component response regulator ARR-B family	-	-	GO:0009987//cellular process
Unigene1054_P1	GACN01017934	-1.32067	Down	6.75e-98	1.26e-95	P450 mono-oxygenase [Stevia rebaudiana]	Stevia rebaudiana P450 mono-oxygenase mRNA, complete cds	Cytochrome P450 82A3 OS=Glycine max GN=CYP82A3 PE=2 SV=1	Cytochrome P450	[EC:1.14.-.-]	-	GO:0016491//oxidoreductase activity	-
CL2363.Contig3_P1	GACN01006367	-1.31964	Down	3.31e-78	5.87e-76	PREDICTED: protein NSP-INTERACTING KINASE 1-like isoform 1 [Glycine max]	Glycine max clone cw36 NSP-interacting kinase mRNA, complete cds	Protein NSP-INTERACTING KINASE 1 OS=Arabidopsis thaliana GN=NIK1 PE=1 SV=1	Serine/threonine protein kinase	somatic embryogenesis receptor kinase 1 [EC:2.7.10.1 2.7.11.1]	-	-	-
Unigene14353_P1	GACN01031150	-1.31958	Down	2.4e-40	3.36e-38	PREDICTED: uncharacterized protein LOC100796499 isoform 1 [Glycine max] >gi|356566598|ref|XP_003551517.1| PREDICTED: uncharacterized protein LOC100796499 isoform 2 [Glycine max] >gi|356566600|ref|XP_003551518.1| PREDICTED: uncharacterized protein LOC100796499 isoform 3 [Glycine max] >gi|356566602|ref|XP_003551519.1| PREDICTED: uncharacterized protein LOC100796499 isoform 4 [Glycine max]	Vitis vinifera contig VV78X229922.9, whole genome shotgun sequence	--	--	--	-	-	-
Unigene12707_P1	GACN01029512	-1.31353	Down	3.99e-05	0.000727112	uncharacterized protein LOC100527115 precursor [Glycine max]	--	Classical arabinogalactan protein 26 OS=Arabidopsis thaliana GN=AGP26 PE=1 SV=2	--	phospholipase D [EC:3.1.4.4]	-	GO:0005488//binding	-
Unigene23337_P1	GACN01040042	-1.311	Down	7.82e-20	7.77e-18	PREDICTED: spore coat protein A-like [Glycine max]	Solanum lycopersicum cDNA, clone: LEFL1008AD08, HTC in leaf	--	Putative multicopper oxidases	--	-	-	-
Unigene9052_P1	GACN01025882	-1.30708	Down	6.45e-61	1.07e-58	SAUR family protein [Populus trichocarpa] >gi|222860821|gb|EEE98363.1| SAUR family protein [Populus trichocarpa]	Populus trichocarpa SAUR family protein (SAUR21), mRNA	Auxin-induced protein X10A OS=Glycine max PE=2 SV=1	--	SAUR family protein	-	-	-
Unigene21088_P1	GACN01037813	-1.30706	Down	4.92e-56	7.86e-54	Cytochrome P450 [Medicago truncatula] >gi|355499870|gb|AES81073.1| Cytochrome P450 [Medicago truncatula]	Lotus japonicus genomic DNA, chromosome 1, clone: LjT01M20, TM1911, complete sequence	Cytochrome P450 94A1 OS=Vicia sativa GN=CYP94A1 PE=2 SV=2	Cytochrome P450	[EC:1.14.-.-]	-	-	-
Unigene14477_P1	GACN01031274	-1.30515	Down	6.62e-07	1.76e-05	PREDICTED: uncharacterized protein LOC100798817 [Glycine max]	Vitis vinifera, whole genome shotgun sequence, contig VV78X081163.10, clone ENTAV 115	--	--	--	-	-	-
CL3766.Contig1_P1	GACN01009476	-1.30204	Down	1.01e-06	2.59e-05	predicted protein [Populus trichocarpa] >gi|222861166|gb|EEE98708.1| predicted protein [Populus trichocarpa]	--	--	--	--	-	-	-
Unigene7950_P1	GACN01024785	-1.30204	Down	1.85e-17	1.7e-15	--	--	--	--	--	-	-	-
Unigene780_P1		-1.29759	Down	3.98e-07	1.1e-05	Cell wall-associated hydrolase, partial [Medicago truncatula]	Oryza sativa Japonica Group cDNA clone:002-167-B02, full insert sequence	--	--	--	-	-	-
Unigene25109_P1	GACN01041800	-1.29746	Down	9.28e-90	1.71e-87	PREDICTED: uncharacterized protein LOC100812376 [Glycine max]	Vitis vinifera contig VV78X075663.15, whole genome shotgun sequence	--	--	--	-	-	-
CL2120.Contig1_P1	GACN01005775	-1.29626	Down	9.27e-06	0.00019779	Ganglioside-induced differentiation-associated protein [Medicago truncatula] >gi|355515333|gb|AES96956.1| Ganglioside-induced differentiation-associated protein [Medicago truncatula]	Arabidopsis lyrata subsp. lyrata appr-1-p processing enzyme family protein, mRNA	--	Predicted phosphatase homologous to the C-terminal domain of histone macroH2A1	--	-	-	-
Unigene21738_P1	GACN01038462	-1.29278	Down	5.62e-05	0.00099135	PREDICTED: uncharacterized protein LOC100816065 [Glycine max]	--	--	--	--	-	-	-
Unigene18047_P1	GACN01034814	-1.29014	Down	2.58e-23	2.75e-21	Cytokinin-O-glucosyltransferase [Medicago truncatula] >gi|355509504|gb|AES90646.1| Cytokinin-O-glucosyltransferase [Medicago truncatula]	Lycium barbarum UGT85A18 mRNA for glycosyltransferase, complete cds	UDP-glycosyltransferase 85A1 OS=Arabidopsis thaliana GN=UGT85A1 PE=1 SV=1	--	cyanohydrin beta-glucosyltransferase [EC:2.4.1.85]	-	GO:0016758//transferase activity, transferring hexosyl groups	-
Unigene28893_P1	GACN01045572	-1.28754	Down	2.18e-05	0.000424394	Ac transposase-like protein [Arabidopsis thaliana]	Vitis vinifera, whole genome shotgun sequence, contig VV78X130361.9, clone ENTAV 115	Putative AC transposase OS=Zea mays PE=2 SV=2	--	--	-	GO:0005488//binding	-
Unigene10679_P1	GACN01027492	-1.27557	Down	9.55e-11	4.38e-09	PREDICTED: uncharacterized protein LOC100527519 [Glycine max]	Vitis vinifera contig VV78X144195.7, whole genome shotgun sequence	--	--	--	-	-	-
Unigene2816_P1	GACN01019681	-1.26623	Down	1.18e-05	0.000246286	PREDICTED: ABC transporter C family member 8-like [Glycine max]	--	ABC transporter C family member 8 OS=Arabidopsis thaliana GN=ABCC8 PE=2 SV=3	--	--	-	GO:0017111//nucleoside-triphosphatase activity	-
Unigene29090_P1	GACN01045767	-1.26623	Down	1.18e-05	0.000246162	PREDICTED: similar to ATGDU3 (ARABIDOPSIS THALIANA GLUTAMINE DUMPER 3) [Vitis vinifera]	PREDICTED: Vitis vinifera similar to ATGDU3 (ARABIDOPSIS THALIANA GLUTAMINE DUMPER 3) (LOC100266820), mRNA	--	--	--	-	-	-
Unigene9553_P1	GACN01026383	-1.26623	Down	1.18e-05	0.000246037	PREDICTED: uncharacterized protein LOC100784190 [Glycine max]	Boechera divaricarpa isolate SLW-C-B08 mRNA sequence	--	--	--	-	-	-
CL359.Contig2_P1	GACN01001271	-1.26421	Down	7.43e-32	9.35e-30	CBL-interacting protein kinase 7 [Populus trichocarpa] >gi|116265934|gb|ABJ91215.1| CBL-interacting protein kinase 8 [Populus trichocarpa]	Phaseolus vulgaris PvCIPK5 mRNA for protein kinase, complete cds	CBL-interacting serine/threonine-protein kinase 6 OS=Arabidopsis thaliana GN=CIPK6 PE=1 SV=1	Serine/threonine protein kinase	[EC:2.7.1.-]	-	-	GO:0006464//protein modification process
Unigene12946_P1	GACN01029751	-1.26143	Down	2.67e-121	5.22e-119	PREDICTED: uncharacterized protein LOC100797178 [Glycine max]	Arabidopsis thaliana uncharacterized protein (AT4G17670) mRNA, complete cds	--	--	--	-	-	-
Unigene1354_P1	GACN01018228	-1.26022	Down	4.63e-10	1.94e-08	PREDICTED: probable mitochondrial chaperone BCS1-B-like [Glycine max]	Arabidopsis thaliana chromosome 2, complete sequence	--	--	mitochondrial chaperone BCS1	-	GO:0016462//pyrophosphatase activity	-
Unigene25779_P1	GACN01042470	-1.26006	Down	1.13e-08	3.93e-07	protein kinase [Prunus cerasifera]	Medicago truncatula chromosome 7 clone mth2-10p23, complete sequence	G-type lectin S-receptor-like serine/threonine-protein kinase SD3-1 OS=Arabidopsis thaliana GN=SD31 PE=2 SV=1	--	brassinosteroid insensitive 1-associated receptor kinase 1 [EC:2.7.10.1 2.7.11.1]	-	GO:0005488//binding	-
CL5451.Contig2_P1	GACN01012790	-1.25597	Down	4.24e-07	1.16e-05	protein kinase family protein [Arabidopsis thaliana] >gi|332003803|gb|AED91186.1| protein kinase family protein [Arabidopsis thaliana]	Vitis vinifera contig VV78X070055.7, whole genome shotgun sequence	Probable leucine-rich repeat receptor-like protein kinase IMK3 OS=Arabidopsis thaliana GN=IMK3 PE=1 SV=1	Serine/threonine protein kinase	LRR receptor-like serine/threonine-protein kinase FLS2 [EC:2.7.11.1]	-	-	-
Unigene10867_P1	GACN01027679	-1.2508	Down	1e-07	3.07e-06	PREDICTED: nitrate transporter 1.7-like [Glycine max]	--	Nitrate transporter 1.7 OS=Arabidopsis thaliana GN=NRT1.7 PE=1 SV=1	--	solute carrier family 15 (peptide/histidine transporter), member 3/4	-	-	-
Unigene416_P1	GACN01017298	-1.24993	Down	1.56e-08	5.32e-07	violaxanthin deepoxidase [Chrysanthemum x morifolium]	Chrysanthemum x morifolium VDE mRNA for violaxanthin deepoxidase, complete cds	Violaxanthin de-epoxidase, chloroplastic OS=Lactuca sativa GN=VDE1 PE=1 SV=1	--	violaxanthin de-epoxidase [EC:1.10.99.3]	-	GO:0016491//oxidoreductase activity	-
CL1844.Contig1_P1	GACN01005104	-1.24175	Down	1.52e-35	2.03e-33	GH3 family protein [Populus trichocarpa] >gi|222857636|gb|EEE95183.1| GH3 family protein [Populus trichocarpa]	Brassica rapa subsp. pekinensis clone KBrB071K22, complete sequence	Indole-3-acetic acid-amido synthetase GH3.5 OS=Arabidopsis thaliana GN=GH3.5 PE=1 SV=1	--	auxin responsive GH3 gene family	-	-	GO:0048878//chemical homeostasis
Unigene26138_P1	GACN01042829	-1.23904	Down	2.75e-30	3.33e-28	PREDICTED: protein-tyrosine-phosphatase IBR5-like [Glycine max]	Arabidopsis lyrata subsp. lyrata indole-3-butyric acid response 5 (IBR5), mRNA	Protein-tyrosine-phosphatase IBR5 OS=Arabidopsis thaliana GN=IBR5 PE=1 SV=1	Predicted protein-tyrosine phosphatase	dual specificity phosphatase [EC:3.1.3.16 3.1.3.48]	-	-	GO:0023014//signal transduction by phosphorylation
Unigene29851_P1	GACN01046526	-1.23146	Down	1.85e-09	7.28e-08	uncharacterized protein [Arabidopsis thaliana] >gi|4056453|gb|AAC98026.1| EST gb|AA597511 comes from this gene [Arabidopsis thaliana] >gi|29028842|gb|AAO64800.1| At1g23710 [Arabidopsis thaliana] >gi|332192302|gb|AEE30423.1| uncharacterized protein [Arabidopsis thaliana]	Solanum lycopersicum cDNA, clone: LEFL1077BG06, HTC in leaf	--	--	--	-	-	-
Unigene24024_P1	GACN01040729	-1.23136	Down	2.65e-23	2.82e-21	uncharacterized protein [Arabidopsis thaliana] >gi|332004352|gb|AED91735.1| uncharacterized protein [Arabidopsis thaliana]	--	Proline-rich receptor-like protein kinase PERK2 OS=Arabidopsis thaliana GN=PERK2 PE=2 SV=3	Diadenosine tetraphosphatase and related serine/threonine protein phosphatases	solute carrier family 39 (zinc transporter), member 1/2/3	GO:0016020//membrane	-	-
CL5416.Contig2_P1	GACN01012719	-1.22804	Down	5.31e-06	0.000118743	PREDICTED: uncharacterized protein LOC100818938 [Glycine max]	Solanum lycopersicum cDNA, clone: LEFL2019O04, HTC in fruit	Patellin-3 OS=Arabidopsis thaliana GN=PATL3 PE=1 SV=2	--	--	-	-	-
CL5919.Contig1_P1	GACN01013640	-1.21805	Down	5.36e-05	0.000949512	Cell wall-associated hydrolase, partial [Medicago truncatula]	Phyllostachys edulis clone 00077 genomic sequence	--	--	--	-	-	-
Unigene22838_P1	GACN01039543	-1.20809	Down	4.13e-20	4.14e-18	uncharacterized protein [Arabidopsis thaliana] >gi|332197742|gb|AEE35863.1| uncharacterized protein [Arabidopsis thaliana]	Vitis vinifera contig VV78X106668.14, whole genome shotgun sequence	--	--	--	GO:0031981//nuclear lumen	-	-
Unigene19211_P1	GACN01035956	-1.20662	Down	4.85e-05	0.000867023	--	--	--	--	--	-	-	-
Unigene26496_P1	GACN01043186	-1.20662	Down	4.85e-05	0.000867401	Os07g40810-like protein [Oryza sativa Japonica Group]	--	Disease resistance protein RPM1 OS=Arabidopsis thaliana GN=RPM1 PE=1 SV=1	--	disease resistance protein RPM1	-	-	-
CL3838.Contig1_P1	GACN01009631	-1.20157	Down	9.24e-07	2.38e-05	PREDICTED: uncharacterized protein LOC100788719 [Glycine max]	Glycine max cDNA, clone: GMFL01-41-A09	--	--	--	-	-	-
Unigene5496_P1	GACN01022335	-1.20052	Down	2.49e-10	1.08e-08	Mitochondrial chaperone BCS1 [Medicago truncatula] >gi|355493452|gb|AES74655.1| Mitochondrial chaperone BCS1 [Medicago truncatula]	Zea mays PCO122089 mRNA sequence	--	ATP-dependent Zn proteases	mitochondrial chaperone BCS1	-	-	GO:0009725//response to hormone stimulus
Unigene30015_P1	GACN01046690	-1.19956	Down	4.37e-09	1.62e-07	F-box/LRR-repeat protein [Medicago truncatula] >gi|355496694|gb|AES77897.1| F-box/LRR-repeat protein [Medicago truncatula]	--	F-box/FBD/LRR-repeat protein At2g04230 OS=Arabidopsis thaliana GN=At2g04230 PE=2 SV=1	--	--	-	-	-
Unigene21649_P1	GACN01038374	-1.19068	Down	1.54e-05	0.000312183	--	--	--	--	--	-	-	-
Unigene25487_P1	GACN01042178	-1.18615	Down	7.77e-10	3.17e-08	PREDICTED: uncharacterized TPR repeat-containing protein At1g05150-like [Glycine max]	Medicago truncatula clone mth2-157b7, complete sequence	Uncharacterized TPR repeat-containing protein At2g32450 OS=Arabidopsis thaliana GN=At2g32450 PE=1 SV=1	--	--	-	-	-
Unigene694_P1	GACN01017576	-1.18425	Down	2.8e-10	1.21e-08	ATFP4 [Zea mays] >gi|195656017|gb|ACG47476.1| ATFP4 [Zea mays]	--	--	--	--	-	-	-
Unigene17343_P1	GACN01034120	-1.18344	Down	1.63e-14	1.33e-12	PREDICTED: uncharacterized protein LOC100812292 [Glycine max]	Populus trichocarpa predicted protein, mRNA	--	--	--	-	-	-
Unigene1965_P1	GACN01018830	-1.18174	Down	1.39e-05	0.00028515	cycloidea-like 2c protein [Helianthus annuus]	Helianthus annuus cycloidea-like 2c protein gene, complete cds	Transcription factor CYCLOIDEA (Fragment) OS=Antirrhinum majus subsp. linkianum GN=CYC PE=3 SV=1	--	--	-	-	-
CL5754.Contig2_P1	GACN01013354	-1.18041	Down	6.84e-07	1.81e-05	PREDICTED: uncharacterized protein LOC100787176 [Glycine max]	Glycine max nitrate and chloride transporter mRNA, complete cds	--	--	--	-	-	-
Unigene11667_P1	GACN01028478	-1.17474	Down	5.26e-52	8.17e-50	Cytokinin-O-glucosyltransferase [Medicago truncatula] >gi|355509504|gb|AES90646.1| Cytokinin-O-glucosyltransferase [Medicago truncatula]	Helianthus annuus cultivar HA383 clone BAC 0148N20, complete sequence	UDP-glycosyltransferase 85A2 OS=Arabidopsis thaliana GN=UGT85A2 PE=2 SV=1	--	cyanohydrin beta-glucosyltransferase [EC:2.4.1.85]	-	GO:0016757//transferase activity, transferring glycosyl groups	-
Unigene23518_P1	GACN01040223	-1.17201	Down	0	0	PREDICTED: aspartic proteinase nepenthesin-1-like [Glycine max]	Arabidopsis thaliana chromosome 4, complete sequence	Aspartic proteinase nepenthesin-2 OS=Nepenthes gracilis GN=nep2 PE=1 SV=1	--	[EC:2.7.1.-]	-	-	-
CL232.Contig1_P1	GACN01000939	-1.16788	Down	7.45e-29	8.76e-27	osmotic stress-induced zinc-finger protein [Nicotiana tabacum]	Brassica carinata C2H2 zinc finger 2 (ZF2) mRNA, partial cds	Zinc finger protein ZAT10 OS=Arabidopsis thaliana GN=ZAT10 PE=2 SV=1	--	--	-	-	-
CL6690.Contig1_P1	GACN01014997	-1.16153	Down	5.04e-07	1.36e-05	zinc finger like protein [Arabidopsis thaliana]	Arabidopsis thaliana mRNA for zinc finger like protein, complete cds, clone: RAFL15-36-C08	Protein TRANSPARENT TESTA 1 OS=Arabidopsis thaliana GN=TT1 PE=2 SV=1	--	--	-	-	-
Unigene8527_P1	GACN01025361	-1.15962	Down	3.84e-08	1.24e-06	AP2/ERF domain-containing transcription factor [Populus trichocarpa] >gi|148372114|gb|ABQ62988.1| RAP2.4-like protein [Populus trichocarpa] >gi|222845954|gb|EEE83501.1| AP2/ERF domain-containing transcription factor [Populus trichocarpa]	Lotus japonicus genomic DNA, chromosome 5, clone: LjT45M19, TM1126b, complete sequence	Ethylene-responsive transcription factor ERF062 OS=Arabidopsis thaliana GN=ERF062 PE=2 SV=1	--	EREBP-like factor	-	-	GO:0010468//regulation of gene expression
Unigene26211_P1	GACN01042902	-1.15931	Down	2.3e-08	7.71e-07	--	--	--	--	--	-	-	-
Unigene17327_P1	GACN01034104	-1.15875	Down	4.89e-05	0.000873975	--	--	--	--	--	-	-	-
CL7833.Contig1_P1	GACN01016864	-1.15616	Down	1.28e-06	3.21e-05	PREDICTED: uncharacterized protein LOC100809375 isoform 1 [Glycine max] >gi|356553313|ref|XP_003545001.1| PREDICTED: uncharacterized protein LOC100809375 isoform 2 [Glycine max]	Ricinus communis hypothetical protein, mRNA	--	--	--	-	-	-
Unigene29909_P1	GACN01046584	-1.15004	Down	9.17e-06	0.000195944	--	--	--	--	--	-	-	-
CL4903.Contig1_P1	GACN01011786	-1.13477	Down	1.12e-27	1.29e-25	U-box domain-containing protein [Medicago truncatula] >gi|355498985|gb|AES80188.1| U-box domain-containing protein [Medicago truncatula]	Solanum lycopersicum cDNA, clone: LEFL1032AG10, HTC in leaf	U-box domain-containing protein 33 OS=Arabidopsis thaliana GN=PUB33 PE=2 SV=2	Serine/threonine protein kinase	interleukin-1 receptor-associated kinase 4 [EC:2.7.11.1]	-	GO:0016301//kinase activity	-
Unigene17409_P1	GACN01034186	-1.13253	Down	1.08e-34	1.41e-32	Mitochondrial chaperone BCS1 [Medicago truncatula] >gi|355483592|gb|AES64795.1| Mitochondrial chaperone BCS1 [Medicago truncatula]	--	--	--	mitochondrial chaperone BCS1	-	GO:0016462//pyrophosphatase activity	-
Unigene2818_P1	GACN01019683	-1.12862	Down	1.98e-11	1.03e-09	heat shock protein binding protein [Solanum lycopersicum] >gi|307159102|gb|ADN39435.1| heat shock protein binding protein [Solanum lycopersicum]	Glycine max cDNA, clone: GMFL01-42-E07	Chaperone protein dnaJ 8, chloroplastic OS=Arabidopsis thaliana GN=ATJ8 PE=2 SV=1	DnaJ-class molecular chaperone with C-terminal Zn finger domain	molecular chaperone DnaJ	-	-	GO:0050896//response to stimulus
CL5345.Contig1_P1	GACN01012584	-1.11433	Down	8.69e-20	8.61e-18	expansin [Breonia chinensis] >gi|351630279|gb|AEQ55294.1| expansin [Breonia chinensis]	Fragaria x ananassa cultivar Chandler expansin (EXP4) mRNA, complete cds	Expansin-A15 OS=Arabidopsis thaliana GN=EXPA15 PE=2 SV=2	--	--	-	-	-
CL4630.Contig1_P1	GACN01011275	-1.10913	Down	8.07e-11	3.74e-09	PREDICTED: protein NDR1-like [Glycine max]	--	Uncharacterized protein At1g08160 OS=Arabidopsis thaliana GN=At1g08160 PE=2 SV=1	--	--	-	-	-
Unigene14302_P1	GACN01031099	-1.10374	Down	3.88e-05	0.000710448	Defensin fusion [Medicago truncatula] >gi|355486091|gb|AES67294.1| Defensin fusion [Medicago truncatula]	--	Pollen-specific leucine-rich repeat extensin-like protein 3 OS=Arabidopsis thaliana GN=PEX3 PE=2 SV=1	Periplasmic protein TonB, links inner and outer membranes	solute carrier family 39 (zinc transporter), member 1/2/3	-	-	-
Unigene16456_P1	GACN01033237	-1.10374	Down	3.88e-05	0.000710765	bifunctional inhibitor/lipid transfer protein/seed storage protein-like protein [Arabidopsis thaliana] >gi|332643072|gb|AEE76593.1| bifunctional inhibitor/lipid transfer protein/seed storage protein-like protein [Arabidopsis thaliana]	--	Proline-rich receptor-like protein kinase PERK9 OS=Arabidopsis thaliana GN=PERK9 PE=2 SV=1	--	--	-	-	-
Unigene24805_P1	GACN01041496	-1.10058	Down	1.03e-37	1.41e-35	Remorin, C-terminal region [Medicago truncatula]	Glycine max cDNA, clone: GMFL01-13-L24	Remorin OS=Solanum tuberosum PE=1 SV=1	--	--	-	-	-
Unigene9548_P1	GACN01026378	-1.09729	Down	3.47e-05	0.000644645	PREDICTED: uncharacterized protein LOC100814681 [Glycine max]	Brassica rapa subsp. pekinensis clone KBrH014H10, complete sequence	Proline-rich receptor-like protein kinase PERK2 OS=Arabidopsis thaliana GN=PERK2 PE=2 SV=3	--	DNA-directed RNA polymerase II subunit RPB1 [EC:2.7.7.6]	-	-	-
CL4416.Contig1_P1	GACN01010871	-1.09588	Down	7.1e-09	2.56e-07	mannan synthase [Coffea canephora]	Coffea canephora mannan synthase (ManS2) mRNA, complete cds	Glucomannan 4-beta-mannosyltransferase 2 OS=Arabidopsis thaliana GN=CSLA2 PE=2 SV=1	Glycosyltransferases, probably involved in cell wall biogenesis	beta-mannan synthase [EC:2.4.1.32]	-	-	-
CL232.Contig2_P1	GACN01000940	-1.08671	Down	4.18e-17	3.8e-15	osmotic stress-induced zinc-finger protein [Nicotiana tabacum]	Sorghum bicolor hypothetical protein, mRNA	Zinc finger protein ZAT6 OS=Arabidopsis thaliana GN=ZAT6 PE=2 SV=1	--	--	-	GO:0005488//binding	-
Unigene14196_P1	GACN01030993	-1.08352	Down	1.12e-83	2.02e-81	leucine-rich repeat transmembrane protein kinase [Glycine max]	Brassica napus CLAVATA1 (CLV1) mRNA, complete cds	Receptor-like protein kinase HSL1 OS=Arabidopsis thaliana GN=HSL1 PE=2 SV=1	Leucine-rich repeat (LRR) protein	[EC:2.7.1.-]	-	-	GO:0006464//protein modification process
Unigene15805_P1	GACN01032592	-1.08292	Down	1.48e-05	0.000300731	uncharacterized protein LOC100216927 [Zea mays]	--	--	--	--	-	-	-
Unigene29950_P1	GACN01046625	-1.08087	Down	7.86e-06	0.00017058	--	--	--	--	--	-	-	-
Unigene6486_P1	GACN01023325	-1.07809	Down	2.13e-08	7.16e-07	--	--	--	--	--	-	-	-
CL1068.Contig2_P1	GACN01003163	-1.07291	Down	3.18e-08	1.04e-06	PREDICTED: rop guanine nucleotide exchange factor 1-like [Glycine max]	Populus trichocarpa clone Pop1-69J1, complete sequence	Rop guanine nucleotide exchange factor 1 OS=Arabidopsis thaliana GN=ROPGEF1 PE=1 SV=2	--	--	-	-	-
CL1265.Contig3_P1	GACN01003694	-1.07273	Down	1.18e-05	0.00024558	homeodomain protein [Malus x domestica]	Solanum lycopersicum cDNA, clone: LEFL1085CA02, HTC in leaf	BEL1-like homeodomain protein 2 OS=Arabidopsis thaliana GN=BLH2 PE=1 SV=3	--	--	-	-	-
Unigene28049_P1	GACN01044729	-1.06912	Down	1.98e-05	0.000390952	haloacid dehalogenase-like hydrolase-like protein [Arabidopsis thaliana] >gi|332644544|gb|AEE78065.1| haloacid dehalogenase-like hydrolase-like protein [Arabidopsis thaliana]	Oryza sativa Japonica Group Os03g0284500 (Os03g0284500) mRNA, complete cds	--	Predicted sugar phosphatases of the HAD superfamily	--	-	-	-
Unigene25131_P1	GACN01041822	-1.06115	Down	2.3e-74	4e-72	heat shock protein binding protein [Solanum lycopersicum] >gi|307159102|gb|ADN39435.1| heat shock protein binding protein [Solanum lycopersicum]	Solanum lycopersicum heat shock protein binding protein mRNA, complete cds	Chaperone protein dnaJ 8, chloroplastic OS=Arabidopsis thaliana GN=ATJ8 PE=2 SV=1	DnaJ-class molecular chaperone with C-terminal Zn finger domain	DnaJ homolog subfamily B member 12	-	-	-
Unigene23581_P1	GACN01040286	-1.05734	Down	3.54e-71	6.06e-69	PREDICTED: aspartic proteinase nepenthesin-1-like [Glycine max]	Vitis vinifera contig VV78X017376.3, whole genome shotgun sequence	Aspartic proteinase nepenthesin-2 OS=Nepenthes gracilis GN=nep2 PE=1 SV=1	--	[EC:2.7.1.-]	-	GO:0008233//peptidase activity	-
Unigene10971_P1	GACN01027783	-1.05317	Down	2.72e-08	9.02e-07	hypothetical protein VITISV_044429 [Vitis vinifera]	--	--	--	--	-	-	-
Unigene538_P1	GACN01017420	-1.05267	Down	2.25e-18	2.13e-16	PREDICTED: probable LRR receptor-like serine/threonine-protein kinase At2g24230-like [Glycine max]	Solanum lycopersicum chromosome 2 clone C02HBa0111M05, complete sequence	Probable LRR receptor-like serine/threonine-protein kinase At2g24230 OS=Arabidopsis thaliana GN=At2g24230 PE=2 SV=1	Leucine-rich repeat (LRR) protein	protein brassinosteroid insensitive 1 [EC:2.7.10.1 2.7.11.1]	-	GO:0005488//binding	-
CL5175.Contig1_P1	GACN01012287	-1.0505	Down	1.31e-08	4.54e-07	BZIP transcription factor ATB2 [Medicago truncatula] >gi|355508035|gb|AES89177.1| BZIP transcription factor ATB2 [Medicago truncatula]	Arabidopsis thaliana chromosome 2, complete sequence	Ocs element-binding factor 1 OS=Zea mays GN=OBF1 PE=2 SV=2	--	extracellular signal-regulated kinase 1/2 [EC:2.7.11.24]	-	-	GO:0006412//translation
CL5102.Contig2_P1	GACN01012167	-1.04675	Down	3.2e-06	7.5e-05	PREDICTED: BTB/POZ domain-containing protein At5g67385-like [Glycine max]	Solanum lycopersicum chromosome 2 clone C02SLe0053H21, complete sequence	BTB/POZ domain-containing protein At5g67385 OS=Arabidopsis thaliana GN=At5g67385 PE=2 SV=2	--	--	-	GO:0060089	-
Unigene12248_P1	GACN01029054	-1.04442	Down	2.34e-07	6.72e-06	PREDICTED: flavonol sulfotransferase-like [Glycine max]	Vitis vinifera contig VV78X068182.6, whole genome shotgun sequence	Flavonol sulfotransferase-like OS=Arabidopsis thaliana GN=At2g03760 PE=1 SV=2	--	desulfoglucosinolate sulfotransferase A/B/C [EC:2.8.2.-]	-	GO:0016782//transferase activity, transferring sulfur-containing groups	-
CL5830.Contig1_P1	GACN01013491	-1.0411	Down	3.9e-07	1.08e-05	class II knotted-like homeobox protein [Prunus persica] >gi|215983122|gb|ACJ71731.1| class II knotted-like homeobox transcription factor [Prunus persica]	Juglans nigra KNAT3-like transcription factor mRNA, complete cds	Homeobox protein knotted-1-like 3 OS=Malus domestica PE=2 SV=1	--	--	-	-	GO:0010468//regulation of gene expression
Unigene22924_P1	GACN01039629	-1.04056	Down	1.79e-19	1.76e-17	ethylene-responsive transcription factor WIN1 [Arabidopsis thaliana] >gi|75338622|sp|Q9XI33.1|WIN1_ARATH RecName: Full=Ethylene-responsive transcription factor WIN1; AltName: Full=Protein SHINE 1; AltName: Full=Protein WAX INDUCER 1 >gi|5103834|gb|AAD39664.1|AC007591_29 Similar to gb|AB008104 ethylene responsive element binding factor 2 from Arabidopsis thaliana and contains an PF|00847 AP2 domai…	Arabidopsis thaliana ethylene-responsive transcription factor WIN1 (SHN1) mRNA, complete cds	Ethylene-responsive transcription factor WIN1 OS=Arabidopsis thaliana GN=WIN1 PE=2 SV=1	--	EREBP-like factor	-	-	GO:0000160//two-component signal transduction system (phosphorelay)
Unigene6771_P1	GACN01023610	-1.03961	Down	5.38e-08	1.72e-06	PREDICTED: nitrate transporter 1.7-like [Glycine max]	Solanum lycopersicum chromosome 05 clone C05SLe0011J24, complete sequence	Nitrate transporter 1.7 OS=Arabidopsis thaliana GN=NRT1.7 PE=1 SV=1	Dipeptide/tripeptide permease	solute carrier family 15 (peptide/histidine transporter), member 3/4	-	-	-
Unigene24593_P1	GACN01041284	-1.03803	Down	9.17e-16	7.92e-14	uncharacterized protein [Arabidopsis thaliana] >gi|3608141|gb|AAC36174.1| expressed protein [Arabidopsis thaliana] >gi|107738167|gb|ABF83654.1| At2g35470 [Arabidopsis thaliana] >gi|330254017|gb|AEC09111.1| uncharacterized protein [Arabidopsis thaliana]	--	--	--	--	-	-	-
Unigene26509_P1	GACN01043199	-1.0357	Down	7.35e-16	6.38e-14	--	--	--	--	--	-	-	-
Unigene2744_P1	GACN01019609	-1.02689	Down	4.74e-05	0.000850699	PREDICTED: transmembrane anterior posterior transformation protein 1 homolog isoform 2 [Glycine max]	Vitis vinifera contig VV78X107052.6, whole genome shotgun sequence	--	--	--	-	-	-
Unigene23085_P1	GACN01039790	-1.02652	Down	5.7e-08	1.81e-06	multidrug/pheromone exporter, MDR family, ABC transporter family [Populus trichocarpa] >gi|222866457|gb|EEF03588.1| multidrug/pheromone exporter, MDR family, ABC transporter family [Populus trichocarpa]	Populus trichocarpa multidrug/pheromone exporter, MDR family, ABC transporter family, mRNA	ABC transporter B family member 15 OS=Arabidopsis thaliana GN=ABCB15 PE=1 SV=1	ABC-type multidrug transport system, ATPase and permease components	ATP-binding cassette, subfamily B (MDR/TAP), member 1	-	-	-
Unigene149_P1	GACN01017033	-1.02275	Down	4.22e-05	0.000766103	--	Oryza sativa microsatellite MRG6330 containing (CATA)X11, closest to marker S10074, genomic sequence	--	--	--	-	-	-
CL4638.Contig1_P1	GACN01011289	-1.02199	Down	1.76e-07	5.17e-06	PREDICTED: uncharacterized protein LOC100787292 [Glycine max]	Populus trichocarpa predicted protein, mRNA	--	--	centromeric protein E	-	-	-
Unigene26236_P1	GACN01042927	-1.02075	Down	1.78e-12	1.18e-10	PREDICTED: similar to CLE27 (CLAVATA3/ESR-RELATED 27); receptor binding [Vitis vinifera]	--	--	--	--	-	-	-
Unigene13609_P1	GACN01030406	-1.01953	Down	1.57e-07	4.64e-06	PREDICTED: uncharacterized protein LOC100804686 [Glycine max]	Vitis vinifera contig VV78X032818.20, whole genome shotgun sequence	Extensin OS=Zea mays GN=HRGP PE=2 SV=1	--	phospholipase D [EC:3.1.4.4]	-	-	-
Unigene9187_P1	GACN01026017	-1.01879	Down	3.76e-05	0.000692382	MYB domain class transcription factor [Malus x domestica]	Malus x domestica MYB domain class transcription factor (MYB3) mRNA, complete cds	Transcription factor MYB44 OS=Arabidopsis thaliana GN=MYB44 PE=2 SV=1	Myb superfamily proteins, including transcription factors and mRNA splicing factors	myb proto-oncogene protein, plant	-	-	-
CL1419.Contig2_P1	GACN01004058	-1.01758	Down	4.5e-06	0.000102473	PREDICTED: uncharacterized protein LOC100818049 [Glycine max]	Vitis vinifera contig VV78X158554.4, whole genome shotgun sequence	Protein ycf2 OS=Oenothera elata subsp. hookeri GN=ycf2-A PE=3 SV=2	--	--	-	-	-
Unigene23658_P1	GACN01040363	-1.01332	Down	2.33e-07	6.71e-06	PREDICTED: uncharacterized protein LOC100802840 [Glycine max]	Vitis vinifera contig VV78X244106.4, whole genome shotgun sequence	Alpha-galactosidase OS=Cyamopsis tetragonoloba PE=1 SV=1	--	alpha-galactosidase [EC:3.2.1.22]	-	GO:0030246//carbohydrate binding	-
Unigene17203_P1	GACN01033981	-1.00868	Down	3.18e-06	7.48e-05	BTB/POZ domain-containing protein [Medicago truncatula] >gi|355506022|gb|AES87164.1| BTB/POZ domain-containing protein [Medicago truncatula]	Vitis vinifera contig VV78X063411.9, whole genome shotgun sequence	BTB/POZ domain-containing protein At5g48800 OS=Arabidopsis thaliana GN=At5g48800 PE=1 SV=1	--	--	-	GO:0060089	-
Unigene9094_P1	GACN01025924	-1.00708	Down	1.25e-05	0.000259308	PREDICTED: probable membrane-associated kinase regulator 6-like [Glycine max]	--	Probable membrane-associated kinase regulator 6 OS=Arabidopsis thaliana GN=MAKR6 PE=2 SV=1	--	--	-	-	-
CL6254.Contig1_P1	GACN01014235	-1.00322	Down	6.73e-60	1.1e-57	HD-Zip subfamily I trancription factor [Helianthus annuus]	Helianthus annuus homeodomain containing protein (HAHB-1) mRNA, partial cds	Homeobox-leucine zipper protein ATHB-13 OS=Arabidopsis thaliana GN=ATHB-13 PE=2 SV=2	--	homeobox-leucine zipper protein	-	-	-
