# Supplementary material for: Transcriptomic insights into antagonistic effects of gibberellin and abscisic acid on petal growth in Gerbera hybrida
Source: Front Plant Sci. 2015 Mar 17;6:168. doi: 10.3389/fpls.2015.00168 (PMC4362084; doi:10.3389/fpls.2015.00168)
Supplement: Supplementary file 3 [file Table3.XLSX]

## Sheet: Table S3
Supplemental Table S3. Differentially expressed genes after 2 h of ABA treatment.
GeneID	NCBI accession No.	log2 Ratio(ABA2h/CK2h)	ABA 2h expression	P-value	FDR	Nr-annotation	Nt-annotation	Swissprot-annotation	COG-Function-Description	ko_definition	GO Component	GO Function	GO Process
Unigene22123_P1	GACN01038842	13.1064	Up	1.66e-09	1.42e-08	--	--	--	--	--	-	-	-
Unigene21687_P1	GACN01038411	12.4965	Up	1.03e-06	6.47e-06	--	--	--	--	--	-	-	-
Unigene632_P1	GACN01017514	12.4289	Up	2.31e-06	1.38e-05	--	--	--	--	--	-	-	-
Unigene30179_P1	GACN01046854	12.3946	Up	3.32e-10	3.05e-09	--	--	--	--	--	-	-	-
Unigene18064_P1	GACN01034831	12.1406	Up	2.31e-06	1.38e-05	--	--	--	--	--	-	-	-
CL5895.Contig2_P1	GACN01013599	12.11	Up	5.76e-05	0.000271377	Os08g0236200 [Oryza sativa Japonica Group] >gi|255678262|dbj|BAF23229.2| Os08g0236200 [Oryza sativa Japonica Group]	--	Retrovirus-related Pol polyprotein from transposon TNT 1-94 OS=Nicotiana tabacum PE=2 SV=1	--	exopolyphosphatase [EC:3.6.1.11]	-	-	GO:0044260
Unigene10431_P1	GACN01027247	12.1068	Up	1.85e-08	1.43e-07	PREDICTED: uncharacterized protein LOC100795634 [Glycine max]	--	--	--	--	-	-	-
Unigene28952_P1	GACN01045631	12.103	Up	2.58e-05	0.000129789	--	--	--	--	--	-	-	-
Unigene3911_P1	GACN01020761	11.9921	Up	1.15e-05	6.17e-05	--	--	--	--	--	-	-	-
Unigene26989_P1	GACN01043678	11.9784	Up	5.16e-06	2.92e-05	--	--	--	--	--	-	-	-
Unigene22535_P1	GACN01039245	11.9425	Up	2.58e-05	0.000129758	--	--	--	--	--	-	-	-
Unigene18229_P1	GACN01034993	11.9257	Up	4.62e-07	3.02e-06	PREDICTED: probable inactive receptor kinase At2g26730-like [Glycine max]	Vitis vinifera contig VV78X242599.8, whole genome shotgun sequence	Probable inactive receptor kinase At2g26730 OS=Arabidopsis thaliana GN=At2g26730 PE=1 SV=1	--	protein brassinosteroid insensitive 1 [EC:2.7.10.1 2.7.11.1]	-	GO:0046914//transition metal ion binding	-
CL3051.Contig1_P1	GACN01007936	11.9236	Up	5.76e-05	0.00027153	histone acetyltransferase [Populus trichocarpa] >gi|222856860|gb|EEE94407.1| histone acetyltransferase [Populus trichocarpa]	Populus trichocarpa histone acetyltransferase (HAG902), mRNA	Probable MYST-like histone acetyltransferase 1 OS=Arabidopsis thaliana GN=HAG4 PE=2 SV=1	--	histone acetyltransferase MYST1 [EC:2.3.1.48]	GO:0044427	-	-
Unigene18372_P1	GACN01035134	11.9084	Up	0.000128755	0.000565368	--	--	--	--	--	-	-	-
Unigene15260_P1	GACN01032053	11.8883	Up	0.000128755	0.000564953	--	--	--	--	--	-	-	-
Unigene3631_P1	GACN01020486	11.8781	Up	5.16e-06	2.92e-05	PREDICTED: LRR receptor-like serine/threonine-protein kinase GSO1-like [Glycine max]	--	LRR receptor-like serine/threonine-protein kinase GSO2 OS=Arabidopsis thaliana GN=GSO2 PE=2 SV=2	--	LRR receptor-like serine/threonine-protein kinase FLS2 [EC:2.7.11.1]	-	GO:0016301//kinase activity	-
CL7650.Contig1_P1	GACN01016574	11.8633	Up	1.15e-05	6.17e-05	--	--	--	--	--	-	-	-
Unigene11822_P1	GACN01028631	11.8565	Up	5.76e-05	0.000271255	--	--	--	--	--	-	-	-
Unigene7385_P1	GACN01024220	11.8226	Up	1.03e-06	6.46e-06	Os10g0170600 [Oryza sativa Japonica Group] >gi|31430424|gb|AAP52341.1| hAT family dimerisation domain containing protein [Oryza sativa Japonica Group] >gi|255679241|dbj|BAF26148.2| Os10g0170600 [Oryza sativa Japonica Group]	--	Putative AC transposase OS=Zea mays PE=2 SV=2	--	--	-	GO:0005488//binding	-
Unigene26042_P1	GACN01042733	11.8087	Up	2.58e-05	0.00012982	--	--	--	--	--	-	-	-
Unigene16375_P1	GACN01033156	11.781	Up	5.76e-05	0.00027156	PREDICTED: pentatricopeptide repeat-containing protein At2g27610-like [Glycine max]	--	Pentatricopeptide repeat-containing protein At5g39680 OS=Arabidopsis thaliana GN=EMB2744 PE=2 SV=1	--	cell division protease FtsH [EC:3.4.24.-]	-	-	-
Unigene18384_P1	GACN01035146	11.7616	Up	2.58e-05	0.000129805	RecName: Full=Cyprosin; Flags: Precursor >gi|1585067|prf||2124255A cyprosin	V.cardunculus mRNA for cynarase	Cyprosin (Fragment) OS=Cynara cardunculus GN=CYPRO1 PE=1 SV=2	--	phytepsin [EC:3.4.23.40]	-	-	GO:0019538//protein metabolic process
CL1119.Contig1_P1	GACN01003294	11.736	Up	2.58e-05	0.000129774	--	--	--	--	--	-	-	-
Unigene21841_P1	GACN01038562	11.731	Up	5.76e-05	0.000271469	--	--	--	--	--	-	-	-
Unigene3416_P1	GACN01020277	11.7147	Up	5.76e-05	0.000271591	--	--	--	--	--	-	-	-
Unigene3565_P1	GACN01020421	11.7015	Up	0.000128755	0.000565072	--	--	--	--	--	-	-	-
Unigene10316_P1	GACN01027138	11.6986	Up	5.76e-05	0.000271346	Os05g0235100 [Oryza sativa Japonica Group] >gi|255676152|dbj|BAH93014.1| Os05g0235100 [Oryza sativa Japonica Group]	Lotus japonicus genomic DNA, chromosome 1, clone: LjT35C22, TM1767, complete sequence	Uncharacterized mitochondrial protein AtMg00810 OS=Arabidopsis thaliana GN=AtMg00810 PE=4 SV=1	--	exopolyphosphatase [EC:3.6.1.11]	-	-	-
CL1629.Contig1_P1	GACN01004585	11.6669	Up	0.000128755	0.000564835	Os10g0357350 [Oryza sativa Japonica Group] >gi|255679330|dbj|BAH94833.1| Os10g0357350 [Oryza sativa Japonica Group]	--	--	--	--	-	-	GO:0006260//DNA replication
Unigene19032_P1	GACN01035779	11.6525	Up	2.58e-05	0.000129742	PREDICTED: serine/threonine-protein phosphatase 4 regulatory subunit 3-like isoform 2 [Glycine max]	Solanum lycopersicum cDNA, clone: LEFL2001AE03, HTC in fruit	--	--	--	-	-	-
Unigene20099_P1	GACN01036830	11.6219	Up	0.000128755	0.00056525	--	--	--	--	--	-	-	-
Unigene1399_P1	GACN01018270	11.5838	Up	0.000128755	0.000565013	--	--	--	--	--	-	-	-
Unigene16249_P1	GACN01033033	11.5799	Up	1.15e-05	6.17e-05	PREDICTED: U-box domain-containing protein 43-like [Glycine max]	--	U-box domain-containing protein 43 OS=Arabidopsis thaliana GN=PUB43 PE=2 SV=1	--	--	GO:0043234//protein complex	-	-
Unigene1013_P1	GACN01017893	11.5708	Up	5.76e-05	0.000271285	F6N18.1 [Arabidopsis thaliana]	Lotus japonicus genomic DNA, chromosome 3, clone: LjT46K10, TM0112, complete sequence	Retrovirus-related Pol polyprotein from transposon TNT 1-94 OS=Nicotiana tabacum PE=2 SV=1	--	5'-3' exoribonuclease 2 [EC:3.1.13.-]	-	-	-
Unigene18318_P1	GACN01035080	11.5309	Up	0.000128755	0.000564776	--	--	--	--	--	-	-	-
Unigene27369_P1	GACN01044055	11.5154	Up	0.000128755	0.00056519	--	--	--	--	--	-	-	-
Unigene18167_P1	GACN01034932	11.49	Up	2.31e-06	1.38e-05	PREDICTED: pentatricopeptide repeat-containing protein At5g14770, mitochondrial-like [Glycine max]	Vitis vinifera contig VV78X022497.11, whole genome shotgun sequence	Pentatricopeptide repeat-containing protein At5g14770, mitochondrial OS=Arabidopsis thaliana GN=At5g14770 PE=2 SV=2	--	nucleobase:cation symporter-1, NCS1 family	-	-	-
Unigene14932_P1	GACN01031727	11.3925	Up	0.000128755	0.000564894	pentatricopeptide repeat-containing protein, putative [Ricinus communis] >gi|223545894|gb|EEF47397.1| pentatricopeptide repeat-containing protein, putative [Ricinus communis]	--	Pentatricopeptide repeat-containing protein At3g22470, mitochondrial OS=Arabidopsis thaliana GN=At3g22470 PE=2 SV=1	--	--	-	-	-
Unigene18804_P1	GACN01035555	11.3917	Up	5.76e-05	0.000271438	--	--	--	--	--	-	-	-
Unigene15235_P1	GACN01032028	11.3491	Up	5.76e-05	0.000271499	AT2G06000 [Arabidopsis thaliana]	Vitis vinifera contig VV78X019368.24, whole genome shotgun sequence	Pentatricopeptide repeat-containing protein At2g06000 OS=Arabidopsis thaliana GN=At2g06000 PE=2 SV=1	--	--	GO:0044444//cytoplasmic part	-	-
Unigene665_P1	GACN01017547	11.0441	Up	5.76e-05	0.000271408	--	--	--	--	--	-	-	-
Unigene10201_P1	GACN01027025	10.9356	Up	0.000128755	0.000565131	Clavesin [Medicago truncatula] >gi|355516337|gb|AES97960.1| Clavesin [Medicago truncatula]	--	--	--	--	-	-	-
CL3285.Contig1_P1	GACN01008453	10.6555	Up	0.000128755	0.000565309	PREDICTED: pentatricopeptide repeat-containing protein At1g08070-like [Glycine max]	--	Pentatricopeptide repeat-containing protein At1g59720, mitochondrial OS=Arabidopsis thaliana GN=PCMP-H51 PE=2 SV=2	--	structure-specific endonuclease subunit SLX1 [EC:3.6.1.-]	-	-	-
Unigene26783_P1	GACN01043473	9.34807	Up	5.76e-05	0.000271316	PREDICTED: heat shock factor protein HSF30-like [Glycine max]	L.peruvianum Lp-hsf30 mRNA for heat stress transcription factor 30	Heat shock factor protein HSF30 OS=Solanum peruvianum GN=HSF30 PE=2 SV=1	Heat shock transcription factor	--	-	-	-
Unigene20128_P1	GACN01036859	4.21137	Up	0.00013761	0.000600034	--	--	--	--	--	-	-	-
Unigene21403_P1	GACN01038128	4.21137	Up	0.00013761	0.000600097	RecName: Full=Oleosin 1 >gi|460803|emb|CAA55008.1| oleosin [Prunus dulcis]	Brassica napus oleosin S3-4 (S3) mRNA, complete cds	Oleosin 1 OS=Prunus dulcis GN=OLE1 PE=2 SV=1	--	--	-	-	-
Unigene3044_P1	GACN01019907	4.21137	Up	6.76e-05	0.00031485	PREDICTED: nudix hydrolase 2-like [Glycine max]	Oryza sativa Japonica Group Os06g0634300 (Os06g0634300) mRNA, complete cds	Nudix hydrolase 2 OS=Arabidopsis thaliana GN=NUDT2 PE=1 SV=1	ADP-ribose pyrophosphatase	--	-	GO:0004551//nucleotide diphosphatase activity	-
Unigene14907_P1	GACN01031702	4.16246	Up	0.000137615	0.000599934	--	--	--	--	--	-	-	-
Unigene15368_P1	GACN01032161	4.16246	Up	0.000137615	0.000599996	PREDICTED: pentatricopeptide repeat-containing protein At5g14770, mitochondrial-like [Glycine max]	--	Pentatricopeptide repeat-containing protein At5g14770, mitochondrial OS=Arabidopsis thaliana GN=At5g14770 PE=2 SV=2	--	--	-	-	-
Unigene27505_P1	GACN01044188	4.11183	Up	0.000137627	0.000599922	immediate-early fungal elicitor protein CMPG1 [Petroselinum crispum]	Populus trichocarpa clone WS0125_D01 unknown mRNA	U-box domain-containing protein 20 OS=Arabidopsis thaliana GN=PUB20 PE=2 SV=1	--	STIP1 homology and U-box containing protein 1 [EC:6.3.2.19]	-	GO:0016874//ligase activity	-
Unigene2756_P1	GACN01034925	4.05937	Up	0.000137651	0.000599841	--	--	--	--	--	-	-	-
Unigene18160_P1	GACN01019621	4.05937	Up	0.000137651	0.000599903	Os01g0168100 [Oryza sativa Japonica Group] >gi|13486675|dbj|BAB39912.1| P0028E10.16 [Oryza sativa Japonica Group] >gi|15528776|dbj|BAB64818.1| kinase interacting protein 1 -like [Oryza sativa Japonica Group] >gi|20804819|dbj|BAB92502.1| kinase interacting protein 1 -like [Oryza sativa Japonica Group] >gi|113531657|dbj|BAF04040.1| Os01g0168100 [Oryza sativa Japonica Group]	--	--	--	--	-	-	-
Unigene29781_P1	GACN01046456	3.96744	Up	7.07e-06	3.92e-05	uncharacterized protein LOC100304377 [Zea mays]	Vitis vinifera contig VV78X060628.9, whole genome shotgun sequence	Uncharacterized mscS family protein At1g78610 OS=Arabidopsis thaliana GN=At1g78610 PE=1 SV=1	Small-conductance mechanosensitive channel	--	-	-	GO:0006810//transport
CL4487.Contig3_P1	GACN01011018	3.94834	Up	0.000137808	0.000600399	BED finger-nbs-lrr resistance protein [Populus trichocarpa] >gi|222869824|gb|EEF06955.1| BED finger-nbs-lrr resistance protein [Populus trichocarpa]	--	--	--	--	-	-	-
Unigene10176_P1	GACN01027002	3.94834	Up	0.000137808	0.000600274	Os09g0491900 [Oryza sativa Japonica Group] >gi|113631773|dbj|BAF25454.1| Os09g0491900 [Oryza sativa Japonica Group]	Glycine max strain Williams 82 clone GM_WBb0138F22, complete sequence	--	Transposase and inactivated derivatives	--	-	-	-
Unigene10575_P1	GACN01027390	3.94834	Up	0.000137808	0.000600336	hypothetical protein VITISV_032334 [Vitis vinifera]	--	--	--	--	-	-	-
Unigene10533_P1	GACN01027348	3.88944	Up	9.78e-05	0.000440175	--	--	--	--	--	-	-	-
Unigene29152_P1	GACN01045829	3.87433	Up	1.15e-05	6.15e-05	heat stress transcription factor HSFA9 [Helianthus annuus]	Helianthus annuus heat stress transcription factor HSFA9 mRNA, complete cds	Heat stress transcription factor A-2b OS=Oryza sativa subsp. japonica GN=HSFA2B PE=2 SV=1	Heat shock transcription factor	--	-	-	GO:0006351//transcription, DNA-dependent
Unigene3805_P1	GACN01020659	3.8488	Up	9.78e-05	0.00044013	--	--	--	--	--	-	-	-
Unigene2965_P1	GACN01019830	3.82233	Up	2.61e-06	1.55e-05	--	--	--	--	--	-	-	-
CL727.Contig3_P1	GACN01002279	3.81227	Up	1.15e-05	6.15e-05	RecName: Full=UDP-glucose 4-epimerase GEPI48; AltName: Full=Galactowaldenase; AltName: Full=UDP-galactose 4-epimerase >gi|3021357|emb|CAA06339.1| UDP-galactose 4-epimerase [Cyamopsis tetragonoloba]	Catharanthus roseus UDP-glucose 4-epimerase mRNA, partial cds	UDP-glucose 4-epimerase GEPI48 OS=Cyamopsis tetragonoloba PE=2 SV=1	UDP-glucose 4-epimerase	UDP-glucose 4-epimerase [EC:5.1.3.2]	-	-	GO:0070882
CL7701.Contig2_P1	GACN01016653	3.76391	Up	0.00013942	0.000606727	protein binding protein [Zea mays]	--	--	--	--	-	-	-
Unigene6755_P1	GACN01023594	3.76391	Up	0.00013942	0.00060679	TIR-NBS-LRR resistance-like protein RGC151 [Helianthus annuus]	--	TMV resistance protein N OS=Nicotiana glutinosa GN=N PE=1 SV=1	--	--	-	-	-
Unigene930_P1	GACN01017811	3.76391	Up	0.00013942	0.000606853	--	Ageratina adenophora chloroplast, complete genome	--	--	--	-	-	-
Unigene16070_P1	GACN01032855	3.73074	Up	6.76e-05	0.000314815	PREDICTED: NAC domain-containing protein 8-like [Glycine max]	Populus trichocarpa NAC domain protein, IPR003441 (NAC157), mRNA	NAC domain-containing protein 8 OS=Arabidopsis thaliana GN=NAC008 PE=2 SV=1	--	--	-	-	-
CL2134.Contig1_P1	GACN01005805	3.6968	Up	6.76e-05	0.000314709	--	--	--	--	--	-	-	-
CL5462.Contig1_P1	GACN01012815	3.6968	Up	6.76e-05	0.000314779	uncharacterized protein LOC100306047 [Glycine max]	Medicago truncatula clone mth2-175g14, complete sequence	AP-4 complex subunit sigma OS=Arabidopsis thaliana GN=At2g19790 PE=2 SV=1	--	AP-4 complex subunit sigma-1	-	-	-
CL7163.Contig1_P1	GACN01015786	3.6968	Up	0.000141348	0.000614798	H0112G12.6 [Oryza sativa Indica Group]	Oryza sativa Japonica Group chromosome 11 clone OSJNBa0062M03 map near S6115, complete sequence	Retrovirus-related Pol polyprotein from transposon TNT 1-94 OS=Nicotiana tabacum PE=2 SV=1	--	exopolyphosphatase [EC:3.6.1.11]	-	-	-
Unigene15946_P1	GACN01032733	3.6968	Up	0.000141348	0.000614734	--	--	--	--	--	-	-	-
Unigene19992_P1	GACN01036727	3.6968	Up	0.000141348	0.000614861	--	--	--	--	--	-	-	-
Unigene17748_P1	GACN01034521	3.67371	Up	9.79e-05	0.000440103	--	--	--	--	--	-	-	-
Unigene7728_P1	GACN01024563	3.67371	Up	9.79e-05	0.00044015	CBL-interacting protein kinase 07 [Vitis vinifera]	Vitis vinifera CBL-interacting protein kinase 07 (CIPK07) mRNA, complete cds	CBL-interacting protein kinase 2 OS=Oryza sativa subsp. japonica GN=CIPK2 PE=2 SV=1	--	[EC:2.7.1.-]	-	-	-
Unigene17863_P1	GACN01027483	3.62641	Up	0.000145298	0.000630667	PREDICTED: coatomer subunit beta-1-like [Glycine max]	Vitis vinifera contig VV78X232521.4, whole genome shotgun sequence	Coatomer subunit beta-1 OS=Oryza sativa subsp. japonica GN=Os11g0174000 PE=2 SV=1	Vesicle coat complex, various subunits	--	-	-	-
Unigene19633_P1	GACN01034635	3.62641	Up	0.000145298	0.000630471	OSJNBa0061G20.2 [Oryza sativa Japonica Group]	Lotus japonicus genomic DNA, chromosome 2, clone: LjT47E17, TM1773, complete sequence	Uncharacterized mitochondrial protein AtMg00810 OS=Arabidopsis thaliana GN=AtMg00810 PE=4 SV=1	--	exopolyphosphatase [EC:3.6.1.11]	-	GO:0003676//nucleic acid binding	-
Unigene6865_P1	GACN01036371	3.62641	Up	0.000145298	0.000630602	--	--	--	--	--	-	-	-
Unigene9496_P1	GACN01023704	3.62641	Up	6.76e-05	0.000314744	--	--	--	--	--	-	-	-
Unigene10670_P1	GACN01026326	3.62641	Up	0.000145298	0.000630536	--	--	--	--	--	-	-	-
CL323.Contig1_P1	GACN01001186	3.59726	Up	4.31e-06	2.48e-05	--	--	--	--	--	-	-	-
Unigene17368_P1	GACN01034145	3.5775	Up	9.79e-05	0.000440282	--	--	--	--	--	-	-	-
Unigene21568_P1	GACN01038293	3.5775	Up	2.9e-05	0.00014488	PREDICTED: hypothetical protein [Vitis vinifera]	--	--	--	--	-	-	-
Unigene15678_P1	GACN01032469	3.55241	Up	0.000153358	0.000663521	--	--	--	--	--	-	-	-
Unigene22239_P1	GACN01038956	3.55241	Up	2.9e-05	0.000144863	--	--	--	--	--	-	-	-
Unigene5169_P1	GACN01022011	3.55241	Up	0.000153358	0.000663453	PREDICTED: uncharacterized protein LOC100795634 [Glycine max]	Solanum lycopersicum chromosome 12 clone LE_HBa-77H15, complete sequence	Retrovirus-related Pol polyprotein from transposon TNT 1-94 OS=Nicotiana tabacum PE=2 SV=1	--	exopolyphosphatase [EC:3.6.1.11]	-	GO:0046872//metal ion binding	-
Unigene589_P1	GACN01017471	3.55241	Up	0.000153358	0.00066359	Os01g0170400 [Oryza sativa Japonica Group] >gi|255672914|dbj|BAF04054.2| Os01g0170400 [Oryza sativa Japonica Group]	--	Putative AC9 transposase OS=Zea mays PE=4 SV=1	--	--	-	-	-
Unigene10160_P1	GACN01026986	3.51393	Up	6.76e-05	0.00031468	--	--	--	--	--	-	-	-
CL6900.Contig1_P1	GACN01015343	3.4744	Up	9.81e-05	0.000441123	Integrase core domain containing protein [Solanum demissum]	--	--	--	--	-	GO:0005488//binding	-
Unigene1342_P1	GACN01028360	3.4744	Up	0.000169735	0.000726718	Neutrophil cytosol factor [Medicago truncatula] >gi|355493040|gb|AES74243.1| Neutrophil cytosol factor [Medicago truncatula]	Medicago truncatula clone MTYF5_F6_F7_F81G-G-12 unknown mRNA	--	--	endophilin-A	GO:0044424//intracellular part	-	-
Unigene19238_P1	GACN01018216	3.4744	Up	0.000169735	0.000726941	--	--	--	--	--	-	-	-
Unigene19823_P1	GACN01035983	3.4744	Up	4.49e-05	0.000216315	--	--	--	--	--	-	-	-
Unigene3360_P1	GACN01036561	3.4744	Up	0.000169735	0.000727016	--	--	--	--	--	-	-	-
Unigene9811_P1	GACN01020221	3.4744	Up	0.000169735	0.000726793	--	--	--	--	--	-	-	-
Unigene11549_P1	GACN01026639	3.4744	Up	0.000169735	0.000726867	PREDICTED: G-type lectin S-receptor-like serine/threonine-protein kinase RLK1-like [Glycine max]	Populus trichocarpa clone Pop1-16M7, complete sequence	G-type lectin S-receptor-like serine/threonine-protein kinase RLK1 OS=Arabidopsis thaliana GN=RLK1 PE=2 SV=2	--	--	-	-	GO:0008037//cell recognition
Unigene10003_P1	GACN01026830	3.46368	Up	3.3e-07	2.2e-06	--	--	--	--	--	-	-	-
Unigene27397_P1	GACN01044083	3.44198	Up	4.49e-05	0.00021634	hypothetical protein VITISV_022330 [Vitis vinifera]	--	--	--	--	-	-	-
CL2012.Contig1_P1	GACN01005516	3.43376	Up	6.76e-05	0.000314663	NBS-containing resistance-like protein [Medicago truncatula] >gi|355505589|gb|AES86731.1| NBS-containing resistance-like protein [Medicago truncatula]	--	Retrovirus-related Pol polyprotein from transposon TNT 1-94 OS=Nicotiana tabacum PE=2 SV=1	--	all-trans-nonaprenyl-diphosphate synthase [EC:2.5.1.84 2.5.1.85]	-	-	-
Unigene28306_P1	GACN01044986	3.43376	Up	6.76e-05	0.000314628	PREDICTED: uncharacterized protein LOC100826621 [Brachypodium distachyon]	Vitis vinifera contig VV78X087658.7, whole genome shotgun sequence	--	--	telomeric repeat-binding factor 2	-	GO:0005488//binding	-
Unigene10296_P1	GACN01027118	3.41996	Up	9.84e-05	0.000442339	polyprotein [Arabidopsis thaliana]	--	Extensin OS=Nicotiana tabacum GN=HRGPNT3 PE=2 SV=1	Uncharacterized protein conserved in bacteria	solute carrier family 39 (zinc transporter), member 1/2/3	-	-	-
Unigene29001_P1	GACN01045680	3.41996	Up	9.84e-05	0.000442291	brca1-associated protein, putative [Ricinus communis] >gi|223533445|gb|EEF35193.1| brca1-associated protein, putative [Ricinus communis]	--	--	--	--	-	-	-
Unigene11248_P1	GACN01028059	3.40401	Up	1.84e-05	9.5e-05	--	--	--	--	--	-	-	-
Unigene15890_P1	GACN01028385	3.39194	Up	0.00020285	0.000856589	AUX/IAA-like protein [Pelargonium x hortorum]	Populus trichocarpa predicted protein, mRNA	Auxin-responsive protein IAA23 OS=Oryza sativa subsp. japonica GN=IAA23 PE=2 SV=1	--	auxin-responsive protein IAA	-	-	GO:0010468//regulation of gene expression
Unigene11574_P1	GACN01032011	3.39194	Up	0.00020285	0.000856503	--	--	--	--	--	-	-	-
Unigene15218_P1	GACN01032677	3.39194	Up	0.00020285	0.00085633	heat stress transcription factor HSFA9 [Helianthus annuus]	Helianthus annuus heat stress transcription factor HSFA9 mRNA, complete cds	Heat stress transcription factor A-2e OS=Oryza sativa subsp. japonica GN=HSFA2E PE=2 SV=1	--	--	-	-	-
Unigene3273_P1	GACN01020134	3.39194	Up	0.00020285	0.000856416	--	--	--	--	--	-	-	-
Unigene18799_P1	GACN01035550	3.37057	Up	1.15e-05	6.16e-05	--	--	--	--	--	-	-	-
CL6034.Contig1_P1	GACN01011788	3.36337	Up	9.9e-05	0.000444689	--	Vitis vinifera contig VV78X185711.26, whole genome shotgun sequence	--	--	--	-	-	-
Unigene26981_P1	GACN01013855	3.36337	Up	9.9e-05	0.000444784	PREDICTED: UBX domain-containing protein 1-A-like [Glycine max]	Vitis vinifera, whole genome shotgun sequence, contig VV78X139183.24, clone ENTAV 115	Ubiquitin carboxyl-terminal hydrolase 14 OS=Arabidopsis thaliana GN=UBP14 PE=1 SV=1	Isopeptidase T	ubiquitin carboxyl-terminal hydrolase 5/13 [EC:3.1.2.15]	-	-	-
CL4904.Contig1_P1	GACN01043670	3.36337	Up	9.9e-05	0.000444736	--	--	--	--	--	-	-	-
Unigene5118_P1	GACN01021960	3.33001	Up	1.84e-05	9.5e-05	--	--	--	--	--	-	-	-
CL7800.Contig1_P1	GACN01000762	3.30448	Up	6.76e-05	0.000314723	fertility restorer-like protein [Petunia x hybrida]	--	Pentatricopeptide repeat-containing protein At1g62910 OS=Arabidopsis thaliana GN=At1g62910 PE=2 SV=1	--	structure-specific endonuclease subunit SLX1 [EC:3.6.1.-]	-	-	-
Unigene10276_P1	GACN01016806	3.30448	Up	4.49e-05	0.000216269	UDP-glucose 4-epimerase [Solanum tuberosum]	Solanum lycopersicum DNA sequence from clone LE_HBa-165B12 on chromosome 12, complete sequence	UDP-glucose 4-epimerase GEPI48 OS=Cyamopsis tetragonoloba PE=2 SV=1	UDP-glucose 4-epimerase	UDP-glucose 4-epimerase [EC:5.1.3.2]	-	-	-
Unigene28057_P1	GACN01027098	3.30448	Up	0.000100089	0.000449345	--	Petunia integrifolia subsp. inflata BAC 126I14, complete sequence	--	--	--	-	-	-
CL165.Contig2_P1	GACN01034910	3.30448	Up	6.76e-05	0.000314688	--	--	--	--	--	-	-	-
Unigene18144_P1	GACN01038436	3.30448	Up	4.49e-05	0.000216294	--	--	--	--	--	-	-	-
Unigene21712_P1	GACN01044026	3.30448	Up	6.76e-05	0.000314758	Os08g0236200 [Oryza sativa Japonica Group] >gi|255678262|dbj|BAF23229.2| Os08g0236200 [Oryza sativa Japonica Group]	Glycine max strain Williams 82 clone GM_WBb0016A14, complete sequence	Retrovirus-related Pol polyprotein from transposon TNT 1-94 OS=Nicotiana tabacum PE=2 SV=1	--	5'-3' exoribonuclease 2 [EC:3.1.13.-]	-	-	-
Unigene27340_P1	GACN01044737	3.30448	Up	0.000100089	0.000449393	uncharacterized protein [Arabidopsis thaliana] >gi|332657613|gb|AEE83013.1| uncharacterized protein [Arabidopsis thaliana]	--	--	--	--	GO:0043231//intracellular membrane-bounded organelle	-	-
Unigene849_P1	GACN01017730	3.30448	Up	0.000100089	0.000449442	T32E20.5 [Arabidopsis thaliana]	--	Putative AC9 transposase OS=Zea mays PE=4 SV=1	--	--	-	-	-
Unigene29756_P1	GACN01046431	3.29543	Up	2.29e-08	1.75e-07	PREDICTED: uncharacterized mscS family protein At1g78610-like [Brachypodium distachyon]	Arabidopsis thaliana mechanosensitive channel of small conductance-like 5 (MSL5) mRNA, complete cds	Uncharacterized mscS family protein At1g78610 OS=Arabidopsis thaliana GN=At1g78610 PE=1 SV=1	Small-conductance mechanosensitive channel	--	-	-	GO:0006810//transport
Unigene18324_P1	GACN01035086	3.26795	Up	4.49e-05	0.000216223	--	--	--	--	--	-	-	-
Unigene27817_P1	GACN01044498	3.26795	Up	4.49e-05	0.000216248	WPP domain-interacting protein [Medicago truncatula] >gi|355487323|gb|AES68526.1| WPP domain-interacting protein [Medicago truncatula]	--	WPP domain-interacting protein 2 OS=Arabidopsis thaliana GN=WIP2 PE=1 SV=1	--	--	GO:0044424//intracellular part	-	-
Unigene1569_P1	GACN01013794	3.24308	Up	0.00010235	0.000458755	PREDICTED: uncharacterized protein LOC100802615 [Glycine max]	--	Zinc finger CCCH domain-containing protein 18 OS=Oryza sativa subsp. japonica GN=Os02g0793000 PE=2 SV=1	--	tuftelin-interacting protein 11	GO:0005622//intracellular	-	-
CL6001.Contig1_P1	GACN01018437	3.24308	Up	0.00010235	0.000458705	cytochrome P450 [Populus trichocarpa] >gi|222872554|gb|EEF09685.1| cytochrome P450 [Populus trichocarpa]	--	Cytochrome P450 86B1 OS=Arabidopsis thaliana GN=CYP86B1 PE=2 SV=1	Cytochrome P450	[EC:1.14.-.-]	-	-	GO:0000038//very long-chain fatty acid metabolic process
Unigene2981_P1	GACN01019846	3.23048	Up	4.49e-05	0.000216205	--	--	--	--	--	-	-	-
Unigene149_P1	GACN01017033	3.22346	Up	0	0	--	Oryza sativa microsatellite MRG6330 containing (CATA)X11, closest to marker S10074, genomic sequence	--	--	--	-	-	-
Unigene11164_P1	GACN01015754	3.21137	Up	6.77e-05	0.000315144	tir-nbs-lrr resistance protein [Populus trichocarpa] >gi|222836441|gb|EEE74848.1| tir-nbs-lrr resistance protein [Populus trichocarpa]	--	Probable WRKY transcription factor 19 OS=Arabidopsis thaliana GN=WRKY19 PE=2 SV=1	--	--	-	-	-
CL7145.Contig1_P1	GACN01027975	3.21137	Up	6.77e-05	0.000315074	Phyb1 [Pimpinella brachycarpa]	Pimpinella brachycarpa Phyb1 mRNA, complete cds	--	--	protein FRA10AC1	-	-	-
Unigene28753_P1	GACN01045433	3.21137	Up	6.77e-05	0.000315109	PREDICTED: 65-kDa microtubule-associated protein 6-like [Glycine max]	Solanum lycopersicum cDNA, clone: LEFL1070DF05, HTC in leaf	65-kDa microtubule-associated protein 6 OS=Arabidopsis thaliana GN=MAP65-6 PE=1 SV=1	--	--	-	-	-
Unigene4019_P1	GACN01020869	3.21137	Up	6.77e-05	0.000315179	--	--	--	--	--	-	-	-
CL7113.Contig1_P1	GACN01015712	3.192	Up	4.31e-06	2.48e-05	Mitogen-activated protein kinase kinase kinase A [Medicago truncatula] >gi|124360510|gb|ABN08520.1| Protein kinase [Medicago truncatula] >gi|355486000|gb|AES67203.1| Mitogen-activated protein kinase kinase kinase A [Medicago truncatula]	Vitis vinifera contig VV78X112896.19, whole genome shotgun sequence	Mitogen-activated protein kinase kinase kinase 2 OS=Arabidopsis thaliana GN=ANP2 PE=2 SV=1	Serine/threonine protein kinase	mitogen-activated protein kinase kinase kinase [EC:2.7.11.1]	-	-	-
Unigene3557_P1	GACN01020414	3.18583	Up	1.56e-12	1.93e-11	PREDICTED: UPF0098 protein MTH_273-like [Glycine max]	Ricinus communis phosphatidylethanolamine binding protein, putative, mRNA	--	Phospholipid-binding protein		-	GO:0005543//phospholipid binding	-
Unigene23652_P1	GACN01040357	3.17895	Up	0.00010684	0.000477603	--	--	--	--	--	-	-	-
Unigene867_P1	GACN01017748	3.17895	Up	0.00010684	0.000477552	--	--	--	--	--	-	-	-
Unigene1014_P1	GACN01017894	3.15248	Up	4.49e-05	0.000216222	PREDICTED: uncharacterized protein LOC100799319 [Glycine max]	--	--	--	--	-	-	-
CL5434.Contig1_P1	GACN01012753	3.13737	Up	1.15e-05	6.15e-05	--	--	--	--	--	-	-	-
CL7153.Contig1_P1	GACN01015769	3.11183	Up	4.49e-05	0.000216227	H0502G05.7 [Oryza sativa Indica Group]	--	--	--	--	-	-	-
CL7735.Contig1_P1	GACN01016702	3.11183	Up	0.000115718	0.00051367	RecName: Full=TATA-box-binding protein; AltName: Full=TATA sequence-binding protein; Short=TBP; AltName: Full=TATA-binding factor; AltName: Full=TATA-box factor; AltName: Full=Transcription initiation factor TFIID TBP subunit >gi|21581|emb|CAA44360.1| TATA-binding protein [Solanum tuberosum]	Lotus japonicus cDNA, clone: LjFL2-010-BB03, HTC	TATA-box-binding protein OS=Solanum tuberosum GN=TBP PE=2 SV=1	TATA-box binding protein (TBP), component of TFIID and TFIIIB	transcription initiation factor TFIID TATA-box-binding protein	-	-	-
Unigene10177_P1	GACN01027003	3.11183	Up	0.000115718	0.000513398	RNA recognition motif-containing protein [Arabidopsis lyrata subsp. lyrata] >gi|297322015|gb|EFH52436.1| RNA recognition motif-containing protein [Arabidopsis lyrata subsp. lyrata]	M.truncatula DNA sequence from clone MTH2-80N17 on chromosome 3, complete sequence	Zinc finger CCCH domain-containing protein 18 OS=Arabidopsis thaliana GN=At2g05160 PE=2 SV=1	--	--	-	-	-
Unigene11281_P1	GACN01028092	3.11183	Up	4.49e-05	0.000216252	--	--	--	--	--	-	-	-
Unigene18663_P1	GACN01035416	3.11183	Up	0.000115718	0.000513453	Polynucleotidyl transferase [Medicago truncatula] >gi|355523195|gb|AET03649.1| Polynucleotidyl transferase [Medicago truncatula]	--	--	--	--	-	-	-
Unigene26525_P1	GACN01036292	3.11183	Up	2.9e-05	0.000144851	--	--	--	--	--	-	-	-
Unigene27361_P1	GACN01043215	3.11183	Up	6.82e-05	0.000317024	basic helix-loop-helix protein [Sesamum indicum]	Sesamum indicum basic helix-loop-helix protein (bHLH) mRNA, complete cds	Transcription factor bHLH49 OS=Arabidopsis thaliana GN=BHLH49 PE=2 SV=1	--	phytochrome-interacting factor 3	-	-	-
Unigene27506_P1	GACN01044047	3.11183	Up	0.000115718	0.000513507	--	--	--	--	--	-	-	-
Unigene27858_P1	GACN01044189	3.11183	Up	0.000115718	0.000513561	glutamate-gated kainate-type ion channel receptor subunit GluR5 [Populus trichocarpa] >gi|222854699|gb|EEE92246.1| glutamate-gated kainate-type ion channel receptor subunit GluR5 [Populus trichocarpa]	--	Glutamate receptor 2.9 OS=Arabidopsis thaliana GN=GLR2.9 PE=2 SV=1	--	glutamate receptor, ionotropic, other eukaryote	GO:0044464//cell part	-	-
Unigene8495_P1	GACN01044539	3.11183	Up	0.000115718	0.000513616	PREDICTED: probable ATP-dependent RNA helicase DHX36-like [Glycine max]	--	--	--	ATP-dependent RNA helicase DHX36 [EC:3.6.4.13]	-	GO:0017111//nucleoside-triphosphatase activity	-
Unigene19553_P1	GACN01025329	3.11183	Up	6.82e-05	0.000317059	PREDICTED: uncharacterized protein LOC100809560 [Glycine max]	Medicago truncatula clone mth2-31d24, complete sequence	--	--	--	-	-	-
Unigene13669_P1	GACN01030466	3.09108	Up	6.47e-13	8.99e-12	PREDICTED: uncharacterized protein LOC100832575 [Brachypodium distachyon]	--	--	--	--	-	-	-
Unigene19195_P1	GACN01035940	3.08209	Up	1.84e-05	9.5e-05	--	--	--	--	--	-	-	-
CL5071.Contig1_P1	GACN01012098	3.07001	Up	4.5e-05	0.00021631	tir-nbs-lrr resistance protein [Populus trichocarpa] >gi|222838611|gb|EEE76976.1| tir-nbs-lrr resistance protein [Populus trichocarpa]	--	TMV resistance protein N OS=Nicotiana glutinosa GN=N PE=1 SV=1	Leucine-rich repeat (LRR) protein	maintenance of ploidy protein MOB1 (MPS1 binder 1)	-	-	-
CL62.Contig1_P1	GACN01000213	3.07001	Up	4.5e-05	0.000216285	PREDICTED: transcription factor BIM1-like [Glycine max]	Glycine max cDNA, clone: GMFL01-41-N16	Transcription factor BIM1 OS=Arabidopsis thaliana GN=BIM1 PE=1 SV=2	--	transcription factor MYC2	-	GO:0005488//binding	-
Unigene16720_P1	GACN01016320	3.05937	Up	6.88e-05	0.000319672	--	--	--	--	--	-	-	-
Unigene4904_P1	GACN01033501	3.05937	Up	6.88e-05	0.000319637	uncharacterized protein [Arabidopsis thaliana] >gi|332006148|gb|AED93531.1| uncharacterized protein [Arabidopsis thaliana]	--	--	--	--	-	-	-
CL7486.Contig1_P1	GACN01039040	3.05937	Up	6.88e-05	0.000319601	hypothetical protein VITISV_022330 [Vitis vinifera]	--	--	--	--	-	GO:0005488//binding	-
Unigene22326_P1	GACN01021748	3.05937	Up	6.88e-05	0.000319566	--	--	--	--	--	-	-	-
Unigene5299_P1	GACN01022140	3.05937	Up	6.88e-05	0.00031953	PREDICTED: cell division control protein 48 homolog C-like [Glycine max]	--	Cell division control protein 48 homolog C OS=Arabidopsis thaliana GN=CDC48C PE=2 SV=2	--	ribosome biogenesis ATPase	-	GO:0005515//protein binding	-
Unigene15520_P1	GACN01032312	3.05171	Up	1.84e-05	9.5e-05	--	--	--	--	--	-	-	-
Unigene26404_P1	GACN01018351	3.04144	Up	0.000133179	0.000582776	uncharacterized protein [Arabidopsis thaliana] >gi|332194642|gb|AEE32763.1| uncharacterized protein [Arabidopsis thaliana]	Medicago truncatula chromosome 8 clone mth2-6p7, complete sequence	--	--	--	GO:0031224//intrinsic to membrane	-	-
Unigene9808_P1	GACN01033086	3.04144	Up	0.000133179	0.000582898	--	--	--	--	--	-	-	-
Unigene1483_P1	GACN01043094	3.04144	Up	0.000133179	0.000582655	PREDICTED: uncharacterized protein At5g08430-like [Glycine max]	--	Zinc finger CCCH domain-containing protein 44 OS=Arabidopsis thaliana GN=At3g51120 PE=2 SV=3	--	upstream activation factor subunit UAF30	-	GO:0005488//binding	-
Unigene16303_P1	GACN01021266	3.04144	Up	0.000133179	0.000582594	--	--	--	--	--	-	-	-
Unigene4419_P1	GACN01023825	3.04144	Up	0.000133179	0.000582959	PREDICTED: uncharacterized protein LOC100801420 [Glycine max]	--	--	--	--	-	-	-
Unigene6987_P1	GACN01024188	3.04144	Up	0.000133179	0.000582411	pentatricopeptide repeat-containing protein [Arabidopsis thaliana] >gi|7670019|dbj|BAA94973.1| salt-inducible protein-like [Arabidopsis thaliana] >gi|332642359|gb|AEE75880.1| pentatricopeptide repeat-containing protein [Arabidopsis thaliana]	--	Putative pentatricopeptide repeat-containing protein At3g16890, mitochondrial OS=Arabidopsis thaliana GN=PPR40 PE=3 SV=1	--	--	-	-	GO:0042773//ATP synthesis coupled electron transport
Unigene7352_P1	GACN01024499	3.04144	Up	0.000133179	0.000582472	CC-NBS-LRR resistance-like protein RGC203 [Helianthus annuus]	--	--	--	--	-	-	-
Unigene7664_P1	GACN01024627	3.04144	Up	0.000133179	0.000582533	PREDICTED: erlin-2-like [Glycine max]	Arabidopsis lyrata subsp. lyrata band 7 family protein, mRNA	--	--	flotillin	-	-	-
Unigene7792_P1	GACN01017665	3.04144	Up	0.000133179	0.000582716	gypsy/Ty-3 retroelement polyprotein; 69905-74404 [Arabidopsis thaliana] >gi|10998138|dbj|BAB03109.1| retroelement pol polyprotein [Arabidopsis thaliana]	--	--	--	--	-	-	-
Unigene784_P1	GACN01026636	3.04144	Up	0.000133179	0.000582837	GrpE protein-like protein [Medicago truncatula] >gi|355518970|gb|AET00594.1| GrpE protein-like protein [Medicago truncatula]	Solanum lycopersicum cDNA, clone: LEFL1061BE10, HTC in leaf	--	Molecular chaperone GrpE (heat shock protein)	molecular chaperone GrpE	-	-	-
CL7434.Contig1_P1	GACN01016228	3.02695	Up	4.5e-05	0.000216421	PREDICTED: uncharacterized protein LOC100816990 [Glycine max]	--	--	--	--	-	GO:0005488//binding	-
Unigene1024_P1	GACN01017904	3.02695	Up	4.5e-05	0.000216446	COP1 homolog [Solanum lycopersicum] >gi|4090943|gb|AAC98912.1| COP1 homolog [Solanum lycopersicum]	Solanum lycopersicum cDNA, clone: LEFL2005C13, HTC in fruit	E3 ubiquitin-protein ligase COP1 OS=Arabidopsis thaliana GN=COP1 PE=1 SV=2	FOG: WD40 repeat	E3 ubiquitin-protein ligase RFWD2 [EC:6.3.2.19]	-	-	-
Unigene15774_P1	GACN01032561	3.02695	Up	4.5e-05	0.000216471	--	--	--	--	--	-	-	-
CL6239.Contig1_P1	GACN01014213	3.0172	Up	6.7e-08	4.85e-07	Tir-nbs-lrr resistance protein [Medicago truncatula] >gi|355522599|gb|AET03053.1| Tir-nbs-lrr resistance protein [Medicago truncatula]	Lotus japonicus genomic DNA, chromosome 5, clone: LjT25M10, TM1712b, complete sequence	Probable WRKY transcription factor 19 OS=Arabidopsis thaliana GN=WRKY19 PE=2 SV=1	--	--	-	-	-
CL7826.Contig3_P1	GACN01009014	3.00492	Up	2.9e-05	0.000144844	--	--	--	--	--	-	-	-
Unigene15676_P1	GACN01016849	3.00492	Up	7e-05	0.000324508	NBS-LRR resistance-like protein RGC379 [Helianthus annuus]	Medicago truncatula chromosome 5 clone mth2-13f1, COMPLETE SEQUENCE	TMV resistance protein N OS=Nicotiana glutinosa GN=N PE=1 SV=1	--	--	-	-	-
Unigene16454_P1	GACN01032467	3.00492	Up	7e-05	0.000324472	PREDICTED: hypothetical protein [Vitis vinifera]	--	--	--	--	-	-	-
Unigene20322_P1	GACN01033235	3.00492	Up	7e-05	0.000324544	--	--	--	--	--	-	-	-
Unigene22623_P1	GACN01037050	3.00492	Up	2.9e-05	0.000144862	--	--	--	--	--	-	-	-
Unigene3311_P1	GACN01039332	3.00492	Up	7e-05	0.0003244	uncharacterized protein [Arabidopsis thaliana] >gi|16974605|gb|AAL31205.1| AT5g47580/MNJ7_17 [Arabidopsis thaliana] >gi|23506171|gb|AAN31097.1| At5g47580/MNJ7_17 [Arabidopsis thaliana] >gi|332008151|gb|AED95534.1| uncharacterized protein [Arabidopsis thaliana]	Solanum lycopersicum chromosome 6 clone C06HBa0215M16, complete sequence	--	--	--	GO:0043231//intracellular membrane-bounded organelle	-	-
CL3542.Contig1_P1	GACN01020172	3.00492	Up	7e-05	0.000324436	U-box domain-containing protein [Medicago truncatula] >gi|355523459|gb|AET03913.1| U-box domain-containing protein [Medicago truncatula]	--	U-box domain-containing protein 45 OS=Arabidopsis thaliana GN=PUB45 PE=1 SV=1	--	--	-	-	-
Unigene9492_P1	GACN01026322	2.99479	Up	2.61e-06	1.55e-05	PREDICTED: tetratricopeptide repeat protein 4 homolog [Glycine max]	Solanum lycopersicum cDNA, clone: LEFL2055L22, HTC in fruit	--	--	--	-	-	-
Unigene28983_P1	GACN01045662	2.98898	Up	1.84e-05	9.5e-05	--	--	--	--	--	-	-	-
CL7555.Contig1_P1	GACN01016440	2.97871	Up	3.84e-14	8.02e-13	TIR-NBS-LRR class disease resistance protein [Arabidopsis thaliana] >gi|145339123|ref|NP_190053.3| TIR-NBS-LRR class disease resistance protein [Arabidopsis thaliana] >gi|332644407|gb|AEE77928.1| TIR-NBS-LRR class disease resistance protein [Arabidopsis thaliana] >gi|332644408|gb|AEE77929.1| TIR-NBS-LRR class disease resistance protein [Arabidopsis thaliana]	--	Protein SUPPRESSOR OF npr1-1, CONSTITUTIVE 1 OS=Arabidopsis thaliana GN=SNC1 PE=1 SV=3	Leucine-rich repeat (LRR) protein	maintenance of ploidy protein MOB1 (MPS1 binder 1)	-	-	-
CL5375.Contig1_P1	GACN01012641	2.97433	Up	2.61e-06	1.55e-05	LTR retrotransposon like protein [Arabidopsis thaliana] >gi|7269049|emb|CAB79159.1| LTR retrotransposon like protein [Arabidopsis thaliana]	Vitis vinifera contig VV78X192298.10, whole genome shotgun sequence	Retrovirus-related Pol polyprotein from transposon TNT 1-94 OS=Nicotiana tabacum PE=2 SV=1	--	exopolyphosphatase [EC:3.6.1.11]	-	-	-
Unigene1717_P1	GACN01018582	2.97433	Up	2.61e-06	1.55e-05	Similar to retrotransposon proteins [Arabidopsis thaliana]	--	Retrovirus-related Pol polyprotein from transposon TNT 1-94 OS=Nicotiana tabacum PE=2 SV=1	--	exopolyphosphatase [EC:3.6.1.11]	-	GO:0005488//binding	-
CL1251.Contig1_P1	GACN01003669	2.96744	Up	0.000167325	0.000716914	--	--	--	--	--	-	-	-
CL5126.Contig1_P1	GACN01011017	2.96744	Up	0.000167325	0.000717281	--	--	--	--	--	-	-	-
Unigene11664_P1	GACN01012212	2.96744	Up	0.000167325	0.000717061	Os06g0605100 [Oryza sativa Japonica Group] >gi|255677208|dbj|BAH93620.1| Os06g0605100 [Oryza sativa Japonica Group]	--	--	--	--	-	GO:0005488//binding	-
Unigene17927_P1	GACN01028475	2.96744	Up	0.000167325	0.000717428	F18O14.32 [Arabidopsis thaliana]	--	--	--	--	-	-	-
Unigene29362_P1	GACN01033216	2.96744	Up	0.000167325	0.000717207	--	--	--	--	--	-	-	-
CL4487.Contig2_P1	GACN01034698	2.96744	Up	0.000167325	0.000717134	--	--	--	--	--	-	-	-
Unigene16435_P1	GACN01043632	2.96744	Up	0.000167325	0.000717354	--	--	--	--	--	-	-	-
Unigene26942_P1	GACN01046039	2.96744	Up	2.91e-05	0.000144857	Kinase-like protein [Medicago truncatula] >gi|355513846|gb|AES95469.1| Kinase-like protein [Medicago truncatula]	Theobroma cacao clone TCC_BC089D21, complete sequence	Probable LRR receptor-like serine/threonine-protein kinase At3g47570 OS=Arabidopsis thaliana GN=At3g47570 PE=1 SV=1	--	LRR receptor-like serine/threonine-protein kinase EFR [EC:2.7.11.1]	-	GO:0005488//binding	-
Unigene4529_P1	GACN01021375	2.96744	Up	0.000167325	0.000716987	--	--	--	--	--	-	-	-
CL2856.Contig2_P1	GACN01007505	2.95656	Up	1.84e-05	9.49e-05	PREDICTED: uncharacterized protein LOC100781982 [Glycine max]	Solanum lycopersicum cDNA, clone: LEFL1015BA02, HTC in leaf	--	--	--	-	-	-
CL1768.Contig3_P1	GACN01004925	2.94834	Up	7.24e-05	0.00033433	PREDICTED: protein SPA1-RELATED 3-like [Glycine max]	Vitis vinifera, whole genome shotgun sequence, contig VV78X232328.7, clone ENTAV 115	Protein SPA1-RELATED 3 OS=Arabidopsis thaliana GN=SPA3 PE=1 SV=1	FOG: WD40 repeat	E3 ubiquitin-protein ligase RFWD2 [EC:6.3.2.19]	-	GO:0016491//oxidoreductase activity	-
CL7719.Contig1_P1	GACN01016678	2.94834	Up	1.15e-05	6.15e-05	PREDICTED: type I inositol-1,4,5-trisphosphate 5-phosphatase CVP2-like [Glycine max]	Thellungiella halophila mRNA, complete cds, clone: RTFL01-41-O06	Type I inositol-1,4,5-trisphosphate 5-phosphatase CVP2 OS=Arabidopsis thaliana GN=CVP2 PE=1 SV=2	Phosphatidylinositol 5-phosphate phosphatase	phosphatidylinositol-bisphosphatase [EC:3.1.3.36]	-	-	-
Unigene10026_P1	GACN01026852	2.94834	Up	7.24e-05	0.000334293	--	--	--	--	--	-	-	-
Unigene14490_P1	GACN01031287	2.94834	Up	1.15e-05	6.15e-05	f-box family protein [Populus trichocarpa] >gi|222848619|gb|EEE86166.1| f-box family protein [Populus trichocarpa]	PREDICTED: Vitis vinifera similar to At1g61340 (LOC100246508), mRNA	F-box protein At1g61340 OS=Arabidopsis thaliana GN=At1g61340 PE=2 SV=1	--	--	-	-	-
Unigene19972_P1	GACN01036709	2.94834	Up	1.15e-05	6.15e-05	--	--	--	--	--	-	-	-
Unigene27439_P1	GACN01044125	2.94389	Up	9.37e-07	5.9e-06	S-locus receptor kinase-like protein [Olea europaea]	--	G-type lectin S-receptor-like serine/threonine-protein kinase At4g03230 OS=Arabidopsis thaliana GN=At4g03230 PE=2 SV=3	--	somatic embryogenesis receptor kinase 1 [EC:2.7.10.1 2.7.11.1]	-	GO:0004672//protein kinase activity	-
Unigene11166_P1	GACN01027977	2.93675	Up	4.53e-05	0.000217449	--	--	--	--	--	-	-	-
Unigene137_P1	GACN01017021	2.93675	Up	4.53e-05	0.000217549	--	--	--	--	--	-	-	-
Unigene24266_P1	GACN01040967	2.93675	Up	4.53e-05	0.000217524	PREDICTED: wall-associated receptor kinase-like 8-like [Glycine max]	--	Wall-associated receptor kinase-like 10 OS=Arabidopsis thaliana GN=WAKL10 PE=2 SV=1	--	--	-	GO:0005488//binding	-
Unigene7551_P1	GACN01024386	2.93675	Up	4.53e-05	0.000217474	RAB GTPase-C2A [Arabidopsis thaliana] >gi|75098916|sp|O49841.1|RAC2A_ARATH RecName: Full=Ras-related protein RABC2a; Short=AtRABC2a; AltName: Full=Ras-related protein Rab18B; Short=AtRab18B >gi|2723477|dbj|BAA24074.1| GTP-binding protein [Arabidopsis thaliana] >gi|7378638|emb|CAB83314.1| AtRab GTP-binding protein [Arabidopsis thaliana] >gi|332003236|gb|AED90619.1| RAB GTPase-C2A [Arabidopsis thal…	Vitis vinifera contig VV78X066558.22, whole genome shotgun sequence	Ras-related protein RABC2a OS=Arabidopsis thaliana GN=RABC2A PE=1 SV=1	GTPase SAR1 and related small G proteins	Rab family, other	-	-	-
Unigene8232_P1	GACN01025066	2.93675	Up	4.53e-05	0.000217499	--	--	--	--	--	-	-	-
Unigene18317_P1	GACN01035079	2.92897	Up	2.91e-05	0.0001449	PREDICTED: similar to PLDP1 (PHOSPHOLIPASE D ZETA1); phospholipase D [Vitis vinifera]	PREDICTED: Vitis vinifera similar to PLDP1 (PHOSPHOLIPASE D ZETA1); phospholipase D (LOC100261987), mRNA	Phospholipase D p1 OS=Arabidopsis thaliana GN=PLDP1 PE=2 SV=1	Phosphatidylserine/phosphatidylglycerophosphate/cardiolipin synthases and related enzymes	phospholipase D [EC:3.1.4.4]	-	GO:0004620//phospholipase activity	-
Unigene14553_P1	GACN01031350	2.92339	Up	1.84e-05	9.49e-05	MYB8 protein [Gerbera hybrid cultivar]	Gerbera hybrid cv. 'Terra Regina' mRNA for MYB8 protein	Myb-related protein 305 OS=Antirrhinum majus GN=MYB305 PE=2 SV=1	--	myb proto-oncogene protein, plant	-	-	-
CL1364.Contig1_P1	GACN01003921	2.88944	Up	7.69e-05	0.000352844	--	--	--	--	--	-	-	-
CL2550.Contig3_P1	GACN01006800	2.88944	Up	7.69e-05	0.000352805	PREDICTED: uncharacterized protein LOC100816426 [Glycine max]	Solanum lycopersicum cDNA, clone: LEFL1044AG02, HTC in leaf	--	UTP:GlnB (protein PII) uridylyltransferase	--	-	-	-
CL4724.Contig1_P1	GACN01007613	2.88944	Up	1.15e-05	6.15e-05	TPA: TPA_exp: growth-regulating factor 12 [Oryza sativa (japonica cultivar-group)]	Medicago truncatula clone mth2-4f13, complete sequence	--	--	--	-	-	-
Unigene10579_P1	GACN01011469	2.88944	Up	2.91e-05	0.000144996	gag protein [Populus trichocarpa]	--	--	--	--	-	GO:0003676//nucleic acid binding	-
Unigene1115_P1	GACN01027393	2.88944	Up	1.84e-05	9.49e-05	--	--	--	--	--	-	-	-
Unigene15353_P1	GACN01017994	2.88944	Up	0.000233688	0.000976471	--	--	--	--	--	-	-	-
Unigene16432_P1	GACN01032146	2.88944	Up	0.000233688	0.000976666	PREDICTED: trehalose-phosphate phosphatase-like [Glycine max]	Arabidopsis thaliana chromosome 2, complete sequence	--	Trehalose-6-phosphatase	trehalose-phosphatase [EC:3.1.3.12]	-	-	GO:0005991//trehalose metabolic process
Unigene16782_P1	GACN01033213	2.88944	Up	0.000233688	0.000976764	hypothetical protein VITISV_021656 [Vitis vinifera]	Cucumis sativus cultivar Calypso chromosome 1, complete sequence	--	--	--	-	GO:0005488//binding	-
Unigene20818_P1	GACN01033560	2.88944	Up	0.000233688	0.000977056	--	--	--	--	--	-	-	-
Unigene26968_P1	GACN01037544	2.88944	Up	0.000233688	0.000976959	PREDICTED: nephrocystin-3-like [Glycine max]	--	--	--	--	-	-	-
Unigene27324_P1	GACN01043657	2.88944	Up	7.69e-05	0.000352882	--	--	--	--	--	-	-	-
Unigene27383_P1	GACN01044010	2.88944	Up	0.000233688	0.000976861	--	--	--	--	--	-	-	-
Unigene4839_P1	GACN01044069	2.88944	Up	0.000233688	0.000977251	PREDICTED: uncharacterized protein LOC100775915 [Glycine max]	--	--	--	--	-	-	-
Unigene8882_P1	GACN01021684	2.88944	Up	0.000233688	0.000976569	--	--	--	--	--	-	-	-
CL2904.Contig2_P1	GACN01025712	2.88944	Up	0.000233688	0.000977154	cannabidiolic acid synthase homolog [Cannabis sativa]	--	Reticuline oxidase-like protein OS=Arabidopsis thaliana GN=At4g20830 PE=1 SV=2	--	--	-	GO:0003824//catalytic activity	-
Unigene14819_P1	GACN01031614	2.86519	Up	4.31e-06	2.48e-05	--	--	--	--	--	-	-	-
Unigene9960_P1	GACN01026787	2.85606	Up	4.02e-14	8.35e-13	--	--	--	--	--	-	-	-
Unigene3977_P1	GACN01020827	2.85468	Up	1.84e-05	9.49e-05	--	--	--	--	--	-	-	-
Unigene8079_P1	GACN01024913	2.85468	Up	1.84e-05	9.49e-05	--	--	--	--	--	-	-	-
CL4996.Contig2_P1	GACN01011960	2.8488	Up	2.91e-05	0.000145163	PREDICTED: two-component response regulator-like PRR95-like [Glycine max]	Castanea sativa pseudo-response regulator 5 (PRR5) mRNA, complete cds	Two-component response regulator-like APRR5 OS=Arabidopsis thaliana GN=APRR5 PE=1 SV=2	Response regulator containing CheY-like receiver, AAA-type ATPase, and DNA-binding domains	pseudo-response regulator 5	-	-	-
Unigene16168_P1	GACN01032952	2.8488	Up	2.91e-05	0.000145129	--	--	--	--	--	-	-	-
Unigene28083_P1	GACN01044763	2.8488	Up	2.91e-05	0.000145146	PREDICTED: uncharacterized protein LOC100814789 [Glycine max]	--	--	--	--	-	-	-
CL821.Contig2_P1	GACN01002529	2.84505	Up	2.61e-06	1.55e-05	PREDICTED: eukaryotic peptide chain release factor subunit 1-3-like [Glycine max]	Glycine max strain Williams 82 clone GM_WBb0007I12, complete sequence	Eukaryotic peptide chain release factor subunit 1-1 OS=Arabidopsis thaliana GN=ERF1-1 PE=2 SV=2	Peptide chain release factor 1 (eRF1)	peptide chain release factor subunit 1	-	GO:0003747//translation release factor activity	-
CL7138.Contig1_P1	GACN01015744	2.84053	Up	3.3e-07	2.2e-06	--	Gerbera hybrid cultivar microsatellite GB-GJ-011 sequence	--	--	--	-	-	-
Unigene27761_P1	GACN01044442	2.84053	Up	4.62e-05	0.000221632	--	--	--	--	--	-	-	-
Unigene3878_P1	GACN01020728	2.84053	Up	4.62e-05	0.000221658	--	--	--	--	--	-	-	-
Unigene9451_P1	GACN01026281	2.83952	Up	6.13e-14	1.24e-12	white-brown-complex ABC transporter family [Populus trichocarpa] >gi|222867394|gb|EEF04525.1| white-brown-complex ABC transporter family [Populus trichocarpa]	Populus trichocarpa white-brown-complex ABC transporter family, mRNA	ABC transporter G family member 22 OS=Arabidopsis thaliana GN=ABCG22 PE=1 SV=1	--	--	-	GO:0015405	-
CL3655.Contig1_P1	GACN01009245	2.83499	Up	6.7e-08	4.85e-07	uncharacterized protein LOC100273355 [Zea mays]	--	Uncharacterized protein At2g29880 OS=Arabidopsis thaliana GN=At2g29880 PE=2 SV=1	--	--	-	-	-
CL2996.Contig1_P1	GACN01007816	2.82804	Up	1.15e-05	6.15e-05	gag-pol polyprotein [Vitis vinifera]	Jatropha curcas DNA, clone: JHS03A10, complete sequence	--	--	--	-	-	-
CL7612.Contig1_P1	GACN01016521	2.82804	Up	8.56e-05	0.000389083	PREDICTED: uncharacterized protein LOC100795634 [Glycine max]	--	Retrovirus-related Pol polyprotein from transposon TNT 1-94 OS=Nicotiana tabacum PE=2 SV=1	--	exopolyphosphatase [EC:3.6.1.11]	-	-	-
Unigene11193_P1	GACN01028004	2.82804	Up	8.56e-05	0.000389209	--	--	--	--	--	-	-	-
Unigene15307_P1	GACN01032100	2.82804	Up	8.56e-05	0.000389294	FAR-RED ELONGATED HYPOCOTYL [Medicago truncatula] >gi|355481373|gb|AES62576.1| FAR-RED ELONGATED HYPOCOTYL [Medicago truncatula]	--	--	--	--	-	-	-
Unigene17507_P1	GACN01034283	2.82804	Up	8.56e-05	0.000389167	--	--	--	--	--	-	-	-
Unigene18215_P1	GACN01034979	2.82804	Up	8.56e-05	0.00038904	PREDICTED: WD repeat-containing protein YMR102C-like [Glycine max]	--	--	--	--	-	-	-
Unigene20292_P1	GACN01037022	2.82804	Up	8.56e-05	0.000389125	--	--	--	--	--	-	-	-
Unigene4014_P1	GACN01020864	2.82804	Up	8.56e-05	0.000389252	transposase [Solanum demissum]	--	--	--	ubiquitin-conjugating enzyme E2 S [EC:6.3.2.19]	-	-	-
Unigene29825_P1	GACN01046500	2.81544	Up	4.31e-06	2.48e-05	PREDICTED: protein FAR1-RELATED SEQUENCE 4-like [Glycine max]	Vitis vinifera contig VV78X242738.14, whole genome shotgun sequence	Protein FAR1-RELATED SEQUENCE 4 OS=Arabidopsis thaliana GN=FRS4 PE=2 SV=2	--	--	-	-	GO:0009416//response to light stimulus
Unigene11595_P1	GACN01028406	2.80971	Up	5.71e-11	5.59e-10	PREDICTED: uncharacterized mscS family protein At1g78610-like isoform 1 [Glycine max]	--	Uncharacterized mscS family protein At1g78610 OS=Arabidopsis thaliana GN=At1g78610 PE=1 SV=1	--	--	GO:0016020//membrane	-	-
CL2384.Contig1_P1	GACN01006409	2.80698	Up	2.92e-05	0.000145497	--	--	--	--	--	-	-	-
CL2741.Contig1_P1	GACN01007232	2.80698	Up	7.07e-06	3.92e-05	homolog of nucleolar protein NOP56 [Arabidopsis thaliana] >gi|6056371|gb|AAF02835.1|AC009894_6 nucleolar protein [Arabidopsis thaliana] >gi|11878189|gb|AAG40838.1|AF302492_1 NOP56-like protein [Arabidopsis thaliana] >gi|14517412|gb|AAK62596.1| At1g56110/T6H22_9 [Arabidopsis thaliana] >gi|20857405|gb|AAM26718.1| At1g56110/T6H22_9 [Arabidopsis thaliana] >gi|332195224|gb|AEE33345.1| homolog of nucle…	Solanum lycopersicum cDNA, clone: LEFL2002BB03, HTC in fruit	Probable nucleolar protein 5-2 OS=Arabidopsis thaliana GN=NOP5-2 PE=2 SV=1	Protein implicated in ribosomal biogenesis, Nop56p homolog	nucleolar protein 56	GO:0030312//external encapsulating structure	-	-
Unigene6836_P1	GACN01023675	2.80698	Up	7.07e-06	3.92e-05	PREDICTED: uncharacterized protein LOC100809982 [Glycine max]	--	--	--	--	-	-	-
Unigene7968_P1	GACN01024803	2.79633	Up	1.15e-05	6.15e-05	HD domain class transcription factor [Malus x domestica]	--	TMV resistance protein N OS=Nicotiana glutinosa GN=N PE=1 SV=1	--	--	-	-	-
CL1970.Contig2_P1	GACN01005415	2.78253	Up	1.84e-05	9.5e-05	PREDICTED: uncharacterized protein LOC100819940 [Glycine max]	Arabidopsis thaliana calcineurin-like phosphoesterase domain-containing protein (AT4G11800) mRNA, complete cds	--	--	--	-	-	-
Unigene4342_P1	GACN01021190	2.77841	Up	7.07e-06	3.92e-05	--	--	--	--	--	-	-	-
Unigene6872_P1	GACN01023711	2.7708	Up	3.92e-08	2.93e-07	--	--	--	--	--	-	-	-
Unigene8749_P1	GACN01003092	2.76391	Up	0.000102383	0.000458463	PREDICTED: uncharacterized protein LOC100793985 [Glycine max]	Vitis vinifera, whole genome shotgun sequence, contig VV78X032961.12, clone ENTAV 115	--	--	--	-	-	-
CL1040.Contig1_P1	GACN01008729	2.76391	Up	1.57e-06	9.61e-06	Os03g0116700 [Oryza sativa Japonica Group] >gi|113547233|dbj|BAF10676.1| Os03g0116700 [Oryza sativa Japonica Group]	Populus trichocarpa f-box family protein, mRNA	F-box protein PP2-A13 OS=Arabidopsis thaliana GN=PP2A13 PE=1 SV=1	--	--	-	-	-
CL3407.Contig3_P1	GACN01010842	2.76391	Up	2.94e-05	0.000146091	--	--	--	--	--	-	-	-
CL4402.Contig4_P1	GACN01014050	2.76391	Up	0.000102383	0.000458709	PREDICTED: pentatricopeptide repeat-containing protein At1g05750, chloroplastic-like [Glycine max]	--	Pentatricopeptide repeat-containing protein At2g29760, chloroplastic OS=Arabidopsis thaliana GN=PCMP-H33 PE=2 SV=1	--	--	-	-	-
CL6151.Contig1_P1	GACN01016178	2.76391	Up	0.000102383	0.000458758	Zinc finger MYM-type protein [Medicago truncatula] >gi|355489146|gb|AES70349.1| Zinc finger MYM-type protein [Medicago truncatula]	--	--	--	--	-	GO:0005488//binding	-
CL7399.Contig1_P1	GACN01028452	2.76391	Up	0	0	Protein CHUP1 [Medicago truncatula] >gi|355521103|gb|AET01557.1| Protein CHUP1 [Medicago truncatula]	--	Protein CHUP1, chloroplastic OS=Arabidopsis thaliana GN=CHUP1 PE=1 SV=1	Chromosome segregation ATPases	kinesin family member 15	GO:0009527//plastid outer membrane	-	-
Unigene11641_P1	GACN01034072	2.76391	Up	0.000102383	0.000458807	--	--	--	--	--	-	-	-
Unigene17295_P1	GACN01034350	2.76391	Up	1.15e-05	6.15e-05	--	--	--	--	--	-	-	-
Unigene17574_P1	GACN01043006	2.76391	Up	0.000102383	0.000458562	PREDICTED: probable cyclic nucleotide-gated ion channel 14-like [Glycine max]	--	Probable cyclic nucleotide-gated ion channel 17 OS=Arabidopsis thaliana GN=CNGC17 PE=2 SV=1	--	cyclic nucleotide gated channel, other eukaryote	-	-	GO:0006811//ion transport
Unigene26315_P1	GACN01044371	2.76391	Up	0.000102383	0.000458512	PREDICTED: uncharacterized protein LOC100779077 [Glycine max]	--	--	--	--	-	-	GO:0044260
Unigene27689_P1	GACN01045094	2.76391	Up	2.94e-05	0.000146108	--	--	--	--	--	-	-	-
Unigene28414_P1	GACN01022127	2.76391	Up	0.000102383	0.00045866	FAR1-related protein [Medicago truncatula] >gi|355517168|gb|AES98791.1| FAR1-related protein [Medicago truncatula]	--	Protein FAR1-RELATED SEQUENCE 5 OS=Arabidopsis thaliana GN=FRS5 PE=2 SV=1	--	--	-	-	-
Unigene5286_P1	GACN01024183	2.76391	Up	1.57e-06	9.61e-06	PREDICTED: uncharacterized protein LOC100817734 [Glycine max]	Vitis vinifera contig VV78X024962.4, whole genome shotgun sequence	--	--	--	-	-	-
Unigene7347_P1	GACN01025580	2.76391	Up	0.000102383	0.000458611	Putative gag-pol polyprotein, identical [Solanum demissum]	PREDICTED: Vitis vinifera misc_RNA (LOC100258532), miscRNA	Retrovirus-related Pol polyprotein from transposon TNT 1-94 OS=Nicotiana tabacum PE=2 SV=1	--	5'-3' exoribonuclease 2 [EC:3.1.13.-]	-	GO:0005488//binding	-
CL1344.Contig2_P1	GACN01003878	2.74505	Up	1.84e-05	9.51e-05	callose synthase [Arabidopsis thaliana] >gi|332646357|gb|AEE79878.1| callose synthase [Arabidopsis thaliana]	Arabidopsis thaliana callose synthase (GSL11) mRNA, complete cds	Callose synthase 7 OS=Arabidopsis thaliana GN=CALS7 PE=2 SV=3	--	callose synthase [EC:2.4.1.-]	GO:0043234//protein complex	-	-
Unigene18590_P1	GACN01035346	2.74505	Up	1.84e-05	9.51e-05	PREDICTED: uncharacterized protein LOC100786229 [Glycine max]	--	--	--	--	-	-	-
Unigene4054_P1	GACN01020904	2.74505	Up	1.84e-05	9.51e-05	--	--	--	--	--	-	-	-
Unigene4349_P1	GACN01021197	2.74505	Up	5.57e-07	3.61e-06	--	--	--	--	--	-	-	-
Unigene19240_P1	GACN01034869	2.73744	Up	4.96e-05	0.000236533	jumonji domain protein [Populus trichocarpa] >gi|222858030|gb|EEE95577.1| jumonji domain protein [Populus trichocarpa]	Ricinus communis transcription factor, putative, mRNA	Probable lysine-specific demethylase JMJ14 OS=Arabidopsis thaliana GN=JMJ14 PE=1 SV=1	--	histone demethylase JARID1 [EC:1.14.11.-]	-	-	GO:0003006//developmental process involved in reproduction
Unigene18103_P1	GACN01035985	2.73744	Up	4.96e-05	0.000236506	--	--	--	--	--	-	-	-
Unigene22531_P1	GACN01039241	2.73744	Up	4.96e-05	0.000236587	--	--	--	--	--	-	-	-
Unigene26976_P1	GACN01043665	2.73744	Up	4.96e-05	0.00023656	--	--	--	--	--	-	-	-
Unigene30032_P1	GACN01046707	2.73744	Up	4.96e-05	0.000236614	PREDICTED: probable methyltransferase PMT26-like [Glycine max]	Lactuca sativa putative ankyrin-like protein mRNA, complete cds	Probable methyltransferase PMT24 OS=Arabidopsis thaliana GN=At1g29470 PE=1 SV=1	SEC7 domain proteins	nucleolin	-	-	-
CL1780.Contig2_P1	GACN01004957	2.72851	Up	9.82e-11	9.44e-10	--	--	--	--	--	-	-	-
CL6675.Contig1_P1	GACN01014972	2.71952	Up	3.3e-07	2.2e-06	--	--	--	--	--	-	-	-
Unigene11744_P1	GACN01028555	2.71952	Up	2.97e-05	0.000147418	LOC100283417 [Zea mays] >gi|195634685|gb|ACG36811.1| peptidyl-prolyl isomerase [Zea mays]	Populus trichocarpa predicted protein, mRNA	70 kDa peptidyl-prolyl isomerase OS=Triticum aestivum GN=FKBP70 PE=1 SV=1	FKBP-type peptidyl-prolyl cis-trans isomerases 1	FK506-binding protein 4/5 [EC:5.2.1.8]	-	-	-
Unigene28372_P1	GACN01045052	2.71952	Up	7.07e-06	3.92e-05	PREDICTED: glucose-1-phosphate adenylyltransferase large subunit 1-like [Glycine max]	Thellungiella halophila mRNA, complete cds, clone: RTFL01-26-N04	Glucose-1-phosphate adenylyltransferase large subunit 3, chloroplastic OS=Arabidopsis thaliana GN=APL3 PE=2 SV=2	ADP-glucose pyrophosphorylase	glucose-1-phosphate adenylyltransferase [EC:2.7.7.27]	-	GO:0070566//adenylyltransferase activity	-
Unigene28523_P1	GACN01045203	2.71047	Up	4.31e-06	2.48e-05	PREDICTED: nephrocystin-3-like [Glycine max]	Vitis vinifera, whole genome shotgun sequence, contig VV78X238431.18, clone ENTAV 115	--	FOG: TPR repeat	--	-	-	-
Unigene7740_P1	GACN01024575	2.70658	Up	1.85e-05	9.52e-05	--	--	--	--	--	-	-	-
Unigene6197_P1	GACN01023036	2.70334	Up	0	0	homeodomain leucine zipper protein HDZ2 [Phaseolus vulgaris]	Medicago truncatula clone mth2-75h15, complete sequence	Homeobox-leucine zipper protein HAT5 OS=Arabidopsis thaliana GN=HAT5 PE=1 SV=1	Homeodomain-containing transcription factor	homeobox-leucine zipper protein	-	-	-
CL2514.Contig2_P1	GACN01006708	2.6968	Up	0.00013427	0.000586326	PREDICTED: similar to PLDP1 (PHOSPHOLIPASE D ZETA1); phospholipase D [Vitis vinifera]	PREDICTED: Vitis vinifera similar to PLDP1 (PHOSPHOLIPASE D ZETA1); phospholipase D (LOC100261987), mRNA	Phospholipase D p1 OS=Arabidopsis thaliana GN=PLDP1 PE=2 SV=1	Phosphatidylserine/phosphatidylglycerophosphate/cardiolipin synthases and related enzymes	phospholipase D [EC:3.1.4.4]	-	-	-
CL4434.Contig1_P1	GACN01009999	2.6968	Up	0.00013427	0.000586204	--	--	--	--	--	-	-	-
CL6289.Contig1_P1	GACN01010901	2.6968	Up	0.00013427	0.000586693	--	--	--	--	--	-	-	-
Unigene11788_P1	GACN01014292	2.6968	Up	0.00013427	0.000586448	PREDICTED: uncharacterized protein LOC100818516 [Glycine max]	Arabidopsis thaliana uncharacterized protein (AT1G73350) mRNA, complete cds	--	--	--	-	-	-
Unigene14366_P1	GACN01028599	2.6968	Up	0.00013427	0.000586387	pentatricopeptide repeat-containing protein [Arabidopsis thaliana] >gi|75210358|sp|Q9SV46.1|PP282_ARATH RecName: Full=Pentatricopeptide repeat-containing protein At3g54980, mitochondrial; Flags: Precursor >gi|332645801|gb|AEE79322.1| pentatricopeptide repeat-containing protein [Arabidopsis thaliana]	--	Pentatricopeptide repeat-containing protein At3g54980, mitochondrial OS=Arabidopsis thaliana GN=At3g54980 PE=2 SV=1	--	--	-	-	-
Unigene27679_P1	GACN01031163	2.6968	Up	0.00013427	0.000586509	--	--	--	--	--	-	-	-
Unigene4613_P1	GACN01038989	2.6968	Up	0.00013427	0.000586632	gag-pol polyprotein [Vitis vinifera]	Solanum lycopersicum strain Heinz 1706 chromosome 1 clone hba-37d10 map 1, complete sequence	Retrovirus-related Pol polyprotein from transposon TNT 1-94 OS=Nicotiana tabacum PE=2 SV=1	--	exopolyphosphatase [EC:3.6.1.11]	-	GO:0046914//transition metal ion binding	-
Unigene4658_P1	GACN01044361	2.6968	Up	0.00013427	0.000586754	--	--	--	--	--	-	-	-
CL4007.Contig1_P1	GACN01021459	2.6968	Up	0.00013427	0.000586265	--	--	--	--	--	-	-	-
Unigene22272_P1	GACN01021504	2.6968	Up	0.00013427	0.000586571	PREDICTED: pentatricopeptide repeat-containing protein At4g13650-like [Glycine max]	PREDICTED: Vitis vinifera similar to Tetratricopeptide-like helical (LOC100251597), mRNA	Pentatricopeptide repeat-containing protein At1g56690, mitochondrial OS=Arabidopsis thaliana GN=PCMP-H69 PE=2 SV=1	--	structure-specific endonuclease subunit SLX1 [EC:3.6.1.-]	-	-	-
Unigene10407_P1	GACN01027224	2.6915	Up	9.37e-07	5.9e-06	steroid 22-alpha-hydroxylase [Zinnia elegans]	Zinnia elegans ZeDWF4 mRNA for steroid 22-alpha-hydroxylase, complete cds	Cytochrome P450 90B1 OS=Arabidopsis thaliana GN=CYP90B1 PE=1 SV=2	--	cytochrome P450, family 90, subfamily B, polypeptide 1 (steroid 22-alpha-hydroxylase) [EC:1.14.13.-]	-	-	-
CL6067.Contig1_P1	GACN01007595	2.68299	Up	5.39e-05	0.000255633	Xyloglucan-specific endoglucanase inhibitor protein [Medicago truncatula] >gi|355479713|gb|AES60916.1| Xyloglucan-specific endoglucanase inhibitor protein [Medicago truncatula]	--	--	--	--	-	-	-
Unigene27913_P1	GACN01013909	2.68299	Up	4.31e-06	2.48e-05	disease resistance protein RPP1-like protein R8 [Arabidopsis thaliana]	--	Protein SUPPRESSOR OF npr1-1, CONSTITUTIVE 1 OS=Arabidopsis thaliana GN=SNC1 PE=1 SV=3	Leucine-rich repeat (LRR) protein	--	-	-	-
CL2896.Contig1_P1	GACN01044594	2.68299	Up	5.39e-05	0.000255604	--	--	--	--	--	-	-	-
Unigene18117_P1	GACN01034883	2.67999	Up	2.48e-12	2.95e-11	--	--	--	--	--	-	-	-
Unigene27077_P1	GACN01043765	2.67794	Up	7.73e-09	6.2e-08	PREDICTED: probable ADP-ribosylation factor GTPase-activating protein AGD5-like [Glycine max]	--	Probable ADP-ribosylation factor GTPase-activating protein AGD5 OS=Arabidopsis thaliana GN=AGD5 PE=1 SV=1	--	stromal membrane-associated protein	-	-	-
Unigene19695_P1	GACN01036433	2.67371	Up	3.03e-05	0.000149987	--	--	--	--	--	-	-	-
Unigene27444_P1	GACN01044130	2.67371	Up	3.03e-05	0.000150004	uncharacterized protein [Arabidopsis thaliana] >gi|332659574|gb|AEE84974.1| uncharacterized protein [Arabidopsis thaliana]	Populus trichocarpa clone POP028-P04, complete sequence	--	--	--	-	-	-
Unigene61_P1	GACN01016945	2.67013	Up	9.37e-07	5.9e-06	CBL-interacting protein kinase 07 [Vitis vinifera]	Oryza sativa Japonica Group CBL-interacting protein kinase 22 (CIPK22) mRNA, complete cds	CBL-interacting protein kinase 18 OS=Oryza sativa subsp. japonica GN=CIPK18 PE=2 SV=1	Serine/threonine protein kinase	[EC:2.7.1.-]	-	-	GO:0006464//protein modification process
Unigene14089_P1	GACN01030886	2.66437	Up	9.82e-11	9.44e-10	Pol polyprotein [Medicago truncatula] >gi|355506807|gb|AES87949.1| Pol polyprotein [Medicago truncatula]	--	--	Arginine methyltransferase-interacting protein, contains RING Zn-finger	cellular nucleic acid-binding protein	-	GO:0005488//binding	-
CL7651.Contig1_P1	GACN01016575	2.66203	Up	1.15e-05	6.16e-05	--	--	--	--	--	-	-	-
Unigene14979_P1	GACN01031774	2.66203	Up	1.15e-05	6.16e-05	hypothetical protein VITISV_006810 [Vitis vinifera]	--	--	--	--	-	-	-
Unigene1989_P1	GACN01018854	2.66203	Up	1.15e-05	6.16e-05	--	C.maxima nitrate reductase mRNA	--	--	--	-	-	-
Unigene1053_P1	GACN01017933	2.65498	Up	4.31e-06	2.48e-05	--	--	--	--	--	-	-	-
Unigene270_P1	GACN01033118	2.6524	Up	2.61e-06	1.55e-05	--	--	--	--	--	-	-	-
Unigene16336_P1	GACN01017153	2.6524	Up	2.61e-06	1.55e-05	--	--	--	--	--	-	-	-
CL5071.Contig2_P1	GACN01012099	2.64843	Up	9.37e-07	5.9e-06	MRGH-J [Cucumis melo]	--	TMV resistance protein N OS=Nicotiana glutinosa GN=N PE=1 SV=1	Leucine-rich repeat (LRR) protein	--	-	-	-
Unigene1088_P1	GACN01017968	2.64552	Up	9.82e-11	9.44e-10	PREDICTED: uncharacterized protein LOC100808608 [Glycine max]	--	--	--	--	-	-	-
CL625.Contig1_P1	GACN01002027	2.63199	Up	0	0	PREDICTED: uncharacterized mscS family protein At1g78610-like isoform 1 [Glycine max]	Arabidopsis thaliana mechanosensitive channel of small conductance-like 5 (MSL5) mRNA, complete cds	Uncharacterized mscS family protein At1g78610 OS=Arabidopsis thaliana GN=At1g78610 PE=1 SV=1	Small-conductance mechanosensitive channel	--	GO:0016020//membrane	-	-
CL1266.Contig3_P1	GACN01003697	2.62641	Up	0.000194571	0.000824291	TIR_3 [Helianthus annuus]	--	--	--	--	-	-	-
CL2140.Contig1_P1	GACN01005816	2.62641	Up	0.000194571	0.000823707	Kinase-like protein [Medicago truncatula] >gi|355521763|gb|AET02217.1| Kinase-like protein [Medicago truncatula]	--	Probable receptor-like protein kinase At2g21480 OS=Arabidopsis thaliana GN=At2g21480 PE=2 SV=1	Serine/threonine protein kinase	interleukin-1 receptor-associated kinase 4 [EC:2.7.11.1]	-	-	-
CL3433.Contig1_P1	GACN01008781	2.62641	Up	0.000194571	0.000824374	--	--	--	--	--	-	-	-
CL953.Contig4_P1	GACN01013282	2.62641	Up	0.000194571	0.00082404	PREDICTED: purine permease 1-like [Glycine max]	Lotus japonicus cDNA, clone: LjFL1-076-AA01, HTC	Purine permease 1 OS=Arabidopsis thaliana GN=PUP1 PE=1 SV=1	--	--	-	-	-
Unigene10093_P1	GACN01002863	2.62641	Up	0.000194571	0.000824124	--	--	--	--	--	-	-	-
Unigene10561_P1	GACN01026919	2.62641	Up	1.87e-05	9.64e-05	--	--	--	--	--	-	-	-
Unigene13796_P1	GACN01027203	2.62641	Up	6.19e-05	0.000289683	--	--	--	--	--	-	-	-
Unigene15173_P1	GACN01027376	2.62641	Up	0.000194571	0.000823874	PREDICTED: probable ATP-dependent RNA helicase DHX36-like [Glycine max]	Vitis vinifera, whole genome shotgun sequence, contig VV78X207015.7, clone ENTAV 115	Probable pre-mRNA-splicing factor ATP-dependent RNA helicase OS=Arabidopsis thaliana GN=At2g47250 PE=2 SV=1	HrpA-like helicases	ATP-dependent RNA helicase DHX36 [EC:3.6.4.13]	-	-	-
Unigene15606_P1	GACN01030593	2.62641	Up	8.73e-10	7.7e-09	PREDICTED: uncharacterized protein LOC100803884 [Glycine max]	Populus trichocarpa clone POP034-D10, complete sequence	--	--	--	-	-	-
Unigene15653_P1	GACN01031966	2.62641	Up	1.15e-05	6.17e-05	glutamate-gated kainate-type ion channel receptor subunit GluR5 [Populus trichocarpa] >gi|222865927|gb|EEF03058.1| glutamate-gated kainate-type ion channel receptor subunit GluR5 [Populus trichocarpa]	--	Glutamate receptor 1.3 OS=Arabidopsis thaliana GN=GLR1.3 PE=2 SV=1	--	glutamate receptor, ionotropic, other eukaryote	-	-	-
Unigene1567_P1	GACN01032397	2.62641	Up	6.19e-05	0.000289748	PREDICTED: uncharacterized protein yqxC-like [Glycine max]	Picea glauca clone GQ03206_K14 mRNA sequence	--	Predicted rRNA methylase	putative hemolysin	-	-	-
Unigene19808_P1	GACN01032444	2.62641	Up	0.000194571	0.000824541	PREDICTED: uncharacterized protein LOC100780088 [Glycine max]	Vitis vinifera contig VV78X126322.8, whole genome shotgun sequence	--	Vacuolar protein sorting-associated protein	--	-	-	-
Unigene25898_P1	GACN01018435	2.62641	Up	0.000194571	0.000823957	--	--	--	--	--	-	-	-
Unigene27617_P1	GACN01032630	2.62641	Up	0.000194571	0.000823791	PREDICTED: SKP1-like protein 21-like [Glycine max]	Vitis vinifera contig VV78X002448.10, whole genome shotgun sequence	SKP1-like protein 21 OS=Arabidopsis thaliana GN=ASK21 PE=2 SV=1	SCF ubiquitin ligase, SKP1 component	S-phase kinase-associated protein 1	-	-	-
Unigene28621_P1	GACN01036546	2.62641	Up	6.19e-05	0.000289586	--	--	--	--	--	-	-	-
Unigene28882_P1	GACN01042589	2.62641	Up	6.19e-05	0.000289651	PREDICTED: uncharacterized protein LOC100812605 [Glycine max]	Lycopersicon esculentum clone 132174R, mRNA sequence	--	--	calmodulin	-	-	-
Unigene29157_P1	GACN01044300	2.62641	Up	6.19e-05	0.00028978	--	--	--	--	--	-	-	-
Unigene30190_P1	GACN01044508	2.62641	Up	1.15e-05	6.17e-05	RecName: Full=Probable exocyst complex component 6; AltName: Full=Exocyst complex component Sec15	Vitis vinifera contig VV78X035603.5, whole genome shotgun sequence	Probable exocyst complex component 6 OS=Arabidopsis thaliana GN=At3g56640 PE=2 SV=2	--	--	GO:0043234//protein complex	-	-
Unigene3355_P1	GACN01045301	2.62641	Up	0.000194571	0.000824457	--	--	--	--	--	-	-	-
Unigene8901_P1	GACN01045561	2.62641	Up	1.15e-05	6.17e-05	basic helix-loop-helix protein [Sesamum indicum]	Vitis vinifera contig VV78X085347.9, whole genome shotgun sequence	Transcription factor bHLH74 OS=Arabidopsis thaliana GN=BHLH74 PE=2 SV=1	--	--	-	-	GO:0010468//regulation of gene expression
Unigene944_P1	GACN01045614	2.62641	Up	1.87e-05	9.63e-05	--	--	--	--	--	-	-	-
CL5714.Contig1_P1	GACN01045834	2.62641	Up	6.19e-05	0.000289618	heat shock factor [Nicotiana tabacum]	Ricinus communis Heat shock factor protein, putative, mRNA	Heat stress transcription factor A-4a OS=Arabidopsis thaliana GN=HSFA4A PE=2 SV=1	--	--	-	-	-
Unigene10385_P1	GACN01046262	2.62641	Up	1.87e-05	9.63e-05	PREDICTED: E3 ubiquitin-protein ligase UPL7 [Glycine max]	--	E3 ubiquitin-protein ligase UPL7 OS=Arabidopsis thaliana GN=UPL7 PE=2 SV=1	--	ubiquitin-protein ligase E3 B [EC:6.3.2.19]	-	-	-
Unigene15843_P1	GACN01046865	2.62641	Up	6.19e-05	0.000289715	--	--	--	--	--	-	-	-
Unigene27827_P1	GACN01020216	2.62641	Up	1.87e-05	9.64e-05	PREDICTED: uncharacterized protein LOC100791529 [Glycine max]	Glycine max retrotransposon gmp1-49d18-re-1, complete sequence	Retrovirus-related Pol polyprotein from transposon TNT 1-94 OS=Nicotiana tabacum PE=2 SV=1	--	exopolyphosphatase [EC:3.6.1.11]	-	-	-
Unigene28935_P1	GACN01025731	2.62641	Up	0.000194571	0.000824207	--	--	--	--	--	-	-	-
Unigene29587_P1	GACN01017825	2.62641	Up	3.14e-05	0.000154957	PREDICTED: pentatricopeptide repeat-containing protein At5g15010, mitochondrial-like [Glycine max]	--	Pentatricopeptide repeat-containing protein At5g15010, mitochondrial OS=Arabidopsis thaliana GN=At5g15010 PE=2 SV=2	--	--	-	-	-
Unigene26040_P1	GACN01042731	2.62067	Up	0	0	--	--	--	--	--	-	-	-
Unigene27800_P1	GACN01044481	2.59993	Up	7.73e-09	6.2e-08	PREDICTED: uncharacterized protein LOC100801298 [Glycine max]	Solanum lycopersicum cDNA, clone: LEFL1096BG12, HTC in leaf	--	--	--	-	GO:0003824//catalytic activity	-
Unigene29024_P1	GACN01045702	2.59993	Up	2.61e-06	1.55e-05	--	--	--	--	--	-	-	-
CL5027.Contig1_P1	GACN01012007	2.59156	Up	0	0	white-brown-complex ABC transporter family [Populus trichocarpa] >gi|222867394|gb|EEF04525.1| white-brown-complex ABC transporter family [Populus trichocarpa]	Glycine max cDNA, clone: GMFL01-18-D08	ABC transporter G family member 22 OS=Arabidopsis thaliana GN=ABCG22 PE=1 SV=1	ABC-type multidrug transport system, ATPase component	ATP-binding cassette, subfamily G (WHITE), member 2	-	GO:0015405	-
Unigene10771_P1	GACN01027584	2.58132	Up	9.37e-07	5.89e-06	--	--	--	--	--	-	-	-
Unigene20180_P1	GACN01036911	2.5775	Up	3.34e-05	0.000164117	Cysteine-rich receptor-like protein kinase [Medicago truncatula] >gi|355482469|gb|AES63672.1| Cysteine-rich receptor-like protein kinase [Medicago truncatula]	Solanum lycopersicum chromosome 2 clone C02SLe0075O22, complete sequence	G-type lectin S-receptor-like serine/threonine-protein kinase At1g11330 OS=Arabidopsis thaliana GN=At1g11330 PE=1 SV=3	--	[EC:2.7.1.-]	-	-	GO:0006464//protein modification process
Unigene16915_P1	GACN01002304	2.56751	Up	7.69e-05	0.000352919	pseudo-response regulator 7 [Castanea sativa]	Populus trichocarpa pseudo response regulator (PtpRR7), mRNA	Two-component response regulator-like PRR37 OS=Oryza sativa subsp. indica GN=PRR37 PE=2 SV=2	FOG: CheY-like receiver	pseudo-response regulator 7	-	-	-
Unigene19409_P1	GACN01033693	2.56751	Up	7.69e-05	0.000352881	PREDICTED: disease resistance protein RPP13-like [Glycine max]	--	Disease resistance protein RPP8 OS=Arabidopsis thaliana GN=RPP8 PE=1 SV=2	--	disease resistance protein RPM1	-	GO:0005488//binding	-
CL739.Contig2_P1	GACN01036152	2.56751	Up	7.69e-05	0.000352958	--	--	--	--	--	-	-	-
Unigene27061_P1	GACN01043749	2.56501	Up	2.6e-09	2.19e-08	WRKY6 [Nicotiana attenuata]	Medicago truncatula WRKY transcription factor WRKY108715 mRNA, complete cds	Probable WRKY transcription factor 33 OS=Arabidopsis thaliana GN=WRKY33 PE=1 SV=2	--	WRKY transcription factor 33	-	-	-
Unigene17989_P1	GACN01034759	2.55241	Up	1.16e-05	6.22e-05	Zinc finger CCCH domain-containing protein [Medicago truncatula] >gi|355497474|gb|AES78677.1| Zinc finger CCCH domain-containing protein [Medicago truncatula]	--	Zinc finger CCCH domain-containing protein 48 OS=Arabidopsis thaliana GN=ZFWD1 PE=2 SV=1	--	--	-	GO:0046872//metal ion binding	-
CL7074.Contig1_P1	GACN01015646	2.54549	Up	7.73e-09	6.2e-08	PREDICTED: cysteine-rich receptor-like protein kinase 2-like [Brachypodium distachyon]	Populus trichocarpa clone POP066-H07, complete sequence	Probable LRR receptor-like serine/threonine-protein kinase At1g56140 OS=Arabidopsis thaliana GN=At1g56140 PE=1 SV=2	Serine/threonine protein kinase	serine/threonine-protein kinase PBS1 [EC:2.7.11.1]	-	-	-
Unigene16901_P1	GACN01033679	2.54549	Up	2.61e-06	1.55e-05	hydroxyproline-rich glycoprotein family protein [Arabidopsis lyrata subsp. lyrata] >gi|297325294|gb|EFH55714.1| hydroxyproline-rich glycoprotein family protein [Arabidopsis lyrata subsp. lyrata]	Populus trichocarpa predicted protein, mRNA	Uncharacterized protein At2g33490 OS=Arabidopsis thaliana GN=At2g33490 PE=1 SV=2	--	--	GO:0043231//intracellular membrane-bounded organelle	-	-
Unigene9682_P1	GACN01026511	2.54362	Up	0	0	PREDICTED: uncharacterized protein LOC100786246 [Glycine max]	Arabidopsis thaliana Syntaxin/t-SNARE family protein (AT2G18860) mRNA, complete cds	--	--	syntaxin of plants SYP6	-	-	GO:0016192//vesicle-mediated transport
CL2813.Contig1_P1	GACN01007417	2.54152	Up	1.95e-05	0.00010025	expressed protein [Oryza sativa Japonica Group]	--	--	--	peptidylprolyl isomerase [EC:5.2.1.8]	-	-	-
Unigene11117_P1	GACN01027929	2.54152	Up	1.95e-05	0.000100201	PREDICTED: ion channel CASTOR-like [Glycine max]	Arabidopsis thaliana uncharacterized protein (AT5G02940) mRNA, complete cds	Ion channel CASTOR OS=Lotus japonicus GN=CASTOR PE=1 SV=1	Kef-type K+ transport systems, predicted NAD-binding component	--	GO:0009536//plastid	-	-
Unigene29679_P1	GACN01034906	2.54152	Up	1.95e-05	0.000100225	--	--	--	--	--	-	-	-
Unigene7693_P1	GACN01037937	2.54152	Up	1.95e-05	0.000100238	--	--	--	--	--	-	-	-
Unigene18140_P1	GACN01046354	2.54152	Up	5.57e-07	3.61e-06	PREDICTED: uncharacterized protein LOC100803851 [Glycine max]	--	--	--	protein neuralized	-	-	-
Unigene21212_P1	GACN01024528	2.54152	Up	1.95e-05	0.000100213	DNA mismatch repair protein PMS2 [Arabidopsis thaliana] >gi|15617225|gb|AAL01156.1| DNA mismatch repair protein [Arabidopsis thaliana] >gi|332656775|gb|AEE82175.1| DNA mismatch repair protein PMS2 [Arabidopsis thaliana]	Vitis vinifera contig VV78X056160.19, whole genome shotgun sequence	--	DNA mismatch repair enzyme (predicted ATPase)	DNA mismatch repair protein PMS2	-	-	-
CL5842.Contig1_P1	GACN01013515	2.53714	Up	4.32e-06	2.48e-05	rust resistance protein Rp1-kp1 [Zea mays]	--	Putative disease resistance protein At3g14460 OS=Arabidopsis thaliana GN=At3g14460 PE=2 SV=1	--	disease resistance protein RPM1	-	-	-
Unigene29872_P1	GACN01046547	2.53714	Up	4.32e-06	2.48e-05	--	--	--	--	--	-	-	-
Unigene4494_P1	GACN01021340	2.53714	Up	4.32e-06	2.48e-05	jumonji domain protein [Populus trichocarpa] >gi|222858030|gb|EEE95577.1| jumonji domain protein [Populus trichocarpa]	Ricinus communis transcription factor, putative, mRNA	Probable lysine-specific demethylase JMJ14 OS=Arabidopsis thaliana GN=JMJ14 PE=1 SV=1	--	histone demethylase JARID1 [EC:1.14.11.-]	-	-	-
CL3857.Contig2_P1	GACN01009669	2.53228	Up	3.92e-08	2.93e-07	--	--	--	--	--	-	-	-
CL1590.Contig2_P1	GACN01004493	2.52687	Up	3.72e-05	0.000181322	PREDICTED: staphylococcal nuclease domain-containing protein 1-like [Glycine max]	Populus trichocarpa clone POP002-I03, complete sequence	--	Micrococcal nuclease (thermonuclease) homologs	--	-	-	GO:0035194//posttranscriptional gene silencing by RNA
Unigene28975_P1	GACN01045654	2.51949	Up	5.57e-07	3.61e-06	Os05g0207900 [Oryza sativa Japonica Group] >gi|113578454|dbj|BAF16817.1| Os05g0207900 [Oryza sativa Japonica Group]	--	Probable ubiquitin-like-specific protease 2B OS=Arabidopsis thaliana GN=ULP2B PE=2 SV=3	--	--	-	-	-
CL1653.Contig9_P1	GACN01004649	2.51747	Up	2.61e-06	1.55e-05	Leucine-rich repeat family protein / protein kinase family protein [Medicago truncatula] >gi|355522461|gb|AET02915.1| Leucine-rich repeat family protein / protein kinase family protein [Medicago truncatula]	PREDICTED: Vitis vinifera hypothetical protein LOC100260595 (LOC100260595), mRNA	Probable LRR receptor-like serine/threonine-protein kinase At1g53430 OS=Arabidopsis thaliana GN=At1g53430 PE=1 SV=1	Leucine-rich repeat (LRR) protein	LRR receptor-like serine/threonine-protein kinase EFR [EC:2.7.11.1]	-	-	GO:0006464//protein modification process
CL6603.Contig1_P1	GACN01014852	2.51747	Up	2.61e-06	1.55e-05	PREDICTED: uncharacterized protein LOC100783258 [Glycine max]	--	Putative AC9 transposase OS=Zea mays PE=4 SV=1	--	--	-	GO:0005488//binding	-
Unigene11214_P1	GACN01028025	2.51393	Up	1.94e-07	1.33e-06	PREDICTED: uncharacterized protein LOC100802641 [Glycine max]	--	--	--	--	-	-	-
Unigene30085_P1	GACN01046760	2.51393	Up	1.18e-05	6.27e-05	PREDICTED: probable RNA-binding protein 18-like [Glycine max]	Oryza sativa Japonica Group Os10g0534500 (Os10g0534500) mRNA, complete cds	--	--	--	-	GO:0005488//binding	-
CL4351.Contig1_P1	GACN01010737	2.51207	Up	3.3e-13	5.18e-12	--	--	--	--	--	-	-	-
Unigene19029_P1	GACN01035776	2.51164	Up	1.14e-11	1.2e-10	PREDICTED: hypothetical protein [Vitis vinifera]	--	--	--	--	-	-	-
Unigene789_P1	GACN01017670	2.5091	Up	0	0	cytochrome P450 monooxygenase [Sesamum indicum]	Solanum lycopersicum cDNA, clone: LEFL1010DH09, HTC in leaf	Secologanin synthase OS=Catharanthus roseus GN=CYP72A1 PE=2 SV=1	Cytochrome P450	acyl-CoA oxidase [EC:1.3.3.6]	-	-	-
CL6075.Contig1_P1	GACN01013923	2.50611	Up	0.000104953	0.000469471	Fimbrin/plastin-like protein [Medicago truncatula] >gi|355519357|gb|AET00981.1| Fimbrin/plastin-like protein [Medicago truncatula]	Arabidopsis thaliana fimbrin-like protein 2 (FIM2) mRNA, complete cds	Fimbrin-like protein 2 OS=Arabidopsis thaliana GN=FIM2 PE=2 SV=1	Ca2+-binding actin-bundling protein fimbrin/plastin (EF-Hand superfamily)	--	-	GO:0046872//metal ion binding	-
Unigene29652_P1	GACN01032805	2.50611	Up	0.000104953	0.00046942	--	--	--	--	--	-	-	-
Unigene770_P1	GACN01046327	2.50611	Up	0.000104953	0.00046937	--	--	--	--	--	-	-	-
Unigene7850_P1	GACN01019835	2.50611	Up	0.000104953	0.000469521	PREDICTED: U-box domain-containing protein 19-like [Glycine max]	Vitis vinifera contig VV78X031461.9, whole genome shotgun sequence	U-box domain-containing protein 19 OS=Arabidopsis thaliana GN=PUB19 PE=2 SV=1	--	STIP1 homology and U-box containing protein 1 [EC:6.3.2.19]	GO:0043234//protein complex	-	-
Unigene16018_P1	GACN01017652	2.50611	Up	4.32e-06	2.48e-05	--	--	--	--	--	-	-	-
Unigene2970_P1	GACN01024685	2.50611	Up	4.32e-06	2.48e-05	HSF domain class transcription factor [Malus x domestica]	PREDICTED: Vitis vinifera misc_RNA (LOC100245838), miscRNA	Heat stress transcription factor A-8 OS=Arabidopsis thaliana GN=HSFA8 PE=2 SV=1	Heat shock transcription factor	--	-	-	-
Unigene28346_P1	GACN01045026	2.50088	Up	1.57e-06	9.61e-06	PREDICTED: uncharacterized protein LOC100804219 [Glycine max]	--	--	--	--	GO:0044464//cell part	-	-
Unigene28848_P1	GACN01045527	2.49712	Up	2.05e-05	0.00010472	Exosome complex exonuclease RRP45 [Medicago truncatula] >gi|355482954|gb|AES64157.1| Exosome complex exonuclease RRP45 [Medicago truncatula]	--	--	--	exosome complex component RRP45	-	-	-
Unigene6776_P1	GACN01023615	2.49712	Up	2.05e-05	0.000104733	Pentatricopeptide repeat-containing protein [Medicago truncatula] >gi|355508380|gb|AES89522.1| Pentatricopeptide repeat-containing protein [Medicago truncatula]	--	Pentatricopeptide repeat-containing protein At3g54980, mitochondrial OS=Arabidopsis thaliana GN=At3g54980 PE=2 SV=1	--	structure-specific endonuclease subunit SLX1 [EC:3.6.1.-]	-	-	-
Unigene7122_P1	GACN01023960	2.49712	Up	2.05e-05	0.000104707	--	--	--	--	--	-	-	-
CL4400.Contig4_P1	GACN01010836	2.49516	Up	4.49e-09	3.69e-08	--	--	--	--	--	-	-	-
CL1233.Contig1_P1	GACN01003621	2.49211	Up	7.15e-06	3.96e-05	uncharacterized protein [Arabidopsis thaliana] >gi|46931230|gb|AAT06419.1| At1g55340 [Arabidopsis thaliana] >gi|48310451|gb|AAT41823.1| At1g55340 [Arabidopsis thaliana] >gi|332195109|gb|AEE33230.1| uncharacterized protein [Arabidopsis thaliana]	Arabidopsis thaliana uncharacterized protein (AT1G55340) mRNA, complete cds	--	--	--	-	-	-
Unigene236_P1	GACN01027540	2.49211	Up	7.15e-06	3.96e-05	Os10g0486900 [Oryza sativa Japonica Group] >gi|110289293|gb|AAP54357.2| TPR Domain containing protein, expressed [Oryza sativa Japonica Group] >gi|113639513|dbj|BAF26818.1| Os10g0486900 [Oryza sativa Japonica Group]	Solanum lycopersicum cDNA, clone: LEFL2032B10, HTC in fruit	--	--	--	-	-	-
Unigene10727_P1	GACN01017119	2.49211	Up	7.15e-06	3.96e-05	PREDICTED: CST complex subunit CTC1-like [Glycine max]	Ricinus communis conserved hypothetical protein, mRNA	CST complex subunit CTC1 OS=Arabidopsis thaliana GN=CTC1 PE=1 SV=2	--	--	-	-	-
Unigene11152_P1	GACN01027964	2.4889	Up	2.61e-06	1.55e-05	PREDICTED: uncharacterized protein LOC100777995 [Glycine max]	Lotus japonicus genomic DNA, chromosome 6, clone: LjT06I08, TM0082a, complete sequence	Phospholipase A1-II 6 OS=Oryza sativa subsp. japonica GN=Os05g0574000 PE=2 SV=1	--	--	-	GO:0005488//binding	-
Unigene16235_P1	GACN01033019	2.4889	Up	2.61e-06	1.55e-05	receptor-like kinase CHRK1 [Nicotiana tabacum]	--	--	--	chitinase [EC:3.2.1.14]	-	GO:0004553//hydrolase activity, hydrolyzing O-glycosyl compounds	-
Unigene17155_P1	GACN01033933	2.4889	Up	2.61e-06	1.55e-05	--	--	--	--	--	-	-	-
Unigene18574_P1	GACN01035330	2.48668	Up	9.37e-07	5.89e-06	double WRKY type transfactor [Solanum tuberosum]	--	Probable WRKY transcription factor 26 OS=Arabidopsis thaliana GN=WRKY26 PE=2 SV=2	--	WRKY transcription factor 33	-	-	-
CL5923.Contig2_P1	GACN01013650	2.47565	Up	0	0	--	Arabidopsis thaliana chromosome 2, complete sequence	--	--	--	-	-	-
Unigene16398_P1	GACN01010700	2.4744	Up	4.42e-05	0.000213354	alkaline alpha galactosidase 2 [Zea mays] >gi|68270845|gb|AAQ07252.2|AF497511_1 alkaline alpha galactosidase 2 [Zea mays]	Arabidopsis thaliana chromosome 5, complete sequence	Probable galactinol--sucrose galactosyltransferase 6 OS=Arabidopsis thaliana GN=RFS6 PE=2 SV=2	--	stachyose synthetase [EC:2.4.1.67]	-	-	-
Unigene17743_P1	GACN01026968	2.4744	Up	1.2e-05	6.4e-05	PREDICTED: N-alpha-acetyltransferase 16, NatA auxiliary subunit-like [Glycine max]	Arabidopsis thaliana tetratricopeptide repeat-containing protein (EMB2753) mRNA, complete cds	--	FOG: TPR repeat	peptide alpha-N-acetyltransferase [EC:2.3.1.88]	-	-	-
Unigene7939_P1	GACN01033179	2.4744	Up	4.42e-05	0.000213379	PREDICTED: uncharacterized protein LOC100780584 [Glycine max]	Vitis vinifera contig VV78X178485.7, whole genome shotgun sequence	--	--	--	-	-	-
CL4333.Contig2_P1	GACN01034516	2.4744	Up	4.42e-05	0.000213305	--	--	--	--	--	-	-	-
Unigene10142_P1	GACN01024774	2.4744	Up	4.42e-05	0.000213329	Os02g0702400 [Oryza sativa Japonica Group] >gi|113537381|dbj|BAF09764.1| Os02g0702400 [Oryza sativa Japonica Group]	--	--	--	--	-	-	-
Unigene10043_P1	GACN01026869	2.45132	Up	2.23e-05	0.000113265	uncharacterized protein LOC100274199 precursor [Zea mays]	Triticum aestivum cDNA, clone: SET4_B09, cultivar: Chinese Spring	ABC transporter F family member 1 OS=Arabidopsis thaliana GN=ABCF1 PE=1 SV=1	--	ATP-binding cassette, sub-family F, member 2	-	-	-
Unigene21701_P1	GACN01038425	2.45132	Up	2.23e-05	0.000113279	U-box domain-containing protein [Medicago truncatula] >gi|355487741|gb|AES68944.1| U-box domain-containing protein [Medicago truncatula]	Vitis vinifera contig VV78X042775.2, whole genome shotgun sequence	U-box domain-containing protein 13 OS=Arabidopsis thaliana GN=PUB13 PE=1 SV=1	--	--	GO:0043234//protein complex	-	-
CL745.Contig4_P1	GACN01002326	2.44774	Up	0	0	heat shock protein 70.58 [Ageratina adenophora]	Ageratina adenophora heat shock protein 70.58 mRNA, complete cds	Heat shock cognate 70 kDa protein 2 OS=Solanum lycopersicum GN=HSC-2 PE=2 SV=1	Molecular chaperone	heat shock 70kDa protein 1/8	-	GO:0032559	-
Unigene17091_P1	GACN01033869	2.44744	Up	1.57e-06	9.61e-06	ent-kaurene synthase No1 [Lactuca sativa]	Lactuca sativa LsKS1 mRNA for ent-kaurene synthase No1, complete cds	Ent-kaur-16-ene synthase, chloroplastic OS=Arabidopsis thaliana GN=GA2 PE=1 SV=1	--	ent-kaurene synthase [EC:4.2.3.19]	-	GO:0010333//terpene synthase activity	-
Unigene29795_P1	GACN01046470	2.44744	Up	1.57e-06	9.61e-06	Chaperone protein clpB [Medicago truncatula] >gi|355488239|gb|AES69442.1| Chaperone protein clpB [Medicago truncatula]	Vitis vinifera contig VV78X072774.3, whole genome shotgun sequence	--	--	--	GO:0043231//intracellular membrane-bounded organelle	-	-
Unigene25819_P1	GACN01042510	2.44375	Up	2.48e-12	2.95e-11	G protein alpha subunit 3 [Solanum tuberosum]	Daucus carota GTP-binding protein G alpha subunit mRNA, complete cds	Guanine nucleotide-binding protein alpha-1 subunit OS=Solanum tuberosum GN=GPA1 PE=2 SV=1	--	guanine nucleotide binding protein (G protein), alpha, other	-	-	GO:0007166//cell surface receptor signaling pathway
CL2555.Contig1_P1	GACN01006808	2.44198	Up	0.000156779	0.000676296	conserved hypothetical protein [Ricinus communis] >gi|223551389|gb|EEF52875.1| conserved hypothetical protein [Ricinus communis]	--	--	--	--	-	-	-
CL3974.Contig1_P1	GACN01009932	2.44198	Up	0.000156779	0.000676018	--	--	--	--	--	-	-	-
CL550.Contig2_P1	GACN01001798	2.44198	Up	0.000156779	0.000676157	lectin-domain receptor-like kinase [Nicotiana attenuata]	--	Epidermis-specific secreted glycoprotein EP1 OS=Daucus carota GN=EP1 PE=1 SV=1	--	--	-	-	GO:0006464//protein modification process
CL6166.Contig2_P1	GACN01014084	2.44198	Up	0.000156779	0.000675878	PREDICTED: UPF0420 protein C16orf58 homolog [Glycine max]	Vitis vinifera, whole genome shotgun sequence, contig VV78X196868.4, clone ENTAV 115	--	--	glutamate N-acetyltransferase / amino-acid N-acetyltransferase [EC:2.3.1.35 2.3.1.1]	-	-	-
Unigene28305_P1	GACN01044358	2.44198	Up	0.000156779	0.000676087	--	--	--	--	--	-	-	-
Unigene29888_P1	GACN01044985	2.44198	Up	3.3e-07	2.2e-06	PHD finger protein 21A [Medicago truncatula] >gi|355481987|gb|AES63190.1| PHD finger protein 21A [Medicago truncatula]	--	--	--	--	-	GO:0005488//binding	-
Unigene3182_P1	GACN01046563	2.44198	Up	0.000156779	0.000676227	--	--	--	--	--	-	-	-
Unigene4667_P1	GACN01020043	2.44198	Up	0.000156779	0.000676366	predicted protein [Populus trichocarpa] >gi|222863920|gb|EEF01051.1| predicted protein [Populus trichocarpa]	--	--	--	--	-	-	-
Unigene5260_P1	GACN01021513	2.44198	Up	0.000156779	0.000675809	Os08g0398800 [Oryza sativa Japonica Group] >gi|113623716|dbj|BAF23661.1| Os08g0398800 [Oryza sativa Japonica Group]	Vitis vinifera, whole genome shotgun sequence, contig VV78X165372.3, clone ENTAV 115	--	--	cleavage and polyadenylation specificity factor subunit 5	-	-	-
Unigene5408_P1	GACN01022102	2.44198	Up	4.35e-06	2.5e-05	PREDICTED: U-box domain-containing protein 19-like [Glycine max]	--	U-box domain-containing protein 19 OS=Arabidopsis thaliana GN=PUB19 PE=2 SV=1	--	--	-	GO:0016874//ligase activity	-
Unigene27676_P1	GACN01022249	2.44198	Up	0.000156779	0.000675948	--	--	--	--	--	-	-	-
Unigene19737_P1	GACN01036475	2.43913	Up	4.49e-09	3.69e-08	--	--	Proline-rich receptor-like protein kinase PERK2 OS=Arabidopsis thaliana GN=PERK2 PE=2 SV=3	Molecular chaperone	--	-	-	-
CL5139.Contig1_P1	GACN01012232	2.43796	Up	6.13e-14	1.24e-12	cryptochrome 2 [Nicotiana sylvestris]	Nicotiana sylvestris cryptochrome 2 (cry2) mRNA, complete cds	Cryptochrome-2 OS=Arabidopsis thaliana GN=CRY2 PE=1 SV=2	Deoxyribodipyrimidine photolyase	cryptochrome 2	-	GO:0004871//signal transducer activity	-
CL67.Contig1_P1	GACN01000225	2.43488	Up	2.48e-12	2.95e-11	PREDICTED: uncharacterized protein LOC100811265 [Glycine max]	Phyllostachys edulis cDNA clone: bphylf057e02, full insert sequence	--	--	--	-	-	-
Unigene16866_P1	GACN01033644	2.43376	Up	1.25e-05	6.63e-05	AAA-type ATPase family protein [Arabidopsis thaliana] >gi|332642101|gb|AEE75622.1| AAA-type ATPase family protein [Arabidopsis thaliana]	Vitis vinifera, whole genome shotgun sequence, contig VV78X116281.8, clone ENTAV 115	--	--	--	-	GO:0016462//pyrophosphatase activity	-
Unigene17305_P1	GACN01034082	2.43376	Up	1.25e-05	6.62e-05	PREDICTED: serine/threonine-protein phosphatase 4 regulatory subunit 3-like isoform 2 [Glycine max]	--	--	--	--	-	-	-
Unigene24480_P1	GACN01041171	2.43376	Up	1.25e-05	6.62e-05	--	--	--	--	--	-	-	-
Unigene7852_P1	GACN01024687	2.43376	Up	1.25e-05	6.62e-05	--	--	--	--	--	-	-	-
Unigene22857_P1	GACN01039562	2.43243	Up	0	0	--	--	--	--	--	-	-	-
Unigene4126_P1	GACN01020976	2.43159	Up	3.92e-08	2.93e-07	Os01g0277600 [Oryza sativa Japonica Group] >gi|255673113|dbj|BAF04650.2| Os01g0277600 [Oryza sativa Japonica Group]	--	Phospholipid-transporting ATPase 1 OS=Arabidopsis thaliana GN=ALA1 PE=1 SV=1	Cation transport ATPase	phospholipid-transporting ATPase [EC:3.6.3.1]	-	-	-
CL6172.Contig1_P1	GACN01014095	2.43001	Up	2.62e-06	1.55e-05	PREDICTED: type I inositol-1,4,5-trisphosphate 5-phosphatase CVP2-like [Brachypodium distachyon]	--	Type I inositol-1,4,5-trisphosphate 5-phosphatase CVP2 OS=Arabidopsis thaliana GN=CVP2 PE=1 SV=2	--	--	-	-	-
Unigene21711_P1	GACN01038435	2.42786	Up	5.57e-07	3.61e-06	WRKY domain class transcription factor [Malus x domestica]	--	--	--	WRKY transcription factor 33	-	-	-
CL6179.Contig3_P1	GACN01001199	2.41996	Up	1.28e-13	2.36e-12	1-aminocyclopropapne-1-carboxylic acid oxidase [Helianthus annuus]	Helianthus annuus 1-1-aminocyclopropane-1-carboxylic acid (ACC) oxidase mRNA, complete cds	1-aminocyclopropane-1-carboxylate oxidase 3 OS=Petunia hybrida GN=ACO3 PE=3 SV=1	Isopenicillin N synthase and related dioxygenases	aminocyclopropanecarboxylate oxidase [EC:1.14.17.4]	-	-	-
CL328.Contig3_P1	GACN01009226	2.41996	Up	1.57e-06	9.62e-06	protein phpsphatase 2C (PP2C) [Fagus sylvatica]	Lotus japonicus cDNA, clone: LjFL1-075-CG01, HTC	Probable protein phosphatase 2C 9 OS=Oryza sativa subsp. japonica GN=Os01g0846300 PE=2 SV=1	Serine/threonine protein phosphatase	protein phosphatase 2C [EC:3.1.3.16]	-	-	GO:0010118//stomatal movement
CL3646.Contig2_P1	GACN01013469	2.41996	Up	1.57e-06	9.61e-06	PREDICTED: uncharacterized protein LOC100810556 isoform 1 [Glycine max] >gi|356506722|ref|XP_003522125.1| PREDICTED: uncharacterized protein LOC100810556 isoform 2 [Glycine max]	Glycine max strain Williams 82 clone GM_WBa0059L08, complete sequence	Protein SOMBRERO OS=Arabidopsis thaliana GN=SMB PE=1 SV=1	Phosphopantothenoylcysteine synthetase/decarboxylase	nucleolar protein 4	-	-	-
CL5816.Contig1_P1	GACN01014108	2.41996	Up	5.71e-05	0.000269711	PREDICTED: cullin-3A-like [Glycine max]	Medicago truncatula clone mth2-101o18, complete sequence	Cullin-3B OS=Arabidopsis thaliana GN=CUL3B PE=1 SV=1	Cullin, a subunit of E3 ubiquitin ligase	cullin 3	-	-	-
Unigene10887_P1	GACN01027699	2.41996	Up	7.33e-06	4.05e-05	Phox (PX) domain-containing protein [Arabidopsis thaliana] >gi|332644859|gb|AEE78380.1| Phox (PX) domain-containing protein [Arabidopsis thaliana]	--	--	--	--	-	-	-
Unigene168_P1	GACN01017051	2.41996	Up	5.71e-05	0.000269772	Pentatricopeptide repeat-containing protein [Medicago truncatula] >gi|355507514|gb|AES88656.1| Pentatricopeptide repeat-containing protein [Medicago truncatula]	Medicago truncatula clone mth2-65c4, complete sequence	Pentatricopeptide repeat-containing protein At2g27800, mitochondrial OS=Arabidopsis thaliana GN=At2g27800 PE=2 SV=2	--	--	GO:0043231//intracellular membrane-bounded organelle	-	-
Unigene18408_P1	GACN01035169	2.41996	Up	5.71e-05	0.000269741	--	--	--	--	--	-	-	-
Unigene7904_P1	GACN01024739	2.41996	Up	5.71e-05	0.000269802	--	Solanum lycopersicum cDNA, clone: LEFL1041CC06, HTC in leaf	--	--	--	-	-	-
Unigene9195_P1	GACN01026025	2.41996	Up	5.71e-05	0.00026968	--	--	--	--	--	-	-	-
CL4797.Contig1_P1	GACN01011599	2.41537	Up	4.78e-13	7.03e-12	PREDICTED: uncharacterized protein LOC100788041 [Glycine max]	Medicago truncatula clone mth2-69h11, complete sequence	Uridine nucleosidase 1 OS=Arabidopsis thaliana GN=URH1 PE=1 SV=2	Inosine-uridine nucleoside N-ribohydrolase	purine nucleosidase [EC:3.2.2.1]	GO:0030312//external encapsulating structure	-	-
CL270.Contig1_P1	GACN01001039	2.40401	Up	5.57e-07	3.61e-06	gland-specific fatty acyl-CoA reductase 1 [Artemisia annua]	Artemisia annua gland-specific fatty acyl-CoA reductase 1 (GFAR1) mRNA, complete cds	Fatty acyl-CoA reductase 3 OS=Arabidopsis thaliana GN=FAR3 PE=2 SV=1	--	fatty acyl-CoA reductase [EC:1.2.1.-]	-	-	GO:0006633//fatty acid biosynthetic process
Unigene11042_P1	GACN01027854	2.40401	Up	2.55e-05	0.000128727	PREDICTED: uncharacterized protein LOC100815340 [Glycine max]	--	--	--	1-phosphatidylinositol-3-phosphate 5-kinase [EC:2.7.1.150]	-	-	-
Unigene23956_P1	GACN01040661	2.40401	Up	2.55e-05	0.000128696	protein phosphatase 2a [Cucumis melo subsp. melo]	Lotus japonicus cDNA, clone: LjFL3-008-AD10, HTC	Serine/threonine protein phosphatase 2A 59 kDa regulatory subunit B' eta isoform OS=Arabidopsis thaliana GN=B'ETA PE=2 SV=1	--	protein phosphatase 2 (formerly 2A), regulatory subunit B'	GO:0042579//microbody	-	-
Unigene26954_P1	GACN01043643	2.40401	Up	2.55e-05	0.000128712	--	--	--	--	--	-	-	-
Unigene29127_P1	GACN01045804	2.40401	Up	2.55e-05	0.000128681	pleiotropic drug resistance protein [Cucumis sativus]	PREDICTED: Vitis vinifera misc_RNA (LOC100250693), miscRNA	Pleiotropic drug resistance protein 1 OS=Nicotiana tabacum GN=PDR1 PE=2 SV=1	--	--	-	GO:0042626//ATPase activity, coupled to transmembrane movement of substances	-
Unigene6768_P1	GACN01023607	2.40401	Up	2.55e-05	0.000128665	Os03g0650900 [Oryza sativa Japonica Group] >gi|75296682|sp|Q7XZZ3.1|BAHL1_ORYSJ RecName: Full=Probable E3 ubiquitin-protein ligase BAH1-like 1 >gi|308191416|sp|A2XK56.1|BAHL1_ORYSI RecName: Full=Probable E3 ubiquitin-protein ligase BAH1-like 1 >gi|108710124|gb|ABF97919.1| SPX domain containing protein, expressed [Oryza sativa Japonica Group] >gi|113549259|dbj|BAF12702.1| Os03g0650900 [Oryza sativ…	--	Probable E3 ubiquitin-protein ligase BAH1-like 1 OS=Oryza sativa subsp. japonica GN=Os03g0650900 PE=2 SV=1	--	--	-	-	-
Unigene7501_P1	GACN01024336	2.40401	Up	2.55e-05	0.00012865	PREDICTED: hypothetical protein [Vitis vinifera]	--	--	--	--	-	-	-
CL1994.Contig1_P1	GACN01005479	2.39964	Up	2.63e-06	1.56e-05	Protein kinase like protein [Medicago truncatula] >gi|355481736|gb|AES62939.1| Protein kinase like protein [Medicago truncatula]	Vitis vinifera contig VV78X203912.6, whole genome shotgun sequence	--	--	--	-	-	-
Unigene27495_P1	GACN01044179	2.39759	Up	3.3e-07	2.2e-06	--	--	--	--	--	-	-	-
Unigene8553_P1	GACN01025385	2.3964	Up	3.92e-08	2.93e-07	--	--	--	--	--	-	-	-
CL5416.Contig1_P1	GACN01012718	2.39194	Up	1.33e-05	7.02e-05	PREDICTED: uncharacterized protein LOC100818938 [Glycine max]	Solanum lycopersicum cDNA, clone: LEFL2019O04, HTC in fruit	Patellin-3 OS=Arabidopsis thaliana GN=PATL3 PE=1 SV=2	--	--	-	-	-
CL6221.Contig1_P1	GACN01014182	2.39194	Up	1.33e-05	7.02e-05	--	--	--	--	--	-	-	-
Unigene10939_P1	GACN01027751	2.39194	Up	1.33e-05	7.03e-05	--	--	--	--	--	-	-	-
Unigene28844_P1	GACN01045524	2.39194	Up	1.57e-06	9.62e-06	IFA binding protein [Lilium longiflorum]	Ricinus communis hypothetical protein, mRNA	--	--	--	-	-	-
CL5771.Contig2_P1	GACN01013379	2.38694	Up	1.14e-07	8.05e-07	--	--	--	--	--	-	-	-
Unigene20684_P1	GACN01037410	2.38674	Up	0	0	heat shock protein 70-3 [Nicotiana tabacum]	Ageratina adenophora heat shock protein 70.58 mRNA, complete cds	Heat shock cognate 70 kDa protein 2 OS=Solanum lycopersicum GN=HSC-2 PE=2 SV=1	Molecular chaperone	heat shock 70kDa protein 1/8	-	-	-
CL2544.Contig1_P1	GACN01006783	2.38248	Up	7.54e-06	4.16e-05	transposase [Ipomoea purpurea]	Populus trichocarpa clone POP037-E17, complete sequence	--	--	--	-	-	-
Unigene145_P1	GACN01017029	2.38248	Up	6.7e-08	4.85e-07	HSF domain class transcription factor [Malus x domestica]	Solanum lycopersicum cDNA, clone: LEFL1011DC10, HTC in leaf	Heat stress transcription factor C-1 OS=Arabidopsis thaliana GN=HSFC1 PE=2 SV=1	Heat shock transcription factor	--	-	-	GO:0006351//transcription, DNA-dependent
CL2752.Contig1_P1	GACN01007258	2.37977	Up	5.57e-07	3.61e-06	NBS-LRR resistance-like protein 4X [Lactuca serriola]	Lactuca sativa isolate LsatNBS09 NBS-LRR resistance-like protein 4U gene, partial cds	TMV resistance protein N OS=Nicotiana glutinosa GN=N PE=1 SV=1	--	disease resistance protein RPM1	-	GO:0004872//receptor activity	-
CL5892.Contig1_P1	GACN01013592	2.37773	Up	2.6e-09	2.19e-08	PREDICTED: uncharacterized protein LOC100814332 [Glycine max]	Arabidopsis thaliana CCT motif family protein (AT4G27900) mRNA, complete cds	Zinc finger protein CONSTANS-LIKE 1 OS=Arabidopsis thaliana GN=COL1 PE=1 SV=1	--	ribonuclease P/MRP protein subunit RPP1 [EC:3.1.26.5]	-	-	-
CL1570.Contig3_P1	GACN01004457	2.37487	Up	4.43e-06	2.54e-05	Ubiquitin carboxyl-terminal hydrolase-related protein [Arabidopsis thaliana] >gi|332644824|gb|AEE78345.1| Ubiquitin carboxyl-terminal hydrolase-related protein [Arabidopsis thaliana]	Vitis vinifera, whole genome shotgun sequence, contig VV78X012423.11, clone ENTAV 115	--	--	--	-	GO:0046914//transition metal ion binding	-
Unigene28477_P1	GACN01013436	2.37487	Up	3.3e-07	2.2e-06	PREDICTED: uncharacterized protein LOC100814240 [Glycine max]	Vitis vinifera contig VV78X056095.7, whole genome shotgun sequence	Protein SCAR2 OS=Arabidopsis thaliana GN=SCAR2 PE=1 SV=1	--	--	-	-	-
CL5799.Contig2_P1	GACN01035783	2.37487	Up	4.43e-06	2.54e-05	--	--	--	--	--	-	-	-
Unigene19036_P1	GACN01045157	2.37487	Up	4.43e-06	2.54e-05	--	--	--	--	--	-	-	-
Unigene13777_P1	GACN01030574	2.37345	Up	2.09e-14	4.52e-13	PREDICTED: tRNA (cytosine(34)-C(5))-methyltransferase-like [Glycine max]	Vitis vinifera contig VV78X087264.11, whole genome shotgun sequence	--	tRNA and rRNA cytosine-C5-methylases	[EC:2.1.1.-]	GO:0043231//intracellular membrane-bounded organelle	-	-
Unigene11510_P1	GACN01028321	2.3678	Up	9.88e-13	1.3e-11	FERONIA receptor-like kinase [Medicago truncatula] >gi|355510153|gb|AES91295.1| FERONIA receptor-like kinase [Medicago truncatula]	--	Probable receptor-like protein kinase At5g38990 OS=Arabidopsis thaliana GN=At5g38990 PE=2 SV=1	--	interleukin-1 receptor-associated kinase 4 [EC:2.7.11.1]	GO:0031410//cytoplasmic vesicle	-	-
CL5976.Contig5_P1	GACN01000733	2.36337	Up	8.08e-05	0.000369352	Kinase-like protein [Medicago truncatula] >gi|355513868|gb|AES95491.1| Kinase-like protein [Medicago truncatula]	--	LRR receptor-like serine/threonine-protein kinase EFR OS=Arabidopsis thaliana GN=EFR PE=1 SV=1	--	LRR receptor-like serine/threonine-protein kinase EFR [EC:2.7.11.1]	-	-	GO:0006464//protein modification process
Unigene17274_P1	GACN01005837	2.36337	Up	8.08e-05	0.000369392	PREDICTED: dnaJ homolog subfamily C member 17-like [Glycine max]	--	Chaperone protein dnaJ 10 OS=Arabidopsis thaliana GN=ATJ10 PE=2 SV=2	DnaJ-class molecular chaperone	DnaJ homolog subfamily C member 17	-	-	-
Unigene29401_P1	GACN01007367	2.36337	Up	1.58e-06	9.65e-06	late elongated hypocotyl homolog [Ipomoea nil]	Castanea sativa late elongated hypocotyl (LHY) mRNA, complete cds	Protein CCA1 OS=Arabidopsis thaliana GN=CCA1 PE=1 SV=1	--	circadian clock associated 1	-	-	-
Unigene679_P1	GACN01013752	2.36337	Up	8.08e-05	0.000369271	PREDICTED: phosphatidylinositol 4-kinase beta 1-like [Glycine max]	Vitis vinifera, whole genome shotgun sequence, contig VV78X114130.13, clone ENTAV 115	--	--	phosphatidylinositol 4-kinase [EC:2.7.1.67]	-	-	-
CL151.Contig3_P1	GACN01015647	2.36337	Up	8.08e-05	0.000369312	--	--	--	--	--	-	-	-
CL2149.Contig1_P1	GACN01034052	2.36337	Up	8.08e-05	0.000369473	PREDICTED: uncharacterized protein LOC100784525 [Glycine max]	--	--	--	--	GO:0005622//intracellular	-	-
CL2791.Contig2_P1	GACN01045276	2.36337	Up	2.6e-09	2.19e-08	--	--	--	--	--	-	-	-
CL7075.Contig1_P1	GACN01045809	2.36337	Up	8.08e-05	0.000369433	PREDICTED: uncharacterized protein LOC100814429 [Glycine max]	--	--	--	--	-	-	-
Unigene28596_P1	GACN01046078	2.36337	Up	8.08e-05	0.000369231	PREDICTED: BTB/POZ domain-containing protein FBL11-like [Glycine max]	--	BTB/POZ domain-containing protein FBL11 OS=Arabidopsis thaliana GN=FBL11 PE=2 SV=2	--	--	-	-	-
Unigene29132_P1	GACN01017561	2.36337	Up	8.08e-05	0.000369513	--	--	--	--	--	-	-	-
CL3254.Contig3_P1	GACN01008392	2.35601	Up	3.04e-14	6.51e-13	PREDICTED: uncharacterized protein LOC100807455 [Glycine max]	Vitis vinifera contig VV78X129281.4, whole genome shotgun sequence	--	--	--	-	-	-
Unigene7129_P1	GACN01023967	2.3557	Up	1.02e-13	1.94e-12	Arogenate dehydrogenase [Medicago truncatula] >gi|355518054|gb|AES99677.1| Arogenate dehydrogenase [Medicago truncatula]	Vitis vinifera contig VV78X004406.5, whole genome shotgun sequence	Arogenate dehydrogenase 1, chloroplastic OS=Arabidopsis thaliana GN=TYRAAT1 PE=1 SV=1	Prephenate dehydrogenase	arogenate dehydrogenase (NADP+), plant [EC:1.3.1.78]	GO:0043231//intracellular membrane-bounded organelle	-	-
CL1067.Contig1_P1	GACN01003161	2.35511	Up	3.15e-05	0.00015557	--	--	--	--	--	-	-	-
CL7358.Contig1_P1	GACN01016112	2.35511	Up	3.15e-05	0.000155497	--	--	--	--	--	-	-	-
Unigene17116_P1	GACN01033894	2.35511	Up	3.15e-05	0.000155552	--	--	--	--	--	-	-	-
Unigene3548_P1	GACN01020406	2.35511	Up	3.15e-05	0.000155533	gag-pol polyprotein [Silene latifolia]	--	--	--	--	-	-	-
Unigene5319_P1	GACN01022160	2.35511	Up	3.15e-05	0.000155515	PREDICTED: DNA polymerase kappa-like [Glycine max]	Solanum lycopersicum cDNA, clone: LEFL1039AC09, HTC in leaf	--	Nucleotidyltransferase/DNA polymerase involved in DNA repair	DNA polymerase kappa subunit [EC:2.7.7.7]	-	-	GO:0006259//DNA metabolic process
Unigene26149_P1	GACN01042840	2.35372	Up	0	0	cytochrome P450 [Helianthus annuus]	Helianthus annuus clone C63 cytochrome P450 mRNA, complete cds	Secologanin synthase OS=Catharanthus roseus GN=CYP72A1 PE=2 SV=1	--	cytokinin trans-hydroxylase	-	GO:0016491//oxidoreductase activity	-
Unigene11809_P1	GACN01028618	2.34887	Up	1.48e-05	7.77e-05	--	--	--	--	--	-	-	-
Unigene15213_P1	GACN01032006	2.34887	Up	1.94e-07	1.33e-06	aminophospholipid ATPase [Populus trichocarpa] >gi|222859230|gb|EEE96777.1| aminophospholipid ATPase [Populus trichocarpa]	Arabidopsis thaliana phospholipid-transporting ATPase 10 (AT3G25610) mRNA, complete cds	Phospholipid-transporting ATPase 10 OS=Arabidopsis thaliana GN=ALA10 PE=1 SV=1	Cation transport ATPase	phospholipid-translocating ATPase [EC:3.6.3.1]	GO:0031224//intrinsic to membrane	-	-
Unigene29260_P1	GACN01045937	2.34887	Up	1.48e-05	7.77e-05	PREDICTED: mitochondrial substrate carrier family protein S-like [Glycine max]	Solanum lycopersicum cDNA, clone: LEFL1045AC05, HTC in leaf	Mitochondrial carnitine/acylcarnitine carrier-like protein OS=Arabidopsis thaliana GN=BOU PE=1 SV=1	--	solute carrier family 25 (mitochondrial carnitine/acylcarnitine transporter), member 20/29	-	-	GO:0006810//transport
Unigene1035_P1	GACN01017915	2.3482	Up	0	0	BZIP transcription factor bZIP39 [Medicago truncatula] >gi|355500796|gb|AES81999.1| BZIP transcription factor bZIP39 [Medicago truncatula]	Ricinus communis DNA binding protein, putative, mRNA	Light-inducible protein CPRF2 OS=Petroselinum crispum GN=CPRF2 PE=2 SV=2	--	plant G-box-binding factor	-	-	-
CL438.Contig2_P1	GACN01001482	2.34755	Up	0	0	disease resistance protein [Brassica rapa subsp. pekinensis]	--	TMV resistance protein N OS=Nicotiana glutinosa GN=N PE=1 SV=1	--	--	-	-	-
Unigene23408_P1	GACN01040113	2.3463	Up	0	0	Os01g0120700 [Oryza sativa Japonica Group] >gi|113531401|dbj|BAF03784.1| Os01g0120700 [Oryza sativa Japonica Group]	Vitis vinifera contig VV78X215791.5, whole genome shotgun sequence	CAX-interacting protein 4 OS=Arabidopsis thaliana GN=CXIP4 PE=1 SV=2	RNA-binding proteins (RRM domain)	CBF1 interacting corepressor	-	-	-
Unigene343_P1	GACN01019989	2.34401	Up	7.93e-06	4.36e-05	--	--	--	--	--	-	-	-
Unigene3126_P1	GACN01017226	2.34401	Up	7.93e-06	4.36e-05	--	--	--	--	--	-	-	-
Unigene28195_P1	GACN01044875	2.34195	Up	1.05e-13	1.99e-12	IFA binding protein [Lilium longiflorum]	Solanum lycopersicum chromosome 9 clone C09SLm0006M22, complete sequence	--	--	--	-	-	-
CL1396.Contig1_P1	GACN01003993	2.3401	Up	4.53e-06	2.59e-05	PREDICTED: receptor-like serine/threonine-protein kinase SD1-8-like isoform 1 [Brachypodium distachyon]	Vitis vinifera contig VV78X188718.73, whole genome shotgun sequence	G-type lectin S-receptor-like serine/threonine-protein kinase B120 OS=Arabidopsis thaliana GN=B120 PE=1 SV=1	--	[EC:2.7.1.-]	-	-	GO:0006464//protein modification process
Unigene4625_P1	GACN01004438	2.3401	Up	4.53e-06	2.59e-05	Phosphoinositide-binding clathrin adaptor, N-terminal; Wiscott-Aldrich syndrome, C-terminal [Medicago truncatula]	Vitis vinifera contig VV78X178457.3, whole genome shotgun sequence	Protein CHUP1, chloroplastic OS=Arabidopsis thaliana GN=CHUP1 PE=1 SV=1	--	--	-	-	-
CL1563.Contig1_P1	GACN01021471	2.3401	Up	4.53e-06	2.59e-05	ATP-dependent DNA helicase 2 subunit [Medicago truncatula] >gi|355506127|gb|AES87269.1| ATP-dependent DNA helicase 2 subunit [Medicago truncatula]	Solanum lycopersicum cDNA, clone: LEFL1025BG11, HTC in leaf	ATP-dependent DNA helicase 2 subunit KU80 OS=Arabidopsis thaliana GN=KU80 PE=1 SV=1	--	ATP-dependent DNA helicase 2 subunit 2	-	-	-
CL5190.Contig1_P1	GACN01012314	2.3369	Up	2.67e-06	1.58e-05	Hypothetical protein [Arabidopsis thaliana]	--	--	--	--	-	GO:0005488//binding	-
Unigene10120_P1	GACN01026946	2.3369	Up	2.67e-06	1.58e-05	predicted protein [Populus trichocarpa] >gi|222857351|gb|EEE94898.1| predicted protein [Populus trichocarpa]	--	--	--	--	-	-	-
Unigene11129_P1	GACN01027941	2.3369	Up	2.67e-06	1.58e-05	F-box/FBD/LRR-repeat protein [Medicago truncatula] >gi|355486698|gb|AES67901.1| F-box/FBD/LRR-repeat protein [Medicago truncatula]	--	F-box/FBD/LRR-repeat protein At1g13570 OS=Arabidopsis thaliana GN=At1g13570 PE=2 SV=1	--	--	-	-	-
Unigene4096_P1	GACN01020946	2.33423	Up	1.58e-06	9.68e-06	--	--	--	--	--	-	-	-
CL7486.Contig2_P1	GACN01016321	2.33196	Up	8.73e-10	7.69e-09	--	--	--	--	--	-	-	-
Unigene4309_P1	GACN01021157	2.33196	Up	8.73e-10	7.69e-09	PREDICTED: uncharacterized membrane protein YLR241W-like [Glycine max]	Vitis vinifera contig VV78X152042.9, whole genome shotgun sequence	--	Uncharacterized integral membrane protein	--	-	-	-
CL4818.Contig1_P1	GACN01011634	2.32183	Up	0	0	tir-nbs-lrr resistance protein [Populus trichocarpa] >gi|222838170|gb|EEE76535.1| tir-nbs-lrr resistance protein [Populus trichocarpa]	--	Protein SUPPRESSOR OF npr1-1, CONSTITUTIVE 1 OS=Arabidopsis thaliana GN=SNC1 PE=1 SV=3	Leucine-rich repeat (LRR) protein	--	-	-	-
Unigene13621_P1	GACN01030418	2.31153	Up	0	0	PREDICTED: uncharacterized protein LOC100779463 [Glycine max]	Lotus japonicus genomic DNA, chromosome 1, clone: LjT46E19, TM0371b, complete sequence	--	--	--	-	-	-
CL1178.Contig1_P1	GACN01003468	2.30448	Up	1.33e-08	1.04e-07	uncharacterized protein LOC100499877 [Glycine max]	Vitis vinifera contig VV78X038586.6, whole genome shotgun sequence	Uncharacterized protein At4g28440 OS=Arabidopsis thaliana GN=At4g28440 PE=1 SV=1	Single-stranded DNA-binding replication protein A (RPA), large (70 kD) subunit and related ssDNA-binding proteins	replication factor A1	-	-	-
CL2730.Contig1_P1	GACN01003853	2.30448	Up	4.23e-05	0.000204472	HD domain class transcription factor [Malus x domestica]	--	TMV resistance protein N OS=Nicotiana glutinosa GN=N PE=1 SV=1	--	--	-	GO:0005488//binding	-
Unigene12396_P1	GACN01006170	2.30448	Up	0.000123748	0.000544927	transposase [Solanum demissum]	--	--	--	--	-	-	-
Unigene16476_P1	GACN01007206	2.30448	Up	9.44e-07	5.94e-06	--	--	--	--	--	-	-	-
Unigene19410_P1	GACN01008253	2.30448	Up	8.62e-06	4.72e-05	Stomatin-like protein [Medicago truncatula] >gi|355491466|gb|AES72669.1| Stomatin-like protein [Medicago truncatula]	Vitis vinifera contig VV78X077988.9, whole genome shotgun sequence	Retrovirus-related Pol polyprotein from transposon TNT 1-94 OS=Nicotiana tabacum PE=2 SV=1	--	exopolyphosphatase [EC:3.6.1.11]	-	GO:0046872//metal ion binding	-
Unigene2616_P1	GACN01010465	2.30448	Up	9.44e-07	5.93e-06	PREDICTED: uncharacterized protein LOC100817279 [Glycine max]	Vitis vinifera contig VV78X165429.8, whole genome shotgun sequence	MAR-binding filament-like protein 1 OS=Solanum lycopersicum GN=MFP1 PE=1 SV=1	Chromosome segregation ATPases	kinesin family member C1	-	-	-
Unigene28392_P1	GACN01013286	2.30448	Up	1.75e-05	9.08e-05	--	--	--	--	--	-	-	-
Unigene3460_P1	GACN01013336	2.30448	Up	1.6e-06	9.75e-06	PREDICTED: TSL-kinase interacting protein 1-like [Glycine max]	Vitis vinifera, whole genome shotgun sequence, contig VV79X006325.2, clone ENTAV 115	TSL-kinase interacting protein 1 OS=Arabidopsis thaliana GN=TKI1 PE=1 SV=2	--	--	-	-	-
Unigene4923_P1	GACN01027335	2.30448	Up	6.78e-12	7.35e-11	--	--	--	--	--	-	-	-
Unigene5352_P1	GACN01027380	2.30448	Up	0.000123748	0.000544984	--	--	--	--	--	-	-	-
Unigene9615_P1	GACN01028091	2.30448	Up	3.3e-07	2.2e-06	--	--	--	--	--	-	-	-
CL1335.Contig5_P1	GACN01029202	2.30448	Up	0.000123748	0.000544698	--	--	--	--	--	-	-	-
CL2274.Contig1_P1	GACN01032963	2.30448	Up	4.71e-06	2.68e-05	--	--	--	--	--	-	-	-
CL3191.Contig1_P1	GACN01033257	2.30448	Up	0.000123748	0.000544812	--	--	--	--	--	-	-	-
CL4213.Contig2_P1	GACN01033439	2.30448	Up	0	0	RecName: Full=R-linalool synthase QH5, chloroplastic; Flags: Precursor >gi|6469616|gb|AAF13356.1|AF154124_1 (3R)-linalool synthase [Artemisia annua]	Artemisia annua (3R)-linalool synthase (QH1) mRNA, partial cds	R-linalool synthase QH5, chloroplastic OS=Artemisia annua GN=QH5 PE=2 SV=1	--	myrcene/ocimene synthase [EC:4.2.3.15]	-	GO:0046872//metal ion binding	-
CL5717.Contig1_P1	GACN01033550	2.30448	Up	0.000123748	0.000544869	uncharacterized protein LOC100527125 [Glycine max]	Vitis vinifera contig VV78X016110.8, whole genome shotgun sequence	--	--	--	-	-	-
CL5743.Contig3_P1	GACN01034619	2.30448	Up	4.23e-05	0.000204495	TAGL12 transcription factor [Solanum lycopersicum] >gi|24967140|gb|AAM33103.2| TAGL12 transcription factor [Solanum lycopersicum]	PREDICTED: Vitis vinifera hypothetical protein LOC100253426 (LOC100253426), mRNA	MADS-box transcription factor 33 OS=Oryza sativa subsp. japonica GN=MADS33 PE=2 SV=2	--	--	GO:0043231//intracellular membrane-bounded organelle	-	-
Unigene10519_P1	GACN01036153	2.30448	Up	0.000123748	0.000545156	--	Gerbera hybrid cultivar microsatellite GB-GJ-049 sequence	--	--	--	-	-	-
Unigene10565_P1	GACN01017090	2.30448	Up	1.75e-05	9.08e-05	--	--	--	--	--	-	-	-
Unigene11280_P1	GACN01019481	2.30448	Up	1.33e-08	1.04e-07	calcium-dependent protein kinase 1 [Hevea brasiliensis]	Arabidopsis lyrata subsp. lyrata calcium dependent kinase 5, mRNA	Calcium-dependent protein kinase 21 OS=Arabidopsis thaliana GN=CPK21 PE=1 SV=1	Serine/threonine protein kinase	calcium-dependent protein kinase [EC:2.7.11.1]	-	-	-
Unigene16179_P1	GACN01045072	2.30448	Up	8.62e-06	4.72e-05	F-box/FBD/LRR-repeat protein containing protein [Arabidopsis thaliana] >gi|75263255|sp|Q9FZ70.1|FDL1_ARATH RecName: Full=F-box/FBD/LRR-repeat protein At1g13570 >gi|111074352|gb|ABH04549.1| At1g13570 [Arabidopsis thaliana] >gi|332190914|gb|AEE29035.1| F-box/FBD/LRR-repeat protein containing protein [Arabidopsis thaliana]	--	F-box/FBD/LRR-repeat protein At1g13570 OS=Arabidopsis thaliana GN=At1g13570 PE=2 SV=1	--	--	-	GO:0003824//catalytic activity	-
Unigene16658_P1	GACN01020319	2.30448	Up	3.33e-11	3.32e-10	hypothetical protein VITISV_044466 [Vitis vinifera]	--	--	--	--	-	-	-
Unigene16771_P1	GACN01021425	2.30448	Up	0.000123748	0.000545041	--	--	--	--	--	-	-	-
Unigene17847_P1	GACN01021767	2.30448	Up	4.23e-05	0.000204519	--	--	--	--	--	-	-	-
Unigene207_P1	GACN01022193	2.30448	Up	0.000123748	0.000544755	PREDICTED: uncharacterized protein LOC100794323 [Glycine max]	Lotus japonicus cDNA, clone: LjFL1-046-DD12, HTC	--	--	--	-	-	GO:0019400
Unigene4579_P1	GACN01023916	2.30448	Up	0.000123748	0.000545099	--	--	--	--	--	-	-	-
Unigene7078_P1	GACN01026202	2.30448	Up	6.13e-14	1.24e-12	PREDICTED: uncharacterized protein LOC100793138 [Glycine max]	Glycine max cDNA, clone: GMFL01-02-O13	--	--	syntaxin binding protein 5 (tomosyn)	-	-	-
Unigene9372_P1	GACN01026445	2.30448	Up	4.23e-05	0.000204543	--	Medicago truncatula clone mth2-174e10, complete sequence	--	--	--	-	-	-
CL677.Contig1_P1	GACN01002157	2.29587	Up	3.3e-13	5.18e-12	transducin/WD40 domain-containing protein-like protein [Arabidopsis thaliana] >gi|16226834|gb|AAL16275.1|AF428345_1 AT3g54190/F24B22_150 [Arabidopsis thaliana] >gi|332645676|gb|AEE79197.1| transducin/WD40 domain-containing protein-like protein [Arabidopsis thaliana]	Lotus japonicus cDNA, clone: LjFL1-057-DD11, HTC	--	--	--	-	-	-
CL7045.Contig1_P1	GACN01015593	2.29496	Up	0	0	PREDICTED: uncharacterized protein LOC100820164 [Glycine max]	--	--	Superfamily I DNA and RNA helicases and helicase subunits	regulator of nonsense transcripts 1 [EC:3.6.4.-]	-	-	-
Unigene701_P1	GACN01017583	2.29154	Up	0	0	PREDICTED: cytochrome b5 reductase 4-like [Glycine max]	Solanum lycopersicum cDNA, clone: LEFL1070BB03, HTC in leaf	Cytochrome b5 OS=Oryza sativa subsp. japonica GN=Os05g0108800 PE=2 SV=2	Cytochrome b involved in lipid metabolism	nitrate reductase (NADH) [EC:1.7.1.1]	-	-	-
Unigene25489_P1	GACN01042180	2.28937	Up	1.33e-13	2.43e-12	calcium-dependent protein kinase 8 [Nicotiana tabacum]	Capsicum annuum calcium-dependent protein kinase 4 (CDPK4) mRNA, complete cds	Calcium-dependent protein kinase 8 OS=Arabidopsis thaliana GN=CPK8 PE=1 SV=1	Ca2+-binding protein (EF-Hand superfamily)	calcium-dependent protein kinase [EC:2.7.11.1]	-	GO:0046872//metal ion binding	-
CL6053.Contig1_P1	GACN01013884	2.28537	Up	3.92e-08	2.93e-07	DNA-binding protein BIN4 [Medicago truncatula] >gi|355491483|gb|AES72686.1| DNA-binding protein BIN4 [Medicago truncatula]	Populus EST from severe drought-stressed leaves	DNA-binding protein BIN4 OS=Arabidopsis thaliana GN=BIN4 PE=1 SV=2	--	nucleolin	-	-	GO:0006996//organelle organization
Unigene25935_P1	GACN01042626	2.28537	Up	3.92e-08	2.92e-07	Myb [Nicotiana tabacum]	Glycine max cDNA, clone: GMFL01-01-C05	Myb-related protein 3R-1 OS=Arabidopsis thaliana GN=MYB3R-1 PE=2 SV=1	Myb superfamily proteins, including transcription factors and mRNA splicing factors	myb proto-oncogene protein, plant	GO:0043231//intracellular membrane-bounded organelle	-	-
Unigene11656_P1	GACN01028467	2.28485	Up	0	0	nematode resistance-like protein [Solanum tuberosum]	PREDICTED: Vitis vinifera misc_RNA (LOC100243179), miscRNA	TMV resistance protein N OS=Nicotiana glutinosa GN=N PE=1 SV=1	--	disease resistance protein RPM1	-	-	-
CL2099.Contig1_P1	GACN01005722	2.28311	Up	1.14e-07	8.06e-07	protein binding protein [Arabidopsis lyrata subsp. lyrata] >gi|297320720|gb|EFH51142.1| protein binding protein [Arabidopsis lyrata subsp. lyrata]	Vitis vinifera contig VV78X252367.9, whole genome shotgun sequence	MND1-interacting protein 1 OS=Arabidopsis thaliana GN=MIP1 PE=1 SV=1	--	--	-	-	-
Unigene15253_P1	GACN01032046	2.28023	Up	3.31e-07	2.2e-06	--	--	--	--	--	-	-	-
Unigene8050_P1	GACN01024885	2.27848	Up	5.6e-07	3.63e-06	PREDICTED: similar to UPL4 (ubiquitin-protein ligase 4) [Vitis vinifera]	PREDICTED: Vitis vinifera similar to UPL4 (ubiquitin-protein ligase 4) (LOC100243094), mRNA	E3 ubiquitin-protein ligase UPL4 OS=Arabidopsis thaliana GN=UPL4 PE=1 SV=1	Ubiquitin-protein ligase	E3 ubiquitin-protein ligase TRIP12 [EC:6.3.2.19]	-	-	-
Unigene14811_P1	GACN01031607	2.27646	Up	9.5e-07	5.97e-06	--	--	--	--	--	-	-	-
Unigene19729_P1	GACN01036467	2.27646	Up	9.5e-07	5.97e-06	--	--	--	--	--	-	-	-
Unigene8106_P1	GACN01024940	2.27646	Up	9.5e-07	5.97e-06	bg55 [Bruguiera gymnorhiza]	--	U-box domain-containing protein 6 OS=Arabidopsis thaliana GN=PUB6 PE=2 SV=2	--	--	GO:0044424//intracellular part	-	-
CL2631.Contig2_P1	GACN01006991	2.27586	Up	0	0	nematode resistance-like protein [Solanum tuberosum]	Cucumis melo clone BAC 31O16, complete sequence	TMV resistance protein N OS=Nicotiana glutinosa GN=N PE=1 SV=1	--	disease resistance protein RPM1	-	GO:0005488//binding	-
Unigene3318_P1	GACN01020179	2.27533	Up	1.51e-09	1.3e-08	PREDICTED: glycerophosphodiester phosphodiesterase GDE1-like isoform 4 [Glycine max]	Populus trichocarpa predicted protein, mRNA	--	Glycerophosphoryl diester phosphodiesterase	--	-	-	-
CL6922.Contig1_P1	GACN01015379	2.27411	Up	1.33e-13	2.43e-12	PREDICTED: probable inactive leucine-rich repeat receptor-like protein kinase At3g03770-like [Glycine max]	Populus trichocarpa clone POP051-F19, complete sequence	Probable inactive leucine-rich repeat receptor-like protein kinase At3g03770 OS=Arabidopsis thaliana GN=At3g03770 PE=2 SV=1	Leucine-rich repeat (LRR) protein	LRR receptor-like serine/threonine-protein kinase FLS2 [EC:2.7.11.1]	-	GO:0016491//oxidoreductase activity	-
Unigene26052_P1	GACN01042743	2.27411	Up	1.62e-06	9.87e-06	PREDICTED: RNA-binding protein 28-like [Glycine max]	Vitis vinifera, whole genome shotgun sequence, contig VV78X106645.3, clone ENTAV 115	33 kDa ribonucleoprotein, chloroplastic OS=Nicotiana sylvestris PE=1 SV=1	RNA-binding proteins (RRM domain)	nucleolar protein 4	-	GO:0003676//nucleic acid binding	-
Unigene26649_P1	GACN01043339	2.27411	Up	2.6e-09	2.19e-08	pentatricopeptide repeat-containing protein [Arabidopsis lyrata subsp. lyrata] >gi|297337864|gb|EFH68281.1| pentatricopeptide repeat-containing protein [Arabidopsis lyrata subsp. lyrata]	Solanum lycopersicum strain Heinz 1706 chromosome 1 clone hba-35c8 map 1, complete sequence	Pentatricopeptide repeat-containing protein At1g02150 OS=Arabidopsis thaliana GN=At1g02150 PE=2 SV=2	--	--	-	-	-
Unigene14163_P1	GACN01030960	2.27323	Up	0	0	heat shock protein hsp70 [Saussurea medusa]	Glycine max strain Williams 82 clone GM_WBb0059N17, complete sequence	Heat shock cognate 70 kDa protein 2 OS=Arabidopsis thaliana GN=HSC70-2 PE=1 SV=2	Molecular chaperone	heat shock 70kDa protein 1/8	-	GO:0032559	-
Unigene4887_P1	GACN01002379	2.27131	Up	2.8e-06	1.65e-05	pol polyprotein [Citrus x paradisi]	--	Retrovirus-related Pol polyprotein from transposon TNT 1-94 OS=Nicotiana tabacum PE=2 SV=1	--	putative glutathione S-transferase	-	GO:0005488//binding	-
Unigene8386_P1	GACN01021731	2.27131	Up	2.8e-06	1.65e-05	--	--	--	--	--	-	-	-
CL766.Contig1_P1	GACN01025220	2.27131	Up	2.8e-06	1.65e-05	wood-associated NAC domain transcription factor 5A [Populus trichocarpa] >gi|327397082|dbj|BAK14358.1| transcription factor [Populus trichocarpa]	Zinnia elegans Ze567 mRNA for NAC-domain protein Ze567, complete cds	NAC domain-containing protein 7 OS=Arabidopsis thaliana GN=NAC007 PE=2 SV=2	--	--	-	-	-
Unigene18750_P1	GACN01035502	2.26988	Up	2.43e-13	4.06e-12	Os09g0472700 [Oryza sativa Japonica Group] >gi|255678972|dbj|BAH94610.1| Os09g0472700 [Oryza sativa Japonica Group]	--	EG45-like domain containing protein OS=Citrus jambhiri GN=CjBAp12 PE=1 SV=1	--	--	-	-	-
CL3165.Contig3_P1	GACN01008201	2.26971	Up	0	0	beta-glucosidase [Psychotria ipecacuanha]	--	Cyanogenic beta-glucosidase (Fragment) OS=Trifolium repens GN=LI PE=1 SV=1	Beta-glucosidase/6-phospho-beta-glucosidase/beta-galactosidase	beta-glucosidase [EC:3.2.1.21]	-	-	GO:0044238//primary metabolic process
CL3201.Contig1_P1	GACN01008269	2.26795	Up	5.04e-06	2.86e-05	NBS-LRR resistance-like protein RGC8A [Lactuca sativa]	Lactuca sativa NBS-LRR resistance-like protein RGC8A gene, partial cds	TMV resistance protein N OS=Nicotiana glutinosa GN=N PE=1 SV=1	--	disease resistance protein RPM1	-	-	GO:0006950//response to stress
Unigene8257_P1	GACN01025091	2.26795	Up	5.04e-06	2.86e-05	--	--	--	--	--	-	-	-
CL1589.Contig1_P1	GACN01004491	2.26384	Up	9.88e-06	5.36e-05	--	--	--	--	--	-	-	-
CL2351.Contig1_P1	GACN01006335	2.26384	Up	6.7e-08	4.85e-07	tir-nbs-lrr resistance protein [Populus trichocarpa] >gi|222870482|gb|EEF07613.1| tir-nbs-lrr resistance protein [Populus trichocarpa]	--	TMV resistance protein N OS=Nicotiana glutinosa GN=N PE=1 SV=1	--	--	-	-	-
Unigene15406_P1	GACN01032199	2.26384	Up	9.88e-06	5.35e-05	--	--	--	--	--	-	-	-
Unigene8904_P1	GACN01025734	2.26384	Up	9.88e-06	5.36e-05	PREDICTED: glycogenin-2-like [Glycine max]	Lotus japonicus cDNA, clone: LjFL1-019-AD01, HTC	--	Alpha-N-acetylglucosamine transferase	glycogenin glucosyltransferase [EC:2.4.1.186]	-	-	-
Unigene7127_P1	GACN01023965	2.26225	Up	8.73e-10	7.69e-09	glucose acyltransferase [Solanum berthaultii]	--	Serine carboxypeptidase-like 17 OS=Arabidopsis thaliana GN=SCPL17 PE=2 SV=1	--	serine carboxypeptidase-like 8 [EC:3.4.16.- 2.3.1.92]	-	GO:0016787//hydrolase activity	-
Unigene20164_P1	GACN01004852	2.25868	Up	2.25e-05	0.000114179	--	--	--	--	--	-	-	-
Unigene7194_P1	GACN01028144	2.25868	Up	2.25e-05	0.000114151	PREDICTED: uncharacterized protein LOC100781168 [Glycine max]	Vitis vinifera contig VV78X080187.12, whole genome shotgun sequence	Protein FAR1-RELATED SEQUENCE 3 OS=Arabidopsis thaliana GN=FRS3 PE=2 SV=2	--	--	-	-	-
CL1739.Contig1_P1	GACN01028263	2.25868	Up	2.25e-05	0.000114165	uncharacterized protein LOC100191399 [Zea mays]	--	--	--	--	-	-	-
Unigene11333_P1	GACN01034076	2.25868	Up	2.25e-05	0.000114193	tir-nbs-lrr resistance protein [Populus trichocarpa] >gi|222857017|gb|EEE94564.1| tir-nbs-lrr resistance protein [Populus trichocarpa]	--	TMV resistance protein N OS=Nicotiana glutinosa GN=N PE=1 SV=1	--	--	-	-	-
Unigene11452_P1	GACN01036895	2.25868	Up	2.25e-05	0.000114137	--	--	--	--	--	-	-	-
Unigene17299_P1	GACN01024032	2.25868	Up	1.95e-07	1.33e-06	contains similarity to reverse transcriptase (Pfam: rvt.hmm, score 19.29) [Arabidopsis thaliana]	Arabidopsis thaliana chromosome 4, complete sequence	Retrovirus-related Pol polyprotein from transposon TNT 1-94 OS=Nicotiana tabacum PE=2 SV=1	--	5'-3' exoribonuclease 2 [EC:3.1.13.-]	-	GO:0003676//nucleic acid binding	-
Unigene28353_P1	GACN01045033	2.25557	Up	3.31e-07	2.21e-06	PREDICTED: uncharacterized protein LOC100799759 [Glycine max]	Vitis vinifera, whole genome shotgun sequence, contig VV78X012423.11, clone ENTAV 115	--	--	--	-	-	-
CL1329.Contig3_P1	GACN01003838	2.25201	Up	6.17e-05	0.000288892	--	--	--	--	--	-	-	-
CL2090.Contig1_P1	GACN01005705	2.25201	Up	5.63e-07	3.64e-06	PREDICTED: type I inositol-1,4,5-trisphosphate 5-phosphatase CVP2-like [Glycine max]	Vitis vinifera contig VV78X251758.14, whole genome shotgun sequence	Type I inositol-1,4,5-trisphosphate 5-phosphatase CVP2 OS=Arabidopsis thaliana GN=CVP2 PE=1 SV=2	Phosphatidylinositol 5-phosphate phosphatase	phosphatidylinositol-bisphosphatase [EC:3.1.3.36]	-	-	-
Unigene19337_P1	GACN01036081	2.25201	Up	6.17e-05	0.000288924	Pentatricopeptide repeat-containing protein [Medicago truncatula] >gi|355519059|gb|AET00683.1| Pentatricopeptide repeat-containing protein [Medicago truncatula]	Solanum lycopersicum strain Heinz 1706 chromosome 1 clone hba-55e23 map 1, complete sequence	Pentatricopeptide repeat-containing protein At5g18950 OS=Arabidopsis thaliana GN=At5g18950 PE=2 SV=2	--	nucleobase:cation symporter-1, NCS1 family	-	-	-
Unigene19881_P1	GACN01036619	2.25201	Up	5.63e-07	3.64e-06	--	--	--	--	--	-	-	-
Unigene15711_P1	GACN01032501	2.2479	Up	9.6e-07	6.03e-06	PREDICTED: protein VERNALIZATION INSENSITIVE 3-like [Glycine max]	Vitis vinifera, whole genome shotgun sequence, contig VV78X218558.56, clone ENTAV 115	Protein VERNALIZATION INSENSITIVE 3 OS=Arabidopsis thaliana GN=VIN3 PE=2 SV=2	--	--	-	-	-
Unigene10945_P1	GACN01027757	2.24638	Up	3.92e-08	2.92e-07	PREDICTED: uncharacterized protein LOC100811149 [Glycine max]	--	--	--	--	-	-	-
CL2213.Contig2_P1	GACN01006022	2.24559	Up	1.51e-09	1.3e-08	PREDICTED: potassium channel SKOR-like [Glycine max]	PREDICTED: Vitis vinifera shaker-like potassium channel (SOR), mRNA	Potassium channel SKOR OS=Arabidopsis thaliana GN=SKOR PE=1 SV=1	FOG: Ankyrin repeat	26S proteasome non-ATPase regulatory subunit 10	-	-	GO:0009725//response to hormone stimulus
CL4653.Contig4_P1	GACN01011324	2.24308	Up	0.000201162	0.000850147	PREDICTED: uncharacterized protein LOC100802148 [Glycine max]	Vitis vinifera contig VV78X265283.6, whole genome shotgun sequence	--	--	--	-	-	-
CL5643.Contig1_P1	GACN01013155	2.24308	Up	0.000201162	0.000850233	bromodomain protein [Populus trichocarpa] >gi|222842364|gb|EEE79911.1| bromodomain protein [Populus trichocarpa]	Vitis vinifera contig VV78X242303.5, whole genome shotgun sequence	--	--	bromodomain-containing protein 7/9	-	-	-
Unigene11315_P1	GACN01028126	2.24308	Up	2.6e-09	2.19e-08	Regulator of nonsense transcripts-like protein [Medicago truncatula] >gi|355517466|gb|AES99089.1| Regulator of nonsense transcripts-like protein [Medicago truncatula]	--	--	--	regulator of nonsense transcripts 1 [EC:3.6.4.-]	-	-	-
Unigene11747_P1	GACN01028558	2.24308	Up	0.000201162	0.00084989	PREDICTED: uncharacterized protein LOC100817279 [Glycine max]	PREDICTED: Vitis vinifera hypothetical protein LOC100251145 (LOC100251145), mRNA	--	--	--	-	-	-
Unigene14212_P1	GACN01031009	2.24308	Up	2.6e-09	2.19e-08	NAP1Ps [Pisum sativum]	Nicotiana tabacum mRNA for nucleosome assembly protein 1 - like protein 2	--	--	nucleosome assembly protein 1-like 1	-	-	GO:0034728//nucleosome organization
Unigene16396_P1	GACN01033177	2.24308	Up	1.66e-06	1.01e-05	Receptor kinase-like protein [Medicago truncatula] >gi|355517972|gb|AES99595.1| Receptor kinase-like protein [Medicago truncatula]	--	Putative serine/threonine-protein kinase-like protein CCR3 OS=Arabidopsis thaliana GN=CCR3 PE=2 SV=1	--	--	-	GO:0042802//identical protein binding	-
Unigene17592_P1	GACN01034368	2.24308	Up	0.000201162	0.000850061	--	--	--	--	--	-	-	-
Unigene18081_P1	GACN01034847	2.24308	Up	0.000201162	0.000849975	--	--	--	--	--	-	-	-
CL1667.Contig1_P1	GACN01004686	2.23938	Up	1.14e-07	8.06e-07	RecName: Full=Probable ubiquitin-like-specific protease 2B	Vitis vinifera contig VV78X268685.28, whole genome shotgun sequence	Probable ubiquitin-like-specific protease 2B OS=Arabidopsis thaliana GN=ULP2B PE=2 SV=3	--	--	-	-	-
CL2356.Contig8_P1	GACN01006352	2.23938	Up	1.14e-07	8.06e-07	PREDICTED: similar to BY-2 kinesin-like protein 10 [Vitis vinifera]	PREDICTED: Vitis vinifera similar to BY-2 kinesin-like protein 10 (LOC100248097), mRNA	Diatom spindle kinesin 1 OS=Cylindrotheca fusiformis GN=DSK1 PE=2 SV=1	Kinesin-like protein	kinesin family member 2/24	-	-	-
Unigene2654_P1	GACN01019519	2.23938	Up	1.14e-07	8.06e-07	IQ domain-containing protein [Medicago truncatula] >gi|355518161|gb|AES99784.1| IQ domain-containing protein [Medicago truncatula]	Arabidopsis thaliana protein IQ-domain 33 (iqd33) mRNA, complete cds	Protein IQ-DOMAIN 1 OS=Arabidopsis thaliana GN=IQD1 PE=1 SV=1	--	--	-	-	-
Unigene16424_P1	GACN01033205	2.23736	Up	2.95e-06	1.73e-05	PREDICTED: uncharacterized protein LOC100792646 [Glycine max]	--	--	--	--	GO:0044464//cell part	-	-
Unigene19399_P1	GACN01036142	2.23736	Up	2.95e-06	1.73e-05	PREDICTED: uncharacterized protein LOC100787532 [Glycine max]	Vitis vinifera contig VV78X081543.9, whole genome shotgun sequence	--	--	--	GO:0044464//cell part	-	-
Unigene3231_P1	GACN01020092	2.23736	Up	2.95e-06	1.73e-05	senescence-related protein [Arabidopsis thaliana] >gi|332640231|gb|AEE73752.1| senescence-related protein [Arabidopsis thaliana]	Arabidopsis thaliana AT5G41080 mRNA, complete cds, clone: RAFL25-41-B02	--	Glycerophosphoryl diester phosphodiesterase	--	-	-	-
CL2492.Contig1_P1	GACN01006666	2.23048	Up	5.61e-06	3.16e-05	PREDICTED: uncharacterized protein LOC100795634 [Glycine max]	Jatropha curcas DNA, clone: JHS03A10, complete sequence	Retrovirus-related Pol polyprotein from transposon TNT 1-94 OS=Nicotiana tabacum PE=2 SV=1	--	exopolyphosphatase [EC:3.6.1.11]	-	-	-
CL7490.Contig1_P1	GACN01016327	2.22648	Up	1.56e-12	1.93e-11	gag-pol polymerase [Arabidopsis lyrata subsp. lyrata]	Glycine max strain Williams 82 clone GM_WBb0124A23, complete sequence	Retrovirus-related Pol polyprotein from transposon TNT 1-94 OS=Nicotiana tabacum PE=2 SV=1	--	5'-3' exoribonuclease 2 [EC:3.1.13.-]	-	GO:0005488//binding	-
Unigene2726_P1	GACN01019591	2.22202	Up	4.07e-12	4.61e-11	--	--	--	--	--	-	-	-
Unigene3830_P1	GACN01020683	2.22202	Up	6.71e-08	4.86e-07	Cyclic nucleotide-gated channel C [Medicago truncatula] >gi|355501583|gb|AES82786.1| Cyclic nucleotide-gated channel C [Medicago truncatula]	Chloracantha spinosa clone 2 cyclic nucleotide gated channel-like protein (CNGC4) gene, partial sequence	Cyclic nucleotide-gated ion channel 1 OS=Arabidopsis thaliana GN=CNGC1 PE=1 SV=1	--	cyclic nucleotide gated channel, other eukaryote	-	-	GO:0070838//divalent metal ion transport
Unigene4684_P1	GACN01021530	2.22202	Up	1.21e-05	6.45e-05	--	--	--	--	--	-	-	-
Unigene8583_P1	GACN01025415	2.22202	Up	1.21e-05	6.45e-05	GbVe [Gossypium barbadense]	--	Tyrosine-sulfated glycopeptide receptor 1 OS=Arabidopsis thaliana GN=PSYR1 PE=2 SV=1	--	protein brassinosteroid insensitive 1 [EC:2.7.10.1 2.7.11.1]	-	GO:0003824//catalytic activity	-
Unigene26004_P1	GACN01042695	2.21875	Up	9.77e-07	6.13e-06	PREDICTED: armadillo repeat-containing kinesin-like protein 3-like [Glycine max]	Arabidopsis thaliana ARK3 mRNA for armadillo repeat kinesin3, complete cds	Armadillo repeat-containing kinesin-like protein 2 OS=Oryza sativa subsp. japonica GN=Os06g0137100 PE=2 SV=1	--	--	-	-	GO:0006468//protein phosphorylation
Unigene25760_P1	GACN01042451	2.21806	Up	2.54e-13	4.2e-12	PREDICTED: chloroplast envelope membrane protein-like [Glycine max]	--	--	--	--	GO:0016020//membrane	-	-
Unigene21184_P1	GACN01037909	2.21594	Up	3.3e-13	5.17e-12	PREDICTED: uncharacterized protein LOC100809742 [Glycine max]	--	--	--	--	-	-	-
Unigene29309_P1	GACN01045986	2.21594	Up	1.33e-08	1.04e-07	--	--	--	--	--	-	-	-
Unigene29208_P1	GACN01045885	2.21521	Up	1.51e-09	1.3e-08	PREDICTED: phosphatidylinositol-4-phosphate 5-kinase 9-like [Glycine max]	Solanum lycopersicum cDNA, clone: LEFL1012CB02, HTC in leaf	Phosphatidylinositol-4-phosphate 5-kinase 9 OS=Arabidopsis thaliana GN=PIP5K9 PE=1 SV=2	Phosphatidylinositol-4-phosphate 5-kinase	1-phosphatidylinositol-4-phosphate 5-kinase [EC:2.7.1.68]	-	-	-
Unigene14093_P1	GACN01030890	2.21306	Up	1.05e-13	2e-12	Os03g0390200 [Oryza sativa Japonica Group] >gi|71153740|sp|Q75LR7.1|SAPK1_ORYSJ RecName: Full=Serine/threonine-protein kinase SAPK1; AltName: Full=Osmotic stress/abscisic acid-activated protein kinase 1 >gi|37991924|gb|AAR06370.1| abscisic acid-inducible protein kinase [Oryza sativa Japonica Group] >gi|46917330|dbj|BAD17997.1| serine/threonine protein kinase SAPK1 [Oryza sativa Japonica Group] >g…	Solanum lycopersicum cDNA, clone: LEFL3065H02, HTC in root	Serine/threonine-protein kinase SAPK1 OS=Oryza sativa subsp. japonica GN=SAPK1 PE=1 SV=1	Serine/threonine protein kinase	serine/threonine-protein kinase SRK2 [EC:2.7.11.1]	-	-	-
CL247.Contig2_P1	GACN01000971	2.21137	Up	3.13e-05	0.000154559	JAR1-like protein [Nicotiana attenuata]	Lycopersicon esculentum clone 132539F, mRNA sequence	Probable indole-3-acetic acid-amido synthetase GH3.5 OS=Oryza sativa subsp. japonica GN=GH3.5 PE=2 SV=1	--	jasmonic acid-amino synthetase	-	-	GO:0009314//response to radiation
CL4102.Contig1_P1	GACN01010212	2.21137	Up	3.13e-05	0.00015465	PREDICTED: uncharacterized protein LOC100803672 [Glycine max]	--	--	--	--	-	-	-
Unigene14719_P1	GACN01031515	2.21137	Up	3.13e-05	0.000154577	ATMRP3 [Arabidopsis lyrata subsp. lyrata] >gi|297330781|gb|EFH61200.1| ATMRP3 [Arabidopsis lyrata subsp. lyrata]	--	ABC transporter C family member 3 OS=Arabidopsis thaliana GN=ABCC3 PE=1 SV=1	--	--	-	-	-
Unigene15511_P1	GACN01032303	2.21137	Up	3.13e-05	0.000154595	PREDICTED: DNA repair protein RAD51 homolog 4-like [Glycine max]	Vitis vinifera contig VV78X212839.8, whole genome shotgun sequence	DNA repair protein RAD51 homolog 4 OS=Arabidopsis thaliana GN=RAD51D PE=2 SV=2	--	RAD51-like protein 3	-	-	-
Unigene19085_P1	GACN01035830	2.21137	Up	3.13e-05	0.000154632	ESTs gb|AA067482 and gb|AI100542 come from this gene [Arabidopsis thaliana]	--	Nuclear ribonuclease Z OS=Arabidopsis thaliana GN=NUZ PE=2 SV=3	--	--	-	GO:0043169//cation binding	-
Unigene4620_P1	GACN01038111	2.21137	Up	3.13e-05	0.00015454	PREDICTED: similar to remorin family protein [Vitis vinifera]	Vitis vinifera contig VV78X129872.7, whole genome shotgun sequence	Uncharacterized protein At3g61260 OS=Arabidopsis thaliana GN=At3g61260 PE=1 SV=1	Membrane protein involved in colicin uptake	translation initiation factor 5B	-	-	-
Unigene21386_P1	GACN01021466	2.21137	Up	3.13e-05	0.000154613	chromatin remodeling complex subunit [Populus trichocarpa] >gi|222837464|gb|EEE75843.1| chromatin remodeling complex subunit [Populus trichocarpa]	Vitis vinifera contig VV78X033737.3, whole genome shotgun sequence	--	--	--	-	-	-
Unigene8062_P1	GACN01024897	2.20826	Up	5.71e-11	5.59e-10	white-brown-complex ABC transporter family [Populus trichocarpa] >gi|222863935|gb|EEF01066.1| white-brown-complex ABC transporter family [Populus trichocarpa]	Populus trichocarpa white-brown-complex ABC transporter family, mRNA	ABC transporter G family member 21 OS=Arabidopsis thaliana GN=ABCG21 PE=2 SV=2	--	--	-	GO:0015405	-
CL2059.Contig2_P1	GACN01005624	2.2026	Up	3.21e-06	1.88e-05	PREDICTED: probable protein phosphatase 2C 4-like isoform 2 [Glycine max]	--	Probable protein phosphatase 2C 23 OS=Arabidopsis thaliana GN=PLL4 PE=2 SV=1	--	--	-	-	-
Unigene26905_P1	GACN01043595	2.2026	Up	3.21e-06	1.88e-05	Lactoylglutathione lyase [Medicago truncatula] >gi|355524779|gb|AET05233.1| Lactoylglutathione lyase [Medicago truncatula]	Allium cepa mRNA for glyoxalase I homolog 2, complete cds	Probable lactoylglutathione lyase, chloroplast OS=Arabidopsis thaliana GN=At1g67280 PE=2 SV=1	Lactoylglutathione lyase and related lyases	lactoylglutathione lyase [EC:4.4.1.5]	GO:0009526//plastid envelope	-	-
Unigene7892_P1	GACN01024727	2.2026	Up	3.21e-06	1.88e-05	--	--	--	--	--	-	-	-
CL2177.Contig1_P1	GACN01005925	2.2011	Up	3.84e-14	8.04e-13	tir-nbs-lrr resistance protein [Populus trichocarpa] >gi|222832112|gb|EEE70589.1| tir-nbs-lrr resistance protein [Populus trichocarpa]	--	Probable WRKY transcription factor 19 OS=Arabidopsis thaliana GN=WRKY19 PE=2 SV=1	--	--	-	-	GO:0009987//cellular process
Unigene9173_P1	GACN01026003	2.20064	Up	6.72e-08	4.86e-07	Putative gag-pol polyprotein, identical [Solanum demissum]	--	--	--	--	-	-	-
CL6599.Contig1_P1	GACN01009430	2.19756	Up	9.64e-05	0.000434524	NDX1 homeobox protein [Medicago truncatula] >gi|355507584|gb|AES88726.1| NDX1 homeobox protein [Medicago truncatula]	--	--	--	--	-	-	-
Unigene21509_P1	GACN01014848	2.19756	Up	9.64e-05	0.000434431	PREDICTED: uncharacterized protein LOC100796032 [Glycine max]	--	--	--	--	-	-	-
Unigene8864_P1	GACN01016697	2.19756	Up	5.76e-07	3.72e-06	PREDICTED: uridine-cytidine kinase C-like [Glycine max]	Hordeum vulgare subsp. vulgare cDNA clone: FLbaf144m03, mRNA sequence	--	--	--	-	-	-
CL3743.Contig1_P1	GACN01036257	2.19756	Up	9.64e-05	0.000434712	--	--	--	--	--	-	-	-
CL7732.Contig1_P1	GACN01038234	2.19756	Up	9.64e-05	0.000434618	--	--	--	--	--	-	-	-
Unigene19517_P1	GACN01042736	2.19756	Up	9.64e-05	0.000434665	PREDICTED: uncharacterized protein LOC100800320 [Glycine max]	Solanum lycopersicum cDNA, clone: LEFL1042DA10, HTC in leaf	--	--	--	-	GO:0005488//binding	-
Unigene26045_P1	GACN01044552	2.19756	Up	5.76e-07	3.72e-06	pentatricopeptide repeat-containing protein [Arabidopsis thaliana] >gi|75200246|sp|Q9SA60.1|PPR6_ARATH RecName: Full=Pentatricopeptide repeat-containing protein At1g03100, mitochondrial; Flags: Precursor >gi|4587568|gb|AAD25799.1|AC006550_7 Contains PF|00637 Clathrin 7-fold repeat. EST gb|AA721862 comes from this gene [Arabidopsis thaliana] >gi|44917465|gb|AAS49057.1| At1g03100 [Arabidopsis thali…	Vitis vinifera contig VV78X116131.8, whole genome shotgun sequence	Pentatricopeptide repeat-containing protein At1g03100, mitochondrial OS=Arabidopsis thaliana GN=At1g03100 PE=2 SV=1	--	--	-	-	-
Unigene27871_P1	GACN01046324	2.19756	Up	1.33e-08	1.04e-07	PREDICTED: phosphatidylinositol-4-phosphate 5-kinase 9-like [Glycine max]	Arabidopsis lyrata subsp. lyrata PIP5K9, mRNA	Phosphatidylinositol-4-phosphate 5-kinase 9 OS=Arabidopsis thaliana GN=PIP5K9 PE=1 SV=2	Phosphatidylinositol-4-phosphate 5-kinase	1-phosphatidylinositol-4-phosphate 5-kinase [EC:2.7.1.68]	-	GO:0016301//kinase activity	-
Unigene29649_P1	GACN01025694	2.19756	Up	9.64e-05	0.000434478	PREDICTED: phosphoglycerate kinase-like [Glycine max]	Lotus japonicus cDNA, clone: LjFL3-006-CD12, HTC	--	Predicted S-adenosylmethionine-dependent methyltransferase	tRNA (guanine-N7-)-methyltransferase [EC:2.1.1.33]	-	GO:0016301//kinase activity	-
Unigene9399_P1	GACN01026229	2.19756	Up	9.64e-05	0.000434571	--	--	--	--	--	-	-	-
Unigene2934_P1	GACN01019799	2.1943	Up	1.14e-11	1.2e-10	PREDICTED: similar to B2 protein [Vitis vinifera]	--	--	--	--	-	-	-
Unigene10099_P1	GACN01026925	2.19392	Up	7.31e-14	1.46e-12	--	--	--	--	--	-	-	-
CL3857.Contig1_P1	GACN01009668	2.192	Up	6.64e-06	3.7e-05	--	--	--	--	--	-	-	-
CL4677.Contig1_P1	GACN01011371	2.192	Up	6.64e-06	3.7e-05	--	--	--	--	--	-	-	-
Unigene28827_P1	GACN01045507	2.18829	Up	3.3e-13	5.17e-12	PREDICTED: chloroplast envelope membrane protein-like [Glycine max]	Arabidopsis thaliana CemA-like proton extrusion protein-like protein (AT4G31040) mRNA, complete cds	Chloroplast envelope membrane protein OS=Rhodomonas salina GN=cemA PE=3 SV=1	--	--	GO:0031224//intrinsic to membrane	-	-
CL3481.Contig1_P1	GACN01008884	2.18186	Up	9.77e-13	1.29e-11	UDP-glucose:glucosyltransferase [Lycium barbarum]	Panax notoginseng clone 00082n glycosyltransferase mRNA, complete cds	Cyanidin-3-O-glucoside 2-O-glucuronosyltransferase OS=Bellis perennis GN=UGAT PE=1 SV=1	--	UDP-glucosyl transferase 73C [EC:2.4.1.-]	-	GO:0016758//transferase activity, transferring hexosyl groups	-
CL5862.Contig1_P1	GACN01004392	2.17895	Up	3.38e-07	2.25e-06	uncharacterized protein LOC100273355 [Zea mays]	--	Uncharacterized protein At2g29880 OS=Arabidopsis thaliana GN=At2g29880 PE=2 SV=1	--	--	-	-	-
Unigene17323_P1	GACN01013545	2.17895	Up	3.38e-07	2.25e-06	PREDICTED: uncharacterized protein LOC100801478 [Glycine max]	Solanum lycopersicum cDNA, clone: LEFL1037BH04, HTC in leaf	--	--	--	-	GO:0005488//binding	-
Unigene28859_P1	GACN01034100	2.17895	Up	1.85e-06	1.12e-05	rhodanese homology domain-containing protein [Arabidopsis thaliana] >gi|332191523|gb|AEE29644.1| rhodanese homology domain-containing protein [Arabidopsis thaliana]	Arabidopsis thaliana rhodanese homology domain-containing protein (AT1G17850) mRNA, complete cds	--	Predicted sulfurtransferase	--	GO:0043231//intracellular membrane-bounded organelle	-	-
Unigene4909_P1	GACN01041004	2.17895	Up	3.38e-07	2.25e-06	gibberellin 2-beta-dioxygenase 1 [Ainsliaea macroclinidioides] >gi|333777277|dbj|BAK23341.1| gibberellin 2-beta-dioxygenase 1 [Ainsliaea macroclinidioides] >gi|333777279|dbj|BAK23342.1| gibberellin 2-beta-dioxygenase 1 [Ainsliaea macroclinidioides] >gi|333777281|dbj|BAK23343.1| gibberellin 2-beta-dioxygenase 1 [Ainsliaea macroclinidioides] >gi|333777283|dbj|BAK23344.1| gibberellin 2-beta-dioxygen…	Helianthus annuus ga2ox1 gene for gibberellin 2-oxidase1, exons 1-3, cultivar HOR	Gibberellin 2-beta-dioxygenase 1 OS=Pisum sativum GN=GA2OX1 PE=1 SV=1	--	gibberellin 2-oxidase [EC:1.14.11.13]	-	-	GO:0008152//metabolic process
CL1545.Contig1_P1	GACN01045538	2.17895	Up	1.61e-05	8.39e-05	uncharacterized protein LOC100279342 [Zea mays]	Vitis vinifera contig VV78X171027.4, whole genome shotgun sequence	E3 ubiquitin-protein ligase COP1 OS=Arabidopsis thaliana GN=COP1 PE=1 SV=2	--	E3 ubiquitin-protein ligase RFWD2 [EC:6.3.2.19]	-	-	GO:0009646//response to absence of light
Unigene24304_P1	GACN01021753	2.17895	Up	3.3e-13	5.18e-12	homeobox-leucine zipper protein HAHB-4 [Helianthus annuus]	Helianthus annuus homeobox-leucine zipper protein HAHB-4 (Hahb-4) mRNA, complete cds	Homeobox-leucine zipper protein ATHB-7 OS=Arabidopsis thaliana GN=ATHB-7 PE=2 SV=2	Homeodomain-containing transcription factor	homeobox-leucine zipper protein	-	-	-
Unigene7764_P1	GACN01024599	2.17895	Up	1.61e-05	8.39e-05	uncharacterized protein LOC100306402 [Glycine max]	--	Reticulon-like protein B14 OS=Arabidopsis thaliana GN=RTNLB14 PE=2 SV=2	--	--	-	-	-
CL524.Contig1_P1	GACN01001720	2.16955	Up	5.9e-07	3.81e-06	PREDICTED: LOW QUALITY PROTEIN: receptor-like serine/threonine-protein kinase At1g78530-like [Glycine max]	Arabidopsis thaliana protein kinase-like protein (AT1G78530) mRNA, complete cds	Receptor-like serine/threonine-protein kinase At1g78530 OS=Arabidopsis thaliana GN=At1g78530 PE=2 SV=1	Serine/threonine protein kinase	somatic embryogenesis receptor kinase 4 [EC:2.7.10.1 2.7.11.1]	-	-	GO:0006464//protein modification process
CL5355.Contig1_P1	GACN01012607	2.16955	Up	5.9e-07	3.8e-06	--	--	--	--	--	-	-	-
Unigene11160_P1	GACN01027971	2.16955	Up	5.9e-07	3.81e-06	PREDICTED: uncharacterized protein LOC100779550 [Glycine max]	Arabidopsis thaliana protein embryo defective 2423 (EMB2423) mRNA, complete cds	--	--	--	-	-	-
Unigene239_P1	GACN01017122	2.16955	Up	5.9e-07	3.81e-06	--	--	--	--	--	-	-	-
Unigene17893_P1	GACN01034664	2.16698	Up	3.68e-06	2.13e-05	--	--	--	--	--	-	-	-
Unigene9776_P1	GACN01026604	2.16628	Up	8.73e-14	1.7e-12	PREDICTED: uncharacterized protein LOC100796450 [Glycine max]	Solanum lycopersicum cDNA, clone: LEFL1051DH08, HTC in leaf	--	--	--	-	-	-
Unigene29197_P1	GACN01045874	2.16508	Up	3.93e-08	2.93e-07	PREDICTED: uncharacterized membrane protein YLR241W-like [Glycine max]	Vitis vinifera contig VV78X271043.4, whole genome shotgun sequence	--	--	--	GO:0044464//cell part	-	-
CL3807.Contig1_P1	GACN01009569	2.16462	Up	1.33e-13	2.44e-12	RecName: Full=Beta-caryophyllene synthase >gi|18766934|gb|AAL79181.1| beta-caryophyllene synthase QHS1 [Artemisia annua]	Solidago canadensis (-)-germacrene D synthase mRNA, complete cds	Beta-caryophyllene synthase OS=Artemisia annua GN=QHS1 PE=1 SV=1	--	beta-caryophyllene/alpha-humulene synthase [EC:4.2.3.57 4.2.3.-]	-	-	-
Unigene21144_P1	GACN01037869	2.16388	Up	6.78e-12	7.35e-11	PREDICTED: 6-phosphofructokinase 3-like [Glycine max]	Solanum lycopersicum cDNA, clone: LEFL2049C02, HTC in fruit	6-phosphofructokinase 3 OS=Arabidopsis thaliana GN=PFK3 PE=1 SV=1	6-phosphofructokinase	6-phosphofructokinase [EC:2.7.1.11]	-	-	-
CL1403.Contig1_P1	GACN01004010	2.16246	Up	4.69e-05	0.000224615	Disease resistance protein [Medicago truncatula] >gi|355505621|gb|AES86763.1| Disease resistance protein [Medicago truncatula]	--	--	--	--	-	-	-
CL2372.Contig4_P1	GACN01006385	2.16246	Up	1.99e-07	1.36e-06	PREDICTED: nucleolar GTP-binding protein 1-like [Glycine max]	Arabidopsis thaliana chromosome 1, complete sequence	Nucleolar GTP-binding protein 1 OS=Arabidopsis thaliana GN=At1g50920 PE=2 SV=1	Predicted GTPase	nucleolar GTP-binding protein	-	-	-
CL6862.Contig2_P1	GACN01015278	2.16246	Up	4.69e-05	0.000224512	--	Oryza sativa chromosome 3 BAC OSJNBb0058G04 genomic sequence, complete sequence	--	--	--	-	-	-
Unigene17502_P1	GACN01033886	2.16246	Up	4.69e-05	0.000224564	--	--	--	--	--	-	-	-
Unigene19995_P1	GACN01034278	2.16246	Up	4.69e-05	0.00022459	PREDICTED: probable methyltransferase PMT28-like [Glycine max]	S.lycopersicum DNA sequence from clone LE_HBa-75G11 on chromosome 4, complete sequence	Probable methyltransferase PMT28 OS=Arabidopsis thaliana GN=At1g19430 PE=1 SV=1	--	--	-	GO:0046914//transition metal ion binding	-
Unigene2040_P1	GACN01036730	2.16246	Up	4.69e-05	0.000224641	--	--	--	--	--	-	-	-
Unigene28813_P1	GACN01018905	2.16246	Up	4.69e-05	0.000224487	PREDICTED: RNA-binding protein 39-like [Brachypodium distachyon]	--	Splicing factor U2af large subunit B OS=Arabidopsis thaliana GN=U2AF65B PE=2 SV=2	--	ATP-dependent RNA helicase DDX46/PRP5 [EC:3.6.4.13]	-	GO:0005488//binding	-
Unigene4942_P1	GACN01045493	2.16246	Up	1.33e-13	2.44e-12	PREDICTED: uncharacterized protein LOC100802641 [Glycine max]	Vitis vinifera contig VV78X267626.5, whole genome shotgun sequence	--	--	--	-	-	-
Unigene17108_P1	GACN01021786	2.16246	Up	4.69e-05	0.000224538	PREDICTED: TBC1 domain family member 15-like [Glycine max]	Solanum lycopersicum cDNA, clone: LEFL1015DD05, HTC in leaf	--	--	--	-	-	-
Unigene23880_P1	GACN01040585	2.16142	Up	0	0	cryptochrome 2 [Nicotiana sylvestris]	Nicotiana sylvestris cryptochrome 2 (cry2) mRNA, complete cds	Cryptochrome-2 OS=Arabidopsis thaliana GN=CRY2 PE=1 SV=2	Deoxyribodipyrimidine photolyase	cryptochrome 2	-	-	-
CL2238.Contig1_P1	GACN01006080	2.15863	Up	1.06e-06	6.65e-06	PREDICTED: receptor-like protein kinase FERONIA-like [Glycine max]	--	Receptor-like protein kinase FERONIA OS=Arabidopsis thaliana GN=FER PE=1 SV=1	Serine/threonine protein kinase	interleukin-1 receptor-associated kinase 4 [EC:2.7.11.1]	-	-	-
Unigene29997_P1	GACN01046672	2.15863	Up	1.06e-06	6.65e-06	PREDICTED: mismatch repair endonuclease PMS2-like [Glycine max]	Vitis vinifera contig VV78X056160.19, whole genome shotgun sequence	--	DNA mismatch repair enzyme (predicted ATPase)	DNA mismatch repair protein PMS2	GO:0043231//intracellular membrane-bounded organelle	-	-
Unigene29765_P1	GACN01046440	2.15596	Up	0	0	polynucleotide adenylyltransferase [Arabidopsis lyrata subsp. lyrata] >gi|297328320|gb|EFH58739.1| polynucleotide adenylyltransferase [Arabidopsis lyrata subsp. lyrata]	--	--	Poly(A) polymerase	poly(A) polymerase [EC:2.7.7.19]	-	-	GO:0044260
Unigene24520_P1	GACN01041211	2.15292	Up	0	0	PREDICTED: similar to F28K19.26 [Vitis vinifera]	Solanum lycopersicum cDNA, clone: LEFL3160P01, HTC in root	--	Phosphoglycerate mutase 1	phosphoglycerate mutase [EC:5.4.2.1]	-	-	-
Unigene27918_P1	GACN01044599	2.15248	Up	3.45e-07	2.29e-06	PREDICTED: pentatricopeptide repeat-containing protein At2g32230, mitochondrial-like [Glycine max]	Solanum lycopersicum cDNA, clone: LEFL1078DC09, HTC in leaf	Pentatricopeptide repeat-containing protein At2g32230, mitochondrial OS=Arabidopsis thaliana GN=At2g32230 PE=2 SV=1	--	--	-	GO:0015291//secondary active transmembrane transporter activity	-
Unigene28160_P1	GACN01044840	2.15248	Up	8.45e-06	4.63e-05	Pseudouridine synthase family protein [Arabidopsis thaliana] >gi|332191849|gb|AEE29970.1| Pseudouridine synthase family protein [Arabidopsis thaliana]	Lotus japonicus cDNA, clone: LjFL2-014-CB06, HTC	--	Predicted pseudouridylate synthase	hypothetical protein	GO:0043231//intracellular membrane-bounded organelle	-	-
Unigene23296_P1	GACN01040001	2.1495	Up	5.05e-10	4.56e-09	PREDICTED: nucleolar GTP-binding protein 1-like [Glycine max]	Solanum lycopersicum cDNA, clone: LEFL1003DE02, HTC in leaf	Nucleolar GTP-binding protein 1 OS=Arabidopsis thaliana GN=At1g50920 PE=2 SV=1	Predicted GTPase	nucleolar GTP-binding protein	-	-	-
CL3603.Contig2_P1	GACN01009129	2.14883	Up	0	0	PREDICTED: uncharacterized protein LOC100809696 [Glycine max]	Carica papaya BAC clone 80F18, complete sequence	T-complex protein 1 subunit gamma OS=Thalassiosira weissflogii PE=2 SV=1	Chaperonin GroEL (HSP60 family)	1-phosphatidylinositol-3-phosphate 5-kinase [EC:2.7.1.150]	-	-	-
CL4258.Contig1_P1	GACN01010552	2.14775	Up	4.02e-14	8.36e-13	PREDICTED: uncharacterized protein LOC100798284 [Glycine max]	Vitis vinifera contig VV78X096432.4, whole genome shotgun sequence	--	--	--	-	-	-
Unigene16722_P1	GACN01033503	2.14578	Up	2.06e-06	1.24e-05	PREDICTED: helicase SKI2W-like [Glycine max]	PREDICTED: Vitis vinifera similar to ATP-dependent helicase (LOC100253599), mRNA	DEAD-box ATP-dependent RNA helicase ISE2, chloroplastic OS=Arabidopsis thaliana GN=ISE2 PE=1 SV=2	Superfamily II RNA helicase	antiviral helicase SKI2 [EC:3.6.4.-]	-	GO:0032559	-
Unigene29812_P1	GACN01046487	2.14578	Up	2.06e-06	1.24e-05	PREDICTED: probable disease resistance protein At5g66900-like [Glycine max]	--	Probable disease resistance protein At5g66900 OS=Arabidopsis thaliana GN=At5g66900 PE=2 SV=1	Leucine-rich repeat (LRR) protein	protein-serine/threonine kinase [EC:2.7.11.-]	-	GO:0000166//nucleotide binding	-
CL1716.Contig1_P1	GACN01004809	2.14098	Up	0.000158007	0.00068019	Integrase core domain containing protein [Solanum demissum]	--	--	--	exopolyphosphatase [EC:3.6.1.11]	-	GO:0005488//binding	-
CL699.Contig2_P1	GACN01002221	2.14098	Up	0.000158007	0.00068026	neutral invertase [Daucus carota]	PREDICTED: Vitis vinifera neutral invertase (NIN1), mRNA	--	--	--	-	GO:0004553//hydrolase activity, hydrolyzing O-glycosyl compounds	-
Unigene15135_P1	GACN01031929	2.14098	Up	0.000158007	0.00068005	Vacuolar protein sorting-associated protein [Medicago truncatula] >gi|355482098|gb|AES63301.1| Vacuolar protein sorting-associated protein [Medicago truncatula]	--	--	--	--	-	-	GO:0033036
Unigene16089_P1	GACN01032874	2.14098	Up	6.16e-07	3.96e-06	PREDICTED: phosphoglycerate kinase-like [Glycine max]	--	--	--	--	-	GO:0016740//transferase activity	-
Unigene16688_P1	GACN01033469	2.14098	Up	0.000158007	0.00068033	--	--	--	--	--	-	-	-
Unigene600_P1	GACN01044309	2.14098	Up	6.16e-07	3.96e-06	PREDICTED: probable LRR receptor-like serine/threonine-protein kinase At3g47570-like [Glycine max]	--	Probable LRR receptor-like serine/threonine-protein kinase At3g47570 OS=Arabidopsis thaliana GN=At3g47570 PE=1 SV=1	--	LRR receptor-like serine/threonine-protein kinase EFR [EC:2.7.11.1]	-	GO:0003824//catalytic activity	-
Unigene27626_P1	GACN01017482	2.14098	Up	0.000158007	0.00068012	PREDICTED: UPF0481 protein At3g47200-like [Glycine max]	--	--	--	--	-	-	-
Unigene29889_P1	GACN01046564	2.13847	Up	4.49e-09	3.69e-08	PREDICTED: pentatricopeptide repeat-containing protein At4g34830, chloroplastic-like [Glycine max]	Arabidopsis lyrata subsp. lyrata binding protein, mRNA	Pentatricopeptide repeat-containing protein At4g34830, chloroplastic OS=Arabidopsis thaliana GN=At4g34830/At4g34820 PE=2 SV=2	--	structure-specific endonuclease subunit SLX1 [EC:3.6.1.-]	-	-	-
CL7728.Contig2_P1	GACN01016691	2.13737	Up	2.02e-07	1.38e-06	PREDICTED: uncharacterized protein LOC100781036 [Glycine max]	Vitis vinifera contig VV78X067048.7, whole genome shotgun sequence	--	--	sister chromatid cohesion protein PDS5	-	-	-
Unigene8627_P1	GACN01025458	2.13737	Up	2.02e-07	1.38e-06	ACT-domain-containing protein kinase [Lotus japonicus]	Solanum lycopersicum chromosome 2 clone C02HBa0060J03, complete sequence	--	--	--	-	GO:0004672//protein kinase activity	-
Unigene15902_P1	GACN01032689	2.13636	Up	1.51e-09	1.3e-08	gland-specific fatty acyl-CoA reductase 1 [Artemisia annua]	Artemisia annua gland-specific fatty acyl-CoA reductase 1 (GFAR1) mRNA, complete cds	Fatty acyl-CoA reductase 3 OS=Arabidopsis thaliana GN=FAR3 PE=2 SV=1	--	fatty acyl-CoA reductase [EC:1.2.1.-]	-	-	-
CL4565.Contig3_P1	GACN01011155	2.1356	Up	2.54e-13	4.21e-12	PREDICTED: hypothetical protein [Vitis vinifera]	--	--	--	--	-	-	-
Unigene4918_P1	GACN01002367	2.13455	Up	5.05e-10	4.56e-09	phospholipid-translocating ATPase [Arabidopsis thaliana] >gi|5734708|gb|AAD49973.1|AC008075_6 Similar to gb|AF067820 ATPase II from Homo sapiens and is a member of PF|00122 E1-E2 ATPases family [Arabidopsis thaliana] >gi|332196709|gb|AEE34830.1| phospholipid-translocating ATPase [Arabidopsis thaliana]	Populus trichocarpa aminophospholipid ATPase, mRNA	Phospholipid-transporting ATPase 10 OS=Arabidopsis thaliana GN=ALA10 PE=1 SV=1	Cation transport ATPase	phospholipid-translocating ATPase [EC:3.6.3.1]	GO:0031224//intrinsic to membrane	-	-
Unigene9647_P1	GACN01027740	2.13455	Up	2.32e-05	0.000117536	integrase [Cucumis melo subsp. melo]	--	Retrovirus-related Pol polyprotein from transposon TNT 1-94 OS=Nicotiana tabacum PE=2 SV=1	--	5'-3' exoribonuclease 2 [EC:3.1.13.-]	-	-	-
CL762.Contig3_P1	GACN01044708	2.13455	Up	5.05e-10	4.56e-09	PREDICTED: uncharacterized protein LOC100776508 [Glycine max]	Ricinus communis nucleotide binding protein, putative, mRNA	--	--	syntaxin binding protein 5 (tomosyn)	GO:0016020//membrane	-	-
Unigene10928_P1	GACN01046255	2.13455	Up	2.32e-05	0.000117564	--	Lactuca sativa mitochondrial NADH dehydrogenase subunit 4 (nad4) gene, complete cds	--	--	--	-	-	-
Unigene28028_P1	GACN01021762	2.13455	Up	2.32e-05	0.000117521	--	--	--	--	--	-	-	-
Unigene29580_P1	GACN01026477	2.13455	Up	2.32e-05	0.00011755	Receptor-like protein kinase [Medicago truncatula] >gi|355496725|gb|AES77928.1| Receptor-like protein kinase [Medicago truncatula]	Jatropha curcas DNA, clone: JHS03A10, complete sequence	Retrovirus-related Pol polyprotein from transposon TNT 1-94 OS=Nicotiana tabacum PE=2 SV=1	--	exopolyphosphatase [EC:3.6.1.11]	-	GO:0046914//transition metal ion binding	-
CL688.Contig1_P1	GACN01002192	2.13164	Up	9.26e-14	1.79e-12	glucose acyltransferase [Solanum berthaultii]	--	Serine carboxypeptidase-like 18 OS=Arabidopsis thaliana GN=SCPL18 PE=2 SV=2	Carboxypeptidase C (cathepsin A)	serine carboxypeptidase-like 19 [EC:3.4.16.- 2.3.1.91]	-	-	-
CL4420.Contig1_P1	GACN01010878	2.13045	Up	4.5e-06	2.58e-05	--	--	--	--	--	-	-	-
CL4577.Contig2_P1	GACN01011180	2.13045	Up	4.5e-06	2.58e-05	--	--	--	--	--	-	-	-
Unigene17064_P1	GACN01032758	2.13045	Up	4.5e-06	2.58e-05	RecName: Full=R-linalool synthase QH5, chloroplastic; Flags: Precursor >gi|6469616|gb|AAF13356.1|AF154124_1 (3R)-linalool synthase [Artemisia annua]	Artemisia annua (3R)-linalool synthase (QH5) mRNA, complete cds	R-linalool synthase QH5, chloroplastic OS=Artemisia annua GN=QH5 PE=2 SV=1	--	myrcene/ocimene synthase [EC:4.2.3.15]	-	GO:0046872//metal ion binding	-
Unigene15971_P1	GACN01033842	2.13045	Up	7.75e-09	6.21e-08	PREDICTED: E3 ubiquitin-protein ligase UPL7 [Glycine max]	--	E3 ubiquitin-protein ligase UPL7 OS=Arabidopsis thaliana GN=UPL7 PE=2 SV=1	--	ubiquitin-protein ligase E3 B [EC:6.3.2.19]	-	-	-
Unigene30038_P1	GACN01046713	2.12939	Up	6.78e-12	7.36e-11	lipin domain-containing protein [Gossypium hirsutum]	Vitis vinifera contig VV78X151521.14, whole genome shotgun sequence	--	--	--	-	-	GO:0009987//cellular process
Unigene14224_P1	GACN01031021	2.12891	Up	0	0	peroxidase [Populus trichocarpa]	Solanum lycopersicum cDNA, clone: LEFL3148L12, HTC in root	Peroxidase 21 OS=Arabidopsis thaliana GN=PER21 PE=1 SV=1	--	peroxidase [EC:1.11.1.7]	-	-	-
Unigene16975_P1	GACN01033753	2.1276	Up	1.16e-06	7.23e-06	amino acid permease [Populus trichocarpa] >gi|222847839|gb|EEE85386.1| amino acid permease [Populus trichocarpa]	--	Amino acid permease 5 OS=Arabidopsis thaliana GN=AAP5 PE=1 SV=1	--	--	GO:0031224//intrinsic to membrane	-	-
CL7126.Contig2_P1	GACN01015727	2.12391	Up	1.18e-07	8.27e-07	--	--	--	--	--	-	-	-
Unigene316_P1	GACN01017199	2.12391	Up	1.18e-07	8.27e-07	hydrolase domain-containing protein [Arabidopsis thaliana] >gi|332191377|gb|AEE29498.1| hydrolase domain-containing protein [Arabidopsis thaliana]	Vitis vinifera contig VV78X055451.6, whole genome shotgun sequence	--	--	--	-	-	GO:0006259//DNA metabolic process
Unigene7076_P1	GACN01023914	2.12303	Up	3.04e-14	6.51e-13	PREDICTED: calmodulin-binding transcription activator 2-like [Glycine max]	Vitis vinifera contig VV78X089070.3, whole genome shotgun sequence	Calmodulin-binding transcription activator 3 OS=Arabidopsis thaliana GN=CMTA3 PE=1 SV=1	--	--	-	-	-
Unigene11428_P1	GACN01028239	2.11892	Up	1.69e-10	1.6e-09	PREDICTED: uncharacterized protein At2g39920-like [Glycine max]	--	Uncharacterized protein At2g39920 OS=Arabidopsis thaliana GN=At2g39920 PE=2 SV=2	--	--	-	-	GO:0010038//response to metal ion
Unigene25318_P1	GACN01042009	2.11819	Up	4.78e-13	7.03e-12	PREDICTED: uncharacterized protein LOC100799140 [Glycine max]	Arabidopsis thaliana chromosome 1, complete sequence	Uncharacterized protein At5g41620 OS=Arabidopsis thaliana GN=At5g41620 PE=1 SV=2	ATPase involved in DNA repair	structural maintenance of chromosome 4	-	-	-
CL4825.Contig1_P1	GACN01005245	2.11183	Up	2.44e-06	1.45e-05	PREDICTED: uncharacterized protein LOC100818495 [Glycine max]	Solanum lycopersicum cDNA, clone: LEFL2036C08, HTC in fruit	Splicing factor U2af large subunit B OS=Oryza sativa subsp. japonica GN=U2AF65B PE=2 SV=2	--	pre-mRNA-processing factor 40	-	-	-
CL1907.Contig1_P1	GACN01000881	2.11183	Up	7.44e-05	0.000342571	PREDICTED: coiled-coil domain-containing protein 132-like [Glycine max]	Vitis vinifera contig VV78X008201.5, whole genome shotgun sequence	--	--	--	-	-	-
CL213.Contig4_P1	GACN01006093	2.11183	Up	7.44e-05	0.000342495	chromatin remodeling complex subunit [Populus trichocarpa] >gi|222854901|gb|EEE92448.1| chromatin remodeling complex subunit [Populus trichocarpa]	Populus trichocarpa chromatin remodeling complex subunit (CHR929), mRNA	DNA helicase INO80 OS=Arabidopsis thaliana GN=INO80 PE=2 SV=2	Superfamily II DNA/RNA helicases, SNF2 family	DNA helicase INO80 [EC:3.6.4.12]	-	GO:0017111//nucleoside-triphosphatase activity	-
CL2242.Contig4_P1	GACN01010275	2.11183	Up	2.07e-07	1.41e-06	gag-pol polyprotein [Populus deltoides]	Populus trichocarpa clone POP110-D23, complete sequence	Retrovirus-related Pol polyprotein from transposon TNT 1-94 OS=Nicotiana tabacum PE=2 SV=1	--	exopolyphosphatase [EC:3.6.1.11]	-	GO:0046872//metal ion binding	-
CL4129.Contig1_P1	GACN01010378	2.11183	Up	2.44e-06	1.45e-05	callose synthase [Arabidopsis thaliana] >gi|332646357|gb|AEE79878.1| callose synthase [Arabidopsis thaliana]	Vitis vinifera contig VV78X074327.14, whole genome shotgun sequence	Callose synthase 7 OS=Arabidopsis thaliana GN=CALS7 PE=2 SV=3	--	callose synthase [EC:2.4.1.-]	GO:0043234//protein complex	-	-
CL4175.Contig4_P1	GACN01001441	2.11183	Up	7.44e-05	0.000342608	PREDICTED: similar to oxysterol-binding family protein [Vitis vinifera]	PREDICTED: Vitis vinifera similar to oxysterol-binding family protein (LOC100252278), mRNA	Oxysterol-binding protein-related protein 2A OS=Arabidopsis thaliana GN=ORP2A PE=2 SV=1	--	--	-	GO:0005543//phospholipid binding	-
CL426.Contig2_P1	GACN01011268	2.11183	Up	1.16e-05	6.22e-05	PREDICTED: enoyl-CoA hydratase 2, peroxisomal-like [Glycine max]	Triticum aestivum cDNA, clone: WT006_L02, cultivar: Chinese Spring	Enoyl-CoA hydratase 2, peroxisomal OS=Arabidopsis thaliana GN=ECH2 PE=1 SV=1	Acyl dehydratase	--	-	-	-
CL4625.Contig2_P1	GACN01011643	2.11183	Up	5.57e-14	1.14e-12	PREDICTED: uncharacterized protein C22orf13 homolog [Glycine max]	Vitis vinifera contig VV78X215857.8, whole genome shotgun sequence	--	--	--	-	-	-
CL6940.Contig1_P1	GACN01015411	2.11183	Up	2.61e-09	2.19e-08	Disease resistance protein [Medicago truncatula] >gi|355505621|gb|AES86763.1| Disease resistance protein [Medicago truncatula]	--	TMV resistance protein N OS=Nicotiana glutinosa GN=N PE=1 SV=1	--	disease resistance protein RPS2	-	-	-
Unigene11090_P1	GACN01027902	2.11183	Up	7.44e-05	0.000342458	--	--	--	--	--	-	-	-
Unigene11493_P1	GACN01028304	2.11183	Up	1.16e-05	6.22e-05	Receptor kinase-like protein [Medicago truncatula] >gi|355498250|gb|AES79453.1| Receptor kinase-like protein [Medicago truncatula]	--	Probable LRR receptor-like serine/threonine-protein kinase At3g47570 OS=Arabidopsis thaliana GN=At3g47570 PE=1 SV=1	Leucine-rich repeat (LRR) protein	LRR receptor-like serine/threonine-protein kinase EFR [EC:2.7.11.1]	-	-	GO:0044238//primary metabolic process
Unigene17611_P1	GACN01034387	2.11183	Up	7.76e-09	6.21e-08	PREDICTED: uncharacterized protein LOC100798733 [Glycine max]	--	Formin-like protein 5 OS=Oryza sativa subsp. japonica GN=FH5 PE=2 SV=2	ATPases involved in chromosome partitioning	phospholipase D [EC:3.1.4.4]	-	-	-
Unigene22364_P1	GACN01039076	2.11183	Up	1.16e-05	6.22e-05	--	--	--	--	--	-	-	-
Unigene24133_P1	GACN01040837	2.11183	Up	7.44e-05	0.000342533	--	--	--	--	--	-	-	-
Unigene4485_P1	GACN01021331	2.11183	Up	7.44e-05	0.000342646	PREDICTED: uncharacterized protein LOC100783352 [Glycine max]	--	--	--	--	-	-	-
Unigene8690_P1	GACN01025521	2.11183	Up	6.61e-07	4.23e-06	--	Cynara cardunculus clone CELMS-10 microsatellite sequence	--	--	--	-	-	-
Unigene8984_P1	GACN01025814	2.11183	Up	1.86e-13	3.24e-12	uncharacterized protein [Arabidopsis thaliana] >gi|332640436|gb|AEE73957.1| uncharacterized protein [Arabidopsis thaliana]	Solanum lycopersicum cDNA, clone: LEFL1092CF12, HTC in leaf	--	--	--	-	-	-
Unigene10836_P1	GACN01027649	2.10845	Up	7.31e-14	1.46e-12	uncharacterized protein [Arabidopsis thaliana] >gi|332005792|gb|AED93175.1| uncharacterized protein [Arabidopsis thaliana]	Solanum lycopersicum cDNA, clone: LEFL2008N19, HTC in fruit	--	--	--	-	-	-
Unigene11251_P1	GACN01028062	2.10625	Up	2.48e-12	2.95e-11	white-brown-complex ABC transporter family [Populus trichocarpa] >gi|222863935|gb|EEF01066.1| white-brown-complex ABC transporter family [Populus trichocarpa]	--	ABC transporter G family member 21 OS=Arabidopsis thaliana GN=ABCG21 PE=2 SV=2	ABC-type multidrug transport system, ATPase component	ATP-binding cassette, subfamily G (WHITE), member 2	-	GO:0015405	-
Unigene2_P1	GACN01016886	2.10625	Up	0	0	F-box protein [Arabidopsis thaliana] >gi|122213648|sp|Q3E6P4.1|FB95_ARATH RecName: Full=F-box protein At2g02240 >gi|330250466|gb|AEC05560.1| F-box protein [Arabidopsis thaliana]	--	F-box protein At2g02240 OS=Arabidopsis thaliana GN=At2g02240 PE=2 SV=1	--	--	-	-	-
Unigene21494_P1	GACN01038219	2.10618	Up	0	0	WRKY transcription factor 6 [(Populus tomentosa x P. bolleana) x P. tomentosa]	Medicago truncatula WRKY transcription factor WRKY109669 mRNA, complete cds	Probable WRKY transcription factor 53 OS=Arabidopsis thaliana GN=WRKY53 PE=1 SV=1	--	WRKY transcription factor 29	-	-	-
Unigene2863_P1	GACN01019728	2.1061	Up	0	0	PREDICTED: uncharacterized oxidoreductase yrbE-like [Glycine max]	Solanum lycopersicum cDNA, clone: LEFL1092DC07, HTC in leaf	--	Predicted dehydrogenases and related proteins	myo-inositol 2-dehydrogenase [EC:1.1.1.18]	-	-	-
Unigene4550_P1	GACN01021396	2.10582	Up	0	0	--	--	--	--	--	-	-	-
CL7189.Contig1_P1	GACN01015830	2.10357	Up	1.51e-09	1.3e-08	--	--	--	--	--	-	-	-
Unigene7952_P1	GACN01024787	2.10095	Up	3.99e-08	2.97e-07	pentatricopeptide repeat-containing protein [Cucumis melo subsp. melo]	Vitis vinifera, whole genome shotgun sequence, contig VV78X125201.5, clone ENTAV 115	Pentatricopeptide repeat-containing protein At3g09040, mitochondrial OS=Arabidopsis thaliana GN=PCMP-E88 PE=2 SV=1	--	cell division protease FtsH [EC:3.4.24.-]	-	-	-
Unigene247_P1	GACN01017130	2.09966	Up	1.2e-07	8.44e-07	PREDICTED: transcription factor GTE8-like [Glycine max]	--	Transcription factor GTE12 OS=Arabidopsis thaliana GN=GTE12 PE=2 SV=2	Transcription factor involved in chromatin remodeling, contains bromodomain	bromodomain-containing factor 1	-	-	-
Unigene9192_P1	GACN01026022	2.09936	Up	1.02e-13	1.94e-12	PREDICTED: uncharacterized protein LOC100775525 [Glycine max]	Vitis vinifera, whole genome shotgun sequence, contig VV78X216861.11, clone ENTAV 115	--	--	pre-rRNA-processing protein IPI1	-	-	-
Unigene26078_P1	GACN01042769	2.09803	Up	3.78e-07	2.49e-06	PREDICTED: insulin-degrading enzyme-like [Glycine max]	--	--	Phosphopantothenoylcysteine synthetase/decarboxylase	nardilysin [EC:3.4.24.61]	-	GO:0046872//metal ion binding	-
Unigene22749_P1	GACN01039454	2.09649	Up	8.06e-14	1.59e-12	ripening regulated protein DDTFR8 [Solanum lycopersicum] >gi|12231292|gb|AAG49030.1|AF204783_1 ripening regulated protein DDTFR8 [Solanum lycopersicum]	Glycine max cDNA, clone: GMFL01-01-C12	Uncharacterized protein OsI_027940 OS=Oryza sativa subsp. indica GN=OsI_027940 PE=1 SV=2	--	--	-	-	-
Unigene20594_P1	GACN01037320	2.09503	Up	2.48e-12	2.95e-11	RecName: Full=Germacrene A synthase short form; Short=CiGASsh >gi|20386404|gb|AAM21659.1|AF498000_1 germacrene A synthase short form [Cichorium intybus]	Cichorium intybus germacrene A synthase short form mRNA, complete cds; alternatively spliced	Germacrene A synthase short form OS=Cichorium intybus PE=1 SV=1	--	casbene synthase [EC:4.2.3.8]	-	GO:0046872//metal ion binding	-
Unigene28873_P1	GACN01045552	2.09424	Up	2.65e-13	4.36e-12	gibberellin 2-oxidase No1 [Lactuca sativa]	Lactuca sativa Ls2ox1 mRNA for gibberellin 2-oxidase No1, complete cds	Gibberellin 2-beta-dioxygenase OS=Phaseolus coccineus GN=GA2OX1 PE=2 SV=1	--	gibberellin 2-oxidase [EC:1.14.11.13]	-	GO:0046914//transition metal ion binding	-
Unigene17778_P1	GACN01031668	2.09297	Up	5.95e-06	3.34e-05	GAMYB-like2 [Solanum lycopersicum] >gi|121281634|gb|ABM53274.1| GAMYB-like2 [Solanum lycopersicum]	--	Transcription factor GAMYB OS=Oryza sativa subsp. japonica GN=GAM1 PE=2 SV=1	--	myb proto-oncogene protein, plant	-	-	-
Unigene14873_P1	GACN01034551	2.09297	Up	5.95e-06	3.34e-05	LTRGag-pol-polymerase 3 [Arabidopsis lyrata subsp. lyrata]	--	--	--	--	-	-	-
Unigene26084_P1	GACN01042775	2.09155	Up	1.71e-14	3.75e-13	PREDICTED: similar to bHLH transcription factor Upa20 [Vitis vinifera]	Capsicum annuum bHLH transcription factor Upa20 mRNA, complete cds	Transcription factor bHLH137 OS=Arabidopsis thaliana GN=BHLH137 PE=2 SV=1	--	phytochrome-interacting factor 3	-	-	GO:0010468//regulation of gene expression
Unigene12142_P1	GACN01028948	2.09133	Up	0	0	Drm3-like protein-like protein [Solanum tuberosum]	--	--	--	--	-	-	-
CL2372.Contig3_P1	GACN01006384	2.08875	Up	6.97e-08	5.04e-07	PREDICTED: nucleolar GTP-binding protein 1-like [Glycine max]	Vitis vinifera, whole genome shotgun sequence, contig VV78X066854.17, clone ENTAV 115	Nucleolar GTP-binding protein 1 OS=Arabidopsis thaliana GN=At1g50920 PE=2 SV=1	Predicted GTPase	nucleolar GTP-binding protein	-	-	-
CL538.Contig4_P1	GACN01001770	2.08875	Up	3.55e-05	0.000174129	PREDICTED: COP9 signalosome complex subunit 3-like isoform 1 [Glycine max]	Glycine max cDNA, clone: GMFL01-51-P19	COP9 signalosome complex subunit 3 OS=Arabidopsis thaliana GN=CSN3 PE=1 SV=2	--	COP9 signalosome complex subunit 3	GO:0043234//protein complex	-	-
CL6431.Contig1_P1	GACN01014538	2.08875	Up	3.55e-05	0.000174048	--	--	--	--	--	-	-	-
Unigene11008_P1	GACN01027820	2.08875	Up	3.55e-05	0.000174068	pentatricopeptide repeat-containing protein [Arabidopsis thaliana] >gi|193806500|sp|Q9FX24.2|PPR71_ARATH RecName: Full=Pentatricopeptide repeat-containing protein At1g34160 >gi|332193557|gb|AEE31678.1| pentatricopeptide repeat-containing protein [Arabidopsis thaliana]	--	Pentatricopeptide repeat-containing protein At1g34160 OS=Arabidopsis thaliana GN=PCMP-H68 PE=2 SV=2	--	cell division protease FtsH [EC:3.4.24.-]	-	-	-
Unigene17054_P1	GACN01033832	2.08875	Up	3.55e-05	0.000174109	PREDICTED: probable LRR receptor-like serine/threonine-protein kinase At4g36180-like [Glycine max]	--	Probable leucine-rich repeat receptor-like protein kinase At5g63930 OS=Arabidopsis thaliana GN=At5g63930 PE=1 SV=1	Leucine-rich repeat (LRR) protein	somatic embryogenesis receptor kinase 1 [EC:2.7.10.1 2.7.11.1]	-	-	-
Unigene27751_P1	GACN01044432	2.08875	Up	3.55e-05	0.000174027	--	--	--	--	--	-	-	-
Unigene5479_P1	GACN01022318	2.08875	Up	3.55e-05	0.000174088	cc-nbs-lrr resistance protein [Populus trichocarpa] >gi|222844627|gb|EEE82174.1| cc-nbs-lrr resistance protein [Populus trichocarpa]	--	Disease resistance protein RGA2 OS=Solanum bulbocastanum GN=RGA2 PE=1 SV=1	--	disease resistance protein RPM1	-	GO:0016787//hydrolase activity	-
Unigene7842_P1	GACN01024677	2.08875	Up	3.55e-05	0.000174007	pentatricopeptide repeat-containing protein [Arabidopsis thaliana] >gi|75207468|sp|Q9SS83.1|PP220_ARATH RecName: Full=Pentatricopeptide repeat-containing protein At3g09040, mitochondrial; Flags: Precursor >gi|332641192|gb|AEE74713.1| pentatricopeptide repeat-containing protein [Arabidopsis thaliana]	--	Pentatricopeptide repeat-containing protein At3g09040, mitochondrial OS=Arabidopsis thaliana GN=PCMP-E88 PE=2 SV=1	--	--	-	-	-
Unigene9629_P1	GACN01026459	2.08875	Up	5.06e-10	4.56e-09	--	--	--	--	--	-	-	-
Unigene15347_P1	GACN01032140	2.08799	Up	3.89e-14	8.1e-13	PREDICTED: arogenate dehydrogenase 1, chloroplastic-like [Glycine max]	Ricinus communis prephenate dehydrogenase, putative, mRNA	Arogenate dehydrogenase 1, chloroplastic OS=Arabidopsis thaliana GN=TYRAAT1 PE=1 SV=1	--	arogenate dehydrogenase (NADP+), plant [EC:1.3.1.78]	-	GO:0016628//oxidoreductase activity, acting on the CH-CH group of donors, NAD or NADP as acceptor	-
Unigene10795_P1	GACN01027608	2.08717	Up	7.02e-14	1.41e-12	PREDICTED: uncharacterized protein LOC100817358 [Glycine max]	Vitis vinifera contig VV78X147189.11, whole genome shotgun sequence	--	--	--	-	-	-
CL6025.Contig1_P1	GACN01013839	2.0847	Up	4.51e-09	3.7e-08	protein kinase [Ipomoea nil]	--	L-type lectin-domain containing receptor kinase IX.1 OS=Arabidopsis thaliana GN=LECRK91 PE=2 SV=1	--	protein brassinosteroid insensitive 1 [EC:2.7.10.1 2.7.11.1]	-	-	GO:0006464//protein modification process
CL3767.Contig1_P1	GACN01009477	2.08426	Up	1.02e-13	1.95e-12	cytochrome P450 monooxygenase [Sesamum indicum]	Helianthus annuus clone C49 cytochrome P450 mRNA, complete cds	Cytochrome P450 72C1 OS=Arabidopsis thaliana GN=CYP72C1 PE=2 SV=2	Cytochrome P450	acyl-CoA oxidase [EC:1.3.3.6]	-	-	-
Unigene27793_P1	GACN01044474	2.08301	Up	0	0	PREDICTED: calmodulin-binding transcription activator 2-like [Glycine max]	Vitis vinifera contig VV78X089070.3, whole genome shotgun sequence	Calmodulin-binding transcription activator 3 OS=Arabidopsis thaliana GN=CMTA3 PE=1 SV=1	--	--	-	-	-
Unigene10759_P1	GACN01027572	2.08209	Up	1.35e-08	1.05e-07	PREDICTED: uncharacterized protein LOC100782706 [Glycine max]	--	--	--	--	-	-	-
Unigene17186_P1	GACN01033964	2.07892	Up	4.04e-08	3.01e-07	--	--	--	--	--	-	-	-
Unigene19256_P1	GACN01036001	2.0782	Up	5.71e-11	5.59e-10	PREDICTED: leucine-rich repeat receptor-like tyrosine-protein kinase At2g41820-like [Glycine max]	--	Phytosulfokine receptor 1 OS=Daucus carota GN=PSKR PE=1 SV=1	Leucine-rich repeat (LRR) protein	LRR receptor-like serine/threonine-protein kinase FLS2 [EC:2.7.11.1]	-	-	-
Unigene29784_P1	GACN01046459	2.07795	Up	3.66e-14	7.72e-13	gibberellin 2-oxidase1 [Helianthus annuus] >gi|213032423|emb|CAS03785.1| gibberellin 2-oxidase1 [Helianthus annuus]	Lactuca sativa Ls2ox1 mRNA for gibberellin 2-oxidase No1, complete cds	Gibberellin 2-beta-dioxygenase 1 OS=Pisum sativum GN=GA2OX1 PE=1 SV=1	Isopenicillin N synthase and related dioxygenases	gibberellin 2-oxidase [EC:1.14.11.13]	-	GO:0046914//transition metal ion binding	-
CL1970.Contig1_P1	GACN01005414	2.07789	Up	2.54e-13	4.21e-12	PREDICTED: uncharacterized protein LOC100819940 [Glycine max]	Arabidopsis thaliana hydrolase/ protein serine/threonine phosphatase (AT4G23000) mRNA, complete cds	--	--	--	-	-	-
CL6310.Contig1_P1	GACN01014333	2.07707	Up	3.09e-06	1.82e-05	pentatricopeptide repeat-containing protein [Arabidopsis thaliana] >gi|75223290|sp|Q6NQ83.1|PP247_ARATH RecName: Full=Pentatricopeptide repeat-containing protein At3g22470, mitochondrial; Flags: Precursor >gi|34365775|gb|AAQ65199.1| At3g22470 [Arabidopsis thaliana] >gi|332643122|gb|AEE76643.1| pentatricopeptide repeat-containing protein [Arabidopsis thaliana]	--	Pentatricopeptide repeat-containing protein At3g22470, mitochondrial OS=Arabidopsis thaliana GN=At3g22470 PE=2 SV=1	--	nucleobase:cation symporter-1, NCS1 family	-	-	-
Unigene27782_P1	GACN01044463	2.07707	Up	2.61e-09	2.19e-08	pentatricopeptide repeat-containing protein [Arabidopsis lyrata subsp. lyrata] >gi|297315195|gb|EFH45618.1| pentatricopeptide repeat-containing protein [Arabidopsis lyrata subsp. lyrata]	Vitis vinifera, whole genome shotgun sequence, contig VV79X005569.2, clone ENTAV 115	Pentatricopeptide repeat-containing protein At4g30825, chloroplastic OS=Arabidopsis thaliana GN=At4g30825 PE=2 SV=2	--	structure-specific endonuclease subunit SLX1 [EC:3.6.1.-]	GO:0043231//intracellular membrane-bounded organelle	-	-
Unigene4512_P1	GACN01021358	2.07707	Up	3.09e-06	1.82e-05	Lyk11 precursor [Solanum lycopersicum] >gi|345843156|gb|AEO18234.1| Lyk11 [Solanum lycopersicum]	--	--	--	chitin elicitor receptor kinase 1	-	-	-
CL7579.Contig2_P1	GACN01016475	2.07621	Up	4.85e-13	7.1e-12	MYB domain class transcription factor [Malus x domestica]	Picea glauca clone GQ03813_J06 mRNA sequence	Myb-related protein Myb4 OS=Oryza sativa subsp. japonica GN=MYB4 PE=2 SV=2	Myb superfamily proteins, including transcription factors and mRNA splicing factors	myb proto-oncogene protein, plant	-	-	-
Unigene29674_P1	GACN01046349	2.075	Up	1.14e-11	1.2e-10	integrase [Boechera divaricarpa]	Glycine max strain Williams 82 clone GM_WBb0170I05, complete sequence	Retrovirus-related Pol polyprotein from transposon TNT 1-94 OS=Nicotiana tabacum PE=2 SV=1	--	exopolyphosphatase [EC:3.6.1.11]	-	-	-
Unigene9142_P1	GACN01025972	2.07436	Up	9.88e-13	1.3e-11	glucose acyltransferase [Solanum berthaultii]	Clitoria ternatea CtSCPLAT4 mRNA for 1-O-acylglucose:anthocyanin-O-acyltransferase, complete cds, cultivar: Double Blue	Serine carboxypeptidase 1 OS=Hordeum vulgare GN=CBP1 PE=1 SV=4	--	cathepsin A (carboxypeptidase C) [EC:3.4.16.5]	-	-	-
Unigene14353_P1	GACN01031150	2.07368	Up	3.56e-13	5.47e-12	PREDICTED: uncharacterized protein LOC100796499 isoform 1 [Glycine max] >gi|356566598|ref|XP_003551517.1| PREDICTED: uncharacterized protein LOC100796499 isoform 2 [Glycine max] >gi|356566600|ref|XP_003551518.1| PREDICTED: uncharacterized protein LOC100796499 isoform 3 [Glycine max] >gi|356566602|ref|XP_003551519.1| PREDICTED: uncharacterized protein LOC100796499 isoform 4 [Glycine max]	Vitis vinifera contig VV78X229922.9, whole genome shotgun sequence	--	--	--	-	-	-
CL3393.Contig2_P1	GACN01008688	2.07315	Up	5.06e-10	4.56e-09	PREDICTED: uncharacterized protein LOC100792591 [Glycine max]	Vitis vinifera, whole genome shotgun sequence, contig VV78X066466.23, clone ENTAV 115	--	--	--	-	-	-
Unigene30183_P1	GACN01046858	2.0715	Up	1.05e-13	1.99e-12	heat shock protein [Corchorus olitorius]	Arabidopsis lyrata subsp. lyrata hypothetical protein, mRNA	21.7 kDa class VI heat shock protein OS=Arabidopsis thaliana GN=HSP21.7 PE=2 SV=1	--	--	-	-	-
CL728.Contig2_P1	GACN01002281	2.07001	Up	4.14e-07	2.72e-06	--	--	--	--	--	-	-	-
Unigene26669_P1	GACN01043359	2.07001	Up	1.72e-05	8.93e-05	--	--	--	--	--	-	-	-
Unigene3945_P1	GACN01020795	2.07001	Up	1.72e-05	8.93e-05	--	--	--	--	--	-	-	-
Unigene4668_P1	GACN01021514	2.07001	Up	1.72e-05	8.93e-05	phospholipid-transporting ATPase 10 [Arabidopsis thaliana] >gi|12229653|sp|Q9LI83.1|ALA10_ARATH RecName: Full=Phospholipid-transporting ATPase 10; Short=AtALA10; AltName: Full=Aminophospholipid flippase 10 >gi|11994751|dbj|BAB03080.1| P-type transporting ATPase [Arabidopsis thaliana] >gi|332643521|gb|AEE77042.1| phospholipid-transporting ATPase 10 [Arabidopsis thaliana]	--	Phospholipid-transporting ATPase 10 OS=Arabidopsis thaliana GN=ALA10 PE=1 SV=1	--	phospholipid-translocating ATPase [EC:3.6.3.1]	-	-	-
Unigene6909_P1	GACN01023748	2.07001	Up	1.72e-05	8.93e-05	TRP-185 like protein [Arabidopsis thaliana] >gi|7268513|emb|CAB78764.1| TRP-185 like protein [Arabidopsis thaliana]	Oryza minuta clone OM__Ba0152K21, complete sequence	--	--	--	-	-	-
Unigene7694_P1	GACN01024529	2.06632	Up	4.52e-09	3.71e-08	PREDICTED: phosphatidate phosphatase LPIN3-like [Glycine max]	Solanum lycopersicum chromosome 9 clone C09HBa0113I06, complete sequence	--	Uncharacterized protein involved in plasmid maintenance	--	-	-	-
CL7794.Contig1_P1	GACN01016795	2.06603	Up	0	0	PREDICTED: receptor-like protein kinase FERONIA-like [Brachypodium distachyon]	Vitis vinifera contig VV78X068929.4, whole genome shotgun sequence	Receptor-like protein kinase FERONIA OS=Arabidopsis thaliana GN=FER PE=1 SV=1	Serine/threonine protein kinase	interleukin-1 receptor-associated kinase 4 [EC:2.7.11.1]	-	-	-
CL2631.Contig1_P1	GACN01006990	2.06529	Up	7.17e-08	5.17e-07	PREDICTED: TMV resistance protein N-like [Glycine max]	Vitis vinifera contig VV78X115420.3, whole genome shotgun sequence	TMV resistance protein N OS=Nicotiana glutinosa GN=N PE=1 SV=1	--	--	-	GO:0005488//binding	-
CL5285.Contig1_P1	GACN01012473	2.06529	Up	7.17e-08	5.17e-07	At1g71010 [Arabidopsis thaliana]	PREDICTED: Vitis vinifera misc_RNA (LOC100259334), miscRNA	Phosphatidylinositol-4-phosphate 5-kinase 7 OS=Arabidopsis thaliana GN=PIP5K7 PE=1 SV=1	Phosphatidylinositol-4-phosphate 5-kinase	1-phosphatidylinositol-3-phosphate 5-kinase [EC:2.7.1.150]	-	-	-
Unigene227_P1	GACN01017110	2.06529	Up	7.17e-08	5.17e-07	PREDICTED: uncharacterized protein LOC100780877 isoform 2 [Glycine max]	Vitis vinifera contig VV78X038035.4, whole genome shotgun sequence	--	--	--	-	-	-
Unigene29379_P1	GACN01046056	2.06529	Up	7.17e-08	5.17e-07	--	--	--	--	--	-	-	-
Unigene302_P1	GACN01017185	2.06523	Up	0	0	prunasin hydrolase isoform PH C precursor [Prunus serotina]	--	Beta-glucosidase 12 OS=Oryza sativa subsp. japonica GN=BGLU12 PE=2 SV=2	Beta-glucosidase/6-phospho-beta-glucosidase/beta-galactosidase	beta-glucosidase [EC:3.2.1.21]	-	GO:0008422//beta-glucosidase activity	-
CL438.Contig1_P1	GACN01001481	2.0639	Up	0	0	tir-nbs-lrr resistance protein [Populus trichocarpa] >gi|222832110|gb|EEE70587.1| tir-nbs-lrr resistance protein [Populus trichocarpa]	--	TMV resistance protein N OS=Nicotiana glutinosa GN=N PE=1 SV=1	--	--	-	-	GO:0009987//cellular process
Unigene4584_P1	GACN01021430	2.06347	Up	1.63e-06	9.97e-06	--	--	--	--	--	-	-	-
Unigene9752_P1	GACN01026580	2.06347	Up	0	0	RecName: Full=Retrovirus-related Pol polyprotein from transposon TNT 1-94; Includes: RecName: Full=Protease; Includes: RecName: Full=Reverse transcriptase; Includes: RecName: Full=Endonuclease	Solanum pennellii chromosome 4 clone C04SpBP093E005.P4C04, complete sequence	Retrovirus-related Pol polyprotein from transposon TNT 1-94 OS=Nicotiana tabacum PE=2 SV=1	--	5'-3' exoribonuclease 2 [EC:3.1.13.-]	-	GO:0005488//binding	-
Unigene6550_P1	GACN01023389	2.06277	Up	6.48e-13	9e-12	CBL-interacting protein kinase 1 [Populus trichocarpa]	Populus trichocarpa CBL-interacting protein kinase 1 (CIPK1) mRNA, complete cds	CBL-interacting serine/threonine-protein kinase 1 OS=Arabidopsis thaliana GN=CIPK1 PE=1 SV=2	Serine/threonine protein kinase	[EC:2.7.1.-]	-	-	-
CL1900.Contig1_P1	GACN01005230	2.06055	Up	1.13e-13	2.12e-12	PREDICTED: uncharacterized protein LOC100795820 [Glycine max]	Populus EST from leave	--	--	--	GO:0044464//cell part	-	-
Unigene29471_P1	GACN01010938	2.05937	Up	0.00012271	0.000540755	PREDICTED: mitogen-activated protein kinase 19-like [Glycine max]	Solanum lycopersicum mitogen-activated protein kinase 10 (MAPK10) mRNA, complete cds	Mitogen-activated protein kinase 19 OS=Arabidopsis thaliana GN=MPK19 PE=2 SV=2	Serine/threonine protein kinase	[EC:2.7.1.-]	-	-	-
Unigene30073_P1	GACN01043951	2.05937	Up	0.00012271	0.00054104	--	--	--	--	--	-	-	-
CL4450.Contig4_P1	GACN01045372	2.05937	Up	0.00012271	0.000540926	PREDICTED: hypothetical protein [Vitis vinifera] >gi|297741486|emb|CBI32618.3| unnamed protein product [Vitis vinifera]	--	Pentatricopeptide repeat-containing protein At5g02830, chloroplastic OS=Arabidopsis thaliana GN=At5g02830 PE=2 SV=3	--	--	-	-	-
Unigene27265_P1	GACN01019769	2.05937	Up	0.00012271	0.000540869	glucose acyltransferase [Solanum berthaultii]	Ricinus communis serine carboxypeptidase, putative, mRNA	Serine carboxypeptidase-like 18 OS=Arabidopsis thaliana GN=SCPL18 PE=2 SV=2	Carboxypeptidase C (cathepsin A)	serine carboxypeptidase-like 8 [EC:3.4.16.- 2.3.1.92]	-	GO:0016787//hydrolase activity	-
Unigene28692_P1	GACN01046148	2.05937	Up	0.00012271	0.000540812	phytosulfokin receptor 1 [Arabidopsis thaliana] >gi|29428075|sp|Q9ZVR7.4|PSKR1_ARATH RecName: Full=Phytosulfokine receptor 1; Short=AtPSKR1; AltName: Full=Phytosulfokine LRR receptor kinase 1; Flags: Precursor >gi|224589499|gb|ACN59283.1| leucine-rich repeat receptor-like protein kinase [Arabidopsis thaliana] >gi|330250464|gb|AEC05558.1| phytosulfokin receptor 1 [Arabidopsis thaliana]	--	Phytosulfokine receptor 1 OS=Arabidopsis thaliana GN=PSKR1 PE=2 SV=4	--	protein brassinosteroid insensitive 1 [EC:2.7.10.1 2.7.11.1]	GO:0044464//cell part	-	-
Unigene2904_P1	GACN01046595	2.05937	Up	0.00012271	0.000541097	PREDICTED: anaphase-promoting complex subunit 4 [Glycine max]	Vitis vinifera contig VV78X224093.2, whole genome shotgun sequence	Anaphase-promoting complex subunit 4 OS=Arabidopsis thaliana GN=APC4 PE=1 SV=2	FOG: WD40 repeat	anaphase-promoting complex subunit 4	-	-	-
Unigene29920_P1	GACN01046748	2.05937	Up	0.00012271	0.000541154	PREDICTED: uncharacterized protein LOC100815079 [Glycine max]	--	Protein ycf2 (Fragment) OS=Oenothera picensis GN=ycf2 PE=3 SV=1	Predicted glycosyl hydrolase	nuclear pore complex protein Nup62	-	-	-
Unigene521_P1	GACN01017403	2.05937	Up	0.00012271	0.000540983	Early nodulin-20 [Medicago truncatula] >gi|355511367|gb|AES92509.1| Early nodulin-20 [Medicago truncatula]	--	Early nodulin-20 OS=Medicago truncatula GN=ENOD20 PE=3 SV=1	--	--	-	-	-
Unigene4564_P1	GACN01021410	2.05655	Up	4.13e-08	3.07e-07	PREDICTED: nudix hydrolase 2-like [Glycine max]	Ostreococcus lucimarinus CCE9901 chromosome 16, complete sequence	Nudix hydrolase 7 OS=Arabidopsis thaliana GN=NUDT7 PE=1 SV=1	--	--	-	-	-
Unigene126_P1	GACN01017010	2.0545	Up	8.47e-06	4.64e-05	resistance protein RGC2 [Lactuca sativa]	--	--	--	--	-	GO:0005488//binding	-
Unigene15802_P1	GACN01032589	2.0545	Up	8.47e-06	4.64e-05	PREDICTED: probable E3 ubiquitin-protein ligase BAH1-like 1-like [Brachypodium distachyon]	Ricinus communis ubiquitin-protein ligase, putative, mRNA	Probable E3 ubiquitin-protein ligase BAH1-like OS=Arabidopsis thaliana GN=RF178 PE=2 SV=1	--	--	-	-	-
Unigene414_P1	GACN01017296	2.0545	Up	8.47e-06	4.64e-05	PREDICTED: bromodomain adjacent to zinc finger domain protein 2A-like [Glycine max]	Solanum lycopersicum cDNA, clone: LEFL2021N03, HTC in fruit	--	--	--	-	GO:0046872//metal ion binding	-
Unigene7212_P1	GACN01024050	2.0545	Up	8.47e-06	4.64e-05	PREDICTED: uncharacterized protein LOC100793232 [Glycine max]	--	--	--	--	-	-	-
Unigene26939_P1	GACN01043629	2.05294	Up	1.52e-09	1.3e-08	PREDICTED: uncharacterized protein LOC100788358 [Glycine max]	--	--	--	--	-	-	-
CL4408.Contig1_P1	GACN01010855	2.0525	Up	9.88e-13	1.3e-11	--	--	--	--	--	-	-	-
Unigene3266_P1	GACN01035465	2.05171	Up	8.76e-07	5.54e-06	--	--	--	--	--	-	-	-
Unigene18712_P1	GACN01020127	2.05171	Up	8.76e-07	5.54e-06	--	--	--	--	--	-	-	-
Unigene26862_P1	GACN01043552	2.05125	Up	0	0	BHLH transcription factor [Medicago truncatula] >gi|355524588|gb|AET05042.1| BHLH transcription factor [Medicago truncatula]	--	--	--	--	-	-	-
Unigene7381_P1	GACN01024216	2.04864	Up	2.39e-08	1.82e-07	PREDICTED: uncharacterized protein LOC100796259 [Glycine max]	--	--	--	--	-	-	-
Unigene1820_P1	GACN01018685	2.04732	Up	6.13e-14	1.24e-12	PREDICTED: uncharacterized protein LOC100781922 [Glycine max]	Ricinus communis conserved hypothetical protein, mRNA	Histone deacetylase 18 OS=Arabidopsis thaliana GN=HDA18 PE=2 SV=1	Chromosome segregation ATPases	histone deacetylase 6/10 [EC:3.5.1.98]	-	-	-
CL5923.Contig1_P1	GACN01013649	2.04688	Up	3.57e-14	7.56e-13	--	Arabidopsis thaliana chromosome 2, complete sequence	--	--	--	-	-	-
CL2410.Contig1_P1	GACN01006470	2.04595	Up	3.33e-11	3.32e-10	TIR_2 [Helianthus annuus]	Lactuca serriola isolate LserNBS01 NBS-LRR resistance-like protein 4X gene, partial cds	TMV resistance protein N OS=Nicotiana glutinosa GN=N PE=1 SV=1	--	--	-	-	-
Unigene15627_P1	GACN01032418	2.04496	Up	4.85e-13	7.1e-12	--	--	--	--	--	-	-	-
Unigene21423_P1	GACN01038148	2.04299	Up	2.92e-13	4.74e-12	zinc knuckle (CCHC-type) family protein [Arabidopsis thaliana] >gi|332007606|gb|AED94989.1| zinc knuckle (CCHC-type) family protein [Arabidopsis thaliana]	--	--	--	--	-	-	-
CL3493.Contig1_P1	GACN01008911	2.04261	Up	1.15e-12	1.48e-11	PREDICTED: probable inositol transporter 1-like [Glycine max]	Musa balbisiana clone BAC MBP-8A2, complete sequence	Probable inositol transporter 1 OS=Arabidopsis thaliana GN=INT1 PE=2 SV=1	Permeases of the major facilitator superfamily	MFS transporter, SP family, solute carrier family 2 (myo-inositol transporter), member 13	-	-	-
Unigene2951_P1	GACN01003663	2.04144	Up	5.71e-05	0.000269763	RecName: Full=Probable receptor-like protein kinase At5g59700; Flags: Precursor >gi|9758836|dbj|BAB09508.1| receptor-like protein kinase [Arabidopsis thaliana]	--	Probable receptor-like protein kinase At5g59700 OS=Arabidopsis thaliana GN=At5g59700 PE=1 SV=1	--	interleukin-1 receptor-associated kinase 4 [EC:2.7.11.1]	-	GO:0016301//kinase activity	-
Unigene6841_P1	GACN01006773	2.04144	Up	4.24e-06	2.44e-05	basic helix-loop-helix domain-containing protein [Arabidopsis thaliana] >gi|28416803|gb|AAO42932.1| At1g26948 [Arabidopsis thaliana] >gi|332192642|gb|AEE30763.1| basic helix-loop-helix domain-containing protein [Arabidopsis thaliana]	Solanum demissum chromosome 5 clone PGEC323D8, complete sequence	Transcription factor bHLH135 OS=Arabidopsis thaliana GN=BHLH135 PE=1 SV=1	--	--	-	-	-
CL1248.Contig2_P1	GACN01008692	2.04144	Up	9.88e-13	1.3e-11	PREDICTED: cyclin-C1-2-like isoform 1 [Glycine max]	Solanum lycopersicum cDNA, clone: LEFL1035AC06, HTC in leaf	Cyclin-C1-2 OS=Arabidopsis thaliana GN=CYCC1-2 PE=2 SV=1	Cdk activating kinase (CAK)/RNA polymerase II transcription initiation/nucleotide excision repair factor TFIIH/TFIIK, cyclin H subunit	cyclin C	-	-	-
CL2540.Contig2_P1	GACN01009515	2.04144	Up	5.71e-05	0.000269945	E3 ubiquitin-protein ligase COP1 [Arabidopsis thaliana] >gi|20141387|sp|P43254.2|COP1_ARATH RecName: Full=E3 ubiquitin-protein ligase COP1; AltName: Full=Constitutive photomorphogenesis protein 1 >gi|2702280|gb|AAB91983.1| COP1 regulatory protein [Arabidopsis thaliana] >gi|95147316|gb|ABF57293.1| At2g32950 [Arabidopsis thaliana] >gi|330253672|gb|AEC08766.1| E3 ubiquitin-protein ligase COP1 [Arabi…	Solanum lycopersicum cDNA, clone: LEFL2005C13, HTC in fruit	E3 ubiquitin-protein ligase COP1 OS=Arabidopsis thaliana GN=COP1 PE=1 SV=2	FOG: WD40 repeat	E3 ubiquitin-protein ligase RFWD2 [EC:6.3.2.19]	-	-	-
CL3395.Contig1_P1	GACN01018050	2.04144	Up	4.24e-06	2.44e-05	--	--	--	--	--	-	-	-
CL3783.Contig1_P1	GACN01043754	2.04144	Up	5.71e-05	0.000269884	PREDICTED: thaumatin-like protein-like [Glycine max]	Arabidopsis thaliana chromosome 4, complete sequence	Thaumatin-like protein OS=Arabidopsis thaliana GN=At1g18250 PE=2 SV=2	--	--	-	-	-
Unigene1172_P1	GACN01045945	2.04144	Up	5.71e-05	0.000269915	PREDICTED: tuftelin-interacting protein 11-like [Glycine max]	Vitis vinifera contig VV78X154662.12, whole genome shotgun sequence	--	--	tuftelin-interacting protein 11	-	-	-
Unigene27066_P1	GACN01019816	2.04144	Up	5.71e-05	0.000269976	GSOC1 protein [Gerbera hybrid cultivar]	Gerbera hybrid cultivar mRNA for GSOC1 protein, variety Terra Regina	Agamous-like MADS-box protein AGL19 OS=Arabidopsis thaliana GN=AGL19 PE=1 SV=1	Regulator of arginine metabolism and related MADS box-containing transcription factors	MADS-box transcription factor, plant	-	-	GO:0048506
Unigene29268_P1	GACN01021647	2.04144	Up	5.71e-05	0.000269823	PREDICTED: uncharacterized protein LOC100796497 [Glycine max]	Arabidopsis thaliana WD40/YVTN repeat-like-containing domain (AT2G47410) mRNA, complete cds	Protein Mut11 OS=Chlamydomonas reinhardtii GN=Mut11 PE=2 SV=1	FOG: WD40 repeat	bromodomain and WD repeat domain containing protein 1/3	-	-	-
Unigene4802_P1	GACN01017371	2.04144	Up	4.76e-07	3.11e-06	RecName: Full=ATP-dependent zinc metalloprotease FTSH, chloroplastic	Glycine max cDNA, clone: GMFL01-03-B22	ATP-dependent zinc metalloprotease FTSH, chloroplastic (Fragment) OS=Helianthus annuus GN=FTSH PE=1 SV=1	ATP-dependent Zn proteases	cell division protease FtsH [EC:3.4.24.-]	-	-	GO:0009987//cellular process
Unigene489_P1	GACN01023680	2.04144	Up	5.71e-05	0.000269854	predicted protein [Arabidopsis lyrata subsp. lyrata] >gi|297320168|gb|EFH50590.1| predicted protein [Arabidopsis lyrata subsp. lyrata]	--	--	--	--	-	-	-
Unigene7961_P1	GACN01024796	2.04144	Up	5.71e-05	0.000269793	auxin response factor 1 [Solanum lycopersicum] >gi|299118178|gb|ADJ10892.1| auxin response factor 1 [Solanum lycopersicum]	Vitis vinifera contig VV78X166001.4, whole genome shotgun sequence	Auxin response factor 1 OS=Arabidopsis thaliana GN=ARF1 PE=1 SV=2	--	auxin response factor	-	-	-
CL2713.Contig1_P1	GACN01007175	2.03754	Up	2.48e-12	2.95e-11	TIR-NBS-LRR resistance-like protein RGC151 [Helianthus annuus]	Helianthus annuus TIR-NBS-LRR resistance-like protein RGC151 mRNA, complete cds	Probable WRKY transcription factor 19 OS=Arabidopsis thaliana GN=WRKY19 PE=2 SV=1	--	--	-	-	GO:0006952//defense response
CL7749.Contig2_P1	GACN01016723	2.03456	Up	0	0	--	--	--	--	--	-	-	-
Unigene5619_P1	GACN01022458	2.03439	Up	4.85e-13	7.09e-12	uncharacterized protein LOC100305646 [Glycine max]	--	--	--	--	-	-	-
CL5625.Contig1_P1	GACN01013126	2.03421	Up	0	0	--	--	--	--	--	-	-	-
Unigene27194_P1	GACN01043881	2.0324	Up	2.62e-07	1.76e-06	--	--	--	--	--	-	-	-
CL528.Contig1_P1	GACN01001728	2.03205	Up	0	0	PREDICTED: calcium-dependent protein kinase 9-like [Glycine max]	Arabidopsis thaliana chromosome 1, complete sequence	Calcium-dependent protein kinase 9 OS=Arabidopsis thaliana GN=CPK9 PE=1 SV=1	Serine/threonine protein kinase	calcium-dependent protein kinase [EC:2.7.11.1]	-	GO:0046872//metal ion binding	-
Unigene9028_P1	GACN01025858	2.0311	Up	3.3e-13	5.18e-12	PREDICTED: E3 ubiquitin-protein ligase SHPRH-like [Glycine max]	Vitis vinifera contig VV78X174306.11, whole genome shotgun sequence	CHD3-type chromatin-remodeling factor PICKLE OS=Arabidopsis thaliana GN=PKL PE=1 SV=1	Superfamily II DNA/RNA helicases, SNF2 family	DNA repair protein RAD16	-	-	-
Unigene11017_P1	GACN01027829	2.0303	Up	8.79e-10	7.74e-09	--	H.annuus mitochondrion orfH522 and orf708 genes, partial CDS's	--	--	--	-	-	-
Unigene29766_P1	GACN01046441	2.0303	Up	2.15e-06	1.3e-05	PREDICTED: uncharacterized protein LOC100784689 [Glycine max]	Vitis vinifera contig VV78X242376.24, whole genome shotgun sequence	--	--	--	-	-	-
CL3273.Contig1_P1	GACN01008430	2.02827	Up	0	0	--	--	--	--	--	-	-	-
Unigene8415_P1	GACN01025249	2.02827	Up	0	0	PLATZ transcription factor domain-containing protein [Arabidopsis thaliana] >gi|14030627|gb|AAK52988.1|AF375404_1 At1g21000/F9H16_1 [Arabidopsis thaliana] >gi|16226407|gb|AAL16160.1|AF428392_1 At1g21000/F9H16_1 [Arabidopsis thaliana] >gi|22136542|gb|AAM91057.1| At1g21000/F9H16_1 [Arabidopsis thaliana] >gi|332191931|gb|AEE30052.1| PLATZ transcription factor domain-containing protein [Arabidopsis t…	Ricinus communis protein with unknown function, mRNA	--	--	--	-	-	-
CL5478.Contig1_P1	GACN01012842	2.02695	Up	9.84e-11	9.45e-10	{, related [Medicago truncatula]	--	--	--	--	-	-	-
Unigene10683_P1	GACN01027496	2.02695	Up	2.69e-05	0.000135054	VRP1-2 [Vitis hybrid cultivar]	--	Probable disease resistance protein At5g66900 OS=Arabidopsis thaliana GN=At5g66900 PE=2 SV=1	--	--	-	-	-
Unigene14823_P1	GACN01031618	2.02695	Up	2.69e-05	0.000135022	--	--	--	--	--	-	-	-
Unigene16331_P1	GACN01033113	2.02695	Up	2.69e-05	0.000135006	--	--	--	--	--	-	-	-
Unigene19323_P1	GACN01036068	2.02695	Up	2.69e-05	0.000135038	PREDICTED: uncharacterized protein LOC100818143 [Glycine max]	Senecio madagascariensis clone Se-138 microsatellite sequence	--	--	--	-	-	-
Unigene28493_P1	GACN01045173	2.02695	Up	2.69e-05	0.00013499	PREDICTED: uncharacterized protein LOC100782398 [Glycine max]	Solanum lycopersicum cDNA, clone: LEFL1036BG01, HTC in leaf	--	Ribosomal protein S8E	ribosome biogenesis protein NSA2	-	-	GO:0010467//gene expression
Unigene8385_P1	GACN01025219	2.02695	Up	2.69e-05	0.000135071	hypothetical protein VITISV_021371 [Vitis vinifera]	Vitis vinifera contig VV78X263536.8, whole genome shotgun sequence	--	--	--	-	GO:0016491//oxidoreductase activity	-
CL5240.Contig1_P1	GACN01012398	2.02532	Up	5.08e-10	4.58e-09	predicted protein [Micromonas pusilla CCMP1545] >gi|226458417|gb|EEH55714.1| predicted protein [Micromonas pusilla CCMP1545]	--	--	--	--	-	-	-
Unigene22864_P1	GACN01039569	2.02532	Up	5.08e-10	4.58e-09	PREDICTED: SPX domain-containing protein 2-like [Glycine max]	Arabidopsis thaliana SPX domain-containing protein 2 (SPX2) mRNA, complete cds	SPX domain-containing protein 2 OS=Arabidopsis thaliana GN=SPX2 PE=2 SV=1	SPX domain-containing protein involved in vacuolar polyphosphate accumulation	--	GO:0043231//intracellular membrane-bounded organelle	-	-
CL1074.Contig2_P1	GACN01003180	2.02437	Up	1.45e-07	1.01e-06	PREDICTED: alpha-soluble NSF attachment protein-like [Glycine max]	Solanum lycopersicum cDNA, clone: LEFL1043DG09, HTC in leaf	Alpha-soluble NSF attachment protein OS=Vitis vinifera PE=2 SV=1	--	--	-	-	-
CL2912.Contig1_P1	GACN01007632	2.02069	Up	6.13e-14	1.24e-12	PREDICTED: similar to VRP1-1 isoform 1 [Vitis vinifera]	Vitis vinifera contig VV78X159901.12, whole genome shotgun sequence	Probable disease resistance protein At5g66900 OS=Arabidopsis thaliana GN=At5g66900 PE=2 SV=1	Leucine-rich repeat (LRR) protein	disease resistance protein RPM1	-	-	-
Unigene27911_P1	GACN01044592	2.01817	Up	1.53e-09	1.31e-08	PREDICTED: ubiquitin-like-specific protease 1D-like [Glycine max]	--	Ubiquitin-like-specific protease 1D OS=Arabidopsis thaliana GN=ULP1D PE=1 SV=1	--	sentrin-specific protease 1 [EC:3.4.22.-]	-	-	GO:0019538//protein metabolic process
CL7826.Contig1_P1	GACN01016847	2.0176	Up	7.31e-14	1.47e-12	NBS-LRR resistance protein RS6-8 [Helianthus annuus]	Populus trichocarpa histone 2 (HTA910), mRNA	Histone H2AX OS=Cicer arietinum GN=HIS2A PE=2 SV=1	Histone H2A	histone H2A	-	-	-
Unigene23461_P1	GACN01040166	2.01668	Up	3.84e-14	8.02e-13	PREDICTED: pre-mRNA-splicing factor syf2-like [Glycine max]	Camellia sinensis clone U10BcDNA 0852 pre-mRNA-splicing factor syf2 mRNA, partial cds	--	--	pre-mRNA-splicing factor SYF2	-	-	-
CL363.Contig1_P1	GACN01001280	2.01497	Up	1.28e-05	6.81e-05	MAP kinase kinase kinase SSK2 [Medicago truncatula] >gi|355507022|gb|AES88164.1| MAP kinase kinase kinase SSK2 [Medicago truncatula]	--	--	--	--	-	GO:0016301//kinase activity	-
Unigene19397_P1	GACN01036140	2.01497	Up	1.28e-05	6.8e-05	PREDICTED: zinc finger CCCH domain-containing protein 18-like [Glycine max]	--	Zinc finger CCCH domain-containing protein 18 OS=Arabidopsis thaliana GN=At2g05160 PE=2 SV=1	--	--	-	GO:0005488//binding	-
Unigene28462_P1	GACN01045142	2.01497	Up	1.28e-05	6.8e-05	--	--	--	--	--	-	-	-
Unigene30128_P1	GACN01046803	2.01497	Up	1.95e-11	2e-10	Smr protein/MutS2 C-terminal [Medicago truncatula]	Solanum lycopersicum cv.Heinz 1706, Chromosome 5 BAC clone C05HBa0251J13, complete sequence	--	--	integrator complex subunit 7	-	-	-
Unigene2591_P1	GACN01019456	2.01414	Up	1.33e-13	2.44e-12	PREDICTED: pentatricopeptide repeat-containing protein At3g02650, mitochondrial-like [Glycine max]	Euryale ferox microsatellite EF-E19-02 sequence	Pentatricopeptide repeat-containing protein At3g02650, mitochondrial OS=Arabidopsis thaliana GN=At3g02650 PE=2 SV=1	--	structure-specific endonuclease subunit SLX1 [EC:3.6.1.-]	GO:0043231//intracellular membrane-bounded organelle	-	-
Unigene9708_P1	GACN01026536	2.01389	Up	2.48e-12	2.95e-11	PREDICTED: uncharacterized protein LOC100794715 [Glycine max]	--	CDT1-like protein a, chloroplastic OS=Arabidopsis thaliana GN=CDT1A PE=1 SV=1	--	chromatin licensing and DNA replication factor 1	-	-	-
Unigene14126_P1	GACN01030923	2.01252	Up	0	0	Os04g0488000 [Oryza sativa Japonica Group] >gi|75233131|sp|Q7XUF4.2|CDKG2_ORYSJ RecName: Full=Cyclin-dependent kinase G-2; Short=CDKG;2 >gi|158512881|sp|A2XUW1.1|CDKG2_ORYSI RecName: Full=Cyclin-dependent kinase G-2; Short=CDKG;2 >gi|38344237|emb|CAD41330.2| OJ991113_30.14 [Oryza sativa Japonica Group] >gi|113564718|dbj|BAF15061.1| Os04g0488000 [Oryza sativa Japonica Group]	Nicotiana tabacum NtPITSLRE alpha mRNA for homolog of mammalian PITSLRE alpha protein kinase, partial cds	Cyclin-dependent kinase G-2 OS=Oryza sativa subsp. japonica GN=CDKG-2 PE=2 SV=2	Serine/threonine protein kinase	cell division cycle 2-like [EC:2.7.11.22]	-	-	-
CL1718.Contig1_P1	GACN01004813	2.0123	Up	5.84e-07	3.77e-06	nbs-lrr resistance protein [Populus trichocarpa] >gi|222835078|gb|EEE73527.1| nbs-lrr resistance protein [Populus trichocarpa]	--	Disease resistance protein RGA2 OS=Solanum bulbocastanum GN=RGA2 PE=1 SV=1	--	--	-	GO:0005488//binding	-
CL3282.Contig1_P1	GACN01007078	2.0123	Up	5.84e-07	3.77e-06	PREDICTED: probable E3 ubiquitin-protein ligase ARI7-like [Glycine max]	PREDICTED: Vitis vinifera misc_RNA (LOC100262873), miscRNA	Probable E3 ubiquitin-protein ligase ARI7 OS=Arabidopsis thaliana GN=ARI7 PE=2 SV=1	--	ariadne-1	GO:0044464//cell part	-	-
Unigene28373_P1	GACN01008447	2.0123	Up	5.84e-07	3.77e-06	PREDICTED: uncharacterized protein LOC100792646 [Glycine max]	--	--	--	--	-	-	-
Unigene29517_P1	GACN01027924	2.0123	Up	1.13e-13	2.12e-12	PREDICTED: autophagy protein 5 [Glycine max]	Solanum lycopersicum cDNA, clone: LEFL1076DH02, HTC in leaf	Autophagy protein 5 OS=Arabidopsis thaliana GN=ATG5 PE=2 SV=1	--	autophagy-related protein 5	-	-	-
CL2670.Contig3_P1	GACN01034020	2.0123	Up	5.84e-07	3.77e-06	nbs-lrr resistance protein [Populus trichocarpa] >gi|222838566|gb|EEE76931.1| nbs-lrr resistance protein [Populus trichocarpa]	--	Disease resistance protein RGA2 OS=Solanum bulbocastanum GN=RGA2 PE=1 SV=1	Leucine-rich repeat (LRR) protein	disease resistance protein RPM1	-	-	-
Unigene11112_P1	GACN01045053	2.0123	Up	5.84e-07	3.77e-06	Telomere-associated protein RIF1 [Medicago truncatula] >gi|355510459|gb|AES91601.1| Telomere-associated protein RIF1 [Medicago truncatula]	--	--	--	telomere-associated protein RIF1	-	-	-
Unigene17242_P1	GACN01046193	2.0123	Up	5.84e-07	3.77e-06	PREDICTED: uncharacterized protein LOC100815106 [Glycine max]	--	--	--	--	-	-	-
Unigene9701_P1	GACN01031101	2.01075	Up	1.56e-12	1.93e-11	PREDICTED: transcription factor GTE8-like [Glycine max]	--	Transcription factor GTE8 OS=Arabidopsis thaliana GN=GTE8 PE=2 SV=2	--	--	-	-	-
Unigene14304_P1	GACN01026529	2.01075	Up	4.57e-08	3.38e-07	PREDICTED: small RNA degrading nuclease 3-like [Glycine max]	Arabidopsis thaliana chromosome 3, complete sequence	Small RNA degrading nuclease 3 OS=Arabidopsis thaliana GN=SDN3 PE=1 SV=1	DNA polymerase III, epsilon subunit and related 3'-5' exonucleases	RNA exonuclease 1 [EC:3.1.-.-]	-	-	-
CL1224.Contig1_P1	GACN01003594	2.00974	Up	4.66e-09	3.82e-08	polyprotein [Oryza australiensis]	Arabidopsis halleri subsp. halleri clone BAC_7C17, genomic sequence	Retrovirus-related Pol polyprotein from transposon TNT 1-94 OS=Nicotiana tabacum PE=2 SV=1	--	exopolyphosphatase [EC:3.6.1.11]	-	GO:0046914//transition metal ion binding	-
Unigene28464_P1	GACN01045144	2.00974	Up	4.66e-09	3.81e-08	PREDICTED: mutS2 protein-like [Glycine max]	Vitis vinifera, whole genome shotgun sequence, contig VV78X254193.18, clone ENTAV 115	DNA mismatch repair protein Msh6-1 OS=Arabidopsis thaliana GN=MSH6-1 PE=2 SV=2	Mismatch repair ATPase (MutS family)	DNA mismatch repair protein MutS2	-	GO:0032559	-
Unigene8224_P1	GACN01025058	2.00974	Up	4.66e-09	3.81e-08	PREDICTED: uncharacterized protein LOC100807956 [Glycine max]	Vitis vinifera contig VV78X161856.5, whole genome shotgun sequence	--	--	--	-	-	-
Unigene8992_P1	GACN01025822	2.00902	Up	5.1e-10	4.6e-09	bromo-adjacent homology (BAH) domain-containing protein [Arabidopsis thaliana] >gi|332004300|gb|AED91683.1| bromo-adjacent homology (BAH) domain-containing protein [Arabidopsis thaliana]	--	--	--	--	-	-	-
CL3771.Contig1_P1	GACN01009481	2.00492	Up	0.000206632	0.000870453	--	--	--	--	--	-	-	-
CL4565.Contig1_P1	GACN01011153	2.00492	Up	6.21e-06	3.48e-05	PREDICTED: hypothetical protein [Vitis vinifera]	--	--	--	--	-	-	-
CL7259.Contig2_P1	GACN01015951	2.00492	Up	6.21e-06	3.48e-05	PREDICTED: phosphatidylinositide phosphatase SAC1-B-like [Brachypodium distachyon]	Zea mays LOC100304229 (pco123655), mRNA >gi|223942274|gb|BT060524.1| Zea mays full-length cDNA clone ZM_BFb0011N17 mRNA, complete cds	--	Phosphoinositide polyphosphatase (Sac family)	--	-	-	-
Unigene11181_P1	GACN01027992	2.00492	Up	6.21e-06	3.48e-05	octicosapeptide/Phox/Bem1p domain-containing protein [Arabidopsis lyrata subsp. lyrata] >gi|297313101|gb|EFH43524.1| octicosapeptide/Phox/Bem1p domain-containing protein [Arabidopsis lyrata subsp. lyrata]	--	--	--	--	GO:0043231//intracellular membrane-bounded organelle	-	-
Unigene16371_P1	GACN01033152	2.00492	Up	0.000206632	0.000870628	--	--	--	--	--	-	-	-
Unigene16708_P1	GACN01033489	2.00492	Up	0.000206632	0.000871066	neuroblastoma-amplified gene [Nicotiana benthamiana]	Vitis vinifera, whole genome shotgun sequence, contig VV78X187600.7, clone ENTAV 115	--	--	--	-	-	-
Unigene23038_P1	GACN01039743	2.00492	Up	0.000206632	0.000870365	hypothetical protein [Nicotiana tabacum]	--	--	--	--	-	-	-
Unigene295_P1	GACN01017178	2.00492	Up	0.000206632	0.000870716	--	--	--	--	--	-	-	-
Unigene29849_P1	GACN01046524	2.00492	Up	0.000206632	0.00087054	PREDICTED: pentatricopeptide repeat-containing protein At2g01390-like [Glycine max]	--	Pentatricopeptide repeat-containing protein At2g01390 OS=Arabidopsis thaliana GN=At2g01390/At2g01380 PE=2 SV=2	--	--	-	-	-
Unigene4534_P1	GACN01021380	2.00492	Up	0.000206632	0.000870979	PREDICTED: mitogen-activated protein kinase kinase kinase 3-like [Glycine max]	--	Mitogen-activated protein kinase kinase kinase 3 OS=Arabidopsis thaliana GN=ANP3 PE=1 SV=1	Serine/threonine protein kinase	mitogen-activated protein kinase kinase kinase 1, plant [EC:2.7.11.25]	-	-	-
Unigene584_P1	GACN01021572	2.00492	Up	0.000206632	0.000870891	--	--	--	--	--	-	-	-
Unigene737_P1	GACN01017466	2.00492	Up	2.58e-08	1.97e-07	--	--	--	--	--	-	-	-
Unigene922_P1	GACN01017532	2.00492	Up	6.21e-06	3.48e-05	XH/XS domain-containing protein [Arabidopsis thaliana] >gi|332656591|gb|AEE81991.1| XH/XS domain-containing protein [Arabidopsis thaliana]	--	--	--	--	-	-	-
Unigene4727_P1	GACN01017619	2.00492	Up	0.000206632	0.000870803	--	--	--	--	--	-	-	-
Unigene650_P1	GACN01017803	2.00492	Up	6.21e-06	3.48e-05	--	--	--	--	--	-	-	-
CL3646.Contig4_P1	GACN01009228	2.00278	Up	2.68e-13	4.38e-12	protein phosphatase 2C [Nicotiana tabacum] >gi|22553023|emb|CAC84141.2| protein phosphatase 2C [Nicotiana tabacum]	Solanum lycopersicum cDNA, clone: LEFL2033E13, HTC in fruit	Protein phosphatase 2C 37 OS=Arabidopsis thaliana GN=PP2CA PE=1 SV=1	Serine/threonine protein phosphatase	protein phosphatase 2C [EC:3.1.3.16]	-	-	-
Unigene26567_P1	GACN01043257	2.00192	Up	2.48e-12	2.95e-11	PREDICTED: uncharacterized protein LOC100781720 [Glycine max]	Populus trichocarpa global transcription factor group (GTE904), mRNA	Transcription factor GTE4 OS=Arabidopsis thaliana GN=GTE4 PE=2 SV=1	Transcription factor involved in chromatin remodeling, contains bromodomain	bromodomain-containing factor 1	-	-	-
CL3677.Contig2_P1	GACN01009293	1.99962	Up	1.47e-08	1.14e-07	R2R3 Myb30 transcription factor [Vitis vinifera]	Malus x domestica MYB domain class transcription factor (MYB31) mRNA, complete cds	Myb-related protein 306 OS=Antirrhinum majus GN=MYB306 PE=2 SV=1	Myb superfamily proteins, including transcription factors and mRNA splicing factors	myb proto-oncogene protein, plant	-	-	-
Unigene837_P1	GACN01017718	1.99962	Up	1.47e-08	1.14e-07	PREDICTED: uncharacterized protein LOC100815082 [Glycine max]	Vitis vinifera, whole genome shotgun sequence, contig VV78X238431.18, clone ENTAV 115	Synaptonemal complex protein 1 OS=Arabidopsis thaliana GN=ZYP1A PE=2 SV=1	ATPase involved in DNA repair	centromeric protein E	-	-	-
Unigene17363_P1	GACN01014053	1.99838	Up	1.68e-07	1.16e-06	PREDICTED: uncharacterized protein LOC100811734 [Glycine max]	Solanum lycopersicum cDNA, clone: LEFL1011DF03, HTC in leaf	--	--	--	-	-	-
CL6153.Contig1_P1	GACN01034140	1.99838	Up	1.68e-07	1.16e-06	RecName: Full=Retrovirus-related Pol polyprotein from transposon TNT 1-94; Includes: RecName: Full=Protease; Includes: RecName: Full=Reverse transcriptase; Includes: RecName: Full=Endonuclease	Vitis vinifera contig VV78X143387.10, whole genome shotgun sequence	Retrovirus-related Pol polyprotein from transposon TNT 1-94 OS=Nicotiana tabacum PE=2 SV=1	--	5'-3' exoribonuclease 2 [EC:3.1.13.-]	-	GO:0046914//transition metal ion binding	-
Unigene6815_P1	GACN01023654	1.99838	Up	1.68e-07	1.16e-06	uncharacterized protein [Arabidopsis thaliana] >gi|111074466|gb|ABH04606.1| At2g28130 [Arabidopsis thaliana] >gi|330252989|gb|AEC08083.1| uncharacterized protein [Arabidopsis thaliana]	--	--	--	--	-	-	-
Unigene9538_P1	GACN01026368	1.99838	Up	1.68e-07	1.16e-06	--	--	--	--	--	-	-	-
Unigene5157_P1	GACN01021999	1.99636	Up	3.05e-06	1.79e-05	Os01g0258600 [Oryza sativa Japonica Group] >gi|255673075|dbj|BAF04550.2| Os01g0258600 [Oryza sativa Japonica Group]	--	--	--	--	GO:0043231//intracellular membrane-bounded organelle	-	-
Unigene10140_P1	GACN01026966	1.99596	Up	0	0	DNA topoisomerase 6 subunit B [Medicago truncatula] >gi|355486528|gb|AES67731.1| DNA topoisomerase 6 subunit B [Medicago truncatula]	Lycopersicon esculentum clone 114162R, mRNA sequence	DNA topoisomerase 6 subunit B OS=Arabidopsis thaliana GN=TOP6B PE=1 SV=1	DNA topoisomerase VI, subunit B	--	-	-	-
Unigene29400_P1	GACN01046077	1.99537	Up	6.78e-12	7.36e-11	hypothetical protein MTR_027s0011 [Medicago truncatula]	--	--	--	--	-	-	-
Unigene25398_P1	GACN01042089	1.99479	Up	8.37e-09	6.68e-08	resistance gene analog [Solanum phureja x Solanum stenotomum]	--	Disease resistance protein RGA2 OS=Solanum bulbocastanum GN=RGA2 PE=1 SV=1	--	disease resistance protein RPM1	-	-	-
CL4205.Contig1_P1	GACN01010446	1.99253	Up	9.45e-05	0.000426819	--	--	--	--	--	-	-	-
CL4974.Contig1_P1	GACN01011918	1.99253	Up	9.15e-08	6.52e-07	PREDICTED: uncharacterized protein LOC100781922 [Glycine max]	Glycine max cDNA, clone: GMFL01-35-M15	Structural maintenance of chromosomes protein 4 OS=Arabidopsis thaliana GN=SMC4 PE=2 SV=1	Chromosome segregation ATPases	kinesin family member 15	-	-	-
Unigene17103_P1	GACN01002354	1.99253	Up	9.45e-05	0.000426773	RecName: Full=FACT complex subunit SSRP1; AltName: Full=Facilitates chromatin transcription complex subunit SSRP1; AltName: Full=Recombination signal sequence recognition protein 1 >gi|433872|emb|CAA82251.1| HMG protein [Catharanthus roseus]	Populus trichocarpa high mobility group family (HMGB906), mRNA	FACT complex subunit SSRP1 OS=Catharanthus roseus GN=SSRP1 PE=2 SV=1	Nucleosome-binding factor SPN, POB3 subunit	structure-specific recognition protein 1	-	GO:0003676//nucleic acid binding	-
Unigene29924_P1	GACN01028024	1.99253	Up	9.45e-05	0.000426727	PREDICTED: CCA-adding enzyme-like [Glycine max]	Solanum lycopersicum cDNA, clone: LEFL1067BH07, HTC in leaf	--	tRNA nucleotidyltransferase/poly(A) polymerase	tRNA nucleotidyltransferase (CCA-adding enzyme) [EC:2.7.7.72 3.1.3.- 3.1.4.-]	-	-	GO:0010467//gene expression
Unigene4600_P1	GACN01033881	1.99253	Up	9.45e-05	0.000426635	--	--	--	--	--	-	-	-
Unigene4740_P1	GACN01046599	1.99253	Up	5.13e-10	4.62e-09	--	--	--	--	--	-	-	-
CL758.Contig2_P1	GACN01021446	1.99253	Up	9.45e-05	0.000426681	tir-nbs-lrr resistance protein [Populus trichocarpa] >gi|222870137|gb|EEF07268.1| tir-nbs-lrr resistance protein [Populus trichocarpa]	--	TMV resistance protein N OS=Nicotiana glutinosa GN=N PE=1 SV=1	--	--	-	-	-
Unigene11213_P1	GACN01021585	1.99253	Up	9.15e-08	6.52e-07	poly(A) polymerase 3 [Arabidopsis thaliana] >gi|62320636|dbj|BAD95301.1| poly(A) polymerase [Arabidopsis thaliana] >gi|332640894|gb|AEE74415.1| poly(A) polymerase 3 [Arabidopsis thaliana]	--	--	--	poly(A) polymerase [EC:2.7.7.19]	-	-	-
Unigene28347_P1	GACN01045027	1.99072	Up	3.04e-14	6.52e-13	PREDICTED: pentatricopeptide repeat-containing protein At2g13600-like [Glycine max]	Vitis vinifera contig VV78X036617.6, whole genome shotgun sequence	Pentatricopeptide repeat-containing protein At5g42310, mitochondrial OS=Arabidopsis thaliana GN=At5g42310 PE=2 SV=1	--	cell division protease FtsH [EC:3.4.24.-]	-	-	-
Unigene22149_P1	GACN01038868	1.98898	Up	1.52e-06	9.32e-06	PREDICTED: rhamnogalacturonate lyase B-like [Glycine max]	--	--	--	--	-	GO:0005488//binding	-
Unigene28383_P1	GACN01045063	1.98729	Up	5.04e-08	3.71e-07	COP1 homolog [Solanum lycopersicum] >gi|4090943|gb|AAC98912.1| COP1 homolog [Solanum lycopersicum]	--	E3 ubiquitin-protein ligase COP1 OS=Pisum sativum GN=COP1 PE=2 SV=1	--	E3 ubiquitin-protein ligase RFWD2 [EC:6.3.2.19]	-	-	GO:0009646//response to absence of light
CL1174.Contig1_P1	GACN01003457	1.9863	Up	2.74e-09	2.29e-08	PREDICTED: WD repeat-containing protein 26-like [Glycine max]	Lycopersicon esculentum clone 113537R, mRNA sequence	--	--	--	-	-	-
Unigene9544_P1	GACN01026374	1.98595	Up	8.22e-14	1.61e-12	Putative gag-pol polyprotein, identical [Solanum demissum]	--	Retrovirus-related Pol polyprotein from transposon TNT 1-94 OS=Nicotiana tabacum PE=2 SV=1	--	5'-3' exoribonuclease 2 [EC:3.1.13.-]	-	GO:0005488//binding	-
Unigene18246_P1	GACN01009650	1.98255	Up	4.37e-05	0.000210907	AtEB1b-like protein [Nicotiana tabacum]	Nicotiana tabacum mRNA for AtEB1b-like protein, complete cds	--	Microtubule-binding protein involved in cell cycle control	microtubule-associated protein, RP/EB family	-	-	-
CL3848.Contig1_P1	GACN01035010	1.98255	Up	4.37e-05	0.000210931	--	--	--	--	--	-	-	-
Unigene20348_P1	GACN01037076	1.98255	Up	7.69e-07	4.9e-06	--	--	--	--	--	-	-	-
Unigene28733_P1	GACN01045413	1.98255	Up	6.47e-13	8.99e-12	PREDICTED: uncharacterized protein LOC100808447 [Glycine max]	Vitis vinifera contig VV78X003908.10, whole genome shotgun sequence	--	--	--	-	-	-
CL3.Contig1_P1	GACN01000011	1.98148	Up	8.31e-13	1.12e-11	unconventional myosin [Helianthus annuus]	Helianthus annuus unconventional myosin (hamy1) mRNA, complete cds	Glutathione S-transferase T1 OS=Arabidopsis thaliana GN=GSTT1 PE=2 SV=1	Myosin heavy chain	DNA topoisomerase III [EC:5.99.1.2]	-	-	GO:0051234//establishment of localization
Unigene25394_P1	GACN01042085	1.98059	Up	1.33e-13	2.44e-12	TIR-NBS-LRR resistance-like protein RGC151 [Helianthus annuus]	Helianthus annuus TIR-NBS-LRR resistance-like protein RGC151 mRNA, complete cds	Probable WRKY transcription factor 19 OS=Arabidopsis thaliana GN=WRKY19 PE=2 SV=1	--	--	-	-	-
CL2316.Contig1_P1	GACN01006255	1.98052	Up	1.71e-14	3.74e-13	glycosyltransferase [Panax notoginseng]	S.lycopersicum DNA sequence from clone LE_HBa-110G11 on chromosome 4, complete sequence	Cyanidin-3-O-glucoside 2-O-glucuronosyltransferase OS=Bellis perennis GN=UGAT PE=1 SV=1	Glycosyl transferases, related to UDP-glucuronosyltransferase	hydroquinone glucosyltransferase [EC:2.4.1.218]	GO:0016020//membrane	-	-
Unigene26384_P1	GACN01043074	1.98035	Up	4.85e-13	7.09e-12	uncharacterized protein LOC100274140 [Zea mays]	Vitis vinifera contig VV78X239912.4, whole genome shotgun sequence	Transcription initiation factor IIB OS=Glycine max GN=TFIIB1 PE=2 SV=1	Transcription initiation factor TFIIIB, Brf1 subunit/Transcription initiation factor TFIIB	transcription factor IIIB 90 kDa subunit	-	GO:0005488//binding	-
Unigene6377_P1	GACN01023216	1.9788	Up	0	0	starch branching enzyme II [Populus trichocarpa]	Solanum tuberosum mRNA for starch branching enzyme II	1,4-alpha-glucan-branching enzyme 2, chloroplastic/amyloplastic OS=Zea mays GN=SBE1 PE=1 SV=1	1,4-alpha-glucan branching enzyme	1,4-alpha-glucan branching enzyme [EC:2.4.1.18]	-	-	-
Unigene17150_P1	GACN01033928	1.97825	Up	1.57e-08	1.22e-07	bg55 [Bruguiera gymnorhiza]	--	U-box domain-containing protein 5 OS=Arabidopsis thaliana GN=PUB5 PE=2 SV=2	--	--	-	-	-
Unigene53_P1	GACN01016937	1.97825	Up	2.36e-13	3.98e-12	PREDICTED: ninja-family protein AFP3-like [Glycine max]	Helianthus annuus partial abac5 gene for ABA responsive protein, allele GIOC, exon 1	Ninja-family protein AFP3 OS=Arabidopsis thaliana GN=AFP3 PE=1 SV=1	Type II secretory pathway, component HofQ	--	-	GO:0005488//binding	-
Unigene9397_P1	GACN01026227	1.97713	Up	1.71e-13	3.03e-12	Monoglyceride lipase [Medicago truncatula]	Glycine max cDNA, clone: GMFL01-09-N04	--	Lysophospholipase	--	-	-	-
CL4374.Contig1_P1	GACN01010780	1.9769	Up	3.95e-07	2.6e-06	RecName: Full=Auxin-induced protein 22D; AltName: Full=Indole-3-acetic acid-induced protein ARG13 >gi|2224731|dbj|BAA20848.1| Aux22d [Vigna radiata]	Solanum lycopersicum cDNA, clone: LEFL1014BG08, HTC in leaf	Auxin-induced protein 22D OS=Vigna radiata var. radiata GN=AUX22D PE=2 SV=1	--	auxin-responsive protein IAA	-	-	-
Unigene25045_P1	GACN01041736	1.97685	Up	7.08e-13	9.73e-12	PREDICTED: uncharacterized protein LOC100784039 [Glycine max]	Solanum lycopersicum cDNA, clone: LEFL1010DC08, HTC in leaf	--	--	UBX domain-containing protein 6	-	-	-
Unigene16709_P1	GACN01033490	1.97433	Up	2.04e-05	0.000104252	PREDICTED: uncharacterized protein LOC100812271 [Glycine max]	Vitis vinifera contig VV78X001743.9, whole genome shotgun sequence	Protein MITOFERRINLIKE 1, chloroplastic OS=Arabidopsis thaliana GN=MFL1 PE=2 SV=1	--	solute carrier family 25 (mitochondrial S-adenosylmethionine transporter), member 26	GO:0016020//membrane	-	-
Unigene9223_P1	GACN01026053	1.97327	Up	9.88e-13	1.3e-11	rRNA processing protein-like protein [Arabidopsis thaliana] >gi|332010072|gb|AED97455.1| rRNA processing protein-like protein [Arabidopsis thaliana]	Solanum lycopersicum cDNA, clone: LEFL1043DE05, HTC in leaf	Acidic leucine-rich nuclear phosphoprotein 32-related protein 2 OS=Oryza sativa subsp. japonica GN=Os03g0668900 PE=2 SV=1	Phosphopantothenoylcysteine synthetase/decarboxylase	protein AATF/BFR2	-	-	-
Unigene26832_P1	GACN01043522	1.97286	Up	0	0	hetrotrimeric G protein alpha subunit [Phaseolus vulgaris]	Pisum sativum G protein alpha subunit 2 mRNA, complete cds	Guanine nucleotide-binding protein alpha-1 subunit OS=Lotus japonicus GN=GPA1 PE=2 SV=1	--	guanine nucleotide binding protein (G protein), alpha, other	-	-	-
Unigene8601_P1	GACN01025432	1.96906	Up	3.84e-14	8.03e-13	--	--	--	--	--	-	-	-
Unigene20409_P1	GACN01037136	1.96744	Up	9.61e-06	5.22e-05	PREDICTED: uncharacterized protein LOC100810933 [Glycine max]	Solanum lycopersicum cDNA, clone: LEFL1094BF01, HTC in leaf	--	--	--	-	-	-
Unigene28688_P1	GACN01045368	1.96744	Up	9.61e-06	5.22e-05	armadillo repeat-containing protein [Nicotiana tabacum]	--	U-box domain-containing protein 44 OS=Arabidopsis thaliana GN=PUB44 PE=1 SV=1	Karyopherin (importin) alpha	vacuolar protein 8	-	-	-
Unigene3989_P1	GACN01020839	1.96744	Up	2.84e-09	2.37e-08	--	Zea mays BAC clone CH201-110I20 from chromosome 6, complete sequence	--	--	--	-	-	-
CL2500.Contig1_P1	GACN01006679	1.96661	Up	0	0	polyprotein [Oryza australiensis]	Oryza australiensis clone OA_CBa0164J23, complete sequence	Retrovirus-related Pol polyprotein from transposon TNT 1-94 OS=Nicotiana tabacum PE=2 SV=1	--	adenylate isopentenyltransferase (cytokinin synthase)	-	-	-
Unigene25576_P1	GACN01042267	1.96482	Up	5.77e-14	1.18e-12	PREDICTED: uncharacterized protein LOC100806125 [Glycine max]	Vitis vinifera, whole genome shotgun sequence, contig VV78X117017.42, clone ENTAV 115	--	--	--	-	-	GO:0009813//flavonoid biosynthetic process
Unigene21718_P1	GACN01038442	1.9644	Up	1.62e-09	1.38e-08	PREDICTED: cysteine-rich receptor-like protein kinase 3-like [Glycine max]	--	G-type lectin S-receptor-like serine/threonine-protein kinase At2g19130 OS=Arabidopsis thaliana GN=At2g19130 PE=2 SV=1	--	chitin elicitor receptor kinase 1	GO:0031410//cytoplasmic vesicle	-	-
Unigene2142_P1	GACN01019007	1.96269	Up	3.35e-11	3.35e-10	PREDICTED: uncharacterized protein LOC100797069 [Glycine max]	--	--	--	--	-	-	-
CL3151.Contig2_P1	GACN01008174	1.96159	Up	4.59e-06	2.62e-05	Golgi SNARE 12 protein [Arabidopsis thaliana] >gi|11132048|sp|O22151.1|GOS12_ARATH RecName: Full=Golgi SNARE 12 protein; Short=AtGOS12; AltName: Full=Golgi SNAP receptor complex member 1-2 >gi|13898895|gb|AAK48905.1|AF357529_1 Golgi SNARE 12 protein [Arabidopsis thaliana] >gi|88196757|gb|ABD43021.1| At2g45200 [Arabidopsis thaliana] >gi|330255430|gb|AEC10524.1| Golgi SNARE 12 protein [Arabidopsis …	Solanum lycopersicum cDNA, clone: LEFL3160F21, HTC in root	Golgi SNARE 12 protein OS=Arabidopsis thaliana GN=GOS12 PE=1 SV=1	--	golgi SNAP receptor complex member 1	-	-	-
Unigene17474_P1	GACN01016772	1.96159	Up	4.59e-06	2.62e-05	hypothetical protein VITISV_011535 [Vitis vinifera]	--	B3 domain-containing protein At3g25182 OS=Arabidopsis thaliana GN=At3g25182 PE=2 SV=1	--	--	-	-	-
Unigene8213_P1	GACN01034250	1.96159	Up	4.59e-06	2.62e-05	MRP-like ABC transporter [Oryza sativa Japonica Group]	--	ABC transporter C family member 3 OS=Arabidopsis thaliana GN=ABCC3 PE=1 SV=1	ABC-type multidrug transport system, ATPase and permease components	ATP-binding cassette, subfamily C (CFTR/MRP), member 2	-	GO:0015405	-
CL7782.Contig1_P1	GACN01025047	1.96159	Up	9.23e-10	8.12e-09	PREDICTED: probable glycosyltransferase At5g03795-like [Glycine max]	PREDICTED: Vitis vinifera hypothetical protein LOC100267950 (LOC100267950), mRNA	Probable glycosyltransferase At5g03795 OS=Arabidopsis thaliana GN=At5g03795 PE=3 SV=2	--	--	GO:0044464//cell part	-	-
CL6409.Contig1_P1	GACN01014499	1.95866	Up	1.27e-13	2.34e-12	PREDICTED: uncharacterized protein LOC100809557 [Glycine max]	--	--	--	--	-	GO:0016788//hydrolase activity, acting on ester bonds	-
Unigene13977_P1	GACN01030774	1.95656	Up	3.03e-10	2.79e-09	PREDICTED: ALA-interacting subunit 1-like [Glycine max]	Brassica rapa subsp. pekinensis clone KBrB039A19, complete sequence	ALA-interacting subunit 1 OS=Arabidopsis thaliana GN=ALIS1 PE=1 SV=1	Cell cycle control protein	--	-	-	-
Unigene26325_P1	GACN01043016	1.95656	Up	3.03e-10	2.79e-09	PREDICTED: transcription factor GTE4-like [Glycine max]	Vitis vinifera contig VV78X187912.12, whole genome shotgun sequence	Transcription factor GTE4 OS=Arabidopsis thaliana GN=GTE4 PE=2 SV=1	--	bromodomain-containing factor 1	-	-	GO:0009987//cellular process
Unigene29271_P1	GACN01045948	1.95656	Up	1.74e-08	1.34e-07	DNA-directed RNA polymerases I, II, and III subunit RPABC1 [Medicago truncatula] >gi|355511987|gb|AES93610.1| DNA-directed RNA polymerases I, II, and III subunit RPABC1 [Medicago truncatula]	--	--	DNA-directed RNA polymerase, subunit H, RpoH/RPB5	DNA-directed RNA polymerases I, II, and III subunit RPABC1	-	GO:0034062//RNA polymerase activity	-
Unigene28926_P1	GACN01045605	1.95601	Up	0	0	PREDICTED: similar to ring domain containing protein isoform 2 [Vitis vinifera] >gi|225446339|ref|XP_002272107.1| PREDICTED: similar to ring domain containing protein isoform 1 [Vitis vinifera]	--	E3 ubiquitin-protein ligase RMA1H1 OS=Capsicum annuum GN=RMA1H1 PE=1 SV=1	Superfamily II DNA/RNA helicases, SNF2 family	E3 ubiquitin-protein ligase RNF5 [EC:6.3.2.19]	-	-	GO:0006511//ubiquitin-dependent protein catabolic process
Unigene2135_P1	GACN01019000	1.95218	Up	1.13e-13	2.12e-12	CBL-interacting protein kinase 18 [Vitis vinifera]	Populus trichocarpa CBL-interacting protein kinase 4 (CIPK4) mRNA, complete cds	CBL-interacting serine/threonine-protein kinase 3 OS=Arabidopsis thaliana GN=CIPK3 PE=1 SV=2	Serine/threonine protein kinase	[EC:2.7.1.-]	-	-	-
CL3073.Contig1_P1	GACN01007988	1.95137	Up	1.56e-12	1.93e-11	gag-pol polyprotein [Populus deltoides]	Populus trichocarpa clone POP110-D23, complete sequence	Retrovirus-related Pol polyprotein from transposon TNT 1-94 OS=Nicotiana tabacum PE=2 SV=1	--	exopolyphosphatase [EC:3.6.1.11]	-	-	-
Unigene8235_P1	GACN01025069	1.95084	Up	5.35e-09	4.36e-08	ATMBAC2/BAC2 [Arabidopsis lyrata subsp. lyrata] >gi|297333695|gb|EFH64113.1| ATMBAC2/BAC2 [Arabidopsis lyrata subsp. lyrata]	Medicago truncatula clone mth2-27k21, complete sequence	--	--	solute carrier family 25 (mitochondrial carnitine/acylcarnitine transporter), member 20/29	GO:0031224//intrinsic to membrane	-	-
CL4887.Contig1_P1	GACN01011757	1.95058	Up	0	0	PREDICTED: uncharacterized protein LOC100810934 [Glycine max]	Arabidopsis thaliana chromosome 5, complete sequence	--	--	--	-	-	-
Unigene2412_P1	GACN01019277	1.9502	Up	5.81e-11	5.69e-10	PREDICTED: uncharacterized protein LOC100781443 [Glycine max]	--	--	--	--	-	-	-
CL2775.Contig3_P1	GACN01007323	1.94956	Up	0	0	Os04g0658000 [Oryza sativa Japonica Group] >gi|38346398|emb|CAE04231.2| OSJNBa0011F23.4 [Oryza sativa Japonica Group] >gi|113565697|dbj|BAF16040.1| Os04g0658000 [Oryza sativa Japonica Group] >gi|347737130|gb|AEP20533.1| apospory-associated protein C [Oryza sativa Japonica Group]	Glycine max cDNA, clone: GMFL01-14-O11	Putative glucose-6-phosphate 1-epimerase OS=Cenchrus ciliaris PE=2 SV=1	Uncharacterized enzymes related to aldose 1-epimerase	glucose-6-phosphate 1-epimerase [EC:5.1.3.15]	-	-	-
CL4107.Contig1_P1	GACN01010223	1.94925	Up	0	0	white-brown-complex ABC transporter family [Populus trichocarpa] >gi|222863935|gb|EEF01066.1| white-brown-complex ABC transporter family [Populus trichocarpa]	PREDICTED: Vitis vinifera misc_RNA (LOC100255890), miscRNA	ABC transporter G family member 21 OS=Arabidopsis thaliana GN=ABCG21 PE=2 SV=2	ABC-type multidrug transport system, permease component	ATP-binding cassette, subfamily G (WHITE), member 2	-	GO:0017111//nucleoside-triphosphatase activity	-
CL7819.Contig3_P1	GACN01016840	1.94834	Up	5.4e-07	3.5e-06	gag-pol polyprotein [Vitis vinifera]	Vitis vinifera contig VV78X157028.9, whole genome shotgun sequence	Retrovirus-related Pol polyprotein from transposon TNT 1-94 OS=Nicotiana tabacum PE=2 SV=1	--	exopolyphosphatase [EC:3.6.1.11]	-	-	-
Unigene20750_P1	GACN01037476	1.94834	Up	1.33e-13	2.43e-12	PREDICTED: uncharacterized protein LOC100793827 [Glycine max]	Ricinus communis glycosyltransferase, putative, mRNA	--	--	--	-	GO:0016740//transferase activity	-
Unigene25794_P1	GACN01042485	1.94834	Up	5.4e-07	3.5e-06	PREDICTED: myosin-H heavy chain-like [Glycine max]	Solanum lycopersicum cDNA, clone: LEFL2054E13, HTC in fruit	--	Myosin heavy chain	DNA topoisomerase III [EC:5.99.1.2]	-	GO:0008092//cytoskeletal protein binding	-
Unigene28965_P1	GACN01045644	1.94834	Up	3.37e-11	3.36e-10	PREDICTED: uncharacterized protein LOC100797813 [Glycine max]	--	--	--	--	-	-	-
Unigene25852_P1	GACN01042543	1.94603	Up	1.69e-09	1.44e-08	peptidyl-prolyl cis-trans isomerase [Citrus unshiu]	Solanum lycopersicum cDNA, clone: LEFL1035BG04, HTC in leaf	Peptidyl-prolyl cis-trans isomerase-like 2 OS=Arabidopsis thaliana GN=PUB49 PE=2 SV=1	Peptidyl-prolyl cis-trans isomerase (rotamase) - cyclophilin family	peptidyl-prolyl cis-trans isomerase SDCCAG10 [EC:5.2.1.8]	-	GO:0016859//cis-trans isomerase activity	-
Unigene17373_P1	GACN01034150	1.94558	Up	3.3e-13	5.17e-12	NRC1 [Solanum lycopersicum] >gi|83630761|gb|ABC26878.1| NRC1 [Solanum lycopersicum]	--	Late blight resistance protein R1-A OS=Solanum demissum GN=R1A PE=3 SV=1	--	disease resistance protein RPM1	-	-	-
CL4997.Contig1_P1	GACN01011961	1.94494	Up	2.72e-07	1.83e-06	PREDICTED: carboxypeptidase D-like [Glycine max]	Solanum lycopersicum cDNA, clone: LEFL2002BE05, HTC in fruit	--	--	carboxypeptidase D [EC:3.4.17.22]	-	-	GO:0019538//protein metabolic process
Unigene8356_P1	GACN01025190	1.94494	Up	2.72e-07	1.83e-06	PREDICTED: uncharacterized protein LOC100814077 [Glycine max]	--	--	--	--	-	-	-
Unigene29755_P1	GACN01046430	1.94389	Up	9.58e-10	8.41e-09	RecName: Full=Serine carboxypeptidase-like 18; Flags: Precursor	--	Serine carboxypeptidase-like 18 OS=Arabidopsis thaliana GN=SCPL18 PE=2 SV=2	--	serine carboxypeptidase-like 8 [EC:3.4.16.- 2.3.1.92]	-	-	GO:0019538//protein metabolic process
CL2752.Contig2_P1	GACN01007259	1.94191	Up	0.000158831	0.000683107	NBS-LRR resistance-like protein 4T [Lactuca sativa]	Lactuca sativa isolate LsatNBS22 NBS-LRR resistance-like protein 4G gene, partial cds	Probable WRKY transcription factor 16 OS=Arabidopsis thaliana GN=WRKY16 PE=2 SV=1	--	--	-	-	GO:0006952//defense response
Unigene11350_P1	GACN01009092	1.94191	Up	0.000158831	0.000683247	TIR-NBS-LRR resistance protein muRdr1F [Rosa multiflora]	--	TMV resistance protein N OS=Nicotiana glutinosa GN=N PE=1 SV=1	--	--	-	GO:0005488//binding	-
Unigene17313_P1	GACN01028161	1.94191	Up	5.44e-10	4.89e-09	propyzamide-hypersensitive 1 [Arabidopsis lyrata subsp. lyrata] >gi|297317906|gb|EFH48328.1| propyzamide-hypersensitive 1 [Arabidopsis lyrata subsp. lyrata]	Solanum lycopersicum chromosome 3 clone C03HBa0203H10, complete sequence	Dual specificity protein phosphatase OS=Chlamydomonas moewusii GN=VH-PTP13 PE=1 SV=1	Predicted protein-tyrosine phosphatase	slingshot	-	-	-
Unigene19854_P1	GACN01034090	1.94191	Up	1.39e-07	9.72e-07	CCAAT-binding transcription factor subunit B [Populus euphratica]	PREDICTED: Vitis vinifera misc_RNA (LOC100243437), miscRNA	Nuclear transcription factor Y subunit A-1 OS=Arabidopsis thaliana GN=NFYA1 PE=2 SV=1	CCAAT-binding factor, subunit B	nuclear transcription factor Y, alpha	-	-	-
Unigene576_P1	GACN01036592	1.94191	Up	0.000158831	0.000683177	Cell cycle regulated microtubule associated protein [Arabidopsis thaliana] >gi|332659269|gb|AEE84669.1| Cell cycle regulated microtubule associated protein [Arabidopsis thaliana]	--	--	--	--	-	-	-
CL3584.Contig1_P1	GACN01039838	1.94191	Up	0.000158831	0.000683037	--	Populus trichocarpa clone POP038-J17, complete sequence	--	--	--	-	-	-
Unigene23133_P1	GACN01017458	1.94191	Up	0	0	PREDICTED: receptor-like protein kinase FERONIA-like [Glycine max]	Helianthus tuberosus isolate 24b COP1 gene, partial cds	Probable receptor-like protein kinase At5g38990 OS=Arabidopsis thaliana GN=At5g38990 PE=2 SV=1	--	interleukin-1 receptor-associated kinase 4 [EC:2.7.11.1]	-	-	-
CL751.Contig2_P1	GACN01002340	1.94007	Up	0	0	PREDICTED: uncharacterized protein LOC100814031 [Glycine max]	--	Filament-like plant protein 1 OS=Arabidopsis thaliana GN=FPP1 PE=2 SV=1	ATPase involved in DNA repair	nucleoprotein TPR	GO:0044464//cell part	-	-
CL2004.Contig1_P1	GACN01005500	1.93956	Up	0	0	ABC transporter homolog [Populus nigra]	Populus nigra PnATH mRNA for ABC transporter homolog, complete cds	ABC transporter F family member 1 OS=Arabidopsis thaliana GN=ABCF1 PE=1 SV=1	ATPase components of ABC transporters with duplicated ATPase domains	ATP-binding cassette, sub-family F, member 2	-	-	-
CL5383.Contig1_P1	GACN01012658	1.93919	Up	7.22e-08	5.21e-07	RecName: Full=R-linalool synthase QH1, chloroplastic; Flags: Precursor >gi|6469618|gb|AAF13357.1|AF154125_1 (3R)-linalool synthase [Artemisia annua]	Artemisia annua (3R)-linalool synthase (QH1) mRNA, partial cds	R-linalool synthase QH1, chloroplastic (Fragment) OS=Artemisia annua GN=QH1 PE=1 SV=1	--	1,8-cineole synthase [EC:4.2.3.-]	-	-	-
CL3440.Contig2_P1	GACN01008800	1.93675	Up	7.24e-05	0.000334318	PREDICTED: uncharacterized protein LOC100815497 isoform 1 [Glycine max]	--	--	--	--	-	-	-
CL4325.Contig3_P1	GACN01010680	1.93675	Up	7.24e-05	0.000334207	PREDICTED: probable receptor-like protein kinase At1g80640-like [Glycine max]	PREDICTED: Vitis vinifera hypothetical protein LOC100252673 (LOC100252673), mRNA	Probable receptor-like protein kinase At1g80640 OS=Arabidopsis thaliana GN=At1g80640 PE=2 SV=1	Serine/threonine protein kinase	protein brassinosteroid insensitive 1 [EC:2.7.10.1 2.7.11.1]	-	-	-
CL5324.Contig1_P1	GACN01012544	1.93675	Up	3.8e-08	2.85e-07	--	Populus trichocarpa predicted protein, mRNA	--	--	--	-	-	-
Unigene14852_P1	GACN01031647	1.93675	Up	7.24e-05	0.000334429	GAMYB-like2 [Solanum lycopersicum] >gi|121281634|gb|ABM53274.1| GAMYB-like2 [Solanum lycopersicum]	Medicago truncatula clone mth2-28d4, complete sequence	Transcription factor GAMYB OS=Oryza sativa subsp. japonica GN=GAM1 PE=2 SV=1	Myb superfamily proteins, including transcription factors and mRNA splicing factors	myb proto-oncogene protein, plant	-	-	-
Unigene16499_P1	GACN01033280	1.93675	Up	7.24e-05	0.000334355	PREDICTED: uncharacterized protein LOC100780184 [Glycine max]	--	--	--	--	-	GO:0032559	-
Unigene17993_P1	GACN01034763	1.93675	Up	7.24e-05	0.000334281	pentatricopeptide repeat protein [Olimarabidopsis pumila]	Vitis vinifera contig VV78X220721.3, whole genome shotgun sequence	Pentatricopeptide repeat-containing protein At3g42630 OS=Arabidopsis thaliana GN=At3g42630 PE=2 SV=2	--	--	GO:0043231//intracellular membrane-bounded organelle	-	-
Unigene18938_P1	GACN01035686	1.93675	Up	7.24e-05	0.000334244	--	--	--	--	--	-	-	-
Unigene28791_P1	GACN01045471	1.93675	Up	3.8e-08	2.85e-07	starch synthase V precursor [Vitis vinifera]	PREDICTED: Vitis vinifera starch synthase V (LOC100233139), partial mRNA	--	--	--	GO:0043231//intracellular membrane-bounded organelle	-	-
Unigene7033_P1	GACN01023871	1.93675	Up	7.24e-05	0.000334392	uncharacterized protein LOC100306402 [Glycine max]	--	Reticulon-like protein B9 OS=Arabidopsis thaliana GN=RTNLB9 PE=2 SV=1	--	--	-	-	-
Unigene892_P1	GACN01017773	1.93675	Up	7.24e-05	0.000334171	--	--	--	--	--	-	-	-
Unigene20770_P1	GACN01007570	1.93384	Up	3.41e-11	3.4e-10	PREDICTED: Protein-PII uridylyltransferase [Glycine max]	Vitis vinifera contig VV78X068017.17, whole genome shotgun sequence	--	--	--	-	-	-
CL2885.Contig1_P1	GACN01037496	1.93384	Up	3.66e-14	7.72e-13	PREDICTED: membrane-anchored ubiquitin-fold protein 2-like [Glycine max]	Medicago truncatula chromosome 6 clone mth2-104a5, complete sequence	Membrane-anchored ubiquitin-fold protein 2 OS=Arabidopsis thaliana GN=MUB2 PE=1 SV=1	--	--	-	-	GO:0043412//macromolecule modification
Unigene7676_P1	GACN01024511	1.93066	Up	5.96e-09	4.84e-08	--	--	--	--	--	-	-	-
Unigene23393_P1	GACN01040098	1.93023	Up	0	0	--	Nicotiana tabacum GUT15 mRNA, complete cds	--	--	--	-	-	-
CL3870.Contig1_P1	GACN01009698	1.92897	Up	1.54e-05	8.05e-05	DNAJ heat shock N-terminal domain-containing protein [Arabidopsis lyrata subsp. lyrata] >gi|297319409|gb|EFH49831.1| DNAJ heat shock N-terminal domain-containing protein [Arabidopsis lyrata subsp. lyrata]	Vitis vinifera contig VV79X000536.8, whole genome shotgun sequence	TPR repeat-containing thioredoxin TTL1 OS=Arabidopsis thaliana GN=TTL1 PE=1 SV=1	FOG: TPR repeat	DnaJ homolog subfamily C member 7	-	-	-
Unigene11680_P1	GACN01028491	1.92897	Up	1.54e-05	8.05e-05	Putative anaphase promoting complex protein, identical [Solanum demissum]	Vitis vinifera contig VV78X144453.10, whole genome shotgun sequence	Anaphase-promoting complex subunit 2 OS=Arabidopsis thaliana GN=APC2 PE=1 SV=1	--	anaphase-promoting complex subunit 2	-	-	GO:0009553//embryo sac development
Unigene1954_P1	GACN01018819	1.92897	Up	1.54e-05	8.05e-05	PREDICTED: probable endo-1,4-beta-xylanase C-like [Glycine max]	Arabidopsis thaliana chromosome 4, complete sequence	--	Beta-1,4-xylanase	--	-	GO:0004553//hydrolase activity, hydrolyzing O-glycosyl compounds	-
Unigene28829_P1	GACN01045509	1.92897	Up	1.54e-05	8.05e-05	unconventional myosin [Helianthus annuus]	Helianthus annuus unconventional myosin (hamy4) mRNA, complete cds	--	--	DNA topoisomerase III [EC:5.99.1.2]	-	GO:0008092//cytoskeletal protein binding	-
Unigene3088_P1	GACN01019951	1.92897	Up	1.54e-05	8.05e-05	--	--	--	--	--	-	-	-
Unigene29903_P1	GACN01046578	1.92741	Up	1.82e-09	1.55e-08	PREDICTED: U-box domain-containing protein 9-like [Glycine max]	--	U-box domain-containing protein 9 OS=Arabidopsis thaliana GN=PUB9 PE=1 SV=1	--	vacuolar protein 8	-	-	-
Unigene19206_P1	GACN01035951	1.92692	Up	1.57e-12	1.94e-11	PREDICTED: uncharacterized protein LOC100788041 [Glycine max]	Lotus japonicus genomic DNA, chromosome 6, clone: LjT34E13, TM1889, complete sequence	--	Inosine-uridine nucleoside N-ribohydrolase	--	GO:0030312//external encapsulating structure	-	-
Unigene6950_P1	GACN01027678	1.92597	Up	7.21e-06	3.99e-05	PREDICTED: hypothetical protein [Vitis vinifera] >gi|302142579|emb|CBI19782.3| unnamed protein product [Vitis vinifera]	Vitis vinifera, whole genome shotgun sequence, contig VV78X064911.28, clone ENTAV 115	--	--	transcription initiation factor TFIIF subunit beta [EC:3.6.4.12]	-	-	-
Unigene10866_P1	GACN01023788	1.92597	Up	7.21e-06	3.99e-05	--	--	--	--	--	-	-	-
Unigene9630_P1	GACN01026460	1.92597	Up	7.21e-06	3.99e-05	PREDICTED: probable RNA-dependent RNA polymerase 5-like [Glycine max]	--	Probable RNA-dependent RNA polymerase 4 OS=Oryza sativa subsp. japonica GN=RDR4 PE=2 SV=2	--	--	-	-	-
Unigene28165_P1	GACN01044845	1.92536	Up	0	0	nbs-lrr resistance protein [Populus trichocarpa] >gi|222853649|gb|EEE91196.1| nbs-lrr resistance protein [Populus trichocarpa]	--	Protein DA1-related 5 OS=Arabidopsis thaliana GN=DAR5 PE=2 SV=2	--	--	-	-	-
Unigene10036_P1	GACN01026862	1.92463	Up	4.88e-15	1.09e-13	PREDICTED: proline-rich receptor-like protein kinase PERK13-like [Glycine max]	Vitis vinifera contig VV78X046508.6, whole genome shotgun sequence	Probable receptor-like serine/threonine-protein kinase At5g57670 OS=Arabidopsis thaliana GN=At5g57670 PE=2 SV=1	Serine/threonine protein kinase	serine/threonine-protein kinase PBS1 [EC:2.7.11.1]	-	-	-
Unigene26406_P1	GACN01043096	1.92463	Up	5.72e-10	5.13e-09	pentatricopeptide repeat-containing protein [Glandularia dissecta]	--	Pentatricopeptide repeat-containing protein At2g37230 OS=Arabidopsis thaliana GN=At2g37230 PE=2 SV=1	--	nucleobase:cation symporter-1, NCS1 family	-	-	-
CL3736.Contig1_P1	GACN01009416	1.92339	Up	3.41e-06	1.99e-05	--	--	--	--	--	-	-	-
Unigene17666_P1	GACN01034442	1.92339	Up	3.23e-10	2.97e-09	PREDICTED: eyes absent homolog 4-like [Glycine max]	Solanum lycopersicum cDNA, clone: LEFL2003CB08, HTC in fruit	--	--	protein-tyrosine phosphatase [EC:3.1.3.48]	-	GO:0004725//protein tyrosine phosphatase activity	-
Unigene19300_P1	GACN01036045	1.92339	Up	3.41e-06	1.99e-05	PREDICTED: Protein-PII uridylyltransferase [Glycine max]	Populus trichocarpa predicted protein, mRNA	--	UTP:GlnB (protein PII) uridylyltransferase	--	-	-	GO:0009725//response to hormone stimulus
Unigene30061_P1	GACN01046736	1.92339	Up	3.41e-06	1.99e-05	PREDICTED: uncharacterized protein LOC100794292 [Glycine max]	Solanum lycopersicum cDNA, clone: LEFL1063AB08, HTC in leaf	--	Translation initiation factor 2 (IF-2; GTPase)	RNA-binding protein 25	-	-	-
Unigene2520_P1	GACN01019385	1.92186	Up	1.86e-13	3.24e-12	PREDICTED: pentatricopeptide repeat-containing protein At5g66520-like [Glycine max]	Vitis vinifera, whole genome shotgun sequence, contig VV78X161195.8, clone ENTAV 115	Pentatricopeptide repeat-containing protein At5g66520 OS=Arabidopsis thaliana GN=PCMP-H61 PE=2 SV=1	--	structure-specific endonuclease subunit SLX1 [EC:3.6.1.-]	-	-	-
CL6240.Contig1_P1	GACN01014215	1.92115	Up	1.63e-06	9.92e-06	--	--	--	--	--	-	-	-
Unigene11264_P1	GACN01028075	1.92115	Up	1.63e-06	9.92e-06	PREDICTED: uncharacterized protein LOC100816712 [Glycine max]	Vitis vinifera contig VV78X194939.7, whole genome shotgun sequence	Chaperone protein dnaJ 49 OS=Arabidopsis thaliana GN=ATJ49 PE=2 SV=2	DnaJ-class molecular chaperone with C-terminal Zn finger domain	DnaJ homolog subfamily B member 12	-	-	-
CL5202.Contig1_P1	GACN01012331	1.91896	Up	0	0	WRKY DNA-binding protein [Citrus unshiu]	Citrus unshiu genomic DNA, polyembryony locus, cultivar: Miyagawa wase	Probable WRKY transcription factor 50 OS=Arabidopsis thaliana GN=WRKY50 PE=2 SV=1	--	WRKY transcription factor 33	-	GO:0005488//binding	-
Unigene17675_P1	GACN01034451	1.91746	Up	1.17e-11	1.23e-10	Pentatricopeptide repeat protein [Medicago truncatula] >gi|355523910|gb|AET04364.1| Pentatricopeptide repeat protein [Medicago truncatula]	Medicago truncatula clone mth2-23d2, complete sequence	Pentatricopeptide repeat-containing protein At5g06540 OS=Arabidopsis thaliana GN=PCMP-H88 PE=2 SV=1	--	structure-specific endonuclease subunit SLX1 [EC:3.6.1.-]	-	-	-
Unigene199_P1	GACN01017082	1.91746	Up	3.84e-07	2.53e-06	transcription factor [Lycoris longituba]	Gerbera hybrida ORF1 and grcd2 gene for MADS domain protein	Developmental protein SEPALLATA 3 OS=Arabidopsis thaliana GN=SEP3 PE=1 SV=1	--	MADS-box transcription factor, plant	-	-	-
CL538.Contig2_P1	GACN01001768	1.91666	Up	6.91e-12	7.48e-11	PREDICTED: COP9 signalosome complex subunit 3-like isoform 2 [Glycine max]	Solanum lycopersicum cDNA, clone: LEFL1041CC06, HTC in leaf	COP9 signalosome complex subunit 3 OS=Arabidopsis thaliana GN=CSN3 PE=1 SV=2	--	COP9 signalosome complex subunit 3	GO:0043234//protein complex	-	-
Unigene11528_P1	GACN01028339	1.91641	Up	8.22e-14	1.61e-12	resistance gene analog PU3 [Helianthus annuus]	--	TMV resistance protein N OS=Nicotiana glutinosa GN=N PE=1 SV=1	--	--	-	GO:0004872//receptor activity	-
CL3686.Contig1_P1	GACN01009308	1.91596	Up	7.08e-13	9.73e-12	kelch repeat-containing F-box family protein [Arabidopsis lyrata subsp. lyrata] >gi|297338642|gb|EFH69059.1| kelch repeat-containing F-box family protein [Arabidopsis lyrata subsp. lyrata]	Brassica rapa subsp. pekinensis clone KBrB052E19, complete sequence	F-box/kelch-repeat protein SKIP11 OS=Arabidopsis thaliana GN=SKIP11 PE=1 SV=2	--	--	-	-	-
Unigene25670_P1	GACN01042361	1.91427	Up	7.53e-14	1.5e-12	PREDICTED: uncharacterized protein LOC100786067 isoform 1 [Glycine max] >gi|356559752|ref|XP_003548161.1| PREDICTED: uncharacterized protein LOC100786067 isoform 2 [Glycine max]	Vitis vinifera contig VV78X148685.6, whole genome shotgun sequence	--	--	--	-	-	-
Unigene25940_P1	GACN01042631	1.91389	Up	9.94e-13	1.3e-11	SET domain protein [Populus trichocarpa] >gi|222856722|gb|EEE94269.1| SET domain protein [Populus trichocarpa]	Populus trichocarpa SET domain protein (SDG910), mRNA	Histone-lysine N-methyltransferase CLF OS=Arabidopsis thaliana GN=CLF PE=1 SV=2	Proteins containing SET domain	enhancer of zeste [EC:2.1.1.43]	-	-	GO:0009887//organ morphogenesis
Unigene1942_P1	GACN01018807	1.91329	Up	6.5e-13	9.02e-12	PREDICTED: external NADH-ubiquinone oxidoreductase 2, mitochondrial-like [Glycine max]	Vitis vinifera contig VV78X187592.11, whole genome shotgun sequence	--	--	NADH dehydrogenase [EC:1.6.99.3]	-	GO:0046872//metal ion binding	-
Unigene28079_P1	GACN01044759	1.91329	Up	4.87e-08	3.59e-07	Protein phosphatase 1 regulatory subunit [Medicago truncatula] >gi|355485912|gb|AES67115.1| Protein phosphatase 1 regulatory subunit [Medicago truncatula]	Populus EST from leave	Leucine-rich repeat-containing protein ODA7 OS=Chlamydomonas reinhardtii GN=ODA7 PE=1 SV=1	Leucine-rich repeat (LRR) protein	dynein light chain 1, axonemal	-	-	-
Unigene8223_P1	GACN01025057	1.91329	Up	4.87e-08	3.59e-07	PREDICTED: potassium channel SKOR-like [Glycine max]	Vitis vinifera contig VV78X224685.8, whole genome shotgun sequence	Potassium channel GORK OS=Arabidopsis thaliana GN=GORK PE=1 SV=2	FOG: Ankyrin repeat	26S proteasome non-ATPase regulatory subunit 10	-	GO:0005267//potassium channel activity	-
CL6622.Contig1_P1	GACN01014877	1.91114	Up	1.32e-08	1.03e-07	PREDICTED: uncharacterized protein LOC100791625 [Glycine max]	Vitis vinifera contig VV78X123562.7, whole genome shotgun sequence	--	FOG: TPR repeat	--	-	-	-
CL721.Contig1_P1	GACN01002265	1.9102	Up	7e-09	5.63e-08	RecName: Full=Retrovirus-related Pol polyprotein from transposon TNT 1-94; Includes: RecName: Full=Protease; Includes: RecName: Full=Reverse transcriptase; Includes: RecName: Full=Endonuclease	Glycine tomentella retrotransposon gtd1-170j22-re-7, complete sequence	Retrovirus-related Pol polyprotein from transposon TNT 1-94 OS=Nicotiana tabacum PE=2 SV=1	--	5'-3' exoribonuclease 2 [EC:3.1.13.-]	-	GO:0008233//peptidase activity	-
CL7240.Contig1_P1	GACN01015917	1.9102	Up	7e-09	5.63e-08	PREDICTED: transcription factor bHLH62-like [Glycine max]	Medicago truncatula clone mth2-14o4, complete sequence	Transcription factor bHLH78 OS=Arabidopsis thaliana GN=BHLH78 PE=2 SV=1	--	--	-	-	-
Unigene15116_P1	GACN01031910	1.90934	Up	3.76e-09	3.11e-08	RecName: Full=Retrovirus-related Pol polyprotein from transposon TNT 1-94; Includes: RecName: Full=Protease; Includes: RecName: Full=Reverse transcriptase; Includes: RecName: Full=Endonuclease	Lotus japonicus genomic DNA, chromosome 1, clone: LjT23D08, TM0220, complete sequence	Retrovirus-related Pol polyprotein from transposon TNT 1-94 OS=Nicotiana tabacum PE=2 SV=1	--	adenylate isopentenyltransferase (cytokinin synthase)	-	-	GO:0006259//DNA metabolic process
Unigene25941_P1	GACN01042632	1.90934	Up	3.76e-09	3.11e-08	PREDICTED: uncharacterized protein LOC100809228 [Glycine max]	Vitis vinifera contig VV78X080885.6, whole genome shotgun sequence	--	--	centromeric protein E	-	-	-
Unigene10024_P1	GACN01026850	1.90782	Up	1.12e-09	9.74e-09	ESTs gb|Z34732, gb|R89948 and gb|Z33946 come from this gene [Arabidopsis thaliana]	--	DNA mismatch repair protein Msh6-1 OS=Arabidopsis thaliana GN=MSH6-1 PE=2 SV=2	--	sister chromatid cohesion protein PDS5	-	-	-
Unigene21675_P1	GACN01038400	1.90782	Up	1.12e-09	9.74e-09	basic helix-loop-helix family protein [Arabidopsis lyrata subsp. lyrata] >gi|297312335|gb|EFH42759.1| basic helix-loop-helix family protein [Arabidopsis lyrata subsp. lyrata]	Arabidopsis thaliana transcription factor bHLH77 (AT3G23690) mRNA, complete cds	Transcription factor bHLH79 OS=Arabidopsis thaliana GN=BHLH79 PE=2 SV=1	--	--	-	-	GO:0010468//regulation of gene expression
CL4659.Contig1_P1	GACN01011334	1.90714	Up	6.18e-10	5.53e-09	PREDICTED: asparaginyl-tRNA synthetase, cytoplasmic 2-like [Glycine max]	PREDICTED: Vitis vinifera hypothetical protein LOC100266075 (LOC100266075), mRNA	Asparaginyl-tRNA synthetase, cytoplasmic 2 OS=Arabidopsis thaliana GN=SYNC2 PE=2 SV=2	Aspartyl/asparaginyl-tRNA synthetases	asparaginyl-tRNA synthetase [EC:6.1.1.22]	-	-	-
CL335.Contig2_P1	GACN01001216	1.90622	Up	1.05e-13	2e-12	RecName: Full=G-type lectin S-receptor-like serine/threonine-protein kinase At4g27290; Flags: Precursor	Vitis vinifera contig VV78X188718.73, whole genome shotgun sequence	G-type lectin S-receptor-like serine/threonine-protein kinase At4g27290 OS=Arabidopsis thaliana GN=At4g27290 PE=2 SV=3	--	--	-	-	-
Unigene4897_P1	GACN01021741	1.90512	Up	7.31e-14	1.47e-12	aminophospholipid ATPase [Populus trichocarpa] >gi|222859230|gb|EEE96777.1| aminophospholipid ATPase [Populus trichocarpa]	Populus trichocarpa aminophospholipid ATPase, mRNA	Phospholipid-transporting ATPase 10 OS=Arabidopsis thaliana GN=ALA10 PE=1 SV=1	Cation transport ATPase	phospholipid-translocating ATPase [EC:3.6.3.1]	-	-	-
Unigene23332_P1	GACN01040037	1.90487	Up	1.38e-14	3.03e-13	PREDICTED: vacuolar protein sorting-associated protein 2 homolog 1-like [Glycine max]	Solanum lycopersicum cDNA, clone: LEFL1030DC08, HTC in leaf	Vacuolar protein sorting-associated protein 2 homolog 1 OS=Arabidopsis thaliana GN=VPS2.1 PE=1 SV=2	Conserved protein implicated in secretion	charged multivesicular body protein 2A	-	-	-
Unigene26481_P1	GACN01043171	1.90312	Up	7.01e-12	7.57e-11	WRKY transcription factor [Vitis pseudoreticulata]	Vitis vinifera, whole genome shotgun sequence, contig VV78X175068.11, clone ENTAV 115	Probable WRKY transcription factor 4 OS=Arabidopsis thaliana GN=WRKY4 PE=1 SV=2	--	--	-	-	GO:0009987//cellular process
Unigene10121_P1	GACN01026947	1.90058	Up	2.54e-13	4.21e-12	--	--	--	--	--	-	-	-
Unigene28703_P1	GACN01045383	1.90058	Up	2.54e-13	4.21e-12	Agenet and bromo-adjacent homology (BAH) domain-containing protein-like protein [Medicago truncatula] >gi|355515874|gb|AES97497.1| Agenet and bromo-adjacent homology (BAH) domain-containing protein-like protein [Medicago truncatula]	Vitis vinifera contig VV78X147189.11, whole genome shotgun sequence	--	--	--	-	GO:0003676//nucleic acid binding	-
CL4788.Contig1_P1	GACN01011588	1.90009	Up	1.13e-13	2.12e-12	PREDICTED: filament-like plant protein 3-like [Glycine max]	Vitis vinifera contig VV78X081148.26, whole genome shotgun sequence	Filament-like plant protein 3 OS=Arabidopsis thaliana GN=FPP3 PE=2 SV=2	ATPase involved in DNA repair	nucleoprotein TPR	-	-	-
Unigene698_P1	GACN01017580	1.9	Up	1.3e-12	1.65e-11	--	Oryza sativa (indica cultivar-group) cDNA clone:OSIGCPI233I14, full insert sequence	--	--	--	-	-	-
Unigene13591_P1	GACN01030388	1.89964	Up	3.84e-14	8.05e-13	PREDICTED: similar to Os02g0722700 isoform 2 [Vitis vinifera]	Solanum lycopersicum cDNA, clone: LEFL1072DG07, HTC in leaf	KH domain-containing protein At5g56140 OS=Arabidopsis thaliana GN=At5g56140 PE=2 SV=1	--	protein quaking	-	GO:0003676//nucleic acid binding	-
Unigene2086_P1	GACN01018951	1.89964	Up	3.84e-14	8.05e-13	RNA polymerase sigma factor [Arabidopsis thaliana] >gi|4033838|emb|CAA77213.1| sigma-like factor [Arabidopsis thaliana] >gi|4972299|dbj|BAA78109.1| RNA polymerase sigma subunit SigE [Arabidopsis thaliana] >gi|10178160|dbj|BAB11572.1| sigma-like factor [Arabidopsis thaliana] >gi|222423237|dbj|BAH19595.1| AT5G24120 [Arabidopsis thaliana] >gi|332005876|gb|AED93259.1| RNA polymerase sigma factor [Ara…	Solanum lycopersicum cDNA, clone: LEFL1027BG09, HTC in leaf	--	DNA-directed RNA polymerase, sigma subunit (sigma70/sigma32)	RNA polymerase sigma factor	-	-	-
Unigene2330_P1	GACN01019195	1.89552	Up	0	0	PREDICTED: uncharacterized protein LOC100780498 [Glycine max]	Vitis vinifera contig VV78X166216.26, whole genome shotgun sequence	--	--	MAternally affected uncoordination	-	-	-
Unigene23223_P1	GACN01039928	1.89502	Up	5.55e-14	1.14e-12	Chain A, Structure Of Inactive Mutant Of Strictosidine Glucosidase In Complex With Strictosidine >gi|167013223|pdb|2JF6|B Chain B, Structure Of Inactive Mutant Of Strictosidine Glucosidase In Complex With Strictosidine >gi|167013224|pdb|2JF7|A Chain A, Structure Of Strictosidine Glucosidase >gi|167013225|pdb|2JF7|B Chain B, Structure Of Strictosidine Glucosidase >gi|27527664|emb|CAC83098.1| stric…	--	Beta-glucosidase 10 OS=Oryza sativa subsp. japonica GN=BGLU10 PE=2 SV=1	Beta-glucosidase/6-phospho-beta-glucosidase/beta-galactosidase	beta-glucosidase [EC:3.2.1.21]	-	-	-
CL4528.Contig3_P1	GACN01005378	1.88944	Up	1.17e-05	6.22e-05	--	--	--	--	--	-	-	-
CL7701.Contig1_P1	GACN01009432	1.88944	Up	5.52e-05	0.000261498	PREDICTED: threonyl-tRNA synthetase, mitochondrial-like [Glycine max]	Picea glauca clone GQ02827_M04 mRNA sequence	Threonyl-tRNA synthetase, mitochondrial OS=Arabidopsis thaliana GN=THRRS PE=2 SV=3	Threonyl-tRNA synthetase	threonyl-tRNA synthetase [EC:6.1.1.3]	-	GO:0016876//ligase activity, forming aminoacyl-tRNA and related compounds	-
Unigene16385_P1	GACN01011089	1.88944	Up	6.55e-14	1.32e-12	S-adenosyl-L-methionine:salicylic acid carboxyl methyltransferase [Chimonanthus praecox]	Vitis vinifera contig VV78X211230.5, whole genome shotgun sequence	Benzoate carboxyl methyltransferase OS=Antirrhinum majus GN=BAMT PE=1 SV=1	--	jasmonate O-methyltransferase [EC:2.1.1.141]	-	-	-
Unigene1797_P1	GACN01012649	1.88944	Up	2.56e-12	3.04e-11	PREDICTED: protein OBERON 3-like [Glycine max]	Solanum lycopersicum cDNA, clone: LEFL1043CA05, HTC in leaf	Protein OBERON 3 OS=Arabidopsis thaliana GN=OBE3 PE=1 SV=1	--	--	-	-	-
Unigene5273_P1	GACN01016652	1.88944	Up	0.00012131	0.000535656	DC1 domain containing protein [Nicotiana tabacum]	--	--	--	--	-	-	-
Unigene8249_P1	GACN01017016	1.88944	Up	6.55e-13	9.09e-12	Gag-Pol polyprotein [Medicago truncatula]	Hypochaeris tenuifolia clone pHtety3 retrotransposon Ty1-copia-like reverse transcriptase (RT) gene, partial sequence	Retrovirus-related Pol polyprotein from transposon TNT 1-94 OS=Nicotiana tabacum PE=2 SV=1	--	exopolyphosphatase [EC:3.6.1.11]	-	-	-
Unigene9940_P1	GACN01030447	1.88944	Up	1.35e-07	9.44e-07	PREDICTED: uncharacterized protein LOC100796128 isoform 1 [Glycine max] >gi|356563956|ref|XP_003550223.1| PREDICTED: uncharacterized protein LOC100796128 isoform 2 [Glycine max]	Solanum lycopersicum cDNA, clone: LEFL2041P23, HTC in fruit	--	--	--	-	GO:0032559	-
CL1951.Contig1_P1	GACN01030815	1.88944	Up	5.52e-05	0.000261469	PREDICTED: uncharacterized protein LOC100798012 [Glycine max]	--	Protein FANTASTIC FOUR 4 OS=Arabidopsis thaliana GN=FAF4 PE=2 SV=1	--	--	-	-	-
CL3744.Contig2_P1	GACN01033166	1.88944	Up	1.29e-09	1.12e-08	predicted protein [Populus trichocarpa] >gi|222841944|gb|EEE79491.1| predicted protein [Populus trichocarpa]	--	--	--	--	-	-	-
CL5379.Contig1_P1	GACN01033733	1.88944	Up	5.73e-07	3.71e-06	uncharacterized protein [Arabidopsis thaliana] >gi|31711868|gb|AAP68290.1| At3g12156 [Arabidopsis thaliana] >gi|332641638|gb|AEE75159.1| uncharacterized protein [Arabidopsis thaliana]	Populus trichocarpa predicted protein, mRNA	--	--	--	-	-	-
Unigene132_P1	GACN01018662	1.88944	Up	4.56e-09	3.74e-08	--	--	--	--	--	-	-	-
Unigene13650_P1	GACN01040073	1.88944	Up	2.13e-11	2.18e-10	RNA helicase [Arabidopsis thaliana] >gi|5080810|gb|AAD39319.1|AC007258_8 Very similar to helicases [Arabidopsis thaliana] >gi|332195495|gb|AEE33616.1| RNA helicase [Arabidopsis thaliana]	Vitis vinifera, whole genome shotgun sequence, contig VV78X022081.6, clone ENTAV 115	DEAD-box ATP-dependent RNA helicase ISE2, chloroplastic OS=Arabidopsis thaliana GN=ISE2 PE=1 SV=2	Superfamily II RNA helicase	ATP-dependent RNA helicase DOB1 [EC:3.6.4.13]	-	-	-
Unigene14018_P1	GACN01040407	1.88944	Up	3.04e-14	6.52e-13	Os11g0199600 [Oryza sativa Japonica Group] >gi|77549146|gb|ABA91943.1| Zinc knuckle family protein, expressed [Oryza sativa Japonica Group] >gi|113644659|dbj|BAF27800.1| Os11g0199600 [Oryza sativa Japonica Group]	Solanum lycopersicum strain Heinz 1706 chromosome 1 clone hba-126f9 map 1, complete sequence	--	--	--	-	GO:0005488//binding	-
Unigene16955_P1	GACN01042579	1.88944	Up	0.00012131	0.000535712	--	--	--	--	--	-	-	-
Unigene23368_P1	GACN01046211	1.88944	Up	1.2e-06	7.45e-06	--	--	--	--	--	-	-	-
Unigene23702_P1	GACN01046434	1.88944	Up	2.53e-05	0.000127623	--	--	--	--	--	-	-	-
Unigene25888_P1	GACN01016915	1.88944	Up	2.53e-05	0.000127593	--	Gerbera hybrid cultivar microsatellite GB-GJ-011 sequence	--	--	--	-	-	-
Unigene29535_P1	GACN01021233	1.88944	Up	5.42e-06	3.06e-05	--	--	--	--	--	-	-	-
Unigene29759_P1	GACN01021348	1.88944	Up	1.17e-05	6.23e-05	PREDICTED: uncharacterized protein LOC100813264 [Glycine max]	Populus trichocarpa predicted protein, mRNA	Uncharacterized protein At2g29880 OS=Arabidopsis thaliana GN=At2g29880 PE=2 SV=1	--	--	-	-	-
Unigene31_P1	GACN01017397	1.88944	Up	6.68e-08	4.84e-07	TIR_3 [Helianthus annuus]	--	Protein SUPPRESSOR OF npr1-1, CONSTITUTIVE 1 OS=Arabidopsis thaliana GN=SNC1 PE=1 SV=3	--	--	-	GO:0005488//binding	-
Unigene4385_P1	GACN01022115	1.88944	Up	1.17e-05	6.22e-05	--	--	--	--	--	-	-	-
Unigene4502_P1	GACN01023735	1.88944	Up	0.00012131	0.000535769	PREDICTED: U3 small nucleolar RNA-associated protein 20-like [Glycine max]	Vitis vinifera contig VV78X037447.7, whole genome shotgun sequence	--	--	U3 small nucleolar RNA-associated protein 20	-	-	-
Unigene515_P1	GACN01024130	1.88944	Up	0.00012131	0.000535599	CDPK-related protein kinase [Gossypium hirsutum]	Nicotiana tabacum calcium/calmodulin-dependent protein kinase CaMK3 mRNA, complete cds	CDPK-related protein kinase OS=Daucus carota GN=CRK PE=2 SV=1	--	[EC:2.7.1.-]	-	GO:0008092//cytoskeletal protein binding	-
Unigene6896_P1	GACN01024184	1.88944	Up	1.17e-05	6.23e-05	PREDICTED: E3 ubiquitin-protein ligase SHPRH-like [Glycine max]	--	--	--	--	-	GO:0005488//binding	-
Unigene7294_P1	GACN01024444	1.88944	Up	5.73e-07	3.7e-06	--	--	--	--	--	-	-	-
Unigene7348_P1	GACN01025083	1.88944	Up	2.54e-06	1.51e-05	PREDICTED: uncharacterized protein LOC100811824 [Glycine max]	Medicago truncatula clone mth2-106h7, complete sequence	--	Uncharacterized protein involved in plasmid maintenance	--	-	GO:0003676//nucleic acid binding	-
Unigene7609_P1	GACN01025132	1.88944	Up	2.53e-05	0.000127608	ATGLR1.3 [Arabidopsis lyrata subsp. lyrata] >gi|297309731|gb|EFH40155.1| ATGLR1.3 [Arabidopsis lyrata subsp. lyrata]	--	Glutamate receptor 1.4 OS=Arabidopsis thaliana GN=GLR1.4 PE=2 SV=2	--	glutamate receptor, ionotropic, other eukaryote	GO:0030313	-	-
Unigene8298_P1	GACN01026767	1.88944	Up	5.42e-06	3.06e-05	--	--	--	--	--	-	-	-
Unigene14379_P1	GACN01031176	1.88817	Up	9.1e-15	2.02e-13	PREDICTED: uncharacterized protein LOC100787917 [Glycine max]	Vitis vinifera, whole genome shotgun sequence, contig VV78X052513.11, clone ENTAV 115	26S proteasome regulatory subunit 4 homolog A OS=Arabidopsis thaliana GN=RPT2A PE=2 SV=1	ATP-dependent Zn proteases	mitochondrial chaperone BCS1	-	GO:0016462//pyrophosphatase activity	-
Unigene24917_P1	GACN01041608	1.88589	Up	0	0	starch branching enzyme II [Ipomoea batatas]	Ipomoea batatas SBE II mRNA for starch branching enzyme II, complete cds	1,4-alpha-glucan-branching enzyme 2, chloroplastic/amyloplastic OS=Zea mays GN=SBE1 PE=1 SV=1	1,4-alpha-glucan branching enzyme	1,4-alpha-glucan branching enzyme [EC:2.4.1.18]	GO:0009532//plastid stroma	-	-
CL2438.Contig1_P1	GACN01006532	1.88585	Up	0	0	PREDICTED: uncharacterized protein LOC100803211 [Glycine max]	Arabidopsis lyrata subsp. lyrata zinc finger family protein, mRNA	E3 ubiquitin ligase BIG BROTHER-related OS=Arabidopsis thaliana GN=BBR PE=2 SV=1	--	E3 ubiquitin-protein ligase RNF115/126 [EC:6.3.2.19]	-	-	-
CL3021.Contig2_P1	GACN01007872	1.88448	Up	2.09e-14	4.51e-13	PREDICTED: gibberellin 20 oxidase 1-like [Glycine max]	--	Gibberellin 3-beta-dioxygenase 4 OS=Arabidopsis thaliana GN=At1g80330 PE=1 SV=1	Isopenicillin N synthase and related dioxygenases		-	GO:0016706//oxidoreductase activity, acting on paired donors, with incorporation or reduction of molecular oxygen, 2-oxoglutarate as one donor, and incorporation of one atom each of oxygen into both donors	-
Unigene14681_P1	GACN01031478	1.88432	Up	0	0	Putative copia-type polyprotein [Oryza sativa Japonica Group]	Lotus japonicus genomic DNA, chromosome 2, clone: LjT47E17, TM1773, complete sequence	Retrovirus-related Pol polyprotein from transposon TNT 1-94 OS=Nicotiana tabacum PE=2 SV=1	Serine/threonine protein kinase	exopolyphosphatase [EC:3.6.1.11]	-	-	-
CL3603.Contig1_P1	GACN01009128	1.884	Up	0	0	PREDICTED: uncharacterized protein LOC100809696 [Glycine max]	Vitis vinifera contig VV78X002034.6, whole genome shotgun sequence	Phosphatidylinositol-4-phosphate 5-kinase 2 OS=Arabidopsis thaliana GN=PIP5K2 PE=1 SV=2	Phosphatidylinositol-4-phosphate 5-kinase	1-phosphatidylinositol-3-phosphate 5-kinase [EC:2.7.1.150]	-	GO:0016301//kinase activity	-
Unigene28599_P1	GACN01045279	1.87993	Up	3.83e-13	5.85e-12	Calcium-binding protein CML42 [Medicago truncatula] >gi|355513833|gb|AES95456.1| Calcium-binding protein CML42 [Medicago truncatula]	Glycine max cDNA, clone: GMFL01-11-K15	Probable calcium-binding protein CML45 OS=Arabidopsis thaliana GN=CML45 PE=1 SV=1	Ca2+-binding protein (EF-Hand superfamily)	calcium-binding protein CML	-	GO:0005488//binding	-
CL528.Contig8_P1	GACN01001735	1.87821	Up	2.55e-13	4.22e-12	PREDICTED: calcium-dependent protein kinase 9-like [Glycine max]	PREDICTED: Vitis vinifera similar to calmodulin-like domain protein kinase isoenzyme gamma (LOC100243573), mRNA	Calcium-dependent protein kinase 33 OS=Arabidopsis thaliana GN=CPK33 PE=2 SV=1	Ca2+-binding protein (EF-Hand superfamily)	calcium-dependent protein kinase [EC:2.7.11.1]	-	GO:0046872//metal ion binding	-
Unigene7082_P1	GACN01023920	1.87737	Up	0	0	PREDICTED: uncharacterized protein LOC100788041 [Glycine max]	Lotus japonicus genomic DNA, chromosome 6, clone: LjT34E13, TM1889, complete sequence	--	--	--	GO:0030312//external encapsulating structure	-	-
Unigene21348_P1	GACN01038073	1.8755	Up	0	0	PREDICTED: dnaJ homolog subfamily C member 14-like [Glycine max]	Arabidopsis thaliana chaperone DnaJ-domain containing protein (AT5G49580) mRNA, complete cds	Chaperone protein dnaJ 49 OS=Arabidopsis thaliana GN=ATJ49 PE=2 SV=2	DnaJ-class molecular chaperone	DnaJ homolog subfamily C member 14	-	-	-
Unigene29341_P1	GACN01046018	1.87479	Up	2.26e-11	2.3e-10	PREDICTED: uncharacterized protein LOC100786564 [Glycine max]	Lotus japonicus cDNA, clone: LjFL3-071-DH08, HTC	--	--	--	-	-	-
CL3005.Contig2_P1	GACN01007838	1.87409	Up	0	0	GPN-loop GTPase [Medicago truncatula] >gi|355481269|gb|AES62472.1| GPN-loop GTPase [Medicago truncatula]	Solanum lycopersicum cDNA, clone: LEFL1013DB04, HTC in leaf	--	GTPase SAR1 and related small G proteins		-	-	-
Unigene23966_P1	GACN01040671	1.87332	Up	0	0	transcription factor [Arabidopsis lyrata subsp. lyrata] >gi|297337119|gb|EFH67536.1| transcription factor [Arabidopsis lyrata subsp. lyrata]	Solanum lycopersicum cDNA, clone: LEFL3161B14, HTC in root	--	Predicted exosome subunit	ribosome maturation protein SDO1	-	-	-
Unigene28326_P1	GACN01045006	1.87276	Up	0	0	PREDICTED: phosphatidate phosphatase LPIN3-like [Glycine max]	Glycine max cDNA, clone: GMFL01-02-N09	--	Uncharacterized protein involved in plasmid maintenance	--	-	-	-
CL5131.Contig2_P1	GACN01012221	1.87083	Up	8.73e-14	1.7e-12	polyprotein [Oryza australiensis]	Lotus japonicus genomic DNA, chromosome 6, clone: LjT05I20, TM0245, complete sequence	--	--	--	-	-	GO:0006259//DNA metabolic process
CL6382.Contig1_P1	GACN01014463	1.87083	Up	1.57e-09	1.35e-08	nbs-lrr resistance protein [Populus trichocarpa] >gi|222862592|gb|EEF00099.1| nbs-lrr resistance protein [Populus trichocarpa]	--	Disease resistance protein RGA2 OS=Solanum bulbocastanum GN=RGA2 PE=1 SV=1	--	disease resistance protein RPM1	-	GO:0005488//binding	-
CL2886.Contig1_P1	GACN01007572	1.87008	Up	3.03e-09	2.53e-08	PREDICTED: uncharacterized protein LOC100789255 [Glycine max]	Arabidopsis thaliana unc51-like kinase (AT3G53930) mRNA, complete cds	CBL-interacting protein kinase 5 OS=Oryza sativa subsp. japonica GN=CIPK5 PE=2 SV=1	Serine/threonine protein kinase	unc51-like kinase [EC:2.7.11.1]	-	-	-
Unigene16714_P1	GACN01033495	1.86926	Up	5.91e-09	4.79e-08	multicopper oxidase [Cucumis melo subsp. melo]	Populus trichocarpa multicopper oxidase, mRNA	L-ascorbate oxidase homolog OS=Nicotiana tabacum PE=2 SV=1	--	L-ascorbate oxidase [EC:1.10.3.3]	-	GO:0046914//transition metal ion binding	-
CL350.Contig1_P1	GACN01001243	1.86838	Up	1.17e-08	9.19e-08	--	--	--	--	--	-	-	-
Unigene13502_P1	GACN01030299	1.86807	Up	0	0	PREDICTED: vesicle-associated protein 2-2-like [Glycine max]	Helianthus annuus cultivar HA383 clone BAC 0516M24, complete sequence	Vesicle-associated protein 2-2 OS=Arabidopsis thaliana GN=PVA22 PE=1 SV=1	VAMP-associated protein involved in inositol metabolism	--	-	-	-
Unigene797_P1	GACN01017678	1.86742	Up	2.34e-08	1.79e-07	uncharacterized protein LOC100500190 [Glycine max]	Zea mays clone 239260 mRNA sequence	--	--	--	-	-	-
Unigene20982_P1	GACN01037708	1.86672	Up	0	0	PREDICTED: similar to Adenylate kinase [Vitis vinifera]	Prunus armeniaca adenylate kinase homolog mRNA, complete cds	Adenylate kinase OS=Prunus armeniaca PE=2 SV=1	Adenylate kinase and related kinases	UMP-CMP kinase [EC:2.7.4.- 2.7.4.14]	-	-	-
CL514.Contig1_P1	GACN01001692	1.86644	Up	5.94e-12	6.54e-11	RNA-directed DNA polymerase [Arachis hypogaea]	Gerbera hybrid cultivar microsatellite GB-GJ-049 sequence	--	Retron-type reverse transcriptase	integrator complex subunit 11 [EC:3.1.27.-]	-	GO:0003676//nucleic acid binding	-
CL6353.Contig1_P1	GACN01014410	1.86636	Up	4.74e-08	3.5e-07	PREDICTED: uncharacterized protein LOC100824298 [Brachypodium distachyon]	--	--	--	--	-	-	-
Unigene13255_P1	GACN01030060	1.86636	Up	4.74e-08	3.5e-07	aminophospholipid ATPase [Populus trichocarpa] >gi|222851748|gb|EEE89295.1| aminophospholipid ATPase [Populus trichocarpa]	Oryza sativa Japonica Group Os01g0277600 (Os01g0277600) mRNA, complete cds	Phospholipid-transporting ATPase 1 OS=Arabidopsis thaliana GN=ALA1 PE=1 SV=1	Cation transport ATPase	phospholipid-transporting ATPase [EC:3.6.3.1]	GO:0031224//intrinsic to membrane	-	-
Unigene10788_P1	GACN01027601	1.86519	Up	9.72e-08	6.9e-07	phospholipid-translocating ATPase [Arabidopsis thaliana] >gi|5734708|gb|AAD49973.1|AC008075_6 Similar to gb|AF067820 ATPase II from Homo sapiens and is a member of PF|00122 E1-E2 ATPases family [Arabidopsis thaliana] >gi|332196709|gb|AEE34830.1| phospholipid-translocating ATPase [Arabidopsis thaliana]	Arabidopsis thaliana phospholipid-translocating ATPase (AT1G26130) mRNA, complete cds	Phospholipid-transporting ATPase 10 OS=Arabidopsis thaliana GN=ALA10 PE=1 SV=1	Cation transport ATPase	phospholipid-translocating ATPase [EC:3.6.3.1]	-	-	-
Unigene29225_P1	GACN01045902	1.86457	Up	1.04e-12	1.36e-11	--	--	--	--	--	-	-	-
Unigene9083_P1	GACN01046140	1.86391	Up	1.67e-12	2.06e-11	APUM23 [Arabidopsis lyrata subsp. lyrata] >gi|297334710|gb|EFH65128.1| APUM23 [Arabidopsis lyrata subsp. lyrata]	Solanum lycopersicum cDNA, clone: LEFL2050I20, HTC in fruit	Pumilio homolog 23 OS=Arabidopsis thaliana GN=APUM23 PE=2 SV=1	--	nucleolar protein 9	-	GO:0003676//nucleic acid binding	-
Unigene29463_P1	GACN01046809	1.86391	Up	2.02e-07	1.38e-06	PREDICTED: uncharacterized protein LOC100812984 [Glycine max]	Vitis vinifera contig VV78X138216.10, whole genome shotgun sequence	--	--	--	-	-	-
Unigene30134_P1	GACN01025913	1.86391	Up	2.02e-07	1.38e-06	PREDICTED: HVA22-like protein k-like [Glycine max]	Vitis vinifera, whole genome shotgun sequence, contig VV78X041967.5, clone ENTAV 115	HVA22-like protein k OS=Arabidopsis thaliana GN=HVA22K PE=2 SV=1	--	--	-	-	-
CL231.Contig3_P1	GACN01000937	1.86321	Up	2.72e-12	3.21e-11	RING-finger protein [Capsicum annuum]	Lycopersicon esculentum clone 132124R, mRNA sequence	E3 ubiquitin-protein ligase RGLG1 OS=Arabidopsis thaliana GN=RGLG1 PE=1 SV=1	--	--	GO:0016020//membrane	-	-
Unigene11660_P1	GACN01028471	1.86297	Up	3.04e-14	6.51e-13	AT3G13380 [Arabidopsis thaliana]	--	Receptor-like protein kinase BRI1-like 3 OS=Arabidopsis thaliana GN=BRL3 PE=1 SV=1	Leucine-rich repeat (LRR) protein	protein brassinosteroid insensitive 1 [EC:2.7.10.1 2.7.11.1]	-	GO:0005515//protein binding	-
CL4005.Contig1_P1	GACN01009996	1.86247	Up	8.06e-14	1.59e-12	PREDICTED: uncharacterized protein LOC100803756 [Glycine max]	Prunus dulcis genes for S-locus F-Box protein c, Sc-RNase, S haplotype-specific F-box protein c, complete cds	--	--	--	-	-	-
Unigene20707_P1	GACN01037433	1.86247	Up	4.22e-07	2.77e-06	PREDICTED: DEAD-box ATP-dependent RNA helicase 13-like [Glycine max]	--	DEAD-box ATP-dependent RNA helicase 13 OS=Oryza sativa subsp. japonica GN=Os04g0510400 PE=2 SV=2	--	ATP-dependent RNA helicase DDX24/MAK5 [EC:3.6.4.13]	GO:0043231//intracellular membrane-bounded organelle	-	-
CL2890.Contig1_P1	GACN01007581	1.86129	Up	0	0	PREDICTED: casein kinase I isoform delta-like [Glycine max]	Solanum lycopersicum cDNA, clone: LEFL1050AC09, HTC in leaf	Casein kinase I isoform delta-like OS=Arabidopsis thaliana GN=At4g26100 PE=2 SV=2	--	[EC:2.7.1.-]	-	-	-
CL2372.Contig2_P1	GACN01006383	1.86087	Up	8.92e-07	5.64e-06	PREDICTED: nucleolar GTP-binding protein 1-like [Glycine max]	Solanum lycopersicum cDNA, clone: LEFL2032I08, HTC in fruit	Nucleolar GTP-binding protein 1 OS=Arabidopsis thaliana GN=At1g50920 PE=2 SV=1	Predicted GTPase	nucleolar GTP-binding protein	-	-	-
CL3804.Contig1_P1	GACN01009560	1.86087	Up	8.92e-07	5.63e-06	PREDICTED: uncharacterized protein LOC100817175 [Glycine max]	--	Retrovirus-related Pol polyprotein from transposon TNT 1-94 OS=Nicotiana tabacum PE=2 SV=1	--	exopolyphosphatase [EC:3.6.1.11]	-	-	-
Unigene21558_P1	GACN01038283	1.86063	Up	0	0	PREDICTED: probable LRR receptor-like serine/threonine-protein kinase At1g14390-like [Glycine max]	Solanum lycopersicum cDNA, clone: LEFL1034CE04, HTC in leaf	Probable LRR receptor-like serine/threonine-protein kinase At1g14390 OS=Arabidopsis thaliana GN=At1g14390 PE=2 SV=1	Leucine-rich repeat (LRR) protein	LRR receptor-like serine/threonine-protein kinase FLS2 [EC:2.7.11.1]	-	GO:0005488//binding	-
Unigene413_P1	GACN01017295	1.85978	Up	6.22e-13	8.69e-12	Choline/ethanolamine kinase [Medicago truncatula] >gi|355487465|gb|AES68668.1| Choline/ethanolamine kinase [Medicago truncatula]	Glycine max choline kinase GmCK1p mRNA, complete cds	--	Predicted choline kinase involved in LPS biosynthesis	choline/ethanolamine kinase [EC:2.7.1.32 2.7.1.82]	-	-	-
CL597.Contig3_P1	GACN01001959	1.85907	Up	1.9e-06	1.15e-05	PREDICTED: probable serine/threonine-protein kinase drkB-like [Glycine max]	Lotus japonicus cDNA, clone: LjFL1-046-DD10, HTC	Serine/threonine-protein kinase CTR1 OS=Arabidopsis thaliana GN=CTR1 PE=1 SV=1	Serine/threonine protein kinase	serine/threonine-protein kinase CTR1 [EC:2.7.11.1]	-	-	-
Unigene7667_P1	GACN01024502	1.85907	Up	1.9e-06	1.15e-05	PREDICTED: N-alpha-acetyltransferase 35, NatC auxiliary subunit-like [Glycine max]	Medicago truncatula chromosome 8 clone mth2-69k1, complete sequence	--	--	--	-	-	-
Unigene7844_P1	GACN01023559	1.85808	Up	8.17e-11	7.89e-10	--	--	--	--	--	-	-	-
Unigene6720_P1	GACN01024679	1.85808	Up	8.17e-11	7.89e-10	ALBINO3-like protein 2 [Arabidopsis thaliana] >gi|38372237|sp|Q8L718.2|ALB32_ARATH RecName: Full=ALBINO3-like protein 2, chloroplastic; Short=Ath5; Flags: Precursor >gi|6227006|gb|AAF06042.1|AC009360_7 F16G16.8 [Arabidopsis thaliana] >gi|332196206|gb|AEE34327.1| ALBINO3-like protein 2 [Arabidopsis thaliana]	--	ALBINO3-like protein 2, chloroplastic OS=Arabidopsis thaliana GN=ALB3L2 PE=2 SV=2	--	--	-	-	-
Unigene22772_P1	GACN01039477	1.85756	Up	7.31e-14	1.47e-12	PREDICTED: uncharacterized protein LOC100793827 [Glycine max]	Vitis vinifera contig VV78X086293.11, whole genome shotgun sequence	Sucrose synthase 2 OS=Pisum sativum GN=SUS2 PE=2 SV=1	Glycosyltransferase	sulfoquinovosyltransferase [EC:2.4.1.-]	-	-	-
Unigene14959_P1	GACN01031754	1.85702	Up	4.08e-06	2.35e-05	PREDICTED: uncharacterized protein LOC100807673 [Glycine max]	Arabidopsis thaliana DNA ligase 6 (LIG6) mRNA, complete cds	DNA ligase 1 OS=Arabidopsis thaliana GN=At1g08130 PE=2 SV=2	ATP-dependent DNA ligase	DNA ligase 1 [EC:6.5.1.1]	-	-	GO:0006259//DNA metabolic process
Unigene2308_P1	GACN01019173	1.8567	Up	2.68e-13	4.39e-12	PREDICTED: serine/threonine-protein kinase PEPKR2-like [Glycine max]	Solanum lycopersicum chromosome 1 clone C01HBa0155M04, complete sequence	Serine/threonine-protein kinase PEPKR2 OS=Arabidopsis thaliana GN=PEPKR2 PE=2 SV=1	Serine/threonine protein kinase	calcium-dependent protein kinase [EC:2.7.11.1]	-	-	-
Unigene17194_P1	GACN01033972	1.85589	Up	2.85e-10	2.63e-09	PREDICTED: probable ubiquitin-like-specific protease 2B-like [Glycine max]	Arabidopsis lyrata subsp. lyrata Ulp1 protease family protein, mRNA	Probable ubiquitin-like-specific protease 2B OS=Arabidopsis thaliana GN=ULP2B PE=2 SV=3	Protease, Ulp1 family	sentrin-specific protease 1 [EC:3.4.22.-]	-	GO:0070011	-
Unigene5303_P1	GACN01046850	1.85468	Up	8.82e-06	4.81e-05	pentatricopeptide repeat protein [Arabidopsis arenosa]	--	Pentatricopeptide repeat-containing protein At3g42630 OS=Arabidopsis thaliana GN=At3g42630 PE=2 SV=2	--	--	-	-	-
Unigene30175_P1	GACN01022144	1.85468	Up	8.82e-06	4.81e-05	--	--	--	--	--	-	-	-
Unigene6438_P1	GACN01023277	1.85468	Up	8.82e-06	4.81e-05	TIR-NBS-LRR class disease resistance protein [Arabidopsis thaliana] >gi|332196827|gb|AEE34948.1| TIR-NBS-LRR class disease resistance protein [Arabidopsis thaliana]	--	Probable disease resistance protein At5g04720 OS=Arabidopsis thaliana GN=At5g04720 PE=2 SV=1	--	--	-	-	-
Unigene12697_P1	GACN01029502	1.85427	Up	4.03e-12	4.58e-11	PREDICTED: uncharacterized protein sll1770-like [Glycine max]	Solanum lycopersicum cDNA, clone: LEFL2002AH11, HTC in fruit	Uncharacterized aarF domain-containing protein kinase At1g79600, chloroplastic OS=Arabidopsis thaliana GN=At1g79600 PE=1 SV=1	Predicted unusual protein kinase	aarF domain-containing kinase	GO:0043231//intracellular membrane-bounded organelle	-	-
Unigene16460_P1	GACN01033241	1.85382	Up	5.04e-13	7.28e-12	--	--	--	--	--	-	-	-
Unigene1963_P1	GACN01018828	1.85382	Up	5.04e-13	7.29e-12	--	Arabidopsis thaliana NAD(P)H dehydrogenase B2 (NDB2) mRNA, complete cds	--	--	NADH dehydrogenase [EC:1.6.99.3]	-	-	-
CL6006.Contig1_P1	GACN01013803	1.85337	Up	1.05e-09	9.15e-09	Receptor-like protein kinase [Medicago truncatula] >gi|355507772|gb|AES88914.1| Receptor-like protein kinase [Medicago truncatula]	--	--	--	--	-	-	-
CL1248.Contig1_P1	GACN01003662	1.853	Up	5.84e-14	1.19e-12	PREDICTED: receptor-like protein kinase FERONIA-like [Glycine max]	--	Receptor-like protein kinase FERONIA OS=Arabidopsis thaliana GN=FER PE=1 SV=1	Serine/threonine protein kinase	interleukin-1 receptor-associated kinase 4 [EC:2.7.11.1]	-	GO:0016301//kinase activity	-
Unigene19870_P1	GACN01036608	1.85254	Up	0	0	AFG1-like protein [Arabidopsis thaliana] >gi|332660372|gb|AEE85772.1| AFG1-like protein [Arabidopsis thaliana]	Arabidopsis lyrata subsp. lyrata ATPase, mRNA	--	--		-	-	-
CL6202.Contig1_P1	GACN01014153	1.85197	Up	1.92e-05	9.86e-05	PREDICTED: phosphatidylinositol-4-phosphate 5-kinase 6-like isoform 2 [Glycine max]	Solanum lycopersicum strain Heinz 1706 chromosome 1 clone hba-219p14 map 1, complete sequence	Phosphatidylinositol-4-phosphate 5-kinase 6 OS=Arabidopsis thaliana GN=PIP5K6 PE=2 SV=1	Uncharacterized protein conserved in bacteria	1-phosphatidylinositol-4-phosphate 5-kinase [EC:2.7.1.68]	-	-	-
Unigene1956_P1	GACN01018821	1.85197	Up	1.92e-05	9.85e-05	Glycosyltransferase CAZy family GT8 [Medicago truncatula] >gi|355491384|gb|AES72587.1| Glycosyltransferase CAZy family GT8 [Medicago truncatula]	--	Probable galacturonosyltransferase-like 10 OS=Arabidopsis thaliana GN=GATL10 PE=2 SV=1	--	--	-	GO:0008194//UDP-glycosyltransferase activity	-
Unigene5556_P1	GACN01022395	1.85197	Up	1.92e-05	9.86e-05	Global transcription factor group [Medicago truncatula] >gi|355491175|gb|AES72378.1| Global transcription factor group [Medicago truncatula]	Populus trichocarpa global transcription factor group (GTA902), mRNA	Putative transcription elongation factor SPT5 homolog 1 OS=Arabidopsis thaliana GN=At4g08350 PE=1 SV=1	Transcription elongation factor	transcription elongation factor SPT5	GO:0005622//intracellular	-	-
Unigene8658_P1	GACN01025489	1.85197	Up	2.05e-09	1.74e-08	Exostosin-2 [Medicago truncatula] >gi|355477427|gb|AES58630.1| Exostosin-2 [Medicago truncatula]	Ricinus communis catalytic, putative, mRNA	Probable glycosyltransferase At3g07620 OS=Arabidopsis thaliana GN=At3g07620 PE=3 SV=1	--	--	GO:0044464//cell part	-	-
Unigene20510_P1	GACN01037236	1.85097	Up	1.74e-12	2.14e-11	PREDICTED: uncharacterized protein At2g40430-like [Glycine max]	Solanum lycopersicum cDNA, clone: LEFL1077AE01, HTC in leaf	Uncharacterized protein At2g40430 OS=Arabidopsis thaliana GN=At2g40430 PE=1 SV=2	--	nucleolar protein 53	GO:0043231//intracellular membrane-bounded organelle	-	-
CL2588.Contig2_P1	GACN01006897	1.85045	Up	4.07e-09	3.35e-08	PREDICTED: serine/threonine-protein kinase At5g01020-like [Glycine max]	--	Serine/threonine-protein kinase At5g01020 OS=Arabidopsis thaliana GN=At5g01020 PE=1 SV=1	Serine/threonine protein kinase	interleukin-1 receptor-associated kinase 4 [EC:2.7.11.1]	-	GO:0016301//kinase activity	-
CL4066.Contig1_P1	GACN01010138	1.84991	Up	2.88e-12	3.39e-11	PREDICTED: probable protein phosphatase 2C 6-like [Glycine max]	Mesembryanthemum crystallinum clone Mpc2 protein phosphatase-2C (PP2C) mRNA, complete cds	Protein phosphatase 2C 56 OS=Arabidopsis thaliana GN=ABI1 PE=1 SV=2	Serine/threonine protein phosphatase	protein phosphatase 2C [EC:3.1.3.16]	-	-	GO:0010118//stomatal movement
Unigene1138_P1	GACN01018017	1.84991	Up	2.88e-12	3.39e-11	PREDICTED: uncharacterized protein LOC100306387 [Glycine max]	Solanum lycopersicum cDNA, clone: LEFL1022AA11, HTC in leaf	--	--	--	GO:0044464//cell part	-	-
Unigene6128_P1	GACN01022967	1.84989	Up	3.23e-13	5.09e-12	DnaJ homolog protein [Salix gilgiana] >gi|4589739|dbj|BAA76888.1| DnaJ homolog protein [Salix gilgiana]	Salix gilgiana premature mRNA for DnaJ homolog protein, complete cds	DnaJ protein homolog 2 OS=Allium porrum GN=LDJ2 PE=2 SV=1	DnaJ-class molecular chaperone with C-terminal Zn finger domain	DnaJ homolog subfamily A member 2	-	-	-
CL2470.Contig3_P1	GACN01006617	1.8488	Up	4.19e-05	0.000203062	PREDICTED: histidine protein methyltransferase 1 homolog [Brachypodium distachyon]	--	--	--	--	-	-	-
CL3129.Contig1_P1	GACN01008124	1.8488	Up	4.19e-05	0.000203085	--	--	--	--	--	-	-	-
Unigene10993_P1	GACN01027805	1.8488	Up	8.17e-09	6.53e-08	PREDICTED: pentatricopeptide repeat-containing protein At5g61370, mitochondrial-like [Glycine max]	Glycine max strain Williams 82 clone GM_WBb0033G13, complete sequence	Pentatricopeptide repeat-containing protein At5g61370, mitochondrial OS=Arabidopsis thaliana GN=At5g61370 PE=2 SV=1	--	--	GO:0043231//intracellular membrane-bounded organelle	-	-
Unigene2338_P1	GACN01019203	1.8488	Up	4.19e-05	0.000203109	Serine/threonine protein phosphatase 2A 55 kDa regulatory subunit B beta isoform [Medicago truncatula]	Solanum lycopersicum cDNA, clone: LEFL1025CG02, HTC in leaf	Serine/threonine protein phosphatase 2A 55 kDa regulatory subunit B alpha isoform OS=Arabidopsis thaliana GN=PP2AB1 PE=1 SV=2	--	protein phosphatase 2 (formerly 2A), regulatory subunit B	-	-	-
Unigene8738_P1	GACN01025569	1.84792	Up	3.86e-14	8.06e-13	phospholipid-translocating ATPase [Arabidopsis thaliana] >gi|5734708|gb|AAD49973.1|AC008075_6 Similar to gb|AF067820 ATPase II from Homo sapiens and is a member of PF|00122 E1-E2 ATPases family [Arabidopsis thaliana] >gi|332196709|gb|AEE34830.1| phospholipid-translocating ATPase [Arabidopsis thaliana]	Arabidopsis thaliana phospholipid-translocating ATPase (AT1G68710) mRNA, complete cds	Phospholipid-transporting ATPase 10 OS=Arabidopsis thaliana GN=ALA10 PE=1 SV=1	Cation transport ATPase	phospholipid-translocating ATPase [EC:3.6.3.1]	GO:0031224//intrinsic to membrane	-	-
Unigene2803_P1	GACN01019668	1.84771	Up	8.13e-14	1.6e-12	PREDICTED: serine/threonine protein phosphatase 2A 59 kDa regulatory subunit B' gamma isoform-like [Glycine max]	Vitis vinifera contig VV78X257511.3, whole genome shotgun sequence	Serine/threonine protein phosphatase 2A 57 kDa regulatory subunit B' theta isoform OS=Arabidopsis thaliana GN=B'THETA PE=2 SV=2	--	protein phosphatase 2 (formerly 2A), regulatory subunit B'	GO:0042579//microbody	-	-
CL677.Contig3_P1	GACN01002159	1.84752	Up	2.41e-13	4.04e-12	transducin/WD40 domain-containing protein-like protein [Arabidopsis thaliana] >gi|16226834|gb|AAL16275.1|AF428345_1 AT3g54190/F24B22_150 [Arabidopsis thaliana] >gi|332645676|gb|AEE79197.1| transducin/WD40 domain-containing protein-like protein [Arabidopsis thaliana]	Lotus japonicus cDNA, clone: LjFL1-057-DD11, HTC	--	--	--	-	-	-
Unigene8812_P1	GACN01025643	1.84701	Up	1.66e-08	1.29e-07	polynucleotide adenylyltransferase [Arabidopsis lyrata subsp. lyrata] >gi|297328320|gb|EFH58739.1| polynucleotide adenylyltransferase [Arabidopsis lyrata subsp. lyrata]	--	--	--	poly(A) polymerase [EC:2.7.7.19]	-	-	-
CL1871.Contig1_P1	GACN01005171	1.84605	Up	1.14e-13	2.15e-12	resistance gene analog NBS7 [Helianthus annuus]	--	TMV resistance protein N OS=Nicotiana glutinosa GN=N PE=1 SV=1	--	--	-	-	GO:0006952//defense response
Unigene12100_P1	GACN01028906	1.84605	Up	1.14e-13	2.14e-12	uncharacterized protein [Arabidopsis thaliana] >gi|30023712|gb|AAP13389.1| At1g55080 [Arabidopsis thaliana] >gi|332195062|gb|AEE33183.1| uncharacterized protein [Arabidopsis thaliana]	Medicago truncatula chromosome 8 clone mth2-10l24 map 9.500cM, complete sequence	Transcriptional corepressor LEUNIG OS=Arabidopsis thaliana GN=LUG PE=1 SV=2	Chromatin-associated proteins containing the HMG domain	E1A/CREB-binding protein [EC:2.3.1.48]	-	-	GO:0009987//cellular process
Unigene234_P1	GACN01017117	1.84534	Up	2.6e-13	4.29e-12	PREDICTED: uncharacterized protein LOC100820164 [Glycine max]	Vitis vinifera contig VV78X251216.6, whole genome shotgun sequence	Regulator of nonsense transcripts 1 homolog OS=Arabidopsis thaliana GN=UPF1 PE=1 SV=2	Superfamily I DNA and RNA helicases and helicase subunits	regulator of nonsense transcripts 1 [EC:3.6.4.-]	-	-	-
CL1141.Contig2_P1	GACN01003357	1.84505	Up	2.83e-11	2.84e-10	TIR_3 [Helianthus annuus]	Helianthus annuus cultivar SMF3 NBS-LRR resistance protein RS6-8 mRNA, partial cds	--	--	--	-	-	-
CL4278.Contig3_P1	GACN01010590	1.84505	Up	9.22e-05	0.000417267	CBL-interacting protein kinase 09 [Vitis vinifera]	Vitis vinifera CBL-interacting protein kinase 09 (CIPK09) mRNA, complete cds	CBL-interacting protein kinase 24 OS=Oryza sativa subsp. japonica GN=CIPK24 PE=1 SV=1	--	[EC:2.7.1.-]	-	-	-
Unigene10746_P1	GACN01027559	1.84505	Up	9.22e-05	0.000417402	pentatricopeptide repeat-containing protein [Arabidopsis thaliana] >gi|75170898|sp|Q9FIT7.1|PP442_ARATH RecName: Full=Pentatricopeptide repeat-containing protein At5g61990, mitochondrial; Flags: Precursor >gi|332010163|gb|AED97546.1| pentatricopeptide repeat-containing protein [Arabidopsis thaliana]	--	Pentatricopeptide repeat-containing protein At5g61990, mitochondrial OS=Arabidopsis thaliana GN=At5g61990 PE=2 SV=1	--	structure-specific endonuclease subunit SLX1 [EC:3.6.1.-]	-	-	-
Unigene12269_P1	GACN01029075	1.84505	Up	9.22e-05	0.000417312	--	--	--	--	--	-	-	-
Unigene19329_P1	GACN01036074	1.84505	Up	9.22e-05	0.000417357	PREDICTED: protein SPA1-RELATED 2-like [Glycine max]	--	Protein SPA1-RELATED 2 OS=Arabidopsis thaliana GN=SPA2 PE=1 SV=2	--	--	-	-	GO:0006464//protein modification process
Unigene7379_P1	GACN01022149	1.84505	Up	2.83e-11	2.84e-10	nam-like protein 14 [Petunia x hybrida]	--	--	--	--	-	-	-
Unigene8673_P1	GACN01024102	1.84505	Up	3.41e-08	2.56e-07	HD domain class transcription factor [Malus x domestica]	Malus baccata clone OLE6-3 NBS-LRR-like protein gene, partial cds	TMV resistance protein N OS=Nicotiana glutinosa GN=N PE=1 SV=1	--	disease resistance protein RPM1	-	GO:0005488//binding	-
Unigene5308_P1	GACN01024214	1.84505	Up	3.41e-08	2.56e-07	PREDICTED: similar to PLDP1 (PHOSPHOLIPASE D ZETA1); phospholipase D [Vitis vinifera]	PREDICTED: Vitis vinifera similar to PLDP1 (PHOSPHOLIPASE D ZETA1); phospholipase D (LOC100261987), mRNA	Phospholipase D p1 OS=Arabidopsis thaliana GN=PLDP1 PE=2 SV=1	Phosphatidylserine/phosphatidylglycerophosphate/cardiolipin synthases and related enzymes	phospholipase D [EC:3.1.4.4]	-	-	GO:0006644//phospholipid metabolic process
Unigene7266_P1	GACN01025504	1.84505	Up	9.22e-05	0.000417221	--	--	--	--	--	-	-	-
Unigene21465_P1	GACN01038190	1.84415	Up	0	0	PREDICTED: uncharacterized protein LOC100792166 [Glycine max]	Solanum lycopersicum chromosome 2 clone C02HBa0090O01, complete sequence	--	--	jumonji domain-containing protein 1 [EC:1.14.11.-]	-	GO:0046872//metal ion binding	-
CL5593.Contig3_P1	GACN01013070	1.84364	Up	5.23e-11	5.14e-10	zinc ion binding protein [Arabidopsis lyrata subsp. lyrata] >gi|297338781|gb|EFH69198.1| zinc ion binding protein [Arabidopsis lyrata subsp. lyrata]	Vitis vinifera contig VV78X233253.7, whole genome shotgun sequence	--	--	--	-	-	-
Unigene5_P1	GACN01016889	1.8429	Up	7.08e-08	5.11e-07	cc-nbs-lrr resistance protein [Populus trichocarpa] >gi|222844637|gb|EEE82184.1| cc-nbs-lrr resistance protein [Populus trichocarpa]	--	--	--	--	-	-	-
Unigene9233_P1	GACN01026063	1.8429	Up	7.08e-08	5.11e-07	PREDICTED: probable 39S ribosomal protein L45, mitochondrial-like [Glycine max]	PREDICTED: Vitis vinifera hypothetical protein LOC100244147 (LOC100244147), mRNA	--	--	--	-	-	-
CL27.Contig3_P1	GACN01000104	1.84207	Up	9.05e-13	1.21e-11	JHL07K02.10 [Jatropha curcas]	Ricinus communis aspartate semialdehyde dehydrogenase, putative, mRNA	Patellin-5 OS=Arabidopsis thaliana GN=PATL5 PE=1 SV=2	--	--	-	-	GO:0051234//establishment of localization
Unigene2723_P1	GACN01019588	1.84191	Up	0	0	PREDICTED: golgin candidate 1-like [Glycine max]	Arabidopsis thaliana golgin candidate 1 (GC1) mRNA, complete cds	Golgin candidate 1 OS=Arabidopsis thaliana GN=GC1 PE=2 SV=2	ATPase involved in DNA repair	kinesin family member 15	GO:0043231//intracellular membrane-bounded organelle	-	-
CL108.Contig2_P1	GACN01000334	1.84053	Up	0.000203976	0.00086039	Exocyst complex component [Medicago truncatula] >gi|355521484|gb|AET01938.1| Exocyst complex component [Medicago truncatula]	Populus trichocarpa clone ACSB309-C03, complete sequence	Exocyst complex component 5 OS=Arabidopsis thaliana GN=SEC10 PE=2 SV=2	--	--	GO:0016020//membrane	-	-
Unigene26642_P1	GACN01034608	1.84053	Up	0.000203976	0.000860216	PREDICTED: 1-aminocyclopropane-1-carboxylate oxidase homolog 1 [Glycine max]	--	--	--	--	-	-	GO:0012501//programmed cell death
Unigene2691_P1	GACN01034899	1.84053	Up	0.000203976	0.000860476	--	--	--	--	--	-	-	-
Unigene28623_P1	GACN01019137	1.84053	Up	6.55e-14	1.32e-12	PREDICTED: probable inactive leucine-rich repeat receptor-like protein kinase At3g03770-like [Glycine max]	Vitis vinifera contig VV78X089794.34, whole genome shotgun sequence	Probable inactive leucine-rich repeat receptor-like protein kinase At3g03770 OS=Arabidopsis thaliana GN=At3g03770 PE=2 SV=1	--	--	-	-	-
Unigene17836_P1	GACN01043332	1.84053	Up	7.14e-13	9.8e-12	esterase/lipase/thioesterase [Populus tremula]	Populus tremula isolate swl392-64E esterase/lipase/thioesterase gene, partial cds	--	Hydrolases of the alpha/beta superfamily		-	GO:0003824//catalytic activity	-
Unigene18133_P1	GACN01019556	1.84053	Up	1.48e-07	1.03e-06	copia LTR rider [Solanum lycopersicum] >gi|133711819|gb|ABO36636.1| copia LTR rider [Solanum lycopersicum]	--	Retrovirus-related Pol polyprotein from transposon TNT 1-94 OS=Nicotiana tabacum PE=2 SV=1	--	--	-	GO:0005488//binding	-
Unigene2272_P1	GACN01045303	1.84053	Up	0.000203976	0.000860303	PREDICTED: uncharacterized protein LOC100779720 [Glycine max]	--	--	--	--	-	-	-
Unigene7608_P1	GACN01024443	1.84053	Up	0.000203976	0.000860563	Pentatricopeptide repeat-containing protein [Medicago truncatula] >gi|355498244|gb|AES79447.1| Pentatricopeptide repeat-containing protein [Medicago truncatula]	--	Pentatricopeptide repeat-containing protein At4g28010 OS=Arabidopsis thaliana GN=At4g28010 PE=2 SV=1	--	nucleobase:cation symporter-1, NCS1 family	-	-	-
Unigene29916_P1	GACN01046591	1.83846	Up	1.33e-13	2.44e-12	--	--	--	--	--	-	-	-
Unigene7601_P1	GACN01024436	1.83846	Up	1.33e-13	2.43e-12	disease resistance protein SlVe2 precursor [Solanum lycopersicoides] >gi|33439500|gb|AAQ18799.1| disease resistance protein SlVe2 precursor [Solanum lycopersicoides]	--	Receptor-like protein 12 OS=Arabidopsis thaliana GN=RLP12 PE=2 SV=2	Leucine-rich repeat (LRR) protein	LRR receptor-like serine/threonine-protein kinase FLS2 [EC:2.7.11.1]	-	-	-
Unigene22795_P1	GACN01039500	1.83816	Up	5.03e-13	7.29e-12	PREDICTED: patatin group A-3-like [Glycine max]	Hevea brasiliensis mRNA for latex allergen (1438 bp)	Patatin-2-Kuras 2 OS=Solanum tuberosum GN=pat2-k2 PE=2 SV=1	Patatin	--	-	-	-
Unigene15827_P1	GACN01032614	1.83791	Up	1.87e-12	2.28e-11	PREDICTED: NAC domain-containing protein 100-like [Glycine max]	Arabidopsis thaliana chromosome 3, complete sequence	NAC domain-containing protein 100 OS=Arabidopsis thaliana GN=NAC100 PE=2 SV=1	--	--	-	-	-
Unigene16781_P1	GACN01033559	1.83791	Up	1.87e-12	2.28e-11	--	--	--	--	--	-	-	-
Unigene8158_P1	GACN01024992	1.83791	Up	3.13e-07	2.09e-06	C-5 cytosine-specific DNA methylase; Vacuolar protein sorting-associated protein [Medicago truncatula]	Vitis vinifera contig VV78X124551.9, whole genome shotgun sequence	--	--	--	-	-	GO:0033036
CL538.Contig1_P1	GACN01001767	1.83697	Up	7.12e-10	6.33e-09	PREDICTED: COP9 signalosome complex subunit 3-like isoform 2 [Glycine max]	Glycine max cDNA, clone: GMFL01-51-P19	COP9 signalosome complex subunit 3 OS=Arabidopsis thaliana GN=CSN3 PE=1 SV=2	--	COP9 signalosome complex subunit 3	GO:0043234//protein complex	-	-
Unigene21284_P1	GACN01038009	1.83613	Up	5.84e-14	1.19e-12	tm-1^GCR26 protein [Solanum lycopersicum] >gi|155676751|dbj|BAF75725.1| Tm-1 protein [Solanum lycopersicum]	Solanum lycopersicum tm-1^GCR26 mRNA for tm-1^GCR26 protein, complete cds	--	Predicted TIM-barrel enzyme, possibly a dioxygenase	--	-	-	-
CL1258.Contig2_P1	GACN01003682	1.83499	Up	6.66e-07	4.27e-06	PREDICTED: uncharacterized protein LOC100819940 [Glycine max]	Vitis vinifera contig VV78X010945.8, whole genome shotgun sequence	--	--	--	GO:0031410//cytoplasmic vesicle	-	-
Unigene2525_P1	GACN01019390	1.83499	Up	1.42e-09	1.22e-08	histone ubiquitination proteins group [Populus trichocarpa] >gi|222844236|gb|EEE81783.1| histone ubiquitination proteins group [Populus trichocarpa]	Populus trichocarpa histone ubiquitination proteins group (HUPA902), mRNA	E3 ubiquitin-protein ligase BRE1-like 1 OS=Arabidopsis thaliana GN=HUB1 PE=1 SV=1	ATPase involved in DNA repair	E3 ubiquitin-protein ligase BRE1 [EC:6.3.2.19]	-	-	-
Unigene4530_P1	GACN01021376	1.83499	Up	6.66e-07	4.27e-06	Ankyrin repeat-containing protein [Medicago truncatula] >gi|355518743|gb|AET00367.1| Ankyrin repeat-containing protein [Medicago truncatula]	--	Ankyrin repeat-containing protein At3g12360 OS=Arabidopsis thaliana GN=At3g12360 PE=2 SV=1	--	--	-	-	-
CL389.Contig2_P1	GACN01001348	1.83426	Up	0	0	PREDICTED: 6-phosphofructokinase 3-like [Glycine max]	Glycine max cDNA, clone: GMFL01-27-O06	6-phosphofructokinase 3 OS=Arabidopsis thaliana GN=PFK3 PE=1 SV=1	6-phosphofructokinase	6-phosphofructokinase [EC:2.7.1.11]	-	GO:0008443//phosphofructokinase activity	-
Unigene2173_P1	GACN01019038	1.83341	Up	9.93e-12	1.05e-10	Katanin p60 ATPase-containing subunit [Medicago truncatula] >gi|355480602|gb|AES61805.1| Katanin p60 ATPase-containing subunit [Medicago truncatula]	--	--	--	--	-	-	-
Unigene7588_P1	GACN01024423	1.83173	Up	1.43e-06	8.78e-06	PREDICTED: probable lysine-specific demethylase JMJ14-like [Glycine max]	Arabidopsis thaliana transcription factor jumonji and C5HC2 type zinc finger domain-containing protein (PKDM7D) mRNA, complete cds	Probable lysine-specific demethylase JMJ14 OS=Arabidopsis thaliana GN=JMJ14 PE=1 SV=1	--	--	-	-	-
CL191.Contig1_P1	GACN01000821	1.83036	Up	0	0	TIR-NBS-LRR type disease resistance protein [Arachis hypogaea]	--	--	Exonuclease III	--	-	GO:0004518//nuclease activity	-
CL7255.Contig2_P1	GACN01015945	1.82957	Up	0	0	PREDICTED: similar to octicosapeptide/Phox/Bem1p (PB1) domain-containing protein / tetratricopeptide repeat (TPR)-containing protein [Vitis vinifera]	Lotus japonicus genomic DNA, chromosome 4, clone: LjT39G20, TM0353a, complete sequence	--	--	--	-	-	-
CL823.Contig1_P1	GACN01002536	1.82957	Up	8.84e-14	1.71e-12	PREDICTED: EH domain-containing protein 1-like [Glycine max]	Arabidopsis thaliana AT3G20290 mRNA, complete cds, clone: RAFL21-86-N12	--	--	--	-	GO:0046872//metal ion binding	-
CL6607.Contig1_P1	GACN01014856	1.82932	Up	6.13e-14	1.24e-12	PREDICTED: uncharacterized protein LOC100809510 [Glycine max]	Ricinus communis conserved hypothetical protein, mRNA	--	--	--	-	-	-
Unigene458_P1	GACN01017340	1.8286	Up	2.5e-13	4.17e-12	--	--	--	--	--	-	-	-
Unigene29118_P1	GACN01045795	1.82804	Up	3.08e-06	1.81e-05	PREDICTED: ankyrin repeat domain-containing protein EMB506, chloroplastic-like [Glycine max]	Solanum lycopersicum cDNA, clone: LEFL2017O01, HTC in fruit	Ankyrin repeat domain-containing protein EMB506, chloroplastic OS=Arabidopsis thaliana GN=EMB506 PE=1 SV=1	FOG: Ankyrin repeat	26S proteasome non-ATPase regulatory subunit 10	-	-	GO:0003006//developmental process involved in reproduction
Unigene29728_P1	GACN01046403	1.82804	Up	1.33e-13	2.43e-12	uncharacterized protein [Arabidopsis thaliana] >gi|29028892|gb|AAO64825.1| At3g60680 [Arabidopsis thaliana] >gi|332646575|gb|AEE80096.1| uncharacterized protein [Arabidopsis thaliana]	--	--	--	structural maintenance of chromosome 1	-	-	-
CL2289.Contig1_P1	GACN01006197	1.82738	Up	0	0	PREDICTED: lysine-specific demethylase 5C-like [Glycine max]	Populus trichocarpa jumonji domain protein (JMJ911), mRNA	Probable lysine-specific demethylase ELF6 OS=Arabidopsis thaliana GN=ELF6 PE=1 SV=1	--	histone demethylase JARID1 [EC:1.14.11.-]	-	-	-
Unigene23760_P1	GACN01040465	1.82704	Up	0	0	protein phosphatase 2C [Solanum lycopersicum] >gi|46277128|gb|AAS86762.1| protein phosphatase 2C [Solanum lycopersicum]	Solanum lycopersicum cDNA, clone: LEFL1059BE12, HTC in leaf	Probable protein phosphatase 2C 39 OS=Arabidopsis thaliana GN=At3g15260 PE=2 SV=1	Serine/threonine protein phosphatase	protein phosphatase [EC:3.1.3.16]	-	-	-
Unigene10876_P1	GACN01027688	1.82602	Up	0	0	RecName: Full=Retrovirus-related Pol polyprotein from transposon TNT 1-94; Includes: RecName: Full=Protease; Includes: RecName: Full=Reverse transcriptase; Includes: RecName: Full=Endonuclease	Glycine max clone GM_WBb0073J13, complete sequence	Retrovirus-related Pol polyprotein from transposon TNT 1-94 OS=Nicotiana tabacum PE=2 SV=1	--	5'-3' exoribonuclease 2 [EC:3.1.13.-]	-	-	-
Unigene20513_P1	GACN01037239	1.82567	Up	0	0	enhanced disease susceptibility 1 [Vitis aestivalis]	--	--	--	--	-	-	-
Unigene14874_P1	GACN01031669	1.82531	Up	2.48e-08	1.89e-07	--	--	--	--	--	-	-	-
Unigene14075_P1	GACN01030872	1.82474	Up	2.08e-12	2.51e-11	PREDICTED: alpha-soluble NSF attachment protein-like [Glycine max]	Solanum lycopersicum chromosome 5 clone C05HBa0138J03, complete sequence	Alpha-soluble NSF attachment protein OS=Vitis vinifera PE=2 SV=1	--	--	-	-	GO:0015031//protein transport
CL151.Contig2_P1	GACN01000732	1.82385	Up	6.66e-06	3.71e-05	LRR receptor-like serine/threonine-protein kinase FEI [Medicago truncatula] >gi|355513227|gb|AES94850.1| LRR receptor-like serine/threonine-protein kinase FEI [Medicago truncatula]	Platanus x acerifolia kinase-like protein pac.Erf.10 gene, partial cds	Probable LRR receptor-like serine/threonine-protein kinase At3g47570 OS=Arabidopsis thaliana GN=At3g47570 PE=1 SV=1	Leucine-rich repeat (LRR) protein	LRR receptor-like serine/threonine-protein kinase EFR [EC:2.7.11.1]	-	GO:0005488//binding	-
Unigene24814_P1	GACN01018318	1.82385	Up	6.66e-06	3.71e-05	cyclic nucleotide-gated ion channel 1 [Arabidopsis thaliana] >gi|38502855|sp|O65717.1|CNGC1_ARATH RecName: Full=Cyclic nucleotide-gated ion channel 1; Short=AtCNGC1; AltName: Full=Cyclic nucleotide- and calmodulin-regulated ion channel 1 >gi|9757994|dbj|BAB08416.1| cyclic nucleotide-regulated ion channel [Arabidopsis thaliana] >gi|332008928|gb|AED96311.1| cyclic nucleotide-gated ion channel 1 [Ar…	Vitis vinifera contig VV78X018717.2, whole genome shotgun sequence	Cyclic nucleotide-gated ion channel 1 OS=Arabidopsis thaliana GN=CNGC1 PE=1 SV=1	--	cyclic nucleotide gated channel, other eukaryote	-	-	GO:0070838//divalent metal ion transport
Unigene5072_P1	GACN01041505	1.82385	Up	0	0	BSD domain-containing protein [Medicago truncatula] >gi|355480668|gb|AES61871.1| BSD domain-containing protein [Medicago truncatula]	--	--	--	--	-	-	-
Unigene1450_P1	GACN01021914	1.82385	Up	6.66e-06	3.71e-05	binding protein [Arabidopsis lyrata subsp. lyrata] >gi|297322263|gb|EFH52684.1| binding protein [Arabidopsis lyrata subsp. lyrata]	Populus trichocarpa clone Pop1-37M17, complete sequence	--	--	--	-	-	-
Unigene8400_P1	GACN01025234	1.82385	Up	6.66e-06	3.71e-05	--	--	--	--	--	-	-	-
Unigene27223_P1	GACN01043909	1.82233	Up	0	0	inter-alpha-trypsin inhibitor heavy chain-like protein [Arabidopsis thaliana] >gi|332191682|gb|AEE29803.1| inter-alpha-trypsin inhibitor heavy chain-like protein [Arabidopsis thaliana]	Vitis vinifera, whole genome shotgun sequence, contig VV78X033053.12, clone ENTAV 115	--	--	--	-	-	-
Unigene8371_P1	GACN01025205	1.82233	Up	5.2e-08	3.82e-07	--	--	--	--	--	-	-	-
Unigene29824_P1	GACN01016745	1.82154	Up	4.93e-10	4.46e-09	Beta-D-galactosidase [Medicago truncatula] >gi|357455013|ref|XP_003597787.1| Pentatricopeptide repeat-containing protein [Medicago truncatula] >gi|355486828|gb|AES68031.1| Beta-D-galactosidase [Medicago truncatula] >gi|355486835|gb|AES68038.1| Pentatricopeptide repeat-containing protein [Medicago truncatula]	Vitis vinifera, whole genome shotgun sequence, contig VV78X142082.8, clone ENTAV 115	Pentatricopeptide repeat-containing protein At3g16010 OS=Arabidopsis thaliana GN=At3g16010 PE=2 SV=1	--	nucleobase:cation symporter-1, NCS1 family	-	-	-
Unigene9600_P1	GACN01046499	1.82154	Up	4.93e-10	4.46e-09	protein-serine/threonine kinase [Nicotiana tabacum]	--	Probable leucine-rich repeat receptor-like serine/threonine-protein kinase At5g15730 OS=Arabidopsis thaliana GN=At5g15730 PE=2 SV=1	--	--	-	-	GO:0006464//protein modification process
CL7762.Contig1_P1	GACN01026430	1.82154	Up	4.93e-10	4.46e-09	phosphoprotein phosphatase inhibitor [Arabidopsis thaliana] >gi|15215638|gb|AAK91364.1| AT5g52200/F17P19_10 [Arabidopsis thaliana] >gi|21435989|gb|AAM51572.1| AT5g52200/F17P19_10 [Arabidopsis thaliana] >gi|332008799|gb|AED96182.1| phosphoprotein phosphatase inhibitor [Arabidopsis thaliana]	Solanum lycopersicum cDNA, clone: LEFL2009K08, HTC in fruit	--	--	--	-	-	-
Unigene21272_P1	GACN01037997	1.82049	Up	6.55e-14	1.32e-12	PREDICTED: uncharacterized protein At5g41620-like [Glycine max]	Lotus japonicus cDNA, clone: LjFL1-039-DA04, HTC	Uncharacterized protein At5g41620 OS=Arabidopsis thaliana GN=At5g41620 PE=1 SV=2	Chromosome segregation ATPases	arginine and glutamate-rich protein 1	-	-	-
CL6387.Contig2_P1	GACN01005598	1.81905	Up	1.45e-05	7.62e-05	PREDICTED: translation initiation factor eIF-2B subunit beta-like [Glycine max]	Arabidopsis thaliana AT3G07300 mRNA, complete cds, clone: RAFL23-31-F17	--	--	translation initiation factor eIF-2B subunit beta	-	-	-
CL6954.Contig1_P1	GACN01014470	1.81905	Up	1.45e-05	7.63e-05	RecName: Full=B2 protein >gi|297889|emb|CAA51078.1| B2 protein [Daucus carota]	D.carota mRNA for B2 protein	B2 protein OS=Daucus carota PE=2 SV=1	--	--	-	-	-
Unigene1886_P1	GACN01015435	1.81905	Up	1.1e-07	7.76e-07	glycosyltransferase [Populus trichocarpa] >gi|222867096|gb|EEF04227.1| glycosyltransferase [Populus trichocarpa]	Solanum lycopersicum cDNA, clone: LEFL2020J19, HTC in fruit	Probable galacturonosyltransferase 13 OS=Arabidopsis thaliana GN=GAUT13 PE=2 SV=1	--	alpha-1,4-galacturonosyltransferase [EC:2.4.1.43]	-	-	-
CL2046.Contig3_P1	GACN01031914	1.81905	Up	1.45e-05	7.63e-05	PREDICTED: uncharacterized protein LOC100814916 [Glycine max]	Vitis vinifera, whole genome shotgun sequence, contig VV78X144482.4, clone ENTAV 115	--	--	--	GO:0016020//membrane	-	-
Unigene15120_P1	GACN01018751	1.81905	Up	1.1e-07	7.76e-07	peptidylprolyl isomerase [Arabidopsis thaliana] >gi|15982872|gb|AAL09783.1| AT4g25340/T30C3_20 [Arabidopsis thaliana] >gi|23506115|gb|AAN28917.1| At4g25340/T30C3_20 [Arabidopsis thaliana] >gi|332659643|gb|AEE85043.1| peptidylprolyl isomerase [Arabidopsis thaliana]	Helianthus annuus clone HA10-38 putative immunophilin/FKBP-type peptidyl-prolyl cis-trans isomerase mRNA, partial cds	FK506-binding protein 2 OS=Vicia faba GN=FKBP15 PE=1 SV=1	FKBP-type peptidyl-prolyl cis-trans isomerases 1	FK506-binding nuclear protein [EC:5.2.1.8]	-	-	-
Unigene5495_P1	GACN01022334	1.81905	Up	1.45e-05	7.62e-05	E3 ubiquitin-protein ligase BAH1 [Arabidopsis thaliana] >gi|75337576|sp|Q9SRX9.1|BAH1_ARATH RecName: Full=E3 ubiquitin-protein ligase BAH1; AltName: Full=Protein BENZOIC ACID HYPERSENSITIVE 1; AltName: Full=Protein NITROGEN LIMITATION ADAPTATION >gi|66865896|gb|AAY57582.1| RING finger family protein [Arabidopsis thaliana] >gi|208879542|gb|ACI31316.1| At1g02860 [Arabidopsis thaliana] >gi|332189364…	Ricinus communis ubiquitin-protein ligase, putative, mRNA	E3 ubiquitin-protein ligase BAH1 OS=Arabidopsis thaliana GN=BAH1 PE=1 SV=1	--	--	-	-	GO:0010035//response to inorganic substance
Unigene7836_P1	GACN01024671	1.81905	Up	1.45e-05	7.63e-05	--	--	--	--	--	-	-	-
Unigene9265_P1	GACN01026095	1.81905	Up	1.1e-07	7.76e-07	Cyclin/Brf1-like TBP-binding protein [Arabidopsis thaliana] >gi|332641235|gb|AEE74756.1| Cyclin/Brf1-like TBP-binding protein [Arabidopsis thaliana]	--	--	Transcription initiation factor TFIIIB, Brf1 subunit/Transcription initiation factor TFIIB	transcription factor IIIB 90 kDa subunit	-	-	-
CL528.Contig4_P1	GACN01001352	1.81544	Up	2.33e-07	1.58e-06	unnamed protein product [Vitis vinifera]	--	--	--	--	-	-	-
CL392.Contig1_P1	GACN01001731	1.81544	Up	2.33e-07	1.58e-06	calcium-dependent protein kinase 1 [Panax ginseng]	Cicer arietinum calcium-dependent calmodulin-independent protein kinase isoform 1 (CDPK1) mRNA, complete cds	Calcium-dependent protein kinase OS=Daucus carota PE=2 SV=2	Serine/threonine protein kinase	calcium-dependent protein kinase [EC:2.7.11.1]	-	GO:0046872//metal ion binding	-
Unigene3205_P1	GACN01020066	1.81434	Up	1.36e-13	2.48e-12	--	--	--	--	--	-	-	-
Unigene2573_P1	GACN01019438	1.8137	Up	2.36e-13	3.98e-12	PREDICTED: uncharacterized protein LOC100789737 [Glycine max]	Vitis vinifera, whole genome shotgun sequence, contig VV78X248809.22, clone ENTAV 115	--	--	--	-	-	-
Unigene26348_P1	GACN01007650	1.81349	Up	3.18e-05	0.000156667	transducin/WD40 domain-containing protein [Arabidopsis thaliana] >gi|332643000|gb|AEE76521.1| transducin/WD40 domain-containing protein [Arabidopsis thaliana]	Lycopersicon esculentum clone 133865R, mRNA sequence	Eukaryotic translation initiation factor 3 subunit I OS=Arabidopsis thaliana GN=TIF3I1 PE=2 SV=2	FOG: WD40 repeat	U3 small nucleolar RNA-associated protein 12	-	-	-
CL2920.Contig1_P1	GACN01011759	1.81349	Up	3.18e-05	0.000156685	PREDICTED: probable methyltransferase PMT26-like [Glycine max]	Glycine max cDNA, clone: GMFL01-06-I21	Probable methyltransferase PMT26 OS=Arabidopsis thaliana GN=At5g64030 PE=1 SV=1	--	--	GO:0043231//intracellular membrane-bounded organelle	-	-
CL4888.Contig1_P1	GACN01043039	1.81349	Up	1.39e-12	1.75e-11	JMS10C05.4 [Jatropha curcas]	Glycine max cDNA, clone: GMFL01-38-O20	--	Predicted membrane GTPase involved in stress response	GTP-binding protein	-	GO:0008135//translation factor activity, nucleic acid binding	-
Unigene2892_P1	GACN01019757	1.81349	Up	3.18e-05	0.000156704	uncharacterized protein [Arabidopsis thaliana] >gi|332643968|gb|AEE77489.1| uncharacterized protein [Arabidopsis thaliana]	--	Protein ycf2 (Fragment) OS=Oenothera picensis GN=ycf2 PE=3 SV=1	AAA ATPase containing von Willebrand factor type A (vWA) domain	nuclear pore complex protein Nup62	-	-	-
Unigene28982_P1	GACN01045661	1.80901	Up	4.32e-13	6.45e-12	vacuolar malate transmembrane transporter [Malus x domestica]	Malus x domestica vacuolar malate transmembrane transporter mRNA, complete cds	Tonoplast dicarboxylate transporter OS=Arabidopsis thaliana GN=TDT PE=2 SV=2	Di- and tricarboxylate transporters	solute carrier family 13 (sodium-dependent dicarboxylate transporter), member 2/3/5	-	-	-
Unigene26191_P1	GACN01042882	1.80886	Up	9.77e-13	1.29e-11	PREDICTED: uncharacterized protein LOC100806904 [Glycine max]	Oryza sativa Japonica Group Os06g0635200 (Os06g0635200) mRNA, complete cds	--	--	--	-	-	-
Unigene20668_P1	GACN01037394	1.80837	Up	7.31e-14	1.46e-12	unnamed protein product [Vitis vinifera]	--	--	--	--	-	-	-
CL5277.Contig1_P1	GACN01012460	1.80698	Up	1.82e-08	1.41e-07	resistance gene analog PU3 [Helianthus annuus]	Helianthus annuus clone BAC 242G9 TIR_1 pseudogene, complete sequence; TIR_2 gene, complete cds; retrotransposon Ty1/Copia, large subunit ribosomal RNA gene, and retrotransposon Ty1/Copia, complete sequence; TIR_3 gene, complete cds; retrotransposon Ty3/Gypsy, complete sequence; and retrotransposon Ty3/Gypsy, partial sequence	TMV resistance protein N OS=Nicotiana glutinosa GN=N PE=1 SV=1	--	--	-	-	-
CL5406.Contig1_P1	GACN01012700	1.80698	Up	6.98e-05	0.000323923	PREDICTED: chaperone protein dnaJ 72-like [Glycine max]	--	Chaperone protein dnaJ 72 OS=Arabidopsis thaliana GN=ATJ72 PE=2 SV=1	DnaJ-class molecular chaperone with C-terminal Zn finger domain	molecular chaperone DnaJ	-	-	-
Unigene14519_P1	GACN01016488	1.80698	Up	5.6e-13	7.95e-12	PREDICTED: transcription factor bHLH145-like [Glycine max]	Vitis vinifera contig VV78X018809.10, whole genome shotgun sequence	Transcription factor SAC51 OS=Arabidopsis thaliana GN=SAC51 PE=2 SV=1	--	--	-	-	-
Unigene22162_P1	GACN01031316	1.80698	Up	6.98e-05	0.000323816	--	--	--	--	--	-	-	-
Unigene29702_P1	GACN01038881	1.80698	Up	6.98e-05	0.000323852	S-locus lectin protein kinase family protein [Arabidopsis lyrata subsp. lyrata] >gi|297335705|gb|EFH66122.1| S-locus lectin protein kinase family protein [Arabidopsis lyrata subsp. lyrata]	--	G-type lectin S-receptor-like serine/threonine-protein kinase At1g11330 OS=Arabidopsis thaliana GN=At1g11330 PE=1 SV=3	--	--	-	GO:0005488//binding	-
Unigene4285_P1	GACN01046377	1.80698	Up	1.07e-06	6.7e-06	copia-type polyprotein [Arabidopsis thaliana] >gi|13872710|emb|CAC37622.1| polyprotein [Arabidopsis thaliana]	Lotus japonicus genomic DNA, chromosome 3, clone: LjT02C15, TM0948, complete sequence	Retrovirus-related Pol polyprotein from transposon TNT 1-94 OS=Nicotiana tabacum PE=2 SV=1	--	5'-3' exoribonuclease 2 [EC:3.1.13.-]	-	GO:0005488//binding	-
Unigene5480_P1	GACN01021134	1.80698	Up	6.98e-05	0.000323959	PREDICTED: uncharacterized protein LOC100775984 [Glycine max]	--	--	--	--	-	-	-
CL7589.Contig1_P1	GACN01022319	1.80698	Up	6.98e-05	0.000323887	unnamed protein product [Vitis vinifera]	--	--	--	--	-	GO:0003676//nucleic acid binding	-
CL242.Contig1_P1	GACN01000959	1.80491	Up	6.3e-13	8.79e-12	TIR-NBS-LRR resistance-like protein RGC151 [Helianthus annuus]	--	Disease resistance protein RGA2 OS=Solanum bulbocastanum GN=RGA2 PE=1 SV=1	--	--	-	-	-
Unigene7622_P1	GACN01024457	1.80328	Up	3.85e-08	2.88e-07	Os03g0803800 [Oryza sativa Japonica Group] >gi|113550084|dbj|BAF13527.1| Os03g0803800 [Oryza sativa Japonica Group]	--	--	--	--	-	-	-
CL2578.Contig2_P1	GACN01006870	1.80273	Up	9.59e-13	1.27e-11	TMV resistance protein N [Medicago truncatula] >gi|355484046|gb|AES65249.1| TMV resistance protein N [Medicago truncatula]	--	TMV resistance protein N OS=Nicotiana glutinosa GN=N PE=1 SV=1	--	--	-	-	-
CL4175.Contig1_P1	GACN01010375	1.80251	Up	3.02e-13	4.84e-12	callose synthase 7 [Arabidopsis thaliana] >gi|334302882|sp|Q9SHJ3.3|CALS7_ARATH RecName: Full=Callose synthase 7; AltName: Full=1,3-beta-glucan synthase; AltName: Full=Protein GLUCAN SYNTHASE-LIKE 7 >gi|332189872|gb|AEE27993.1| callose synthase 7 [Arabidopsis thaliana]	Arabidopsis thaliana callose synthase 7 (GSL07) mRNA, complete cds	Callose synthase 7 OS=Arabidopsis thaliana GN=CALS7 PE=2 SV=3	--	callose synthase [EC:2.4.1.-]	GO:0043234//protein complex	-	-
Unigene844_P1	GACN01017725	1.80242	Up	4.32e-13	6.46e-12	MADS domain protein [Gerbera hybrid cultivar]	Gerbera hybrida ORF1 and grcd2 gene for MADS domain protein	Developmental protein SEPALLATA 1 OS=Arabidopsis thaliana GN=SEP1 PE=1 SV=2	Regulator of arginine metabolism and related MADS box-containing transcription factors	MADS-box transcription factor, plant	-	-	-
Unigene17277_P1	GACN01034055	1.80198	Up	3.04e-11	3.05e-10	PREDICTED: phosphatidylinositol-4-phosphate 5-kinase 9-like [Glycine max]	Vitis vinifera contig VV78X131919.6, whole genome shotgun sequence	Phosphatidylinositol-4-phosphate 5-kinase 9 OS=Arabidopsis thaliana GN=PIP5K9 PE=1 SV=2	Uncharacterized protein conserved in bacteria	1-phosphatidylinositol-4-phosphate 5-kinase [EC:2.7.1.68]	-	GO:0016301//kinase activity	-
Unigene534_P1	GACN01017416	1.80198	Up	2.32e-06	1.39e-05	--	--	--	--	--	-	-	-
Unigene26300_P1	GACN01042991	1.80115	Up	0	0	DNAJ heat shock N-terminal domain-containing protein [Arabidopsis lyrata subsp. lyrata] >gi|297328434|gb|EFH58853.1| DNAJ heat shock N-terminal domain-containing protein [Arabidopsis lyrata subsp. lyrata]	Arabidopsis lyrata subsp. lyrata DNAJ heat shock N-terminal domain-containing protein, mRNA	DnaJ protein homolog 2 OS=Allium porrum GN=LDJ2 PE=2 SV=1	DnaJ-class molecular chaperone with C-terminal Zn finger domain	protein disulfide-isomerase A6 [EC:5.3.4.1]	GO:0044432//endoplasmic reticulum part	-	-
CL5233.Contig2_P1	GACN01012387	1.8009	Up	1.46e-09	1.26e-08	dentin sialophosphoprotein-related protein [Arabidopsis thaliana] >gi|30696196|ref|NP_851176.1| dentin sialophosphoprotein-related protein [Arabidopsis thaliana] >gi|334188342|ref|NP_001190523.1| dentin sialophosphoprotein-related protein [Arabidopsis thaliana] >gi|332008842|gb|AED96225.1| dentin sialophosphoprotein-related protein [Arabidopsis thaliana] >gi|332008843|gb|AED96226.1| dentin sialop…	--	--	--	--	-	-	-
Unigene8150_P1	GACN01024984	1.8009	Up	2.18e-13	3.74e-12	D-galacturonic acid reductase 1 [Actinidia deliciosa]	Fragaria x ananassa probable aldo-keto reductase superfamily member mRNA, complete cds	Probable NAD(P)H-dependent oxidoreductase 2 OS=Oryza sativa subsp. japonica GN=Os10g0113100 PE=2 SV=1	Aldo/keto reductases, related to diketogulonate reductase	alcohol dehydrogenase (NADP+) [EC:1.1.1.2]	-	GO:0016616//oxidoreductase activity, acting on the CH-OH group of donors, NAD or NADP as acceptor	-
Unigene14073_P1	GACN01030870	1.79989	Up	0	0	uncharacterized protein [Arabidopsis thaliana] >gi|44681336|gb|AAS47608.1| At3g51100 [Arabidopsis thaliana] >gi|45773864|gb|AAS76736.1| At3g51100 [Arabidopsis thaliana] >gi|332645228|gb|AEE78749.1| uncharacterized protein [Arabidopsis thaliana]	Glycine max clone gmw2-53i18, complete sequence	--	--	--	-	-	-
CL412.Contig4_P1	GACN01003088	1.79924	Up	0.000154259	0.000666456	Pentatricopeptide repeat-containing protein [Medicago truncatula] >gi|355487065|gb|AES68268.1| Pentatricopeptide repeat-containing protein [Medicago truncatula]	--	Pentatricopeptide repeat-containing protein At5g08305 OS=Arabidopsis thaliana GN=PCMP-E105 PE=2 SV=1	--	--	-	-	-
Unigene19465_P1	GACN01007464	1.79924	Up	0.000154259	0.000666732	--	--	--	--	--	-	-	-
Unigene27017_P1	GACN01001404	1.79924	Up	0.000154259	0.000667007	TBC1 domain family member [Medicago truncatula] >gi|355510441|gb|AES91583.1| TBC1 domain family member [Medicago truncatula]	PREDICTED: Vitis vinifera hypothetical protein LOC100260961 (LOC100260961), mRNA	--	--	--	-	-	-
Unigene595_P1	GACN01018446	1.79924	Up	0.000154259	0.000666869	immediate-early fungal elicitor protein CMPG1 [Petroselinum crispum] >gi|14582202|gb|AAK69402.1|AF274565_1 immediate-early fungal elicitor protein CMPG1 [Petroselinum crispum]	--	U-box domain-containing protein 21 OS=Arabidopsis thaliana GN=PUB21 PE=2 SV=1	--	--	-	-	-
CL1036.Contig1_P1	GACN01036207	1.79924	Up	0.000154259	0.000666594	--	--	--	--	--	-	-	-
CL2837.Contig1_P1	GACN01038898	1.79924	Up	0.000154259	0.0006668	unnamed protein product [Vitis vinifera]	--	--	--	--	-	-	-
Unigene1578_P1	GACN01043706	1.79924	Up	8.17e-08	5.86e-07	--	--	--	--	--	-	-	-
Unigene22180_P1	GACN01020185	1.79924	Up	0.000154259	0.000667076	PREDICTED: BTB/POZ domain-containing protein At5g41330-like [Glycine max]	--	BTB/POZ domain-containing protein At5g41330 OS=Arabidopsis thaliana GN=At5g41330 PE=2 SV=1	--	--	-	-	-
Unigene3324_P1	GACN01017477	1.79924	Up	0.000154259	0.000666525	PREDICTED: uncharacterized protein LOC100833544 [Brachypodium distachyon]	--	--	--	--	-	-	-
Unigene7578_P1	GACN01024413	1.79924	Up	8.17e-08	5.86e-07	--	--	--	--	--	-	-	-
Unigene7787_P1	GACN01024622	1.79924	Up	0.000154259	0.000666663	PREDICTED: uncharacterized aarF domain-containing protein kinase 1-like isoform 2 [Glycine max]	Arabidopsis lyrata subsp. lyrata ATP binding protein, mRNA	--	--	aarF domain-containing kinase	-	-	-
Unigene827_P1	GACN01017708	1.79924	Up	0.000154259	0.000666938	PREDICTED: uncharacterized protein LOC100795315 [Glycine max]	--	--	--	--	-	-	-
CL538.Contig3_P1	GACN01001769	1.79752	Up	3.05e-09	2.54e-08	PREDICTED: COP9 signalosome complex subunit 3-like isoform 1 [Glycine max]	Glycine max cDNA, clone: GMFL01-51-P19	COP9 signalosome complex subunit 3 OS=Arabidopsis thaliana GN=CSN3 PE=1 SV=2	--	COP9 signalosome complex subunit 3	GO:0043234//protein complex	-	-
CL4956.Contig2_P1	GACN01011889	1.79689	Up	1.26e-12	1.6e-11	PREDICTED: probable leucine-rich repeat receptor-like protein kinase At5g49770-like [Glycine max]	Vitis vinifera cv. Cabernet-Sauvignon sequence from clone VVCS1H026N20 in linkage group 8, complete sequence	Probable leucine-rich repeat receptor-like protein kinase At5g49770 OS=Arabidopsis thaliana GN=At5g49770 PE=2 SV=1	Serine/threonine protein kinase	protein brassinosteroid insensitive 1 [EC:2.7.10.1 2.7.11.1]	-	-	GO:0006464//protein modification process
Unigene14303_P1	GACN01031100	1.79684	Up	0	0	Beta-amylase [Medicago truncatula] >gi|355483052|gb|AES64255.1| Beta-amylase [Medicago truncatula]	Gunnera manicata beta-amylase mRNA, complete cds	Inactive beta-amylase 9 OS=Arabidopsis thaliana GN=BAM9 PE=2 SV=1	--	beta-amylase [EC:3.2.1.2]	-	-	-
Unigene19425_P1	GACN01036168	1.79633	Up	5.03e-06	2.86e-05	--	--	--	--	--	-	-	-
Unigene23457_P1	GACN01040162	1.79633	Up	5.03e-06	2.86e-05	unnamed protein product [Vitis vinifera]	--	--	--	poly(A)-specific ribonuclease [EC:3.1.13.4]	-	-	-
Unigene27910_P1	GACN01044591	1.79633	Up	5.03e-06	2.86e-05	PREDICTED: uncharacterized protein LOC100797485 [Glycine max]	Brassica rapa subsp. pekinensis clone KBrH015N11, complete sequence	--	--	--	-	-	-
Unigene11400_P1	GACN01028211	1.7948	Up	0	0	PREDICTED: mitochondrial carnitine/acylcarnitine carrier protein CACL-like [Glycine max]	--	Mitochondrial carnitine/acylcarnitine carrier-like protein OS=Arabidopsis thaliana GN=BOU PE=1 SV=1	--	solute carrier family 25 (mitochondrial carnitine/acylcarnitine transporter), member 20/29	GO:0031224//intrinsic to membrane	-	-
Unigene6758_P1	GACN01023597	1.7948	Up	4.41e-13	6.58e-12	protein kinase-like protein [Arabidopsis thaliana] >gi|332193964|gb|AEE32085.1| protein kinase-like protein [Arabidopsis thaliana]	Arabidopsis thaliana protein kinase-like protein (AT1G45160) mRNA, complete cds	Serine/threonine-protein kinase AtPK1/AtPK6 OS=Arabidopsis thaliana GN=ATPK1 PE=1 SV=1	Serine/threonine protein kinase	microtubule-associated serine/threonine kinase [EC:2.7.11.1]	-	-	-
Unigene26773_P1	GACN01043463	1.79428	Up	4.24e-14	8.8e-13	PREDICTED: uncharacterized protein LOC100784560 [Glycine max]	Lycopersicon esculentum clone 133617F, mRNA sequence	--	Uncharacterized protein conserved in bacteria	--	GO:0005743//mitochondrial inner membrane	-	-
CL4718.Contig1_P1	GACN01011457	1.79386	Up	6.39e-09	5.17e-08	PREDICTED: cytochrome P450 704C1-like [Brachypodium distachyon]	Vitis vinifera contig VV78X231344.6, whole genome shotgun sequence	Cytochrome P450 704C1 OS=Pinus taeda GN=CYP704C1 PE=2 SV=1	Cytochrome P450	[EC:1.14.-.-]	-	GO:0016491//oxidoreductase activity	-
CL5025.Contig1_P1	GACN01008334	1.79242	Up	7.25e-13	9.95e-12	PREDICTED: uncharacterized protein LOC100779823 [Glycine max]	Solanum lycopersicum cDNA, clone: LEFL2003CF06, HTC in fruit	--	--	microspherule protein 1	-	-	-
CL3229.Contig1_P1	GACN01012004	1.79242	Up	7.25e-13	9.95e-12	--	--	--	--	--	-	-	-
Unigene20490_P1	GACN01037216	1.79192	Up	4.04e-14	8.39e-13	PREDICTED: AP-2 complex subunit mu-like [Glycine max]	Picea glauca clone GQ03808_O20 mRNA sequence	--	--	AP-2 complex subunit mu-1	GO:0005905//coated pit	-	-
Unigene25133_P1	GACN01041824	1.7918	Up	1.78e-13	3.14e-12	PREDICTED: sorting nexin-2-like [Glycine max]	Solanum lycopersicum cDNA, clone: LEFL2003DA07, HTC in fruit	--	Phox homology (PX) domain protein	--	-	-	-
Unigene28557_P1	GACN01045237	1.78991	Up	0	0	PREDICTED: uncharacterized protein LOC100799367 [Glycine max]	Ricinus communis conserved hypothetical protein, mRNA	--	--	transcription elongation factor S-II	-	GO:0005488//binding	-
Unigene7162_P1	GACN01022015	1.78991	Up	1.1e-05	5.9e-05	S-locus lectin protein kinase family protein [Arabidopsis lyrata subsp. lyrata] >gi|297318627|gb|EFH49049.1| S-locus lectin protein kinase family protein [Arabidopsis lyrata subsp. lyrata]	--	G-type lectin S-receptor-like serine/threonine-protein kinase At4g03230 OS=Arabidopsis thaliana GN=At4g03230 PE=2 SV=3	--	--	-	GO:0005488//binding	-
Unigene915_P1	GACN01024000	1.78991	Up	5.14e-10	4.63e-09	Dual specificity protein phosphatase [Medicago truncatula] >gi|355524600|gb|AET05054.1| Dual specificity protein phosphatase [Medicago truncatula]	Vitis vinifera contig VV78X094877.6, whole genome shotgun sequence	--	--	--	-	-	GO:0009642//response to light intensity
Unigene5173_P1	GACN01017796	1.78991	Up	1.1e-05	5.9e-05	--	--	--	--	--	-	-	-
Unigene23363_P1	GACN01040068	1.78687	Up	4.29e-11	4.25e-10	PREDICTED: uncharacterized protein LOC100782313 [Glycine max]	Solanum lycopersicum cDNA, clone: LEFL2006I15, HTC in fruit	--	--	--	-	-	-
Unigene25903_P1	GACN01042594	1.78663	Up	5.73e-14	1.17e-12	SOL1 protein [Arabidopsis thaliana] >gi|29561768|emb|CAD87767.1| SOL1 protein [Arabidopsis thaliana]	Solanum lycopersicum cDNA, clone: LEFL2002BE05, HTC in fruit	--	--	carboxypeptidase D [EC:3.4.17.22]	-	-	-
Unigene2187_P1	GACN01019052	1.78654	Up	0	0	PREDICTED: uncharacterized protein LOC100798194 [Glycine max]	Solanum lycopersicum cDNA, clone: LEFL2006H13, HTC in fruit	--	--	--	-	-	-
Unigene29075_P1	GACN01045752	1.78635	Up	1.07e-09	9.33e-09	--	PREDICTED: Vitis vinifera hypothetical protein LOC100257420 (LOC100257420), mRNA	--	--	--	-	-	-
Unigene2036_P1	GACN01018901	1.78561	Up	2.86e-08	2.17e-07	protein kinase family protein [Glycine max] >gi|223452335|gb|ACM89495.1| protein kinase family protein [Glycine max]	Glycine max clone cw59 protein kinase family protein mRNA, complete cds	Probable receptor-like serine/threonine-protein kinase At5g57670 OS=Arabidopsis thaliana GN=At5g57670 PE=2 SV=1	Serine/threonine protein kinase	somatic embryogenesis receptor kinase 4 [EC:2.7.10.1 2.7.11.1]	-	-	-
CL690.Contig2_P1	GACN01002198	1.78481	Up	0	0	calcium-dependent protein kinase 8 [Nicotiana tabacum]	Nicotiana tabacum calcium-dependent protein kinase 8 mRNA, complete cds	Calcium-dependent protein kinase 32 OS=Arabidopsis thaliana GN=CPK32 PE=1 SV=1	Serine/threonine protein kinase	calcium-dependent protein kinase [EC:2.7.11.1]	GO:0043231//intracellular membrane-bounded organelle	-	-
Unigene17458_P1	GACN01034234	1.7847	Up	0	0	heat shock factor [Nicotiana tabacum]	Lotus japonicus cDNA, clone: LjFL2-003-CD09, HTC	Heat stress transcription factor A-4a OS=Arabidopsis thaliana GN=HSFA4A PE=2 SV=1	Heat shock transcription factor	--	-	-	-
Unigene21435_P1	GACN01038160	1.78447	Up	3.96e-12	4.51e-11	aldose 1-epimerase family protein [Arabidopsis lyrata subsp. lyrata] >gi|297310347|gb|EFH40771.1| aldose 1-epimerase family protein [Arabidopsis lyrata subsp. lyrata]	Solanum lycopersicum cDNA, clone: LEFL1092BD11, HTC in leaf	Putative glucose-6-phosphate 1-epimerase OS=Cenchrus ciliaris PE=2 SV=1	Uncharacterized enzymes related to aldose 1-epimerase	glucose-6-phosphate 1-epimerase [EC:5.1.3.15]	-	-	-
Unigene29148_P1	GACN01045825	1.78447	Up	8.08e-07	5.13e-06	PREDICTED: BTB/POZ domain-containing protein At1g04390-like [Glycine max]	--	BTB/POZ domain-containing protein At1g04390 OS=Arabidopsis thaliana GN=At1g04390 PE=2 SV=3	--	--	-	GO:0005488//binding	-
CL2518.Contig1_P1	GACN01006716	1.78365	Up	8.76e-11	8.45e-10	Multiple myeloma tumor-associated protein-like protein [Medicago truncatula] >gi|355515217|gb|AES96840.1| Multiple myeloma tumor-associated protein-like protein [Medicago truncatula]	Solanum lycopersicum cDNA, clone: LEFL1075AA12, HTC in leaf	H/ACA ribonucleoprotein complex subunit 4 OS=Arabidopsis thaliana GN=NAP57 PE=1 SV=1	Pseudouridine synthase	ATP-dependent RNA helicase DDX46/PRP5 [EC:3.6.4.13]	-	-	-
Unigene10622_P1	GACN01027436	1.78365	Up	8.76e-11	8.45e-10	SAC domain-containing protein 8 [Arabidopsis thaliana] >gi|1657619|gb|AAB18128.1| G5p [Arabidopsis thaliana] >gi|31415733|gb|AAP49841.1| SAC domain protein 8 [Arabidopsis thaliana] >gi|332645328|gb|AEE78849.1| SAC domain-containing protein 8 [Arabidopsis thaliana]	Solanum lycopersicum cDNA, clone: LEFL1080DB12, HTC in leaf	--	Phosphoinositide polyphosphatase (Sac family)	--	-	-	-
CL1981.Contig2_P1	GACN01005449	1.78253	Up	2.4e-05	0.000121566	PREDICTED: uncharacterized protein LOC100779629 [Glycine max]	Vitis vinifera contig VV78X138990.3, whole genome shotgun sequence	--	Phosphopantothenoylcysteine synthetase/decarboxylase	translation initiation factor 5B	-	-	-
CL3670.Contig3_P1	GACN01009275	1.78253	Up	2.4e-05	0.000121581	uncharacterized protein [Arabidopsis thaliana] >gi|332197865|gb|AEE35986.1| uncharacterized protein [Arabidopsis thaliana]	Medicago truncatula chromosome 5 clone mte1-68g1, COMPLETE SEQUENCE	--	--	--	-	-	-
Unigene4954_P1	GACN01021797	1.78253	Up	2.4e-05	0.000121551	AT5G23670 [Arabidopsis thaliana]	Vitis vinifera contig VV78X249828.9, whole genome shotgun sequence	--	7-keto-8-aminopelargonate synthetase and related enzymes	serine palmitoyltransferase [EC:2.3.1.50]	-	-	-
Unigene26592_P1	GACN01043282	1.78153	Up	7.67e-12	8.23e-11	PREDICTED: DNA ligase 4-like [Glycine max]	Arabidopsis thaliana DNA ligase 4 (ATLIG4) mRNA, complete cds	DNA ligase 4 OS=Arabidopsis thaliana GN=LIG4 PE=1 SV=1	ATP-dependent DNA ligase	DNA ligase 4 [EC:6.5.1.1]	-	-	GO:0006259//DNA metabolic process
Unigene253_P1	GACN01017136	1.78092	Up	6.11e-08	4.46e-07	TIR-NBS-LRR resistance-like protein RGC151 [Helianthus annuus]	--	TMV resistance protein N OS=Nicotiana glutinosa GN=N PE=1 SV=1	--	--	-	GO:0005488//binding	-
Unigene28000_P1	GACN01044681	1.77892	Up	2.5e-13	4.17e-12	jumonji domain protein [Populus trichocarpa] >gi|222840866|gb|EEE78413.1| jumonji domain protein [Populus trichocarpa]	Vitis vinifera contig VV78X062341.4, whole genome shotgun sequence	Probable lysine-specific demethylase ELF6 OS=Arabidopsis thaliana GN=ELF6 PE=1 SV=1	--	histone demethylase JARID1 [EC:1.14.11.-]	-	-	GO:0009743//response to carbohydrate stimulus
CL1496.Contig2_P1	GACN01004253	1.77841	Up	1.75e-06	1.06e-05	PREDICTED: probable lysine-specific demethylase JMJ14-like [Glycine max]	--	Probable lysine-specific demethylase JMJ14 OS=Arabidopsis thaliana GN=JMJ14 PE=1 SV=1	--	histone demethylase JARID1 [EC:1.14.11.-]	GO:0043231//intracellular membrane-bounded organelle	-	-
CL3396.Contig2_P1	GACN01008696	1.77841	Up	1.75e-06	1.06e-05	Putative retroelement [Oryza sativa Japonica Group]	--	--	--	all-trans-nonaprenyl-diphosphate synthase [EC:2.5.1.84 2.5.1.85]	-	-	-
Unigene13451_P1	GACN01030248	1.77841	Up	1.75e-06	1.06e-05	--	--	--	--	--	-	-	-
Unigene17500_P1	GACN01034276	1.77841	Up	1.53e-11	1.58e-10	--	--	--	--	--	-	-	-
CL421.Contig1_P1	GACN01001427	1.77713	Up	3.89e-13	5.9e-12	TIR-NBS-LRR resistance-like protein RGC151 [Helianthus annuus]	Helianthus annuus TIR-NBS-LRR resistance-like protein RGC151 mRNA, complete cds	TMV resistance protein N OS=Nicotiana glutinosa GN=N PE=1 SV=1	--	disease resistance protein RPM1	-	GO:0005488//binding	-
Unigene2936_P1	GACN01019801	1.77678	Up	1.37e-13	2.49e-12	PREDICTED: uncharacterized protein LOC100810674 [Glycine max]	Vitis vinifera contig VV78X228931.20, whole genome shotgun sequence	Proline-rich receptor-like protein kinase PERK1 OS=Arabidopsis thaliana GN=PERK1 PE=1 SV=1	--	--	-	-	-
CL5153.Contig1_P1	GACN01012253	1.7744	Up	4.97e-14	1.03e-12	xyloglucan endotransglucosylase/hydrolase 14 [Actinidia deliciosa]	Actinidia deliciosa xyloglucan endotransglucosylase/hydrolase 14 mRNA, complete cds	Probable xyloglucan endotransglucosylase/hydrolase protein 30 OS=Arabidopsis thaliana GN=XTH30 PE=2 SV=2	Beta-glucanase/Beta-glucan synthetase	xyloglucan:xyloglucosyl transferase [EC:2.4.1.207]	-	-	-
Unigene6595_P1	GACN01023434	1.77427	Up	3.25e-13	5.12e-12	starch branching enzyme [Ipomoea batatas]	Solanum tuberosum mRNA for starch branching enzyme II, sequence SBE A-1	1,4-alpha-glucan-branching enzyme 2, chloroplastic/amyloplastic OS=Zea mays GN=SBE1 PE=1 SV=1	1,4-alpha-glucan branching enzyme	1,4-alpha-glucan branching enzyme [EC:2.4.1.18]	-	-	-
CL7460.Contig2_P1	GACN01001081	1.77396	Up	8.75e-14	1.7e-12	Thymus-specific serine protease [Medicago truncatula] >gi|355513457|gb|AES95080.1| Thymus-specific serine protease [Medicago truncatula]	Vitis vinifera, whole genome shotgun sequence, contig VV78X137706.5, clone ENTAV 115	Probable serine protease EDA2 OS=Arabidopsis thaliana GN=EDA2 PE=2 SV=2	--	lysosomal Pro-X carboxypeptidase [EC:3.4.16.2]	-	-	-
CL748.Contig2_P1	GACN01016272	1.77396	Up	5.27e-05	0.000250764	PREDICTED: isoamylase 3, chloroplastic-like [Glycine max]	PREDICTED: Vitis vinifera similar to isoamylase-type starch-debranching enzyme 3 (LOC100255802), mRNA	Isoamylase 3, chloroplastic OS=Arabidopsis thaliana GN=ISA3 PE=1 SV=2	Type II secretory pathway, pullulanase PulA and related glycosidases	glycogen operon protein GlgX [EC:3.2.1.-]	-	GO:0016798//hydrolase activity, acting on glycosyl bonds	-
Unigene6825_P1	GACN01002333	1.77396	Up	1e-08	7.96e-08	SGT1 [Nicotiana attenuata]	Solanum lycopersicum cDNA, clone: LEFL1097CB03, HTC in leaf	Protein SGT1 homolog B OS=Arabidopsis thaliana GN=SGT1B PE=1 SV=1	FOG: TPR repeat	suppressor of G2 allele of SKP1	-	-	-
CL289.Contig1_P1	GACN01019080	1.77396	Up	1e-08	7.96e-08	PREDICTED: uncharacterized protein LOC100799132 [Glycine max]	Vitis vinifera contig VV78X263984.4, whole genome shotgun sequence	--	--	--	-	-	-
Unigene2215_P1	GACN01023664	1.77396	Up	5.27e-05	0.000250736	leucine-rich repeat family protein [Arabidopsis lyrata subsp. lyrata] >gi|297329778|gb|EFH60197.1| leucine-rich repeat family protein [Arabidopsis lyrata subsp. lyrata]	--	--	--	--	-	-	-
Unigene13736_P1	GACN01030533	1.77307	Up	1.6e-13	2.84e-12	EDS1 [Nicotiana tabacum]	--	--	--	--	-	-	-
Unigene19658_P1	GACN01036396	1.77303	Up	3.96e-13	5.98e-12	Os10g0483400 [Oryza sativa Japonica Group] >gi|113639494|dbj|BAF26799.1| Os10g0483400 [Oryza sativa Japonica Group]	Vitis vinifera contig VV78X072712.12, whole genome shotgun sequence	Cysteine-rich receptor-like protein kinase 2 OS=Arabidopsis thaliana GN=CRK2 PE=2 SV=1	Serine/threonine protein kinase	[EC:2.7.1.-]	-	-	-
Unigene7684_P1	GACN01024519	1.77263	Up	7.87e-10	6.98e-09	PREDICTED: uncharacterized protein LOC100795265 [Glycine max]	Populus trichocarpa predicted protein, mRNA	--	--	--	-	-	-
Unigene27259_P1	GACN01043945	1.77226	Up	4.93e-14	1.02e-12	multidrug resistance protein ABC transporter family [Populus trichocarpa] >gi|222847620|gb|EEE85167.1| multidrug resistance protein ABC transporter family [Populus trichocarpa]	Taraxacum officinale TO57-3 (To57-3) mRNA, partial cds	ABC transporter C family member 3 OS=Arabidopsis thaliana GN=ABCC3 PE=1 SV=1	ABC-type multidrug transport system, ATPase and permease components	ATP-binding cassette, subfamily C (CFTR/MRP), member 2	-	-	-
Unigene8837_P1	GACN01025668	1.7716	Up	3.8e-06	2.2e-05	PREDICTED: uncharacterized protein LOC100783243 [Glycine max]	--	--	--	--	-	-	-
CL3601.Contig1_P1	GACN01009123	1.7708	Up	8.13e-14	1.6e-12	protein kinase MK6 [Mesembryanthemum crystallinum]	Solanum lycopersicum cDNA, clone: LEFL1096DD04, HTC in leaf	Serine/threonine-protein kinase AtPK1/AtPK6 OS=Arabidopsis thaliana GN=ATPK1 PE=1 SV=1	Serine/threonine protein kinase	serine/threonine kinase 38 [EC:2.7.11.1]	-	-	GO:0006464//protein modification process
Unigene26120_P1	GACN01042811	1.7708	Up	1.07e-13	2.03e-12	PREDICTED: uncharacterized protein LOC100814409 [Glycine max]	--	Ankyrin repeat-containing protein At3g12360 OS=Arabidopsis thaliana GN=At3g12360 PE=2 SV=1	--	--	-	GO:0004672//protein kinase activity	-
Unigene5298_P1	GACN01034030	1.76915	Up	2.14e-08	1.64e-07	Anion exchanger family protein [Medicago truncatula] >gi|355492487|gb|AES73690.1| Anion exchanger family protein [Medicago truncatula]	--	Probable boron transporter 6 OS=Arabidopsis thaliana GN=BOR6 PE=2 SV=2	--	--	GO:0016020//membrane	-	-
Unigene17252_P1	GACN01022139	1.76915	Up	2.14e-08	1.64e-07	--	Vitis vinifera contig VV78X078254.11, whole genome shotgun sequence	--	--	--	-	-	-
Unigene9546_P1	GACN01026376	1.76843	Up	1.66e-09	1.42e-08	--	--	--	--	--	-	-	-
Unigene12905_P1	GACN01029710	1.76755	Up	0	0	CBL-interacting protein kinase 13 [Vitis vinifera]	Vitis vinifera CBL-interacting protein kinase 13 (CIPK13) mRNA, complete cds	CBL-interacting protein kinase 2 OS=Oryza sativa subsp. japonica GN=CIPK2 PE=2 SV=1	Serine/threonine protein kinase	[EC:2.7.1.-]	-	-	-
CL2395.Contig1_P1	GACN01006431	1.76745	Up	1.11e-11	1.17e-10	PREDICTED: golgin candidate 2-like [Glycine max]	Populus EST from severe drought-stressed leaves	Golgin candidate 2 OS=Arabidopsis thaliana GN=GC2 PE=1 SV=1	Chromosome segregation ATPases	structural maintenance of chromosome 2	-	-	-
CL303.Contig1_P1	GACN01001113	1.76745	Up	0	0	tir-nbs-lrr resistance protein [Populus trichocarpa] >gi|222857434|gb|EEE94981.1| tir-nbs-lrr resistance protein [Populus trichocarpa]	--	TMV resistance protein N OS=Nicotiana glutinosa GN=N PE=1 SV=1	--	--	-	GO:0005488//binding	-
CL6552.Contig1_P1	GACN01014763	1.76523	Up	0	0	DNAJ heat shock N-terminal domain-containing protein [Arabidopsis thaliana] >gi|334187308|ref|NP_001190960.1| DNAJ heat shock N-terminal domain-containing protein [Arabidopsis thaliana] >gi|4914427|emb|CAB43630.1| dnaJ-like protein [Arabidopsis thaliana] >gi|7270898|emb|CAB80578.1| dnaJ-like protein [Arabidopsis thaliana] >gi|18086431|gb|AAL57670.1| AT4g39150/T22F8_50 [Arabidopsis thaliana] >gi|2…	Solanum lycopersicum cDNA, clone: LEFL1047CD08, HTC in leaf	Chaperone protein dnaJ 10 OS=Arabidopsis thaliana GN=ATJ10 PE=2 SV=2	DnaJ-class molecular chaperone	DnaJ homolog subfamily A member 2	-	GO:0005515//protein binding	-
Unigene10751_P1	GACN01027564	1.76443	Up	2.43e-13	4.06e-12	malate transporter [Malus x domestica]	Populus trichocarpa sodium-dicarboxylate cotransporter, mRNA	Tonoplast dicarboxylate transporter OS=Arabidopsis thaliana GN=TDT PE=2 SV=2	Di- and tricarboxylate transporters	solute carrier family 13 (sodium-dependent dicarboxylate transporter), member 2/3/5	-	-	-
CL2484.Contig3_P1	GACN01006649	1.76391	Up	5.97e-14	1.21e-12	YA4 [Antirrhinum majus]	Solanum lycopersicum cDNA, clone: LEFL1087BC03, HTC in leaf	Nuclear transcription factor Y subunit A-9 OS=Arabidopsis thaliana GN=NFYA9 PE=2 SV=1	CCAAT-binding factor, subunit B	nuclear transcription factor Y, alpha	-	-	-
CL3392.Contig2_P1	GACN01006905	1.76391	Up	0.000116259	0.000515418	uncharacterized protein LOC100527583 [Glycine max]	--	RING-H2 finger protein ATL52 OS=Arabidopsis thaliana GN=ATL52 PE=2 SV=1	RING-finger-containing ubiquitin ligase	E3 ubiquitin-protein ligase RNF115/126 [EC:6.3.2.19]	-	GO:0005488//binding	-
Unigene15535_P1	GACN01008686	1.76391	Up	2.06e-12	2.49e-11	--	--	--	--	--	-	-	-
Unigene17361_P1	GACN01013964	1.76391	Up	0.000116259	0.000515472	N-acetylglucosaminyltransferase I [Nicotiana tabacum]	Solanum tuberosum partial mRNA for N-acetylglucosaminyltransferase I (GntI gene), clone A6	Alpha-1,3-mannosyl-glycoprotein 2-beta-N-acetylglucosaminyltransferase OS=Arabidopsis thaliana GN=GNTI PE=1 SV=1	--	alpha-1,3-mannosyl-glycoprotein beta-1,2-N-acetylglucosaminyltransferase [EC:2.4.1.101]	-	-	-
Unigene2477_P1	GACN01016644	1.76391	Up	6.09e-07	3.92e-06	NN mitogen-activated protein kinase [Nicotiana tabacum]	Glycine max with no lysine kinase (WNK12) mRNA, complete cds	Probable serine/threonine-protein kinase WNK4 OS=Arabidopsis thaliana GN=WNK4 PE=1 SV=1	Serine/threonine protein kinase	serine/threonine-protein kinase WNK1 [EC:2.7.11.1]	-	-	-
Unigene8911_P1	GACN01032327	1.76391	Up	8.28e-06	4.54e-05	--	--	--	--	--	-	-	-
CL2592.Contig1_P1	GACN01033127	1.76391	Up	8.28e-06	4.54e-05	PREDICTED: probable protein phosphatase 2C 4-like [Glycine max]	Solanum lycopersicum cDNA, clone: LEFL2027K07, HTC in fruit	Probable protein phosphatase 2C 23 OS=Arabidopsis thaliana GN=PLL4 PE=2 SV=1	--	--	-	GO:0004721//phosphoprotein phosphatase activity	-
CL6104.Contig1_P1	GACN01034138	1.76391	Up	4.58e-08	3.39e-07	PREDICTED: tetratricopeptide repeat protein 7A-like [Glycine max]	Ricinus communis o-linked n-acetylglucosamine transferase, ogt, putative, mRNA	--	--	--	-	GO:0005515//protein binding	-
CL7695.Contig2_P1	GACN01019342	1.76391	Up	8.88e-15	1.97e-13	PREDICTED: uncharacterized protein LOC100804062 [Glycine max]	Solanum lycopersicum cDNA, clone: LEFL1029AF05, HTC in leaf	--	--	--	-	-	-
Unigene16345_P1	GACN01017349	1.76391	Up	2.77e-10	2.56e-09	Os10g0170600 [Oryza sativa Japonica Group] >gi|31430424|gb|AAP52341.1| hAT family dimerisation domain containing protein [Oryza sativa Japonica Group] >gi|255679241|dbj|BAF26148.2| Os10g0170600 [Oryza sativa Japonica Group]	Vitis vinifera contig VV78X102487.10, whole genome shotgun sequence	Putative AC transposase OS=Zea mays PE=2 SV=2	--	--	-	GO:0005488//binding	-
Unigene467_P1	GACN01021928	1.76391	Up	8.28e-06	4.55e-05	Palmitoyltransferase PFA4 [Medicago truncatula] >gi|355499873|gb|AES81076.1| Palmitoyltransferase PFA4 [Medicago truncatula]	Ricinus communis zinc finger protein, putative, mRNA	Probable S-acyltransferase At5g05070 OS=Arabidopsis thaliana GN=At5g05070 PE=2 SV=1	Uncharacterized protein containing DHHC-type Zn finger	--	GO:0016020//membrane	-	-
Unigene5086_P1	GACN01017480	1.76391	Up	6.09e-07	3.92e-06	PREDICTED: hypothetical protein [Vitis vinifera] >gi|296082233|emb|CBI21238.3| unnamed protein product [Vitis vinifera]	--	--	--	integrator complex subunit 7	-	-	-
Unigene598_P1	GACN01024482	1.76391	Up	8.28e-06	4.54e-05	--	--	--	--	--	-	-	-
Unigene7647_P1	GACN01025017	1.76391	Up	0.000116259	0.000515527	callose synthase 5 [Arabidopsis thaliana]	Beta vulgaris clone SB3, complete sequence	Callose synthase 5 OS=Arabidopsis thaliana GN=CALS5 PE=1 SV=1	--	callose synthase [EC:2.4.1.-]	GO:0043234//protein complex	-	-
Unigene8183_P1	GACN01025344	1.76391	Up	0.000116259	0.000515636	AT2G30990 [Arabidopsis thaliana]	--	--	--	--	-	-	-
Unigene8510_P1	GACN01025741	1.76391	Up	0.000116259	0.000515582	--	--	--	--	--	-	-	-
CL6026.Contig2_P1	GACN01013842	1.76371	Up	1.29e-12	1.63e-11	PREDICTED: glucan endo-1,3-beta-glucosidase 14-like [Glycine max]	Vitis vinifera contig VV78X024731.4, whole genome shotgun sequence	Glucan endo-1,3-beta-glucosidase 14 OS=Arabidopsis thaliana GN=At2g27500/F10A12.18 PE=1 SV=2	--	--	-	-	-
Unigene6137_P1	GACN01022976	1.76305	Up	0	0	inositol oxygenase 1 [Arabidopsis thaliana] >gi|75154124|sp|Q8L799.1|MIOX1_ARATH RecName: Full=Inositol oxygenase 1; AltName: Full=Myo-inositol oxygenase 1; Short=AtMIOX1; Short=MI oxygenase 1 >gi|332191053|gb|AEE29174.1| inositol oxygenase 1 [Arabidopsis thaliana]	Solanum lycopersicum cDNA, clone: LEFL3153B08, HTC in root	Inositol oxygenase 1 OS=Arabidopsis thaliana GN=MIOX1 PE=2 SV=1	--	inositol oxygenase [EC:1.13.99.1]	-	-	-
Unigene6549_P1	GACN01023388	1.76264	Up	0	0	PREDICTED: vacuolar protein sorting-associated protein 32 homolog 2-like [Glycine max]	Lycopersicon esculentum clone 134156F, mRNA sequence	Vacuolar protein sorting-associated protein 32 homolog 2 OS=Arabidopsis thaliana GN=VPS32.2 PE=1 SV=1	--	charged multivesicular body protein 4	-	-	-
Unigene23522_P1	GACN01040227	1.76233	Up	1.02e-13	1.94e-12	PREDICTED: LOW QUALITY PROTEIN: conserved oligomeric Golgi complex subunit 3-like [Glycine max]	Arabidopsis thaliana sec34-like protein (AT1G73430) mRNA, complete cds	--	--	--	-	-	GO:0015031//protein transport
Unigene27956_P1	GACN01044637	1.76112	Up	5.64e-14	1.16e-12	gag-pol polyprotein [Glycine max]	--	Uncharacterized mitochondrial protein AtMg00820 OS=Arabidopsis thaliana GN=AtMg00820 PE=4 SV=1	--	exopolyphosphatase [EC:3.6.1.11]	-	GO:0046872//metal ion binding	-
Unigene27930_P1	GACN01044611	1.76016	Up	4.68e-11	4.61e-10	PREDICTED: dr1-associated corepressor-like [Glycine max]	Arabidopsis thaliana nuclear factor Y, subunit C11 (NF-YC11) mRNA, complete cds	--	Class 2 transcription repressor NC2, alpha subunit (DRAP1 homolog)	replication factor C subunit 1	-	-	-
CL812.Contig2_P1	GACN01002504	1.75938	Up	5.57e-14	1.14e-12	PREDICTED: uncharacterized protein LOC100786963 [Glycine max]	Solanum lycopersicum chromosome 2 clone C02HBa0175O20, complete sequence	70 kDa peptidyl-prolyl isomerase OS=Triticum aestivum GN=FKBP70 PE=1 SV=1	FOG: TPR repeat	DnaJ homolog subfamily C member 7	-	-	-
CL1959.Contig1_P1	GACN01005392	1.7582	Up	0	0	mid1-complementing activity 1 [Nicotiana tabacum]	Vitis vinifera contig VV78X033590.17, whole genome shotgun sequence	Protein MID1-COMPLEMENTING ACTIVITY 1 OS=Arabidopsis thaliana GN=MCA1 PE=2 SV=1	--	--	-	-	-
Unigene6234_P1	GACN01023073	1.75758	Up	2.92e-13	4.74e-12	PREDICTED: uncharacterized protein LOC100778459 [Glycine max]	Vitis vinifera, whole genome shotgun sequence, contig VV78X204097.10, clone ENTAV 115	E3 ubiquitin-protein ligase BRE1-like 2 OS=Oryza sativa subsp. japonica GN=BRE1B PE=2 SV=1	ATPase involved in DNA repair	E3 ubiquitin-protein ligase BRE1 [EC:6.3.2.19]	-	-	-
Unigene13664_P1	GACN01030461	1.75734	Up	0	0	Ser/Thr protein kinase [Lotus japonicus]	Solanum lycopersicum cDNA, clone: LEFL1031BB11, HTC in leaf	Serine/threonine-protein kinase AtPK1/AtPK6 OS=Arabidopsis thaliana GN=ATPK1 PE=1 SV=1	Serine/threonine protein kinase	serine/threonine kinase 38 [EC:2.7.11.1]	-	-	GO:0006464//protein modification process
Unigene19181_P1	GACN01035926	1.75699	Up	1.32e-06	8.15e-06	leucine-rich repeat family protein [Arabidopsis lyrata subsp. lyrata] >gi|297336944|gb|EFH67361.1| leucine-rich repeat family protein [Arabidopsis lyrata subsp. lyrata]	--	Probable leucine-rich repeat receptor-like protein kinase At2g33170 OS=Arabidopsis thaliana GN=At2g33170 PE=2 SV=1	--	LRR receptor-like serine/threonine-protein kinase FLS2 [EC:2.7.11.1]	GO:0044464//cell part	-	-
Unigene2853_P1	GACN01019718	1.75617	Up	9.77e-11	9.4e-10	PREDICTED: chaperone protein dnaJ 10-like [Glycine max]	PREDICTED: Vitis vinifera hypothetical protein LOC100267597 (LOC100267597), mRNA	Chaperone protein dnaJ 10 OS=Arabidopsis thaliana GN=ATJ10 PE=2 SV=2	--	--	-	-	GO:0044267//cellular protein metabolic process
CL5590.Contig1_P1	GACN01013062	1.75569	Up	0	0	PREDICTED: uncharacterized protein LOC100787865 [Glycine max]	Medicago truncatula clone mth2-24f16, complete sequence	--	--	--	-	-	-
CL3338.Contig4_P1	GACN01008580	1.75514	Up	1.81e-05	9.36e-05	MAR-binding protein [Nicotiana tabacum]	Nicotiana tabacum MARBPF mRNA for MAR-binding protein, complete cds	Probable nucleolar protein 5-2 OS=Arabidopsis thaliana GN=NOP5-2 PE=2 SV=1	Protein implicated in ribosomal biogenesis, Nop56p homolog	nucleolar protein 58	-	-	-
CL3603.Contig3_P1	GACN01009130	1.75514	Up	1.24e-09	1.08e-08	PREDICTED: uncharacterized protein LOC100809696 [Glycine max]	Vitis vinifera contig VV78X002034.6, whole genome shotgun sequence	T-complex protein 1 subunit gamma OS=Thalassiosira weissflogii PE=2 SV=1	Chaperonin GroEL (HSP60 family)	1-phosphatidylinositol-3-phosphate 5-kinase [EC:2.7.1.150]	-	-	-
Unigene16991_P1	GACN01033769	1.75514	Up	1.81e-05	9.36e-05	PREDICTED: uncharacterized protein LOC100809116 isoform 2 [Glycine max]	Vitis vinifera, whole genome shotgun sequence, contig VV78X027577.4, clone ENTAV 115	--	--	--	-	GO:0016301//kinase activity	-
Unigene17679_P1	GACN01034455	1.75514	Up	1.81e-05	9.36e-05	PREDICTED: uncharacterized protein LOC100803849 [Glycine max]	Populus trichocarpa clone POP025-E19, complete sequence	--	--	BRCA1-associated RING domain protein 1 [EC:6.3.2.19]	-	GO:0005488//binding	-
Unigene30107_P1	GACN01046782	1.75451	Up	5.97e-14	1.21e-12	ER degradation-enhancing alpha-mannosidase-like protein [Medicago truncatula] >gi|355509970|gb|AES91112.1| ER degradation-enhancing alpha-mannosidase-like protein [Medicago truncatula]	Populus trichocarpa clone POP037-E17, complete sequence	Probable alpha-mannosidase I MNS5 OS=Arabidopsis thaliana GN=MNS5 PE=2 SV=1	--	ER degradation enhancer, mannosidase alpha-like 1	-	GO:0046872//metal ion binding	-
Unigene23656_P1	GACN01040361	1.75379	Up	0	0	PREDICTED: uncharacterized protein LOC100801978 [Glycine max]	Populus trichocarpa clone JGIACSB13-L10, complete sequence	--	--	--	-	-	-
CL536.Contig1_P1	GACN01001760	1.75246	Up	0	0	t-complex polypeptide 1 [Bruguiera sexangula]	Bruguiera sexangula bstcp-1 mRNA for t-complex polypeptide 1, complete cds	T-complex protein 1 subunit alpha OS=Arabidopsis thaliana GN=CCT1 PE=2 SV=1	Chaperonin GroEL (HSP60 family)	T-complex protein 1 subunit alpha	-	-	GO:0044267//cellular protein metabolic process
CL5510.Contig2_P1	GACN01005259	1.75194	Up	2.12e-07	1.45e-06	PREDICTED: uncharacterized protein LOC100777881 [Glycine max]	Glycine max strain Williams 82 clone GM_WBb0118K16, complete sequence	Retrovirus-related Pol polyprotein from transposon TNT 1-94 OS=Nicotiana tabacum PE=2 SV=1	--	all-trans-nonaprenyl-diphosphate synthase [EC:2.5.1.84 2.5.1.85]	-	GO:0046872//metal ion binding	-
Unigene11265_P1	GACN01012902	1.75194	Up	2.12e-07	1.44e-06	--	--	--	--	--	-	-	-
CL1914.Contig1_P1	GACN01028076	1.75194	Up	2.12e-07	1.45e-06	RNase L inhibitor protein-like protein [Arabidopsis thaliana] >gi|332004106|gb|AED91489.1| RNase L inhibitor protein-like protein [Arabidopsis thaliana]	Arabidopsis thaliana RNase L inhibitor protein-like protein (AT5G10070) mRNA, complete cds	--	Uncharacterized conserved protein	pre-rRNA-processing protein TSR3	GO:0043231//intracellular membrane-bounded organelle	-	-
Unigene12901_P1	GACN01029706	1.75149	Up	0	0	NAD(P)H-quinone oxidoreductase subunit K [Medicago truncatula] >gi|355507100|gb|AES88242.1| NAD(P)H-quinone oxidoreductase subunit K [Medicago truncatula]	Lactuca sativa cultivar Salinas chloroplast, complete genome	NAD(P)H-quinone oxidoreductase subunit K, chloroplastic OS=Helianthus annuus GN=ndhK PE=3 SV=1	NADH:ubiquinone oxidoreductase 20 kD subunit and related Fe-S oxidoreductases	NADH dehydrogenase I subunit K [EC:1.6.5.3]	-	-	-
Unigene13662_P1	GACN01030459	1.75099	Up	0	0	pseudo-response regulator 7 [Castanea sativa]	--	--	--	pseudo-response regulator 7	-	-	-
Unigene10129_P1	GACN01026955	1.75074	Up	2.98e-12	3.5e-11	WD-repeat protein-like protein [Medicago truncatula] >gi|355518664|gb|AET00288.1| WD-repeat protein-like protein [Medicago truncatula]	Zea mays clone 399134 mRNA sequence	Guanine nucleotide-binding protein subunit beta-like protein OS=Chlamydomonas reinhardtii GN=GBLP PE=2 SV=1	FOG: WD40 repeat	COMPASS component SWD3	-	-	-
Unigene26878_P1	GACN01043568	1.75042	Up	0	0	autophagy-related protein 2 [Arabidopsis thaliana]	Vitis vinifera contig VV78X267626.5, whole genome shotgun sequence	--	--	--	-	-	-
Unigene17222_P1	GACN01034000	1.75028	Up	2.64e-09	2.21e-08	--	--	--	--	--	-	-	-
Unigene28209_P1	GACN01044889	1.75028	Up	2.64e-09	2.21e-08	PREDICTED: uncharacterized protein LOC100809590 [Glycine max]	Vitis vinifera, whole genome shotgun sequence, contig VV78X162978.2, clone ENTAV 115	--	--	mTERF domain-containing protein, mitochondrial	-	-	-
Unigene11097_P1	GACN01027909	1.74926	Up	8.08e-14	1.59e-12	PREDICTED: UPF0559 protein v1g247787-like [Glycine max]	Solanum lycopersicum cDNA, clone: LEFL3139B10, HTC in root	--	--	--	-	-	-
Unigene9468_P1	GACN01026298	1.74926	Up	3.46e-11	3.45e-10	HD domain class transcription factor [Malus x domestica]	--	TMV resistance protein N OS=Nicotiana glutinosa GN=N PE=1 SV=1	--	--	-	-	GO:0006952//defense response
Unigene2489_P1	GACN01019354	1.74861	Up	1.21e-12	1.55e-11	histidine kinase 3 [Betula pendula]	Betula pendula histidine kinase 3 (HK3) mRNA, partial cds	Histidine kinase 3 OS=Arabidopsis thaliana GN=AHK3 PE=1 SV=1	Signal transduction histidine kinase	arabidopsis histidine kinase 2/3/4 (cytokinin receptor) [EC:2.7.13.3]	-	-	-
CL4175.Contig3_P1	GACN01010377	1.74809	Up	3.45e-08	2.59e-07	PREDICTED: callose synthase 7-like [Glycine max]	Vitis vinifera contig VV78X061432.11, whole genome shotgun sequence	Callose synthase 7 OS=Arabidopsis thaliana GN=CALS7 PE=2 SV=3	--	callose synthase [EC:2.4.1.-]	GO:0043234//protein complex	-	-
Unigene9738_P1	GACN01026566	1.747	Up	0	0	PREDICTED: uncharacterized protein LOC100787224 [Glycine max]	Vitis vinifera contig VV78X171703.6, whole genome shotgun sequence	--	--	--	-	-	-
CL1819.Contig1_P1	GACN01005049	1.74505	Up	4.59e-07	3e-06	anthocyanidin 3-O-glucoside-6''-O-malonyltransferase [Chrysanthemum x morifolium]	Dahlia variabilis putative malonyl CoA:anthocyanidin 3-O-glucoside-6''-O-malonyltransferase mRNA, complete cds	Malonyl-coenzyme A:anthocyanin 3-O-glucoside-6''-O-malonyltransferase OS=Dahlia pinnata GN=3MAT PE=1 SV=1	--	--	-	GO:0016747//transferase activity, transferring acyl groups other than amino-acyl groups	-
CL4437.Contig1_P1	GACN01010906	1.74505	Up	7.7e-14	1.53e-12	PREDICTED: protein SPA1-RELATED 2-like [Glycine max]	Medicago truncatula chromosome 5 clone mte1-17l21, COMPLETE SEQUENCE	Protein SPA1-RELATED 2 OS=Arabidopsis thaliana GN=SPA2 PE=1 SV=2	FOG: WD40 repeat	E3 ubiquitin-protein ligase RFWD2 [EC:6.3.2.19]	-	-	-
Unigene22882_P1	GACN01018542	1.74505	Up	3.97e-05	0.000192914	--	--	--	--	--	-	-	-
Unigene29880_P1	GACN01039587	1.74505	Up	7.19e-14	1.45e-12	--	--	--	--	--	-	-	-
Unigene8165_P1	GACN01019210	1.74505	Up	0	0	MscS-Like mechanosensitive ion channel MSCL8 [Medicago truncatula] >gi|355514383|gb|AES96006.1| MscS-Like mechanosensitive ion channel MSCL8 [Medicago truncatula]	Populus trichocarpa predicted protein, mRNA	--	--	--	-	-	-
Unigene1676_P1	GACN01046476	1.74505	Up	3.97e-05	0.000192892	PREDICTED: E3 ubiquitin-protein ligase UPL7 [Glycine max]	--	E3 ubiquitin-protein ligase UPL7 OS=Arabidopsis thaliana GN=UPL7 PE=2 SV=1	--	ubiquitin-protein ligase E3 B [EC:6.3.2.19]	GO:0044464//cell part	-	-
Unigene2345_P1	GACN01046555	1.74505	Up	3.97e-05	0.000192869	PREDICTED: uncharacterized protein LOC100786585 [Glycine max]	Vitis vinifera contig VV78X188535.12, whole genome shotgun sequence	--	--	--	GO:0009536//plastid	-	-
Unigene29801_P1	GACN01024999	1.74505	Up	5.63e-09	4.59e-08	PREDICTED: uncharacterized protein At2g39920-like [Glycine max]	--	Uncharacterized protein At2g39920 OS=Arabidopsis thaliana GN=At2g39920 PE=2 SV=2	--	--	-	-	-
Unigene817_P1	GACN01017698	1.74505	Up	5.63e-09	4.58e-08	HD domain class transcription factor [Malus x domestica]	--	TMV resistance protein N OS=Nicotiana glutinosa GN=N PE=1 SV=1	--	--	-	-	-
Unigene24561_P1	GACN01041252	1.74346	Up	3.1e-13	4.94e-12	PREDICTED: uncharacterized protein ycf45-like [Glycine max]	Glycine max cDNA, clone: GMFL01-02-C03	Uncharacterized protein ycf45 OS=Porphyra purpurea GN=ycf45 PE=3 SV=1	Uncharacterized protein conserved in bacteria	--	-	GO:0000166//nucleotide binding	-
Unigene28709_P1	GACN01045389	1.74305	Up	1.24e-11	1.3e-10	PREDICTED: TBC1 domain family member 15-like [Glycine max]	Lycopersicon esculentum clone 135353R, mRNA sequence	--	GTPase-activating protein	--	-	-	-
CL3829.Contig2_P1	GACN01009612	1.7426	Up	9.27e-10	8.15e-09	inositol-1,4,5-triphosphate-5-phosphatase [Solanum lycopersicum] >gi|157863710|gb|ABV90876.1| inositol-1,4,5-triphosphate-5-phosphatase [Solanum lycopersicum]	Solanum lycopersicum inositol-1,4,5-triphosphate-5-phosphatase (5PT2) mRNA, complete cds	Type I inositol-1,4,5-trisphosphate 5-phosphatase 1 OS=Arabidopsis thaliana GN=IP5P1 PE=1 SV=2	Phosphatidylinositol 5-phosphate phosphatase	phosphatidylinositol-bisphosphatase [EC:3.1.3.36]	-	-	-
CL7456.Contig3_P1	GACN01016264	1.7426	Up	9.27e-10	8.15e-09	nucleotide binding protein [Cucumis melo subsp. melo]	Vitis vinifera contig VV78X213479.9, whole genome shotgun sequence	--	--	--	-	-	-
Unigene6977_P1	GACN01023815	1.74188	Up	7.42e-08	5.34e-07	--	--	--	--	--	-	-	-
CL7496.Contig2_P1	GACN01016344	1.74134	Up	2.27e-12	2.72e-11	--	--	--	--	--	-	-	-
Unigene998_P1	GACN01017878	1.741	Up	0	0	PREDICTED: E3 ubiquitin-protein ligase UPL7 [Glycine max]	Vitis vinifera contig VV78X259726.2, whole genome shotgun sequence	E3 ubiquitin-protein ligase UPL7 OS=Arabidopsis thaliana GN=UPL7 PE=2 SV=1	Ubiquitin-protein ligase	ubiquitin-protein ligase E3 B [EC:6.3.2.19]	-	-	-
Unigene24928_P1	GACN01041619	1.74058	Up	6.24e-06	3.49e-05	PREDICTED: uncharacterized protein LOC100819576 [Glycine max]	--	--	--	histone demethylase JARID1 [EC:1.14.11.-]	-	GO:0046914//transition metal ion binding	-
CL2108.Contig1_P1	GACN01005740	1.73911	Up	0	0	PREDICTED: uncharacterized protein LOC100817952 [Glycine max]	Medicago truncatula clone mth2-26h9, complete sequence	Katanin p60 ATPase-containing subunit OS=Arabidopsis thaliana GN=AAA1 PE=1 SV=1	ATPases of the AAA+ class	spastin [EC:3.6.4.3]	-	-	-
CL2967.Contig1_P1	GACN01007745	1.73841	Up	4.81e-13	7.05e-12	3-phosphoinositide-dependent protein kinase-1 [Solanum lycopersicum] >gi|57168305|gb|AAW38936.1| 3-phosphoinositide-dependent protein kinase-1 [Solanum lycopersicum]	Solanum lycopersicum cDNA, clone: LEFL1058CC07, HTC in leaf	3-phosphoinositide-dependent protein kinase 1 OS=Arabidopsis thaliana GN=PDK1 PE=1 SV=1	Serine/threonine protein kinase	3-phosphoinositide dependent protein kinase-1 [EC:2.7.11.1]	-	-	-
CL1204.Contig1_P1	GACN01003528	1.73744	Up	9.94e-07	6.23e-06	ent-kaurene oxidase 2 [Lactuca sativa]	Stevia rebaudiana ent-kaurene oxidase CYP701A5 (KO1) mRNA, complete cds	Ent-kaurene oxidase, chloroplastic OS=Arabidopsis thaliana GN=KO1 PE=1 SV=2	Cytochrome P450	ent-kaurene oxidase [EC:1.14.13.78]	-	GO:0016491//oxidoreductase activity	-
Unigene27661_P1	GACN01044343	1.73744	Up	9.94e-07	6.23e-06	PREDICTED: similar to ABIL3 (ABL INTERACTOR-LIKE PROTEIN 3) [Vitis vinifera]	--	--	--	--	-	-	-
Unigene29168_P1	GACN01045845	1.73744	Up	7.33e-14	1.47e-12	PREDICTED: uncharacterized protein LOC100776923 [Glycine max]	Vitis vinifera, whole genome shotgun sequence, contig VV78X194790.11, clone ENTAV 115	--	--	--	-	-	-
Unigene5446_P1	GACN01022285	1.73744	Up	7.33e-14	1.47e-12	PREDICTED: cysteine-rich receptor-like protein kinase 2-like [Glycine max]	Vitis vinifera contig VV78X051372.4, whole genome shotgun sequence	Probable LRR receptor-like serine/threonine-protein kinase At1g56130 OS=Arabidopsis thaliana GN=At1g56130 PE=1 SV=2	--	brassinosteroid insensitive 1-associated receptor kinase 1 [EC:2.7.10.1 2.7.11.1]	-	GO:0004871//signal transducer activity	-
CL6622.Contig2_P1	GACN01014878	1.73667	Up	1.43e-13	2.57e-12	PREDICTED: uncharacterized protein LOC100791625 [Glycine max]	Vitis vinifera contig VV78X123562.7, whole genome shotgun sequence	Probable UDP-N-acetylglucosamine--peptide N-acetylglucosaminyltransferase SEC OS=Arabidopsis thaliana GN=SEC PE=2 SV=1	FOG: TPR repeat	polypeptide N-acetylglucosaminyltransferase [EC:2.4.1.-]	-	-	-
CL1258.Contig1_P1	GACN01003681	1.7362	Up	8.88e-13	1.19e-11	PREDICTED: uncharacterized protein LOC100820584 [Glycine max]	Arabidopsis thaliana calcineurin-like phosphoesterase domain-containing protein (AT4G11800) mRNA, complete cds	--	--	--	-	-	-
Unigene1975_P1	GACN01018840	1.73582	Up	3.26e-10	3e-09	PREDICTED: uncharacterized protein LOC100787325 [Glycine max]	--	--	--	--	-	-	-
Unigene27_P1	GACN01016911	1.73582	Up	0	0	PREDICTED: uncharacterized protein LOC100789476 [Glycine max]	Glycine max cDNA, clone: GMFL01-21-J13	--	--	nucleoprotein TPR	-	-	-
Unigene15861_P1	GACN01032648	1.73511	Up	2.38e-13	4e-12	--	--	--	--	--	-	-	-
Unigene17172_P1	GACN01033950	1.73511	Up	1.6e-07	1.11e-06	calcium dependent protein kinase 7 [Populus trichocarpa] >gi|222867339|gb|EEF04470.1| calcium dependent protein kinase 7 [Populus trichocarpa]	Solanum lycopersicum cDNA, clone: LEFL1092CF01, HTC in leaf	Calcium-dependent protein kinase 7 OS=Arabidopsis thaliana GN=CPK7 PE=1 SV=1	Ca2+-binding protein (EF-Hand superfamily)	calcium-dependent protein kinase [EC:2.7.11.1]	-	-	-
Unigene208_P1	GACN01017091	1.73434	Up	2.26e-14	4.89e-13	PREDICTED: protein SENSITIVE TO PROTON RHIZOTOXICITY 1-like [Glycine max]	Arabidopsis thaliana chromosome 1, complete sequence	Protein SENSITIVE TO PROTON RHIZOTOXICITY 1 OS=Arabidopsis thaliana GN=STOP1 PE=2 SV=1	--	--	-	-	-
CL527.Contig1_P1	GACN01001727	1.73332	Up	8.74e-05	0.000396433	PREDICTED: type I inositol-1,4,5-trisphosphate 5-phosphatase CVP2-like [Glycine max]	Medicago truncatula clone mth2-166m22, complete sequence	Type I inositol-1,4,5-trisphosphate 5-phosphatase CVP2 OS=Arabidopsis thaliana GN=CVP2 PE=1 SV=2	--	--	-	GO:0046030//inositol trisphosphate phosphatase activity	-
Unigene16920_P1	GACN01033698	1.73332	Up	8.74e-05	0.000396304	--	Vitis vinifera, whole genome shotgun sequence, contig VV78X197460.7, clone ENTAV 115	--	--	--	-	-	-
Unigene20330_P1	GACN01037058	1.73332	Up	8.74e-05	0.000396347	--	--	--	--	--	-	-	-
Unigene6770_P1	GACN01023609	1.73332	Up	8.74e-05	0.00039639	--	--	--	--	protein phosphatase 2 (formerly 2A), regulatory subunit B'	-	-	-
CL7227.Contig1_P1	GACN01015894	1.73272	Up	9.46e-14	1.82e-12	PREDICTED: uncharacterized protein LOC100814240 [Glycine max]	Arabidopsis thaliana protein SCAR2 (SCAR2) mRNA, complete cds	Protein SCAR2 OS=Arabidopsis thaliana GN=SCAR2 PE=1 SV=1	--	--	-	-	-
Unigene27962_P1	GACN01044643	1.73074	Up	1.36e-05	7.19e-05	mismatch repair protein [Solanum lycopersicum] >gi|296034481|gb|ADG85112.1| mismatch repair protein [Solanum lycopersicum]	Vitis vinifera contig VV78X192996.8, whole genome shotgun sequence	DNA mismatch repair protein Msh2 OS=Arabidopsis thaliana GN=MSH2 PE=2 SV=1	Mismatch repair ATPase (MutS family)	DNA mismatch repair protein MSH2	GO:0032300//mismatch repair complex	-	-
CL5395.Contig2_P1	GACN01012686	1.72898	Up	2.16e-06	1.3e-05	male sterility MS5 family protein [Arabidopsis lyrata subsp. lyrata] >gi|297311519|gb|EFH41943.1| male sterility MS5 family protein [Arabidopsis lyrata subsp. lyrata]	Vitis vinifera contig VV78X001696.8, whole genome shotgun sequence	--	--	--	-	-	-
CL6158.Contig3_P1	GACN01014065	1.72898	Up	2.16e-06	1.3e-05	PREDICTED: EID1-like F-box protein 2-like [Glycine max]	Arabidopsis thaliana chromosome 5, complete sequence	EID1-like F-box protein 2 OS=Arabidopsis thaliana GN=EDL2 PE=2 SV=1	--	--	-	-	-
Unigene3994_P1	GACN01020844	1.72853	Up	9.1e-15	2.01e-13	PREDICTED: WW domain-containing oxidoreductase [Glycine max]	Musa balbisiana clone BAC MBP-64B17, complete sequence	Short-chain dehydrogenase TIC 32, chloroplastic OS=Arabidopsis thaliana GN=TIC32 PE=2 SV=1	--	--	-	GO:0016491//oxidoreductase activity	-
Unigene713_P1	GACN01017595	1.72769	Up	3.46e-07	2.29e-06	--	--	--	--	--	-	-	-
CL7466.Contig1_P1	GACN01016283	1.72671	Up	5.59e-08	4.09e-07	--	--	--	--	--	-	-	-
Unigene16855_P1	GACN01033633	1.72671	Up	5.59e-08	4.09e-07	PREDICTED: lisH domain and HEAT repeat-containing protein KIAA1468 homolog [Glycine max]	Solanum lycopersicum chromosome 2 clone C02HBa0180C05, complete sequence	--	--	--	GO:0044464//cell part	-	-
Unigene6531_P1	GACN01023370	1.72638	Up	0	0	nucleosome assembly protein 1-like protein 4 [Nicotiana tabacum]	Populus trichocarpa nucleosome/chromatin assembly factor group (NFA902), mRNA	Protein ycf2 (Fragment) OS=Oenothera picensis GN=ycf2 PE=3 SV=1	Cellobiohydrolase A (1,4-beta-cellobiosidase A)	nucleosome assembly protein 1-like 1	-	-	-
CL2391.Contig1_P1	GACN01006424	1.72594	Up	6e-14	1.22e-12	cc-nbs-lrr resistance protein [Populus trichocarpa] >gi|222857889|gb|EEE95436.1| cc-nbs-lrr resistance protein [Populus trichocarpa]	--	Probable disease resistance protein At1g61190 OS=Arabidopsis thaliana GN=At1g61190 PE=2 SV=1	--	disease resistance protein RPS2	-	-	-
CL6075.Contig2_P1	GACN01013924	1.72546	Up	1.29e-12	1.64e-11	PREDICTED: fimbrin-like protein 2-like [Glycine max]	Solanum lycopersicum cDNA, clone: LEFL1080CE10, HTC in leaf	Fimbrin-like protein 2 OS=Arabidopsis thaliana GN=FIM2 PE=2 SV=1	Ca2+-binding actin-bundling protein fimbrin/plastin (EF-Hand superfamily)	--	-	GO:0046872//metal ion binding	-
Unigene11659_P1	GACN01028470	1.72402	Up	6.95e-12	7.52e-11	PREDICTED: uncharacterized protein LOC100810113 [Glycine max]	Populus trichocarpa clone Pop1-117O4, complete sequence	--	--	--	-	-	-
CL2348.Contig1_P1	GACN01006329	1.7237	Up	1.29e-12	1.64e-11	--	--	--	--	--	-	-	-
Unigene5238_P1	GACN01022080	1.7237	Up	1.29e-12	1.64e-11	TIR_2 [Helianthus annuus]	--	TMV resistance protein N OS=Nicotiana glutinosa GN=N PE=1 SV=1	--	--	-	-	-
Unigene9084_P1	GACN01025914	1.7237	Up	0	0	PREDICTED: serine/threonine-protein kinase HT1-like [Glycine max]	Lotus japonicus genomic DNA, chromosome 1, clone: LjT09C23, TM0001, complete sequence	Serine/threonine-protein kinase HT1 OS=Arabidopsis thaliana GN=HT1 PE=1 SV=1	--	sterile alpha motif and leucine zipper containing kinase AZK [EC:2.7.11.25]	-	-	-
CL2004.Contig2_P1	GACN01005501	1.72361	Up	0	0	ATP-binding cassette sub-family F member [Medicago truncatula]	Vitis vinifera, whole genome shotgun sequence, contig VV78X031878.8, clone ENTAV 115	ABC transporter F family member 1 OS=Arabidopsis thaliana GN=ABCF1 PE=1 SV=1	ATPase components of ABC transporters with duplicated ATPase domains	ATP-binding cassette, sub-family F, member 2	-	-	-
Unigene25258_P1	GACN01041949	1.72359	Up	0	0	PREDICTED: inactive poly [ADP-ribose] polymerase RCD1-like [Glycine max]	Arabidopsis thaliana chromosome 1, complete sequence	Probable inactive poly [ADP-ribose] polymerase SRO1 OS=Arabidopsis thaliana GN=SRO1 PE=1 SV=2	--	--	-	-	-
Unigene21385_P1	GACN01038110	1.72301	Up	4.66e-14	9.65e-13	late embryogenis abundant protein 5 [Nicotiana tabacum]	--	--	--	--	-	-	-
CL1482.Contig1_P1	GACN01004220	1.72279	Up	0	0	Acyl-CoA synthetase [Ricinus communis] >gi|83320525|gb|ABC02881.1| ACS2 [Ricinus communis] >gi|223543847|gb|EEF45375.1| Acyl-CoA synthetase [Ricinus communis]	Ricinus communis Acyl-CoA synthetase, mRNA	Long chain acyl-CoA synthetase 7, peroxisomal OS=Arabidopsis thaliana GN=LACS7 PE=1 SV=2	Long-chain acyl-CoA synthetases (AMP-forming)	long-chain acyl-CoA synthetase [EC:6.2.1.3]	-	GO:0015645//fatty acid ligase activity	-
Unigene23482_P1	GACN01040187	1.72198	Up	0	0	plastid quinol oxidase [Solanum lycopersicum] >gi|9937099|gb|AAG02286.1|AF177979_1 plastid terminal oxidase [Solanum lycopersicum] >gi|9937101|gb|AAG02287.1|AF177980_1 plastid terminal oxidase [Solanum lycopersicum] >gi|10505366|gb|AAG18449.1|AF302931_1 plastid quinol oxidase [Solanum lycopersicum] >gi|10505368|gb|AAG18450.1|AF302932_1 plastid quinol oxidase [Solanum lycopersicum]	Coffea canephora plastid terminal oxidase (PTOX) mRNA, complete cds; nuclear gene for plastid product	Alternative oxidase 4, chloroplastic/chromoplastic OS=Arabidopsis thaliana GN=AOX4 PE=1 SV=2	--	E3 ubiquitin-protein ligase RFWD2 [EC:6.3.2.19]	-	-	-
Unigene25934_P1	GACN01042625	1.72175	Up	0	0	PREDICTED: 80 kDa MCM3-associated protein-like [Glycine max]	Brassica rapa subsp. pekinensis clone KBrB010G10, complete sequence	--	Nuclear protein export factor	--	GO:0043231//intracellular membrane-bounded organelle	-	-
Unigene24043_P1	GACN01040748	1.72154	Up	2.8e-14	6.01e-13	PREDICTED: RING finger and CHY zinc finger domain-containing protein 1-like [Glycine max]	Glycine max cDNA, clone: GMFL01-33-J12	--	--	ring finger and CHY zinc finger domain-containing protein 1	-	-	-
CL4949.Contig2_P1	GACN01011873	1.72064	Up	3.66e-14	7.71e-13	starch branching enzyme II-2 [Malus x domestica]	Vigna radiata starch branching enzyme II (sbeII) mRNA, complete cds	1,4-alpha-glucan-branching enzyme 2, chloroplastic/amyloplastic OS=Zea mays GN=SBE1 PE=1 SV=1	1,4-alpha-glucan branching enzyme	1,4-alpha-glucan branching enzyme [EC:2.4.1.18]	-	GO:0016798//hydrolase activity, acting on glycosyl bonds	-
CL353.Contig2_P1	GACN01005600	1.71952	Up	7.49e-07	4.77e-06	--	--	--	--	--	-	-	-
CL6949.Contig2_P1	GACN01001255	1.71952	Up	4.7e-06	2.68e-05	--	--	--	--	--	-	-	-
CL845.Contig1_P1	GACN01015426	1.71952	Up	2.99e-05	0.000148171	--	--	--	--	--	-	-	-
Unigene10109_P1	GACN01002599	1.71952	Up	0.000192968	0.000818574	PREDICTED: uncharacterized protein LOC100813264 [Glycine max]	--	--	--	--	-	-	-
Unigene11508_P1	GACN01026935	1.71952	Up	2.99e-05	0.000148188	unnamed protein product [Vitis vinifera]	--	--	--	--	-	-	-
Unigene11519_P1	GACN01028319	1.71952	Up	1.21e-07	8.47e-07	--	--	--	--	--	-	-	-
Unigene17244_P1	GACN01028330	1.71952	Up	4.82e-13	7.05e-12	PREDICTED: uncharacterized protein LOC100808447 [Glycine max]	Vitis vinifera contig VV78X003908.10, whole genome shotgun sequence	--	--	--	-	-	-
Unigene1978_P1	GACN01034022	1.71952	Up	0.000192968	0.000818491	GAMYB-like2 [Solanum lycopersicum] >gi|121281634|gb|ABM53274.1| GAMYB-like2 [Solanum lycopersicum]	--	--	--	myb proto-oncogene protein, plant	-	-	-
Unigene20833_P1	GACN01018843	1.71952	Up	1.45e-11	1.51e-10	PREDICTED: uncharacterized protein LOC100810405 [Glycine max]	Vitis vinifera contig VV78X196995.5, whole genome shotgun sequence	--	Transcription initiation factor IIE, alpha subunit	transcription initiation factor TFIIE subunit alpha	-	-	-
Unigene22465_P1	GACN01037559	1.71952	Up	7.49e-07	4.77e-06	PREDICTED: uncharacterized protein LOC100809022 [Glycine max]	Solanum lycopersicum DNA, chromosome 8, clone: C08SLm0066I05, complete sequence	--	--	--	-	-	-
Unigene25268_P1	GACN01039176	1.71952	Up	4.7e-06	2.68e-05	PREDICTED: uncharacterized protein LOC100526994 [Glycine max]	Solanum lycopersicum cDNA, clone: LEFL2009G07, HTC in fruit	--	--	--	-	-	-
Unigene28315_P1	GACN01041867	1.71952	Up	1.05e-13	1.99e-12	PREDICTED: dihydrofolate reductase-like [Glycine max]	Vitis vinifera contig VV78X267795.15, whole genome shotgun sequence	--	--	--	-	-	-
Unigene29665_P1	GACN01041959	1.71952	Up	1.96e-08	1.5e-07	homeodomain leucine zipper protein HDZ2 [Phaseolus vulgaris]	Arabidopsis thaliana chromosome 2, complete sequence	Homeobox-leucine zipper protein HAT5 OS=Arabidopsis thaliana GN=HAT5 PE=1 SV=1	--	homeobox-leucine zipper protein	-	-	-
Unigene45_P1	GACN01044995	1.71952	Up	1.96e-08	1.5e-07	histone ubiquitination proteins group [Populus trichocarpa] >gi|222844236|gb|EEE81783.1| histone ubiquitination proteins group [Populus trichocarpa]	Ricinus communis protein binding protein, putative, mRNA	E3 ubiquitin-protein ligase BRE1-like 1 OS=Arabidopsis thaliana GN=HUB1 PE=1 SV=1	Chromosome segregation ATPases	E3 ubiquitin-protein ligase BRE1 [EC:6.3.2.19]	-	-	GO:0044260
Unigene7367_P1	GACN01046340	1.71952	Up	1.96e-08	1.5e-07	--	--	F-box protein PP2-B10 OS=Arabidopsis thaliana GN=PP2B10 PE=1 SV=1	--	--	-	-	-
Unigene8499_P1	GACN01016929	1.71952	Up	4.7e-06	2.68e-05	--	--	--	--	--	-	-	-
CL2047.Contig2_P1	GACN01024202	1.71952	Up	0.000192968	0.000818408	transposase tnp2 [Populus trichocarpa]	--	--	--	--	-	-	-
Unigene25176_P1	GACN01025333	1.71952	Up	2.56e-12	3.05e-11	PREDICTED: uncharacterized protein LOC100779077 [Glycine max]	--	--	--	--	-	GO:0016772//transferase activity, transferring phosphorus-containing groups	-
Unigene9440_P1	GACN01026270	1.71952	Up	4.7e-06	2.68e-05	--	--	--	--	--	-	-	-
Unigene16152_P1	GACN01032936	1.71749	Up	0	0	RecName: Full=Beta-caryophyllene synthase >gi|18766934|gb|AAL79181.1| beta-caryophyllene synthase QHS1 [Artemisia annua]	Artemisia annua beta-caryophyllene synthase QHS1 (QHS1) mRNA, complete cds	Beta-caryophyllene synthase OS=Artemisia annua GN=QHS1 PE=1 SV=1	--	casbene synthase [EC:4.2.3.8]	-	GO:0046872//metal ion binding	-
Unigene23014_P1	GACN01039719	1.71627	Up	0	0	J-domain protein required for chloroplast accumulation response 1 [Arabidopsis lyrata subsp. lyrata] >gi|297334848|gb|EFH65266.1| J-domain protein required for chloroplast accumulation response 1 [Arabidopsis lyrata subsp. lyrata]	Ricinus communis heat shock protein binding protein, putative, mRNA	Auxilin-related protein 1 OS=Arabidopsis thaliana GN=At4g12780 PE=1 SV=2	--	--	-	-	-
CL5323.Contig2_P1	GACN01012543	1.71591	Up	8.68e-14	1.69e-12	PREDICTED: uncharacterized protein LOC100807956 [Glycine max]	--	--	--	--	-	-	-
Unigene8708_P1	GACN01025539	1.71567	Up	1.69e-13	3e-12	--	--	--	--	--	-	-	-
CL5821.Contig1_P1	GACN01013475	1.71527	Up	0	0	--	--	--	--	--	-	-	-
CL4696.Contig1_P1	GACN01011416	1.71511	Up	0	0	AP-2 complex subunit sigma-1 [Medicago truncatula] >gi|355478531|gb|AES59734.1| AP-2 complex subunit sigma-1 [Medicago truncatula]	Solanum lycopersicum cDNA, clone: LEFL1055BH03, HTC in leaf	AP-2 complex subunit sigma OS=Arabidopsis thaliana GN=AP17 PE=2 SV=1	Clathrin adaptor complex, small subunit	AP-2 complex subunit sigma-1	-	-	-
CL1148.Contig1_P1	GACN01003375	1.71256	Up	4.21e-08	3.13e-07	PREDICTED: uncharacterized protein LOC100796976 [Glycine max]	Solanum lycopersicum cDNA, clone: LEFL2003BE05, HTC in fruit	--	Mg2+ and Co2+ transporters	--	GO:0044464//cell part	-	-
Unigene25984_P1	GACN01042675	1.71246	Up	4.32e-13	6.46e-12	LOV/LOV protein [Solanum lycopersicum] >gi|311692316|dbj|BAJ24889.1| LOV/LOV protein [Solanum lycopersicum]	Solanum lycopersicum LLP mRNA for LOV/LOV protein, complete cds	Protein TWIN LOV 1 OS=Arabidopsis thaliana GN=TLP1 PE=1 SV=2	FOG: PAS/PAC domain	non-specific serine/threonine protein kinase [EC:2.7.11.1]	-	-	-
Unigene9354_P1	GACN01026184	1.71198	Up	0	0	PREDICTED: uncharacterized protein LOC100775655 [Glycine max]	Vitis vinifera, whole genome shotgun sequence, contig VV78X170195.9, clone ENTAV 115	--	--	--	-	-	-
CL5131.Contig1_P1	GACN01012220	1.71165	Up	2.61e-07	1.76e-06	--	--	--	--	--	-	-	-
Unigene272_P1	GACN01017155	1.71165	Up	2.68e-13	4.37e-12	ubiquitin-protein ligase RNF14 [Arabidopsis thaliana] >gi|8920608|gb|AAF81330.1|AC007767_10 Contains similarity to ring finger protein 14 from Homo sapiens gb|NM_004290. It contains an IBR domain PF|01485 [Arabidopsis thaliana] >gi|332193345|gb|AEE31466.1| ubiquitin-protein ligase RNF14 [Arabidopsis thaliana]	Gossypioides kirkii clone GKH065D10-jlt, complete sequence	Probable E3 ubiquitin-protein ligase ARI3 OS=Arabidopsis thaliana GN=ARI3 PE=2 SV=1	--	E3 ubiquitin-protein ligase RNF14 [EC:6.3.2.19]	-	GO:0046914//transition metal ion binding	-
Unigene20866_P1	GACN01037592	1.71122	Up	0	0	PREDICTED: uncharacterized protein LOC100794023 [Glycine max]	Glycine max cDNA, clone: GMFL01-27-N20	--	Uncharacterized conserved protein	heat shock protein HspQ	-	GO:0016788//hydrolase activity, acting on ester bonds	-
CL2256.Contig1_P1	GACN01006130	1.7111	Up	0	0	PREDICTED: U-box domain-containing protein 3-like [Glycine max]	Vitis vinifera contig VV78X235122.9, whole genome shotgun sequence	U-box domain-containing protein 3 OS=Arabidopsis thaliana GN=PUB3 PE=2 SV=2	Karyopherin (importin) alpha	vacuolar protein 8	-	-	-
Unigene2834_P1	GACN01027076	1.71047	Up	1.63e-06	9.92e-06	OSJNBa0061G20.2 [Oryza sativa Japonica Group]	--	Uncharacterized mitochondrial protein AtMg00810 OS=Arabidopsis thaliana GN=AtMg00810 PE=4 SV=1	--	exopolyphosphatase [EC:3.6.1.11]	-	-	-
Unigene10254_P1	GACN01043412	1.71047	Up	0	0	PREDICTED: uncharacterized protein LOC100804093 [Glycine max]	Populus trichocarpa predicted protein, mRNA	--	--	--	GO:0044464//cell part	-	-
Unigene26722_P1	GACN01019699	1.71047	Up	1.1e-11	1.16e-10	--	--	--	--	--	-	-	-
Unigene14055_P1	GACN01030852	1.70982	Up	9.99e-14	1.91e-12	Ran-binding protein [Medicago truncatula] >gi|355506595|gb|AES87737.1| Ran-binding protein [Medicago truncatula]	PREDICTED: Vitis vinifera similar to SPla/RYanodine receptor (SPRY) domain-containing protein (LOC100264951), mRNA	--	--	Set1/Ash2 histone methyltransferase complex subunit ASH2	-	-	-
CL5946.Contig2_P1	GACN01004786	1.70887	Up	3.95e-10	3.59e-09	Heat shock 70 kDa protein 4L [Medicago truncatula] >gi|355489112|gb|AES70315.1| Heat shock 70 kDa protein 4L [Medicago truncatula]	Solanum lycopersicum chromosome 2 clone C02HBa0204D01, complete sequence	Heat shock cognate 70 kDa protein OS=Petunia hybrida GN=HSP70 PE=2 SV=1	Molecular chaperone	heat shock 70kDa protein 4	-	GO:0016628//oxidoreductase activity, acting on the CH-CH group of donors, NAD or NADP as acceptor	-
CL1704.Contig2_P1	GACN01013693	1.70887	Up	1.03e-05	5.54e-05	PREDICTED: uncharacterized protein LOC100789577 [Glycine max]	--	--	--	--	GO:0043231//intracellular membrane-bounded organelle	-	-
Unigene15514_P1	GACN01032306	1.70887	Up	1.03e-05	5.54e-05	--	--	--	--	--	-	-	-
Unigene7596_P1	GACN01024431	1.70887	Up	3.95e-10	3.59e-09	--	--	--	--	--	-	-	-
Unigene7678_P1	GACN01024513	1.70887	Up	1.03e-05	5.54e-05	--	Vitis vinifera contig VV78X108547.35, whole genome shotgun sequence	--	--	--	-	-	-
Unigene26833_P1	GACN01043523	1.70783	Up	2.4e-09	2.03e-08	PREDICTED: ethylene-overproduction protein 1-like [Glycine max]	Vitis vinifera, whole genome shotgun sequence, contig VV78X247036.10, clone ENTAV 115	Ethylene-overproduction protein 1 OS=Arabidopsis thaliana GN=ETO1 PE=1 SV=2	FOG: TPR repeat	polypeptide N-acetylglucosaminyltransferase [EC:2.4.1.-]	-	-	-
CL4903.Contig1_P1	GACN01011786	1.70766	Up	1.75e-13	3.09e-12	U-box domain-containing protein [Medicago truncatula] >gi|355498985|gb|AES80188.1| U-box domain-containing protein [Medicago truncatula]	Solanum lycopersicum cDNA, clone: LEFL1032AG10, HTC in leaf	U-box domain-containing protein 33 OS=Arabidopsis thaliana GN=PUB33 PE=2 SV=2	Serine/threonine protein kinase	interleukin-1 receptor-associated kinase 4 [EC:2.7.11.1]	-	GO:0016301//kinase activity	-
Unigene13990_P1	GACN01030787	1.70658	Up	0	0	PREDICTED: uncharacterized protein LOC100800099 [Glycine max]	--	--	--	--	-	-	-
Unigene19361_P1	GACN01036104	1.70658	Up	1.47e-08	1.15e-07	PREDICTED: uncharacterized protein LOC100777373 [Glycine max]	--	Extensin OS=Nicotiana tabacum GN=HRGPNT3 PE=2 SV=1	--	--	-	-	-
Unigene26860_P1	GACN01043550	1.70658	Up	6.55e-05	0.00030589	uncharacterized protein [Arabidopsis thaliana] >gi|334187828|ref|NP_001190360.1| uncharacterized protein [Arabidopsis thaliana] >gi|122175037|sp|Q0V865.1|FAFL_ARATH RecName: Full=Protein FAF-like, chloroplastic; Flags: Precursor >gi|111074178|gb|ABH04462.1| At5g22090 [Arabidopsis thaliana] >gi|332005598|gb|AED92981.1| uncharacterized protein [Arabidopsis thaliana] >gi|332005599|gb|AED92982.1| unc…	Ricinus communis conserved hypothetical protein, mRNA	Protein FAF-like, chloroplastic OS=Arabidopsis thaliana GN=At5g22090 PE=2 SV=1	--	--	-	-	-
Unigene9686_P1	GACN01026515	1.70658	Up	6.55e-05	0.000305924	PREDICTED: uncharacterized protein LOC100801674 [Glycine max]	--	--	--	--	-	-	-
CL2546.Contig2_P1	GACN01006787	1.70626	Up	0	0	Inter-alpha-trypsin inhibitor heavy chain H3 [Medicago truncatula] >gi|355484376|gb|AES65579.1| Inter-alpha-trypsin inhibitor heavy chain H3 [Medicago truncatula]	--	--	--	--	-	-	-
CL1225.Contig1_P1	GACN01003596	1.70584	Up	8.77e-14	1.7e-12	PREDICTED: uncharacterized protein LOC100813450 [Glycine max]	Medicago truncatula clone mth2-35h1, complete sequence	--	Putative transcription activator	thiaminase (transcriptional activator TenA) [EC:3.5.99.2]	-	GO:0004672//protein kinase activity	-
Unigene25117_P1	GACN01041808	1.70584	Up	0	0	Ligatin [Medicago truncatula] >gi|355506435|gb|AES87577.1| Ligatin [Medicago truncatula]	Lotus japonicus genomic DNA, chromosome 3, clone: LjT13G15, TM0634, complete sequence	--	Predicted RNA-binding protein (contains PUA domain)	translation initiation factor 2D	-	-	-
CL89.Contig1_P1	GACN01000277	1.70558	Up	2.32e-11	2.36e-10	PREDICTED: uncharacterized protein LOC100795634 [Glycine max]	Jatropha curcas DNA, clone: JHS03A10, complete sequence	Retrovirus-related Pol polyprotein from transposon TNT 1-94 OS=Nicotiana tabacum PE=2 SV=1	--	exopolyphosphatase [EC:3.6.1.11]	-	-	-
CL1588.Contig1_P1	GACN01004489	1.70502	Up	0	0	PREDICTED: uncharacterized protein LOC100819940 [Glycine max]	Glycine max cDNA, clone: GMFL01-31-B23	--	--	--	GO:0031410//cytoplasmic vesicle	-	-
Unigene16419_P1	GACN01033200	1.70502	Up	9.09e-08	6.48e-07	leucine-rich repeat family protein [Arabidopsis lyrata subsp. lyrata] >gi|297336944|gb|EFH67361.1| leucine-rich repeat family protein [Arabidopsis lyrata subsp. lyrata]	Arabidopsis thaliana chromosome 3, complete sequence	--	--	--	-	GO:0005488//binding	-
Unigene26184_P1	GACN01042875	1.70441	Up	1.39e-10	1.32e-09	IQ domain-containing protein [Medicago truncatula] >gi|355507040|gb|AES88182.1| IQ domain-containing protein [Medicago truncatula]	Vitis vinifera contig VV78X079434.5, whole genome shotgun sequence	Protein IQ-DOMAIN 31 OS=Arabidopsis thaliana GN=IQD31 PE=1 SV=1	--	--	-	-	-
Unigene7224_P1	GACN01024062	1.70441	Up	1.39e-10	1.32e-09	PREDICTED: uncharacterized protein LOC100781902 [Glycine max]	--	Regulator of nonsense transcripts 1 homolog OS=Arabidopsis thaliana GN=UPF1 PE=1 SV=2	Superfamily I DNA and RNA helicases and helicase subunits	regulator of nonsense transcripts 1 [EC:3.6.4.-]	-	GO:0005488//binding	-
Unigene20556_P1	GACN01037282	1.70409	Up	2.52e-13	4.19e-12	PREDICTED: uncharacterized protein LOC100786822 [Glycine max]	Solanum lycopersicum DNA, chromosome 8, clone: C08HBa0222J03, complete sequence	--	--	--	-	-	-
CL2006.Contig2_P1	GACN01005505	1.70303	Up	5.64e-07	3.65e-06	starch associated protein R1 [Solanum tuberosum]	Citrus reticulata R1 mRNA, complete cds	Alpha-glucan water dikinase, chloroplastic OS=Solanum tuberosum GN=R1 PE=1 SV=2	Phosphoenolpyruvate synthase/pyruvate phosphate dikinase	alpha-glucan, water dikinase [EC:2.7.9.4]	-	-	-
CL934.Contig4_P1	GACN01002811	1.70303	Up	5.64e-07	3.65e-06	beta-D-glucosidase [Gossypium hirsutum]	Tropaeolum majus mRNA for beta-D-glucosidase	Probable beta-D-xylosidase 2 OS=Arabidopsis thaliana GN=BXL2 PE=2 SV=1	Beta-glucosidase-related glycosidases	beta-glucosidase [EC:3.2.1.21]	-	-	-
Unigene21357_P1	GACN01038082	1.70303	Up	1.48e-12	1.85e-11	PREDICTED: uncharacterized protein LOC100777900 [Glycine max]	Vitis vinifera contig VV78X187583.5, whole genome shotgun sequence	--	--	--	-	-	-
Unigene26731_P1	GACN01043421	1.70303	Up	5.64e-07	3.65e-06	B3 domain-containing protein [Medicago truncatula] >gi|355504673|gb|AES85876.1| B3 domain-containing protein [Medicago truncatula]	--	--	--	--	-	-	-
Unigene8308_P1	GACN01025142	1.70303	Up	5.64e-07	3.65e-06	PREDICTED: uncharacterized protein LOC100800773 [Glycine max]	Vitis vinifera contig VV78X040169.6, whole genome shotgun sequence	--	--	--	-	-	-
Unigene9215_P1	GACN01026045	1.70303	Up	5.64e-07	3.65e-06	Lin-54-like protein [Medicago truncatula] >gi|355512079|gb|AES93702.1| Lin-54-like protein [Medicago truncatula]	Lotus japonicus CPP-L56 mRNA for transcription factor CPP, complete cds	--	--	--	-	-	-
CL3498.Contig2_P1	GACN01008929	1.7027	Up	0	0	PREDICTED: protein NLP6-like [Glycine max]	--	Protein NLP6 OS=Arabidopsis thaliana GN=NLP6 PE=2 SV=2	--	--	-	-	GO:0010035//response to inorganic substance
CL6113.Contig1_P1	GACN01013976	1.70181	Up	8.33e-12	8.9e-11	PREDICTED: uncharacterized protein LOC100777464 [Glycine max]	--	--	DNA-directed RNA polymerase, beta' subunit/160 kD subunit	DNA-directed RNA polymerase II subunit RPB1 [EC:2.7.7.6]	-	-	-
CL2801.Contig1_P1	GACN01007389	1.70143	Up	5.95e-14	1.21e-12	MYB [Camellia sinensis]	Malus hybrid cultivar MYB protein (MYB) mRNA, partial cds	Transcription factor MYB21 OS=Arabidopsis thaliana GN=MYB21 PE=1 SV=1	Myb superfamily proteins, including transcription factors and mRNA splicing factors	myb proto-oncogene protein, plant	-	-	-
Unigene10074_P1	GACN01026900	1.70137	Up	5.17e-09	4.21e-08	PREDICTED: general transcription factor 3C polypeptide 5-like [Glycine max]	Vitis vinifera contig VV78X190886.4, whole genome shotgun sequence	--	--	general transcription factor 3C polypeptide 5 (transcription factor C subunit 1)	-	-	-
Unigene62_P1	GACN01016946	1.701	Up	1.37e-13	2.5e-12	uncharacterized protein LOC100305880 [Glycine max]	Solanum lycopersicum cDNA, clone: LEFL3101D06, HTC in root	--	--	ribosomal RNA-processing protein 17	-	-	-
Unigene26775_P1	GACN01043465	1.70041	Up	3.54e-06	2.06e-05	--	Arabidopsis thaliana chromosome 1, complete sequence	--	--	--	-	-	-
Unigene23523_P1	GACN01040228	1.70008	Up	3.83e-13	5.85e-12	nucleolar GTPase [Cucumis melo subsp. melo]	PREDICTED: Vitis vinifera hypothetical protein LOC100259597 (LOC100259597), mRNA	--	--	--	-	-	-
CL2865.Contig1_P1	GACN01007529	1.69839	Up	3.03e-12	3.55e-11	PREDICTED: BTB/POZ domain-containing protein At5g41330-like [Glycine max]	Solanum lycopersicum cDNA, clone: LEFL1089BE06, HTC in leaf	BTB/POZ domain-containing protein At5g41330 OS=Arabidopsis thaliana GN=At5g41330 PE=2 SV=1	--	--	-	-	-
Unigene5409_P1	GACN01022250	1.69839	Up	3.03e-12	3.55e-11	Putative polyprotein, related [Medicago truncatula]	Glycine max strain Williams 82 clone GM_WBb0118K16, complete sequence	--	--	putative glutathione S-transferase	-	GO:0046914//transition metal ion binding	-
CL3820.Contig1_P1	GACN01009595	1.6968	Up	1.96e-07	1.34e-06	--	--	--	--	--	-	-	-
Unigene10948_P1	GACN01001875	1.6968	Up	1.96e-07	1.34e-06	cullin 4 [Solanum lycopersicum] >gi|159895408|gb|ABX09988.1| cullin 4 [Solanum lycopersicum]	Solanum lycopersicum cullin 4 (CUL4) mRNA, complete cds	Cullin-4 OS=Arabidopsis thaliana GN=CUL4 PE=1 SV=1	Cullin, a subunit of E3 ubiquitin ligase	cullin 4	-	-	-
Unigene16561_P1	GACN01027760	1.6968	Up	1.81e-09	1.54e-08	DNA mismatch repair protein [Solanum lycopersicum]	Vitis vinifera contig VV78X262419.4, whole genome shotgun sequence	DNA mismatch repair protein Msh6-1 OS=Arabidopsis thaliana GN=MSH6-1 PE=2 SV=2	Mismatch repair ATPase (MutS family)	DNA mismatch repair protein MSH6	-	-	-
Unigene28276_P1	GACN01033342	1.6968	Up	1.96e-07	1.34e-06	PREDICTED: staphylococcal nuclease domain-containing protein 1-like [Glycine max]	Vitis vinifera contig VV78X176098.3, whole genome shotgun sequence	--	Micrococcal nuclease (thermonuclease) homologs	--	-	-	GO:0035194//posttranscriptional gene silencing by RNA
CL566.Contig5_P1	GACN01044956	1.6968	Up	1.81e-09	1.54e-08	resistance gene analog NBS7 [Helianthus annuus]	Medicago truncatula chromosome 5 clone mth2-176e1, COMPLETE SEQUENCE	TMV resistance protein N OS=Nicotiana glutinosa GN=N PE=1 SV=1	--	--	-	GO:0005488//binding	-
Unigene7847_P1	GACN01024682	1.6968	Up	2.24e-05	0.000113923	contains simlarity to Arabidopsis thaliana far-red impaired response protein (GB:AAD51282.1)	Vitis vinifera contig VV78X195282.2, whole genome shotgun sequence	Protein FAR1-RELATED SEQUENCE 11 OS=Arabidopsis thaliana GN=FRS11 PE=2 SV=1	--	--	-	-	-
Unigene21556_P1	GACN01038281	1.69422	Up	2.92e-13	4.73e-12	Signal recognition particle 68 kDa protein [Medicago truncatula] >gi|355524612|gb|AET05066.1| Signal recognition particle 68 kDa protein [Medicago truncatula]	Solanum lycopersicum cDNA, clone: LEFL2031B18, HTC in fruit	--	--	signal recognition particle subunit SRP68	-	-	-
CL690.Contig3_P1	GACN01002199	1.69384	Up	1.78e-13	3.14e-12	calcium-dependent protein kinase 8 [Nicotiana tabacum]	Nicotiana tabacum calcium-dependent protein kinase 8 mRNA, complete cds	Calcium-dependent protein kinase 32 OS=Arabidopsis thaliana GN=CPK32 PE=1 SV=1	Serine/threonine protein kinase	calcium-dependent protein kinase [EC:2.7.11.1]	GO:0043231//intracellular membrane-bounded organelle	-	-
CL1479.Contig2_P1	GACN01004207	1.69318	Up	8.13e-14	1.6e-12	MYB-like DNA-binding protein [Catharanthus roseus]	Vitis vinifera contig VV78X157260.5, whole genome shotgun sequence	Telomere repeat-binding protein 4 OS=Arabidopsis thaliana GN=TRP4 PE=1 SV=1	--	--	-	-	-
Unigene28732_P1	GACN01045412	1.69275	Up	6.38e-10	5.7e-09	Leucine-rich repeat receptor-like protein kinase [Medicago truncatula] >gi|355523794|gb|AET04248.1| Leucine-rich repeat receptor-like protein kinase [Medicago truncatula]	Oryza sativa Japonica Group Os01g0206800 (Os01g0206800) mRNA, complete cds	Probable LRR receptor-like serine/threonine-protein kinase MRH1 OS=Arabidopsis thaliana GN=MRH1 PE=2 SV=1	Leucine-rich repeat (LRR) protein	[EC:2.7.1.-]	-	-	-
Unigene6_P1	GACN01016890	1.69275	Up	6.38e-10	5.7e-09	TIR-NBS-LRR resistance-like protein RGC151 [Helianthus annuus]	--	Protein DA1-related 4 OS=Arabidopsis thaliana GN=DAR4 PE=1 SV=2	--	--	-	-	-
CL4912.Contig1_P1	GACN01011797	1.6923	Up	0	0	MADS-box protein, GAGA2 [Gerbera hybrid cultivar]	Gerbera hybrida cv. 'Terra Regina' mRNA for MADS-box protein, GAGA2	Floral homeotic protein AGAMOUS OS=Panax ginseng GN=AG2 PE=2 SV=1	Regulator of arginine metabolism and related MADS box-containing transcription factors	MADS-box transcription factor, plant	-	-	GO:0010468//regulation of gene expression
CL3328.Contig3_P1	GACN01008554	1.69221	Up	0	0	PREDICTED: transcription factor GTE8-like [Glycine max]	Vitis vinifera, whole genome shotgun sequence, contig VV78X147875.9, clone ENTAV 115	Transcription factor GTE8 OS=Arabidopsis thaliana GN=GTE8 PE=2 SV=2	Transcription factor involved in chromatin remodeling, contains bromodomain	bromodomain-containing factor 1	-	-	-
CL4349.Contig1_P1	GACN01010732	1.69187	Up	7.75e-14	1.54e-12	PREDICTED: RNA polymerase sigma factor rpoD-like [Glycine max]	Solanum lycopersicum cDNA, clone: LEFL1027BG09, HTC in leaf	--	DNA-directed RNA polymerase, sigma subunit (sigma70/sigma32)	RNA polymerase sigma factor	-	-	-
CL2553.Contig1_P1	GACN01006804	1.6915	Up	1.07e-13	2.03e-12	--	--	--	--	--	-	-	-
CL7402.Contig2_P1	GACN01006892	1.6915	Up	0.000144308	0.000626763	NBS-LRR type disease resistance protein [Citrus trifoliata]	--	Probable disease resistance protein At1g12280 OS=Arabidopsis thaliana GN=At1g12280 PE=2 SV=1	--	disease resistance protein RPS2	-	GO:0005488//binding	-
Unigene14814_P1	GACN01016182	1.6915	Up	6.85e-08	4.95e-07	PREDICTED: CBL-interacting serine/threonine-protein kinase 10-like [Glycine max]	Populus trichocarpa CBL-interacting protein kinase 2 (CIPK2) mRNA, complete cds	CBL-interacting serine/threonine-protein kinase 10 OS=Arabidopsis thaliana GN=CIPK10 PE=1 SV=1	--	[EC:2.7.1.-]	-	-	-
CL2586.Contig4_P1	GACN01031610	1.6915	Up	0.000144308	0.000626893	copia-type polyprotein [Arabidopsis thaliana] >gi|13872710|emb|CAC37622.1| polyprotein [Arabidopsis thaliana]	Solanum lycopersicum strain Heinz 1706 chromosome 10 clone hba-79a9 map 10, complete sequence	Retrovirus-related Pol polyprotein from transposon TNT 1-94 OS=Nicotiana tabacum PE=2 SV=1	--	exopolyphosphatase [EC:3.6.1.11]	-	-	-
Unigene663_P1	GACN01017545	1.6915	Up	0.000144308	0.000626828	--	--	--	--	--	-	-	-
CL4533.Contig1_P1	GACN01011099	1.69054	Up	2.29e-12	2.75e-11	PREDICTED: uncharacterized protein LOC100777431 [Glycine max]	Vitis vinifera, whole genome shotgun sequence, contig VV78X160871.5, clone ENTAV 115	DEAD-box ATP-dependent RNA helicase 42 OS=Arabidopsis thaliana GN=RH42 PE=1 SV=2	RNA-binding proteins (RRM domain)	translation initiation factor 5B	-	-	-
Unigene2806_P1	GACN01019671	1.69043	Up	0	0	PREDICTED: nuclear export mediator factor Nemf-like [Glycine max]	Arabidopsis lyrata subsp. lyrata EMB1441, mRNA	--	Predicted RNA-binding protein homologous to eukaryotic snRNP	translation initiation factor 5B	-	GO:0046914//transition metal ion binding	-
CL1832.Contig1_P1	GACN01005087	1.68914	Up	7.7e-06	4.24e-05	retrotransposon protein [Cucumis melo subsp. melo]	Gossypium raimondii clone GR__Ba0078D06-hnx, complete sequence	--	--	--	GO:0043231//intracellular membrane-bounded organelle	-	-
Unigene17049_P1	GACN01033827	1.68914	Up	7.7e-06	4.24e-05	uncharacterized protein [Arabidopsis thaliana] >gi|20198032|gb|AAD22294.2| expressed protein [Arabidopsis thaliana] >gi|330251406|gb|AEC06500.1| uncharacterized protein [Arabidopsis thaliana]	Arabidopsis thaliana uncharacterized protein (AT2G16460) mRNA, complete cds	--	--	--	GO:0016020//membrane	-	-
Unigene13138_P1	GACN01029943	1.68887	Up	0	0	chilling-responsive protein [Nicotiana tabacum]	Vitis vinifera contig VV78X059386.8, whole genome shotgun sequence	Desiccation protectant protein Lea14 homolog OS=Glycine max PE=2 SV=1	--	--	-	-	-
Unigene1976_P1	GACN01018841	1.68839	Up	1.33e-11	1.39e-10	PREDICTED: U3 small nucleolar ribonucleoprotein protein IMP4-like [Glycine max]	Solanum lycopersicum cDNA, clone: LEFL2045H02, HTC in fruit	--	Predicted exosome subunit/U3 small nucleolar ribonucleoprotein (snoRNP) component, contains IMP4 domain	U3 small nucleolar ribonucleoprotein protein IMP4	-	-	-
Unigene26142_P1	GACN01042833	1.68839	Up	1.33e-11	1.39e-10	--	--	--	--	--	-	-	-
Unigene14699_P1	GACN01031495	1.68781	Up	4.25e-07	2.79e-06	--	--	--	--	--	-	-	-
Unigene20190_P1	GACN01036921	1.68781	Up	4.25e-07	2.79e-06	--	--	--	--	--	-	-	-
Unigene26147_P1	GACN01042838	1.68695	Up	6.22e-14	1.26e-12	PREDICTED: pentatricopeptide repeat-containing protein At3g07290, mitochondrial-like [Glycine max]	Vitis vinifera, whole genome shotgun sequence, contig VV78X140278.29, clone ENTAV 115	Protein NUCLEAR FUSION DEFECTIVE 5, mitochondrial OS=Arabidopsis thaliana GN=NFD5 PE=2 SV=1	--	nucleobase:cation symporter-1, NCS1 family	-	-	-
Unigene29009_P1	GACN01045688	1.68669	Up	0	0	PREDICTED: uncharacterized protein LOC100786645 [Glycine max]	--	--	--	--	-	-	-
Unigene1760_P1	GACN01018625	1.68635	Up	1.37e-09	1.18e-08	Bcl-2-associated athanogene-like protein [Vitis vinifera]	Vitis vinifera Bcl-2-associated athanogene-like protein mRNA, complete cds	--	--	--	-	GO:0005488//binding	-
Unigene20921_P1	GACN01037647	1.68635	Up	0	0	Tetratricopeptide repeat protein [Medicago truncatula] >gi|355498002|gb|AES79205.1| Tetratricopeptide repeat protein [Medicago truncatula]	Solanum lycopersicum cDNA, clone: LEFL2032B10, HTC in fruit	TPR repeat-containing thioredoxin TTL1 OS=Arabidopsis thaliana GN=TTL1 PE=1 SV=1	FOG: TPR repeat	FK506-binding protein 4/5 [EC:5.2.1.8]	GO:0043231//intracellular membrane-bounded organelle	-	-
CL4748.Contig1_P1	GACN01011512	1.68368	Up	0	0	PREDICTED: 1-aminocyclopropane-1-carboxylate oxidase homolog 1 [Glycine max]	Vitis vinifera contig VV78X154975.12, whole genome shotgun sequence	Naringenin,2-oxoglutarate 3-dioxygenase (Fragment) OS=Matthiola incana GN=FHT PE=2 SV=1	Isopenicillin N synthase and related dioxygenases		-	-	GO:0009699//phenylpropanoid biosynthetic process
CL6790.Contig1_P1	GACN01015157	1.68299	Up	4.91e-05	0.000234474	PREDICTED: protein arginine N-methyltransferase 1.6-like [Glycine max]	Vitis vinifera, whole genome shotgun sequence, contig VV78X140777.9, clone ENTAV 115	Protein arginine N-methyltransferase 7 OS=Oryza sativa subsp. japonica GN=PRMT7 PE=2 SV=1	--	protein arginine N-methyltransferase 7 [EC:2.1.1.-]	-	-	-
Unigene16958_P1	GACN01033736	1.68299	Up	2.66e-06	1.57e-05	--	--	--	--	--	-	-	-
Unigene26735_P1	GACN01043425	1.68299	Up	0	0	PREDICTED: protein SDA1 homolog [Glycine max]	Oryza sativa Japonica Group Os04g0630000 (Os04g0630000) mRNA, partial cds	E3 ubiquitin-protein ligase UPL2 OS=Arabidopsis thaliana GN=UPL2 PE=1 SV=3	Phosphopantothenoylcysteine synthetase/decarboxylase	protein SDA1	-	-	-
Unigene29663_P1	GACN01046338	1.68299	Up	1.48e-07	1.03e-06	Tetratricopeptide repeat protein [Medicago truncatula] >gi|355498002|gb|AES79205.1| Tetratricopeptide repeat protein [Medicago truncatula]	--	--	--	--	-	-	-
Unigene4058_P1	GACN01020908	1.68299	Up	4.91e-05	0.000234447	PREDICTED: hypothetical protein [Vitis vinifera]	--	--	--	--	-	-	-
Unigene7273_P1	GACN01024109	1.68299	Up	4.91e-05	0.0002345	PREDICTED: uncharacterized protein LOC100799759 [Glycine max]	Vitis vinifera, whole genome shotgun sequence, contig VV78X012423.11, clone ENTAV 115	--	--	--	-	GO:0046914//transition metal ion binding	-
Unigene26101_P1	GACN01042792	1.68178	Up	0	0	PREDICTED: leucine-rich repeat extensin-like protein 4-like [Glycine max]	--	Proline-rich receptor-like protein kinase PERK2 OS=Arabidopsis thaliana GN=PERK2 PE=2 SV=3	--	--	-	-	-
CL5005.Contig1_P1	GACN01011977	1.68035	Up	1e-11	1.06e-10	transcription factor IIIA [Solanum lycopersicum] >gi|115279797|gb|ABI85391.1| transcription factor IIIA [Solanum lycopersicum] >gi|115279800|gb|ABI85393.1| transcription factor IIIA [Solanum lycopersicum]	--	Uncharacterized zinc finger protein At4g06634 OS=Arabidopsis thaliana GN=At4g06634 PE=1 SV=1	FOG: Zn-finger	general transcription factor IIIA	-	-	-
CL1210.Contig2_P1	GACN01003544	1.67999	Up	1.7e-10	1.6e-09	PREDICTED: uncharacterized protein LOC100785636 [Glycine max]	--	--	--	--	-	-	-
CL2731.Contig2_P1	GACN01007208	1.67999	Up	0	0	SRR391 [Striga asiatica]	Striga asiatica SRR391 mRNA, complete cds	Two-component response regulator ARR12 OS=Arabidopsis thaliana GN=ARR12 PE=2 SV=1	FOG: CheY-like receiver	two-component response regulator ARR-B family	-	-	-
Unigene21590_P1	GACN01038315	1.67988	Up	0	0	PREDICTED: uncharacterized protein LOC100779572 [Glycine max]	Oryza sativa Japonica Group cDNA clone:001-026-B07, full insert sequence	--	--	--	-	-	-
Unigene25999_P1	GACN01042690	1.67911	Up	0	0	neutral invertase [Daucus carota]	--	--	--	--	-	GO:0016787//hydrolase activity	-
Unigene10687_P1	GACN01027500	1.67887	Up	5.16e-08	3.79e-07	--	--	--	--	--	-	-	-
Unigene7568_P1	GACN01024403	1.67794	Up	9.2e-07	5.8e-06	binding protein [Arabidopsis lyrata subsp. lyrata] >gi|297325646|gb|EFH56066.1| binding protein [Arabidopsis lyrata subsp. lyrata]	--	--	--	--	-	-	-
Unigene8336_P1	GACN01025170	1.67794	Up	9.2e-07	5.8e-06	thioredoxin family protein [Arabidopsis lyrata subsp. lyrata] >gi|297335545|gb|EFH65962.1| thioredoxin family protein [Arabidopsis lyrata subsp. lyrata]	--	Thioredoxin-like 1-1, chloroplastic OS=Arabidopsis thaliana GN=At1g08570 PE=2 SV=1	--	--	GO:0009941//chloroplast envelope	-	-
Unigene2828_P1	GACN01019693	1.6769	Up	0	0	PREDICTED: uncharacterized protein LOC100801474 [Glycine max]	--	--	--	--	-	-	-
Unigene2465_P1	GACN01000216	1.67645	Up	1.68e-05	8.73e-05	PREDICTED: ankyrin-2-like [Glycine max]	--	Ankyrin repeat-containing protein At3g12360 OS=Arabidopsis thaliana GN=At3g12360 PE=2 SV=1	FOG: Ankyrin repeat	protein DGCR14	-	-	-
Unigene26550_P1	GACN01039632	1.67645	Up	0	0	PREDICTED: ribosome biogenesis regulatory protein homolog isoform 1 [Glycine max]	Solanum lycopersicum DNA sequence from clone LE_HBa-206G16 on chromosome 12, complete sequence	Ribosome biogenesis regulatory protein homolog OS=Arabidopsis thaliana GN=At2g37990 PE=2 SV=2	Uncharacterized protein involved in ribosome biogenesis	regulator of ribosome biosynthesis	-	-	-
Unigene7148_P1	GACN01019330	1.67645	Up	1.03e-09	9.02e-09	J-domain protein [Arabidopsis lyrata subsp. lyrata] >gi|297325409|gb|EFH55829.1| J-domain protein [Arabidopsis lyrata subsp. lyrata]	Vitis vinifera, whole genome shotgun sequence, contig VV78X140777.9, clone ENTAV 115	Chaperone protein dnaJ 13 OS=Arabidopsis thaliana GN=ATJ13 PE=1 SV=2	--	DnaJ homolog subfamily C member 11	-	-	-
CL64.Contig1_P1	GACN01043240	1.67645	Up	0	0	phospholipid hydroperoxide glutathione peroxidase [Solanum lycopersicum] >gi|31872080|gb|AAP59427.1| phospholipid hydroperoxide glutathione peroxidase [Solanum lycopersicum]	Populus trichocarpa glutathione peroxidase (PtrcGpx2_1), mRNA	Probable glutathione peroxidase 2 OS=Arabidopsis thaliana GN=GPX2 PE=1 SV=1	Glutathione peroxidase	glutathione peroxidase [EC:1.11.1.9]	-	-	GO:0008152//metabolic process
Unigene22927_P1	GACN01023986	1.67645	Up	1.68e-05	8.73e-05	nucleotide binding site-leucine rich repeat protein [Solanum lycopersicum]	Solanum lycopersicum cDNA, clone: LEFL1007DE12, HTC in leaf	Disease resistance protein RPP13 OS=Arabidopsis thaliana GN=RPP13 PE=2 SV=2	--	disease resistance protein RPM1	-	-	GO:0012501//programmed cell death
Unigene9478_P1	GACN01037330	1.67593	Up	2.36e-13	3.99e-12	PREDICTED: poly(A)-specific ribonuclease PARN-like [Glycine max]	Solanum lycopersicum cDNA, clone: LEFL1031BF03, HTC in leaf	Poly(A)-specific ribonuclease PARN OS=Arabidopsis thaliana GN=PARN PE=1 SV=2	--	poly(A)-specific ribonuclease [EC:3.1.13.4]	-	-	GO:0009725//response to hormone stimulus
Unigene20604_P1	GACN01026308	1.67593	Up	0	0	PREDICTED: uncharacterized protein LOC100792679 [Glycine max]	Adansonia digitata microsatellite Ad06 sequence	--	--	--	-	-	-
Unigene2582_P1	GACN01019447	1.67573	Up	1.35e-12	1.7e-11	PREDICTED: probable serine/threonine-protein kinase abkB-like [Glycine max]	Populus EST from leave	--	--	aarF domain-containing kinase	-	-	GO:0006464//protein modification process
Unigene20766_P1	GACN01037492	1.67485	Up	2.13e-11	2.17e-10	protein phosphatase 2C [Prunus avium]	Populus EST from mild drought-stressed leaves	Protein phosphatase 2C 3 OS=Arabidopsis thaliana GN=AIP1 PE=1 SV=1	Serine/threonine protein phosphatase	protein phosphatase 2C [EC:3.1.3.16]	-	-	-
Unigene21400_P1	GACN01038125	1.67371	Up	3.63e-10	3.32e-09	PREDICTED: O-acyltransferase WSD1-like [Glycine max]	Medicago truncatula clone mth2-165n2, complete sequence	O-acyltransferase WSD1 OS=Arabidopsis thaliana GN=WSD1 PE=2 SV=1	--	--	-	-	-
Unigene7124_P1	GACN01023962	1.67371	Up	3.19e-07	2.13e-06	PREDICTED: protein FAR1-RELATED SEQUENCE 8-like [Glycine max]	Vitis vinifera contig VV78X259035.12, whole genome shotgun sequence	Protein FAR1-RELATED SEQUENCE 8 OS=Arabidopsis thaliana GN=FRS8 PE=2 SV=2	--	--	-	-	-
Unigene2081_P1	GACN01018946	1.67199	Up	4.88e-15	1.09e-13	PREDICTED: uncharacterized protein LOC100814604 [Glycine max]	Vitis vinifera contig VV78X140621.9, whole genome shotgun sequence	--	--	glucose-6-phosphate 1-dehydrogenase [EC:1.1.1.49]	-	-	-
CL2319.Contig2_P1	GACN01006261	1.67185	Up	2.17e-13	3.72e-12	PREDICTED: lon protease homolog 1, mitochondrial-like [Glycine max]	Oryza sativa Japonica Group Os07g0689300 (Os07g0689300) mRNA, complete cds	Lon protease homolog, mitochondrial OS=Oryza sativa subsp. indica GN=OsI_27415 PE=2 SV=1	ATP-dependent Lon protease, bacterial type	Lon-like ATP-dependent protease [EC:3.4.21.-]	-	GO:0004175//endopeptidase activity	-
Unigene6803_P1	GACN01012587	1.67126	Up	5.78e-06	3.25e-05	AT1G53800 [Arabidopsis thaliana]	Arabidopsis thaliana AT1G53800 mRNA, complete cds, clone: RAFL25-43-F24	--	--	--	-	-	-
CL5346.Contig1_P1	GACN01014666	1.67126	Up	1.28e-10	1.22e-09	TIR_2 [Helianthus annuus]	Helianthus annuus TIR-NBS-LRR disease resistance-like protein mRNA, partial cds	TMV resistance protein N OS=Nicotiana glutinosa GN=N PE=1 SV=1	Leucine-rich repeat (LRR) protein	maintenance of ploidy protein MOB1 (MPS1 binder 1)	-	GO:0005488//binding	-
CL6498.Contig1_P1	GACN01002648	1.67126	Up	5.78e-06	3.25e-05	PREDICTED: probable protein phosphatase 2C 4-like [Glycine max]	Arabidopsis thaliana chromosome 1, complete sequence	Probable protein phosphatase 2C 4 OS=Arabidopsis thaliana GN=PLL5 PE=1 SV=1	--	--	-	GO:0004721//phosphoprotein phosphatase activity	-
CL864.Contig2_P1	GACN01023642	1.67126	Up	5.78e-06	3.25e-05	PREDICTED: uncharacterized protein LOC100818506 [Glycine max]	Vitis vinifera, whole genome shotgun sequence, contig VV78X190796.4, clone ENTAV 115	--	--	--	-	-	-
Unigene4506_P1	GACN01021352	1.67043	Up	0	0	PREDICTED: uncharacterized protein LOC100815747 [Glycine max]	Vitis vinifera, whole genome shotgun sequence, contig VV78X152250.5, clone ENTAV 115	--	--	--	-	-	-
Unigene7576_P1	GACN01024411	1.66988	Up	0	0	--	--	--	--	--	-	-	-
Unigene26420_P1	GACN01043110	1.66948	Up	2.22e-09	1.87e-08	RecName: Full=Glutamyl-tRNA(Gln) amidotransferase subunit B, chloroplastic/mitochondrial; Short=Glu-AdT subunit B; Flags: Precursor	Vitis vinifera contig VV78X066006.4, whole genome shotgun sequence	Glutamyl-tRNA(Gln) amidotransferase subunit B, chloroplastic/mitochondrial OS=Ricinus communis GN=GATB PE=3 SV=1	Asp-tRNAAsn/Glu-tRNAGln amidotransferase B subunit (PET112 homolog)	aspartyl-tRNA(Asn)/glutamyl-tRNA (Gln) amidotransferase subunit B [EC:6.3.5.6 6.3.5.7]	-	GO:0016884//carbon-nitrogen ligase activity, with glutamine as amido-N-donor	-
Unigene27249_P1	GACN01043935	1.66948	Up	2.22e-09	1.87e-08	PREDICTED: uncharacterized protein LOC100798009 [Glycine max]	--	--	--	--	-	-	-
CL5502.Contig2_P1	GACN01012885	1.66875	Up	9.57e-13	1.27e-11	PREDICTED: eukaryotic translation initiation factor 3 subunit A-like [Glycine max]	N.tabacum mRNA pNLA-35	Eukaryotic translation initiation factor 3 subunit A OS=Arabidopsis thaliana GN=TIF3A1 PE=1 SV=1	Type V secretory pathway, adhesin AidA	translation initiation factor 3 subunit A	-	-	-
CL3195.Contig1_P1	GACN01008259	1.66705	Up	1.99e-06	1.2e-05	lectin-domain receptor-like kinase [Nicotiana attenuata]	Ricinus communis serine-threonine protein kinase, plant-type, putative, mRNA	--	--	--	-	GO:0005488//binding	-
CL7288.Contig1_P1	GACN01009463	1.66705	Up	0.000107735	0.000481141	early responsive to dehydration [Fagus sylvatica]	Vitis vinifera contig VV78X073580.5, whole genome shotgun sequence	--	--	--	-	-	-
Unigene11135_P1	GACN01014927	1.66705	Up	0.000107735	0.000481295	--	--	--	--	--	-	-	-
Unigene143_P1	GACN01015997	1.66705	Up	0.000107735	0.000481398	pol protein [Cucumis melo subsp. melo]	Helianthus annuus isolate 43x5Dann retrotransposon Ty3/gypsy-like reverse transcriptase-like gene, partial sequence	RNA-directed DNA polymerase homolog OS=Oenothera berteriana PE=4 SV=1	Transposase and inactivated derivatives	--	-	-	GO:0006260//DNA replication
Unigene18876_P1	GACN01027947	1.66705	Up	0.000107735	0.000481346	ribonuclease II family protein [Arabidopsis lyrata subsp. lyrata] >gi|297334995|gb|EFH65413.1| ribonuclease II family protein [Arabidopsis lyrata subsp. lyrata]	Vitis vinifera contig VV78X241229.5, whole genome shotgun sequence	--	Exoribonuclease R	exosome complex exonuclease DIS3/RRP44 [EC:3.1.13.-]	-	GO:0003676//nucleic acid binding	-
Unigene1937_P1	GACN01017027	1.66705	Up	0.000107735	0.000481244	nematode resistance protein [Solanum tuberosum]	Helianthus annuus clone BAC 242G9 TIR_1 pseudogene, complete sequence; TIR_2 gene, complete cds; retrotransposon Ty1/Copia, large subunit ribosomal RNA gene, and retrotransposon Ty1/Copia, complete sequence; TIR_3 gene, complete cds; retrotransposon Ty3/Gypsy, complete sequence; and retrotransposon Ty3/Gypsy, partial sequence	Protein SUPPRESSOR OF npr1-1, CONSTITUTIVE 1 OS=Arabidopsis thaliana GN=SNC1 PE=1 SV=3	--	--	-	-	GO:0006952//defense response
Unigene29944_P1	GACN01035626	1.66705	Up	1.99e-06	1.2e-05	--	--	--	--	--	-	-	-
Unigene958_P1	GACN01018802	1.66705	Up	3.87e-13	5.88e-12	uncharacterized protein LOC100277116 [Zea mays]	--	--	--	--	GO:0031410//cytoplasmic vesicle	-	-
CL3760.Contig2_P1	GACN01019261	1.66705	Up	0.000107735	0.000481039	PREDICTED: uncharacterized protein LOC100793038 [Glycine max]	Solanum lycopersicum cDNA, clone: LEFL1091BE12, HTC in leaf	--	--	phosphorylated adapter RNA export protein	-	-	-
CL6649.Contig1_P1	GACN01019695	1.66705	Up	0	0	Os04g0471400 [Oryza sativa Japonica Group] >gi|38344753|emb|CAE03057.2| OSJNBa0089K21.11 [Oryza sativa Japonica Group] >gi|113564627|dbj|BAF14970.1| Os04g0471400 [Oryza sativa Japonica Group] >gi|116310203|emb|CAH67214.1| H0418A01.7 [Oryza sativa Indica Group]	Millettia pinnata clone pPPSSR2277 microsatellite sequence	--	--	--	-	-	-
Unigene2396_P1	GACN01046619	1.66705	Up	0.000107735	0.00048109	--	--	--	--	--	-	-	-
Unigene2830_P1	GACN01017839	1.66705	Up	0.000107735	0.000481192	--	--	--	--	--	-	-	-
CL739.Contig1_P1	GACN01002303	1.66523	Up	5.75e-12	6.34e-11	pseudo response regulator [Populus trichocarpa] >gi|222850943|gb|EEE88490.1| pseudo response regulator [Populus trichocarpa]	S.lycopersicum DNA sequence from clone LE_HBa-29F16 on chromosome 4, complete sequence	Two-component response regulator-like APRR7 OS=Arabidopsis thaliana GN=APRR7 PE=2 SV=1	FOG: CheY-like receiver	pseudo-response regulator 7	-	GO:0016772//transferase activity, transferring phosphorus-containing groups	-
Unigene26695_P1	GACN01043385	1.66488	Up	2.74e-10	2.53e-09	cytochrome P450 monooxygenase [Petunia x hybrida]	Solanum lycopersicum strain Heinz 1706 chromosome 1 clone hba-75n11 map 1, complete sequence	Cytochrome P450 704C1 OS=Pinus taeda GN=CYP704C1 PE=2 SV=1	Cytochrome P450	[EC:1.14.-.-]	-	GO:0016491//oxidoreductase activity	-
CL3163.Contig1_P1	GACN01008195	1.66356	Up	2.1e-12	2.53e-11	PREDICTED: armadillo repeat-containing kinesin-like protein 3-like [Glycine max]	Arabidopsis thaliana armadillo repeat-containing kinesin-like protein 3 (ARK3) mRNA, complete cds	Armadillo repeat-containing kinesin-like protein 3 OS=Arabidopsis thaliana GN=ARK3 PE=1 SV=1	Kinesin-like protein	kinesin family member 11	-	-	GO:0008037//cell recognition
Unigene14201_P1	GACN01030998	1.66267	Up	4.49e-14	9.29e-13	PREDICTED: uncharacterized protein LOC100809045 [Glycine max]	Populus trichocarpa predicted protein, mRNA	--	--	--	-	-	-
CL2368.Contig1_P1	GACN01006375	1.66244	Up	0	0	HAD-superfamily hydrolase, subfamily IG, 5'-nucleotidase [Arabidopsis thaliana] >gi|30102542|gb|AAP21189.1| At2g23890 [Arabidopsis thaliana] >gi|330252405|gb|AEC07499.1| HAD-superfamily hydrolase, subfamily IG, 5'-nucleotidase [Arabidopsis thaliana]	Arabidopsis thaliana HAD-superfamily hydrolase, subfamily IG, 5'-nucleotidase (AT2G23890) mRNA, complete cds	--	--	--	-	-	-
Unigene1999_P1	GACN01018864	1.66233	Up	0	0	PREDICTED: uncharacterized protein LOC100779228 [Glycine max]	Medicago truncatula chromosome 2 BAC clone mth2-139p17, complete sequence	Chaperone protein dnaJ 49 OS=Arabidopsis thaliana GN=ATJ49 PE=2 SV=2	DnaJ-class molecular chaperone	DnaJ homolog subfamily B member 12	-	-	-
CL3912.Contig3_P1	GACN01009786	1.66203	Up	3.67e-05	0.000179101	Ubiquitin system component Cue protein [Arabidopsis thaliana] >gi|332006498|gb|AED93881.1| Ubiquitin system component Cue protein [Arabidopsis thaliana]	Ricinus communis conserved hypothetical protein, mRNA	--	--	--	-	-	-
Unigene16967_P1	GACN01033745	1.66203	Up	3.67e-05	0.000179059	--	--	--	--	--	-	-	-
Unigene8343_P1	GACN01025177	1.66203	Up	3.67e-05	0.00017908	--	--	--	--	--	-	-	-
Unigene9364_P1	GACN01026194	1.66203	Up	0	0	--	--	--	--	--	-	-	-
Unigene2801_P1	GACN01019666	1.66191	Up	0	0	--	--	--	--	--	-	-	-
Unigene1116_P1	GACN01017995	1.66145	Up	0	0	Pyridoxal kinase [Medicago truncatula] >gi|355517727|gb|AES99350.1| Pyridoxal kinase [Medicago truncatula]	Lycopersicon esculentum clone 133015R, mRNA sequence	Pyridoxal kinase OS=Arabidopsis thaliana GN=PK PE=1 SV=2	Pyridoxal/pyridoxine/pyridoxamine kinase	pyridoxine kinase [EC:2.7.1.35]	-	-	-
Unigene2608_P1	GACN01019473	1.66117	Up	0	0	pentatricopeptide repeat-containing protein [Arabidopsis thaliana] >gi|75174107|sp|Q9LFF1.1|PP281_ARATH RecName: Full=Pentatricopeptide repeat-containing protein At3g53700, chloroplastic; AltName: Full=Protein MATERNAL EFFECT EMBRYO ARREST 40; Flags: Precursor >gi|15982931|gb|AAL09812.1| AT3g53700/F4P12_400 [Arabidopsis thaliana] >gi|332645608|gb|AEE79129.1| pentatricopeptide repeat-containing pr…	Theobroma cacao clone TCC_BB055I06, complete sequence	Pentatricopeptide repeat-containing protein At3g53700, chloroplastic OS=Arabidopsis thaliana GN=MEE40 PE=2 SV=1	--	structure-specific endonuclease subunit SLX1 [EC:3.6.1.-]	GO:0009536//plastid	-	-
CL7535.Contig1_P1	GACN01016408	1.66062	Up	2.4e-07	1.62e-06	cysteine/histidine-rich C1 domain-containing protein [Arabidopsis thaliana] >gi|332007490|gb|AED94873.1| cysteine/histidine-rich C1 domain-containing protein [Arabidopsis thaliana]	--	--	--	--	-	-	-
Unigene22844_P1	GACN01039549	1.66062	Up	2.4e-07	1.62e-06	pyrophosphate-fructose 6-phosphate 1-phosphotransferase beta-subunit [Solanum tuberosum]	Solanum lycopersicum cDNA, clone: LEFL1080CC09, HTC in leaf	Pyrophosphate--fructose 6-phosphate 1-phosphotransferase subunit beta OS=Solanum tuberosum PE=1 SV=2	--	pyrophosphate--fructose-6-phosphate 1-phosphotransferase [EC:2.7.1.90]	-	GO:0008443//phosphofructokinase activity	-
Unigene28947_P1	GACN01045626	1.66062	Up	2.4e-07	1.62e-06	PREDICTED: uncharacterized protein LOC100813930 [Glycine max]	--	--	--	--	GO:0043231//intracellular membrane-bounded organelle	-	-
Unigene10764_P1	GACN01027577	1.65914	Up	7.35e-14	1.47e-12	protein embryo defective 2423 [Arabidopsis thaliana] >gi|332644899|gb|AEE78420.1| protein embryo defective 2423 [Arabidopsis thaliana]	Solanum lycopersicum chromosome 10 clone C10SLe0045H11, complete sequence	Probable protein phosphatase 2C 19 OS=Oryza sativa subsp. japonica GN=Os02g0599700 PE=2 SV=2	--	telomere length regulation protein	-	-	-
CL5506.Contig3_P1	GACN01012896	1.65812	Up	1.11e-13	2.1e-12	PREDICTED: uncharacterized protein LOC100813046 [Glycine max]	PREDICTED: Vitis vinifera misc_RNA (LOC100257222), miscRNA	--	--	--	-	-	-
Unigene4451_P1	GACN01020885	1.65812	Up	1.26e-05	6.67e-05	PREDICTED: uncharacterized protein LOC100807475 [Glycine max]	Solanum lycopersicum cDNA, clone: LEFL1010DB11, HTC in leaf	--	--	--	-	-	-
Unigene5012_P1	GACN01021297	1.65812	Up	1.26e-05	6.67e-05	Cellular nucleic acid-binding protein [Medicago truncatula] >gi|355506782|gb|AES87924.1| Cellular nucleic acid-binding protein [Medicago truncatula]	--	--	Arginine methyltransferase-interacting protein, contains RING Zn-finger	--	-	-	-
Unigene4035_P1	GACN01021854	1.65812	Up	1.26e-05	6.67e-05	Os10g0572700 [Oryza sativa Japonica Group] >gi|113639997|dbj|BAF27302.1| Os10g0572700 [Oryza sativa Japonica Group]	--	3-hydroxyisobutyryl-CoA hydrolase 1 OS=Arabidopsis thaliana GN=CHY1 PE=1 SV=1	Enoyl-CoA hydratase/carnithine racemase	3-hydroxyisobutyryl-CoA hydrolase [EC:3.1.2.4]	-	-	-
Unigene1034_P1	GACN01017914	1.65777	Up	3.78e-12	4.32e-11	cytochrome P450 [Helianthus annuus]	Helianthus paradoxus isolate 12_geno cytochrome P450 subunit CYP72A13 gene, partial cds	Secologanin synthase OS=Catharanthus roseus GN=CYP72A1 PE=2 SV=1	Cytochrome P450	acyl-CoA oxidase [EC:1.3.3.6]	-	-	-
CL5632.Contig2_P1	GACN01013139	1.65709	Up	8.79e-14	1.71e-12	PREDICTED: vacuolar protein sorting-associated protein 35-like [Glycine max]	Solanum lycopersicum cDNA, clone: LEFL1001DH03, HTC in leaf	--	--	--	-	-	-
Unigene26135_P1	GACN01042826	1.657	Up	7.06e-14	1.42e-12	dehydration-responsive protein-like [Oryza sativa Japonica Group]	Solanum lycopersicum cDNA, clone: LEFL2002AA12, HTC in fruit	Probable methyltransferase PMT9 OS=Arabidopsis thaliana GN=At5g14430 PE=1 SV=1	--	--	-	GO:0016741	-
Unigene20740_P1	GACN01008284	1.65664	Up	0	0	CBL-interacting protein kinase 18 [Vitis vinifera]	Vitis vinifera CBL-interacting protein kinase 18 (CIPK018) mRNA, complete cds	CBL-interacting protein kinase 32 OS=Oryza sativa subsp. japonica GN=CIPK32 PE=2 SV=2	--	[EC:2.7.1.-]	GO:0043231//intracellular membrane-bounded organelle	-	-
CL3208.Contig1_P1	GACN01037466	1.65664	Up	0	0	PREDICTED: RNA polymerase-associated protein CTR9 homolog [Glycine max]	Populus trichocarpa PAF1 complex component (PAFC901), mRNA	Probable UDP-N-acetylglucosamine--peptide N-acetylglucosaminyltransferase SEC OS=Arabidopsis thaliana GN=SEC PE=2 SV=1	FOG: TPR repeat	RNA polymerase-associated protein CTR9	-	-	GO:0006355//regulation of transcription, DNA-dependent
CL3849.Contig1_P1	GACN01009652	1.65595	Up	5.97e-14	1.21e-12	PREDICTED: histone-lysine N-methyltransferase ATX3-like [Glycine max]	Populus trichocarpa SET domain protein (SDG914), mRNA	Histone-lysine N-methyltransferase ATX3 OS=Arabidopsis thaliana GN=ATX3 PE=2 SV=2	PHD zinc finger-containing protein	NuA3 HAT complex component NTO1	-	-	-
CL4859.Contig1_P1	GACN01011702	1.65595	Up	2.92e-08	2.21e-07	PREDICTED: uncharacterized protein LOC100815407 [Glycine max]	Vitis vinifera contig VV78X065230.9, whole genome shotgun sequence	--	--	--	-	-	-
CL3603.Contig5_P1	GACN01009132	1.65498	Up	4.33e-06	2.49e-05	PREDICTED: uncharacterized protein LOC100809696 [Glycine max]	--	--	Chaperonin GroEL (HSP60 family)	1-phosphatidylinositol-3-phosphate 5-kinase [EC:2.7.1.150]	-	GO:0005488//binding	-
Unigene17272_P1	GACN01034050	1.65498	Up	4.33e-06	2.48e-05	uncharacterized protein [Arabidopsis thaliana] >gi|332008272|gb|AED95655.1| uncharacterized protein [Arabidopsis thaliana]	--	--	--	--	-	-	-
[truncated: 2,908 more rows]
