# Supplementary material for: Transcriptomic insights into antagonistic effects of gibberellin and abscisic acid on petal growth in Gerbera hybrida
Source: Front Plant Sci. 2015 Mar 17;6:168. doi: 10.3389/fpls.2015.00168 (PMC4362084; doi:10.3389/fpls.2015.00168)
Supplement: Supplementary file 4 [file Table4.XLSX]

## Sheet: Table S4
Supplemental Table S4. Differentially expressed genes after 12 h of GA treatment.
GeneID	NCBI accession No.	GA 12h expression	Up-Down-Regulation(GA12h/CK12h)	P-value	FDR	Nr-annotation	Nt-annotation	Swissprot-annotation	COG-Function-Description	ko_definition	GO Component	GO Function	GO Process
Unigene11831_P1	GACN01028640	11.6818	Up	7.66e-05	0.000722329	--	--	--	--	--	-	-	-
Unigene17517_P1	GACN01034293	11.55	Up	3.71e-05	0.000370984	transducin family protein [Arabidopsis lyrata subsp. lyrata] >gi|297313677|gb|EFH44100.1| transducin family protein [Arabidopsis lyrata subsp. lyrata]	Vitis vinifera contig VV78X113839.30, whole genome shotgun sequence	--	--	--	-	-	-
Unigene7571_P1	GACN01024406	11.4501	Up	4.19e-06	4.9e-05	PREDICTED: hypothetical protein [Vitis vinifera] >gi|297734203|emb|CBI15450.3| unnamed protein product [Vitis vinifera]	--	--	--	--	-	-	-
CL4629.Contig1_P1	GACN01011273	10.2185	Up	7.66e-05	0.000722505	bZIP transcription factor [Cucumis melo subsp. melo]	Arabidopsis lyrata subsp. lyrata bZIP transcription factor family protein, mRNA	Transcription factor RF2b OS=Oryza sativa subsp. japonica GN=RF2b PE=1 SV=1	--	transcription factor TGA	-	-	-
CL1970.Contig1_P1	GACN01005414	3.5969	Up	8.08e-05	0.000757035	PREDICTED: uncharacterized protein LOC100819940 [Glycine max]	Arabidopsis thaliana hydrolase/ protein serine/threonine phosphatase (AT4G23000) mRNA, complete cds	--	--	--	-	-	-
Unigene10705_P1	GACN01027518	3.26432	Up	6.76e-06	7.7e-05	gibberellin 2-oxidase No1 [Lactuca sativa]	Ipomoea nil gibberellin 2-oxidase 2 (GA2ox2) mRNA, complete cds	Gibberellin 2-beta-dioxygenase OS=Phaseolus coccineus GN=GA2OX1 PE=2 SV=1	--	gibberellin 2-oxidase [EC:1.14.11.13]	-	-	-
CL95.Contig4_P1	GACN01000293	3.00129	Up	5.35e-05	0.000518791	--	--	--	--	--	-	-	-
Unigene27260_P1	GACN01043946	3.00129	Up	5.35e-05	0.000518921	AAA-type ATPase family protein [Arabidopsis lyrata subsp. lyrata] >gi|297331495|gb|EFH61914.1| AAA-type ATPase family protein [Arabidopsis lyrata subsp. lyrata]	Populus trichocarpa clone Pop1-15O12, complete sequence	Protein cfxQ homolog OS=Cyanidium caldarium GN=cfxQ PE=3 SV=1	ATPases of the AAA+ class	--	-	GO:0017111//nucleoside-triphosphatase activity	-
Unigene5475_P1	GACN01022314	2.98192	Up	3.25e-05	0.000328749	protein kinase domain-containing protein [Arabidopsis thaliana] >gi|259016409|sp|P0C5E2.2|Y1839_ARATH RecName: Full=Probable serine/threonine-protein kinase At1g18390; Flags: Precursor >gi|332191589|gb|AEE29710.1| protein kinase domain-containing protein [Arabidopsis thaliana]	--	Probable serine/threonine-protein kinase At1g18390 OS=Arabidopsis thaliana GN=At1g18390 PE=1 SV=2	--	--	-	GO:0016301//kinase activity	-
CL2689.Contig1_P1	GACN01007117	2.84442	Up	1.26e-06	1.57e-05	Ankyrin repeat-containing protein [Medicago truncatula] >gi|355486745|gb|AES67948.1| Ankyrin repeat-containing protein [Medicago truncatula]	--	Ankyrin repeat-containing protein At3g12360 OS=Arabidopsis thaliana GN=At3g12360 PE=2 SV=1	FOG: Ankyrin repeat	26S proteasome non-ATPase regulatory subunit 10	-	-	-
CL7557.Contig2_P1	GACN01016444	2.79484	Up	6.77e-05	0.000644855	PREDICTED: uncharacterized protein LOC100775686 [Glycine max]	--	--	--	--	-	-	-
Unigene6857_P1	GACN01023696	2.79484	Up	6.77e-05	0.000644697	NAC domain protein [Medicago truncatula] >gi|355485905|gb|AES67108.1| NAC domain protein [Medicago truncatula]	--	--	--	--	-	-	-
CL5027.Contig1_P1	GACN01012007	2.7789	Up	3.28e-09	5.46e-08	white-brown-complex ABC transporter family [Populus trichocarpa] >gi|222867394|gb|EEF04525.1| white-brown-complex ABC transporter family [Populus trichocarpa]	Glycine max cDNA, clone: GMFL01-18-D08	ABC transporter G family member 22 OS=Arabidopsis thaliana GN=ABCG22 PE=1 SV=1	ABC-type multidrug transport system, ATPase component	ATP-binding cassette, subfamily G (WHITE), member 2	-	GO:0015405	-
Unigene14329_P1	GACN01031126	2.73825	Up	8.03e-05	0.000752685	--	--	--	--	--	-	-	-
Unigene7593_P1	GACN01024428	2.72667	Up	3.54e-05	0.000355194	PREDICTED: polyribonucleotide nucleotidyltransferase-like [Glycine max]	Vitis vinifera contig VV78X243703.8, whole genome shotgun sequence	30S ribosomal protein S1, chloroplastic OS=Spinacia oleracea GN=RPS1 PE=1 SV=1	Polyribonucleotide nucleotidyltransferase (polynucleotide phosphorylase)	polyribonucleotide nucleotidyltransferase [EC:2.7.7.8]	-	-	-
Unigene16641_P1	GACN01033422	2.71331	Up	1.16e-05	0.00012688	--	--	--	--	--	-	-	-
Unigene16168_P1	GACN01032952	2.70911	Up	6.76e-06	7.7e-05	--	--	--	--	--	-	-	-
Unigene7857_P1	GACN01024692	2.69643	Up	2.19e-07	3.02e-06	PREDICTED: uncharacterized protein LOC100803213 [Glycine max]	Arabidopsis thaliana calmodulin binding protein-like protein (AT1G73805) mRNA, complete cds	--	--	calmodulin	-	-	-
Unigene27066_P1	GACN01043754	2.67936	Up	2.02e-05	0.000212127	--	--	--	--	--	-	-	-
Unigene3689_P1	GACN01020543	2.67936	Up	0.000102975	0.000942736	PREDICTED: thaumatin-like protein-like [Glycine max]	Arabidopsis thaliana chromosome 4, complete sequence	Thaumatin-like protein OS=Arabidopsis thaliana GN=At1g18250 PE=2 SV=2	--	--	-	-	-
Unigene7031_P1	GACN01023869	2.55383	Up	2.28e-05	0.000237253	UDP-glycosyltransferase 76H1 [Stevia rebaudiana]	--	UDP-glycosyltransferase 76C1 OS=Arabidopsis thaliana GN=UGT76C1 PE=1 SV=1	--	cytokinin-N-glucosyltransferase [EC:2.4.1.-]	-	-	-
Unigene7127_P1	GACN01023965	2.55383	Up	6.83e-06	7.76e-05	glucose acyltransferase [Solanum berthaultii]	--	Serine carboxypeptidase-like 17 OS=Arabidopsis thaliana GN=SCPL17 PE=2 SV=1	--	serine carboxypeptidase-like 8 [EC:3.4.16.- 2.3.1.92]	-	GO:0016787//hydrolase activity	-
Unigene9953_P1	GACN01026780	2.55383	Up	2.28e-05	0.000237317	PREDICTED: uncharacterized protein LOC100796393 [Glycine max]	Vitis vinifera contig VV78X207993.16, whole genome shotgun sequence	Uncharacterized CRM domain-containing protein At3g25440, chloroplastic OS=Arabidopsis thaliana GN=At3g25440 PE=2 SV=1	--	--	-	-	-
Unigene5943_P1	GACN01022782	2.54065	Up	6.02e-09	9.74e-08	uncharacterized protein LOC100527443 [Glycine max]	--	21 kDa protein OS=Daucus carota PE=2 SV=1	ATPases involved in chromosome partitioning	pectinesterase [EC:3.1.1.11]	-	-	-
CL3672.Contig1_P1	GACN01009277	2.52736	Up	6.27e-05	0.000600187	chromatin remodeling complex subunit [Populus trichocarpa] >gi|222851428|gb|EEE88975.1| chromatin remodeling complex subunit [Populus trichocarpa]	Medicago truncatula clone mth2-11n6, complete sequence	--	--	SWI/SNF-related matrix-associated actin-dependent regulator of chromatin subfamily A member 2/4 [EC:3.6.4.-]	-	GO:0003676//nucleic acid binding	-
Unigene27999_P1	GACN01044680	2.52736	Up	6.27e-05	0.000600038	--	--	--	--	--	-	-	-
CL2746.Contig1_P1	GACN01007244	2.50943	Up	2.53e-05	0.000261021	Protein phosphatase 2C-like [Medicago truncatula]	Solanum lycopersicum cDNA, clone: LEFL1092AE12, HTC in leaf	Probable protein phosphatase 2C 5 OS=Arabidopsis thaliana GN=At1g09160 PE=2 SV=1	Serine/threonine protein phosphatase	protein phosphatase 2C [EC:3.1.3.16]	-	-	-
Unigene27528_P1	GACN01044211	2.47291	Up	8.58e-05	0.000799921	PREDICTED: vacuolar-sorting receptor 7-like [Glycine max]	Helianthus annuus RFLP probe ZVG62 mRNA sequence	Vacuolar-sorting receptor 6 OS=Arabidopsis thaliana GN=VSR6 PE=2 SV=2	--	--	GO:0031224//intrinsic to membrane	-	-
Unigene14920_P1	GACN01031715	2.41632	Up	3.72e-05	0.000372087	receptor kinase-like protein [Arabidopsis thaliana]	Vitis vinifera contig VV78X122122.5, whole genome shotgun sequence	Probable LRR receptor-like serine/threonine-protein kinase At1g06840 OS=Arabidopsis thaliana GN=At1g06840 PE=1 SV=2	--	chitin elicitor receptor kinase 1	-	-	-
Unigene26293_P1	GACN01042984	2.36742	Up	5.03e-05	0.000490626	--	--	--	--	--	-	-	-
Unigene11414_P1	GACN01028225	2.34232	Up	8.69e-06	9.69e-05	Protein FAM86A [Medicago truncatula] >gi|355501335|gb|AES82538.1| Protein FAM86A [Medicago truncatula]	Nicotiana tabacum mRNA	--	--	--	-	-	GO:0008152//metabolic process
Unigene17658_P1	GACN01034434	2.3354	Up	1.28e-06	1.6e-05	--	--	--	--	--	-	-	-
CL3470.Contig2_P1	GACN01008860	2.31679	Up	4.54e-06	5.28e-05	PREDICTED: uncharacterized protein LOC100826952 [Brachypodium distachyon]	Ricinus communis conserved hypothetical protein, mRNA	--	--	--	-	-	-
Unigene2164_P1	GACN01019029	2.31679	Up	7.14e-07	9.23e-06	PREDICTED: uncharacterized protein LOC100786421 [Glycine max]	Populus trichocarpa predicted protein, mRNA	--	--	--	-	-	-
CL1222.Contig1_P1	GACN01003590	2.30739	Up	1.3e-06	1.62e-05	uncharacterized protein [Arabidopsis thaliana] >gi|3047092|gb|AAC13604.1| T26D22.2 gene product [Arabidopsis thaliana] >gi|332006568|gb|AED93951.1| uncharacterized protein [Arabidopsis thaliana]	--	--	--	--	-	-	-
Unigene22388_P1	GACN01039099	2.30155	Up	1.43e-12	3.82e-11	Contains similarity to C2-HC type zinc finger protein C.e-MyT1 gb|U67079 from C. elegans and to hypersensitivity-related gene 201 isolog T28M21.14 from A. thaliana BAC gb|AF002109 [Arabidopsis thaliana]	--	--	--	--	-	GO:0016747//transferase activity, transferring acyl groups other than amino-acyl groups	-
CL105.Contig2_P1	GACN01000327	2.28097	Up	0	0	geranyl diphosphate synthase small subunit [Antirrhinum majus]	--	Geranylgeranyl pyrophosphate synthase-related protein, chloroplastic OS=Arabidopsis thaliana GN=GGR PE=2 SV=2	Geranylgeranyl pyrophosphate synthase	geranylgeranyl diphosphate synthase, type II [EC:2.5.1.1 2.5.1.10 2.5.1.29]	-	GO:0016740//transferase activity	-
CL1088.Contig2_P1	GACN01003211	2.24124	Up	4.15e-05	0.00041152	PREDICTED: uncharacterized protein LOC100783270 [Glycine max]	Solanum lycopersicum cDNA, clone: LEFL3033P11, HTC in root	Protein Brevis radix-like 2 OS=Arabidopsis thaliana GN=BRXL2 PE=2 SV=1	--	--	-	GO:0005488//binding	-
Unigene9451_P1	GACN01026281	2.22685	Up	4.08e-07	5.43e-06	white-brown-complex ABC transporter family [Populus trichocarpa] >gi|222867394|gb|EEF04525.1| white-brown-complex ABC transporter family [Populus trichocarpa]	Populus trichocarpa white-brown-complex ABC transporter family, mRNA	ABC transporter G family member 22 OS=Arabidopsis thaliana GN=ABCG22 PE=1 SV=1	--	--	-	GO:0015405	-
Unigene9620_P1	GACN01026450	2.20987	Up	7.75e-07	9.97e-06	Omega-hydroxypalmitate O-feruloyl transferase [Medicago truncatula] >gi|355491945|gb|AES73148.1| Omega-hydroxypalmitate O-feruloyl transferase [Medicago truncatula]	--	Hydroxycinnamoyl-Coenzyme A shikimate/quinate hydroxycinnamoyltransferase OS=Arabidopsis thaliana GN=HCT PE=2 SV=1	--	shikimate O-hydroxycinnamoyltransferase [EC:2.3.1.133]	-	-	GO:0006633//fatty acid biosynthetic process
Unigene234_P1	GACN01017117	2.20131	Up	4.17e-07	5.55e-06	PREDICTED: uncharacterized protein LOC100820164 [Glycine max]	Vitis vinifera contig VV78X251216.6, whole genome shotgun sequence	Regulator of nonsense transcripts 1 homolog OS=Arabidopsis thaliana GN=UPF1 PE=1 SV=2	Superfamily I DNA and RNA helicases and helicase subunits	regulator of nonsense transcripts 1 [EC:3.6.4.-]	-	-	-
Unigene16192_P1	GACN01032976	2.18186	Up	2.34e-05	0.000243237	RecName: Full=Putative serine/threonine-protein kinase	Arabidopsis thaliana Leucine-rich repeat transmembrane protein kinase (AT1G56140) mRNA, complete cds	Probable LRR receptor-like serine/threonine-protein kinase At1g53440 OS=Arabidopsis thaliana GN=At1g53440 PE=1 SV=2	--	[EC:2.7.1.-]	-	-	GO:0006464//protein modification process
Unigene1506_P1	GACN01018374	2.16479	Up	4.02e-06	4.72e-05	--	--	--	--	--	-	-	-
Unigene6312_P1	GACN01023151	2.15668	Up	0	0	PREDICTED: expansin-B3-like [Glycine max]	Populus trichocarpa clone POP046-C14, complete sequence	Expansin-B3 OS=Arabidopsis thaliana GN=EXPB3 PE=2 SV=2	--	--	-	-	-
Unigene17179_P1	GACN01033957	2.13879	Up	3.5e-05	0.000351701	--	--	--	--	--	-	-	-
CL3447.Contig1_P1	GACN01008811	2.12188	Up	5.05e-07	6.66e-06	JHL06P13.6 [Jatropha curcas]	--	Probable aspartic protease At2g35615 OS=Arabidopsis thaliana GN=At2g35615 PE=3 SV=1	--	[EC:2.7.1.-]	-	-	-
Unigene3467_P1	GACN01020326	2.12188	Up	1.56e-10	2.91e-09	Anthranilate N-benzoyltransferase protein [Medicago truncatula] >gi|355518701|gb|AET00325.1| Anthranilate N-benzoyltransferase protein [Medicago truncatula]	--	--	--	--	-	-	-
Unigene10795_P1	GACN01027608	2.0944	Up	5.44e-05	0.000526652	PREDICTED: uncharacterized protein LOC100817358 [Glycine max]	Vitis vinifera contig VV78X147189.11, whole genome shotgun sequence	--	--	--	-	-	-
Unigene3188_P1	GACN01020049	2.0944	Up	5.44e-05	0.00052652	PREDICTED: protein spinster-like [Glycine max]	Arabidopsis thaliana chromosome 1, complete sequence	--	--	--	-	-	-
Unigene27382_P1	GACN01044068	2.07015	Up	1.56e-07	2.18e-06	disease resistance protein - like [Arabidopsis thaliana] >gi|32189309|gb|AAP75809.1| At5g25910 [Arabidopsis thaliana]	--	Leucine-rich repeat receptor protein kinase EXS OS=Arabidopsis thaliana GN=EXS PE=1 SV=1	--	[EC:2.7.1.-]	-	-	-
CL6293.Contig2_P1	GACN01014301	2.05633	Up	1.15e-13	4.18e-12	Centrin-2 [Medicago truncatula] >gi|355485580|gb|AES66783.1| Centrin-2 [Medicago truncatula]	Vitis vinifera contig VV78X125768.3, whole genome shotgun sequence	Calcium-binding protein PBP1 OS=Arabidopsis thaliana GN=PBP1 PE=1 SV=1	Ca2+-binding protein (EF-Hand superfamily)	calmodulin	-	-	-
CL4711.Contig2_P1	GACN01011447	2.05505	Up	2.09e-13	7.33e-12	PREDICTED: GEM-like protein 4-like [Glycine max]	--	GEM-like protein 7 OS=Arabidopsis thaliana GN=At5g23360 PE=2 SV=1	--	--	-	-	-
CL5233.Contig1_P1	GACN01012386	2.05375	Up	2.99e-05	0.000305175	dentin sialophosphoprotein-related protein [Arabidopsis thaliana] >gi|30696196|ref|NP_851176.1| dentin sialophosphoprotein-related protein [Arabidopsis thaliana] >gi|334188342|ref|NP_001190523.1| dentin sialophosphoprotein-related protein [Arabidopsis thaliana] >gi|332008842|gb|AED96225.1| dentin sialophosphoprotein-related protein [Arabidopsis thaliana] >gi|332008843|gb|AED96226.1| dentin sialop…	--	--	--	--	-	-	-
CL1301.Contig1_P1	GACN01003782	2.04859	Up	8.66e-05	0.000806387	PREDICTED: GATA transcription factor 9-like [Glycine max]	--	GATA transcription factor 12 OS=Arabidopsis thaliana GN=GATA12 PE=2 SV=1	--	--	-	GO:0046872//metal ion binding	-
Unigene10959_P1	GACN01027771	2.04859	Up	8.66e-05	0.000805999	--	--	--	--	--	-	-	-
Unigene20004_P1	GACN01036739	2.04859	Up	8.66e-05	0.000806193	--	--	--	--	--	-	-	-
CL3505.Contig2_P1	GACN01008939	2.04436	Up	1.83e-09	3.12e-08	PREDICTED: ethylene-responsive transcription factor ERF026-like [Glycine max]	Arabidopsis lyrata subsp. lyrata AP2 domain-containing protein, mRNA	Ethylene-responsive transcription factor ERF026 OS=Arabidopsis thaliana GN=ERF026 PE=2 SV=1	--	EREBP-like factor	-	-	GO:0010468//regulation of gene expression
CL1713.Contig1_P1	GACN01004805	2.04193	Up	3.9e-07	5.21e-06	Calcium-binding protein CML38 [Medicago truncatula] >gi|355493838|gb|AES75041.1| Calcium-binding protein CML38 [Medicago truncatula]	Populus trichocarpa predicted protein, mRNA	Calcium-binding protein CML38 OS=Arabidopsis thaliana GN=CML38 PE=2 SV=1	Ca2+-binding protein (EF-Hand superfamily)	calcium-binding protein CML	-	GO:0046872//metal ion binding	-
Unigene13869_P1	GACN01030666	2.03147	Up	1.72e-13	6.17e-12	COL domain class transcription factor [Malus x domestica]	--	Zinc finger protein CONSTANS-LIKE 1 OS=Arabidopsis thaliana GN=COL1 PE=1 SV=1	--	zinc finger protein CONSTANS	-	-	-
Unigene2801_P1	GACN01019666	1.99486	Up	2.77e-07	3.78e-06	--	--	--	--	--	-	-	-
Unigene7179_P1	GACN01024017	1.98192	Up	2.58e-05	0.000266059	--	--	--	--	--	-	-	-
CL7826.Contig1_P1	GACN01016847	1.97892	Up	1.8e-06	2.21e-05	NBS-LRR resistance protein RS6-8 [Helianthus annuus]	Populus trichocarpa histone 2 (HTA910), mRNA	Histone H2AX OS=Cicer arietinum GN=HIS2A PE=2 SV=1	Histone H2A	histone H2A	-	-	-
Unigene7043_P1	GACN01023881	1.9756	Up	4.16e-13	1.34e-11	--	--	--	--	--	-	-	-
Unigene19825_P1	GACN01036563	1.96887	Up	7.59e-05	0.000716097	lysine/histidine transporter [Populus trichocarpa] >gi|222842389|gb|EEE79936.1| lysine/histidine transporter [Populus trichocarpa]	Populus trichocarpa lysine/histidine transporter (PTRLHT10), mRNA	Lysine histidine transporter-like 8 OS=Arabidopsis thaliana GN=AATL1 PE=1 SV=1	--	--	GO:0031224//intrinsic to membrane	-	-
Unigene5380_P1	GACN01022221	1.96887	Up	4.27e-09	7e-08	PREDICTED: similar to DnaJ-like protein [Vitis vinifera]	--	Chaperone protein dnaJ 11, chloroplastic OS=Arabidopsis thaliana GN=ATJ11 PE=1 SV=2	--	--	-	-	-
CL1282.Contig2_P1	GACN01003742	1.94239	Up	4.11e-05	0.000408058	translation initiation factor eIF-3 subunit 8 [Arabidopsis thaliana] >gi|334186011|ref|NP_001190102.1| translation initiation factor eIF-3 subunit 8 [Arabidopsis thaliana] >gi|23503063|sp|O49160.2|EIF3C_ARATH RecName: Full=Eukaryotic translation initiation factor 3 subunit C; Short=eIF3c; AltName: Full=Eukaryotic translation initiation factor 3 subunit 8; AltName: Full=eIF3 p110; AltName: Full=p1…	Arabidopsis thaliana translation initiation factor eIF-3 subunit 8 (EIF3C) mRNA, complete cds	Eukaryotic translation initiation factor 3 subunit C OS=Arabidopsis thaliana GN=TIF3C1 PE=1 SV=2	--	translation initiation factor 3 subunit C	-	-	-
Unigene1536_P1	GACN01018404	1.94239	Up	4.11e-05	0.000408163	ring finger protein, putative [Ricinus communis] >gi|223547070|gb|EEF48567.1| ring finger protein, putative [Ricinus communis]	--	--	--	--	-	-	-
Unigene21281_P1	GACN01038006	1.92156	Up	8.32e-12	1.81e-10	PREDICTED: uncharacterized protein LOC100802301 [Glycine max]	--	--	--	--	-	-	-
CL6053.Contig1_P1	GACN01013884	1.92037	Up	2.23e-05	0.000232695	Endoplasmic reticulum-type calcium-transporting ATPase [Medicago truncatula] >gi|355500540|gb|AES81743.1| Endoplasmic reticulum-type calcium-transporting ATPase [Medicago truncatula]	Zea mays CL302_2 mRNA sequence	Calcium-transporting ATPase 4, endoplasmic reticulum-type OS=Arabidopsis thaliana GN=ECA4 PE=2 SV=2	Cation transport ATPase	Ca2+-transporting ATPase [EC:3.6.3.8]	-	-	GO:0010038//response to metal ion
Unigene1725_P1	GACN01018590	1.92037	Up	2.23e-05	0.000232569	DNA-binding protein BIN4 [Medicago truncatula] >gi|355491483|gb|AES72686.1| DNA-binding protein BIN4 [Medicago truncatula]	Populus EST from severe drought-stressed leaves	DNA-binding protein BIN4 OS=Arabidopsis thaliana GN=BIN4 PE=1 SV=2	--	nucleolin	-	-	GO:0006996//organelle organization
Unigene19582_P1	GACN01036320	1.92037	Up	2.23e-05	0.000232632	CBL-interacting protein kinase [Gossypium hirsutum]	--	CBL-interacting serine/threonine-protein kinase 5 OS=Arabidopsis thaliana GN=CIPK5 PE=2 SV=1	Molecular chaperone	[EC:2.7.1.-]	-	-	-
Unigene28626_P1	GACN01045306	1.91752	Up	4.18e-06	4.88e-05	PREDICTED: uncharacterized protein LOC100803584 [Glycine max]	Vitis vinifera contig VV78X093920.5, whole genome shotgun sequence	--	--	--	-	-	-
Unigene22728_P1	GACN01039433	1.91543	Up	8.09e-07	1.04e-05	Gcn5-interacting protein [Arabidopsis thaliana] >gi|7239500|gb|AAF43226.1|AC012654_10 Contains similarity to the late embryogenesis abundant protein from Picea glauca gb|L47115. ESTs gb|AI992795 and gb|T45309 come from this gene [Arabidopsis thaliana] >gi|118430820|gb|ABK91946.1| Gcn5-interacting protein [Arabidopsis thaliana] >gi|332197103|gb|AEE35224.1| Gcn5-interacting protein [Arabidopsis tha…	Glycine max DNA, BAC clone: WBb225N14, complete sequence	--	--	--	-	-	-
Unigene3220_P1	GACN01020081	1.90175	Up	1.21e-05	0.000131601	lysine/histidine transporter [Populus trichocarpa] >gi|222842389|gb|EEE79936.1| lysine/histidine transporter [Populus trichocarpa]	--	Lysine histidine transporter-like 8 OS=Arabidopsis thaliana GN=AATL1 PE=1 SV=1	--	--	-	-	-
Unigene5792_P1	GACN01022631	1.89276	Up	2.27e-09	3.83e-08	PREDICTED: GDSL esterase/lipase At5g45950-like [Glycine max]	--	GDSL esterase/lipase At5g45950 OS=Arabidopsis thaliana GN=At5g45950 PE=2 SV=1	Phospholipase/lecithinase/hemolysin	zeta-carotene desaturase [EC:1.14.99.30]	GO:0031410//cytoplasmic vesicle	-	-
Unigene9851_P1	GACN01026679	1.8709	Up	1.57e-12	4.13e-11	uncharacterized protein LOC100306370 [Glycine max]	--	Probable calcium-binding protein CML41 OS=Arabidopsis thaliana GN=CML41 PE=2 SV=2	Ca2+-binding protein (EF-Hand superfamily)	calcium-binding protein CML	-	-	-
Unigene29663_P1	GACN01046338	1.86491	Up	3.68e-07	4.95e-06	Tetratricopeptide repeat protein [Medicago truncatula] >gi|355498002|gb|AES79205.1| Tetratricopeptide repeat protein [Medicago truncatula]	--	--	--	--	-	-	-
CL5110.Contig1_P1	GACN01012183	1.85993	Up	0.000106406	0.000972299	UBX domain-containing protein [Medicago truncatula] >gi|355524936|gb|AET05390.1| UBX domain-containing protein [Medicago truncatula]	Ricinus communis nucleic acid binding protein, putative, mRNA	--	--	UBX domain-containing protein 6	GO:0043231//intracellular membrane-bounded organelle	-	-
Unigene388_P1	GACN01017270	1.85993	Up	0.000106406	0.000972069	--	--	--	--	--	-	-	-
Unigene16047_P1	GACN01032833	1.85204	Up	4.95e-14	1.89e-12	PREDICTED: momilactone A synthase-like [Glycine max]	--	Momilactone A synthase OS=Oryza sativa subsp. japonica GN=Os04g0179200 PE=2 SV=1	Dehydrogenases with different specificities (related to short-chain alcohol dehydrogenases)	momilactone-A synthase [EC:1.1.1.295]	-	GO:0033764//steroid dehydrogenase activity, acting on the CH-OH group of donors, NAD or NADP as acceptor	-
CL7826.Contig2_P1	GACN01016848	1.84442	Up	1.17e-08	1.84e-07	uncharacterized protein LOC100306593 [Glycine max]	--	--	--	--	-	-	-
Unigene18990_P1	GACN01035737	1.84442	Up	1.17e-08	1.84e-07	NBS-LRR resistance-like protein RGC463 [Helianthus annuus]	--	TMV resistance protein N OS=Nicotiana glutinosa GN=N PE=1 SV=1	--	--	-	-	-
CL3646.Contig4_P1	GACN01009228	1.83136	Up	3.08e-05	0.000312768	PREDICTED: pentatricopeptide repeat-containing protein At2g13600-like [Glycine max]	Vitis vinifera contig VV78X036617.6, whole genome shotgun sequence	Pentatricopeptide repeat-containing protein At5g42310, mitochondrial OS=Arabidopsis thaliana GN=At5g42310 PE=2 SV=1	--	cell division protease FtsH [EC:3.4.24.-]	-	-	-
Unigene28347_P1	GACN01045027	1.83136	Up	4.51e-11	8.8e-10	protein phosphatase 2C [Nicotiana tabacum] >gi|22553023|emb|CAC84141.2| protein phosphatase 2C [Nicotiana tabacum]	Solanum lycopersicum cDNA, clone: LEFL2033E13, HTC in fruit	Protein phosphatase 2C 37 OS=Arabidopsis thaliana GN=PP2CA PE=1 SV=1	Serine/threonine protein phosphatase	protein phosphatase 2C [EC:3.1.3.16]	-	-	-
Unigene29897_P1	GACN01046572	1.83136	Up	3.08e-05	0.000312685	PREDICTED: homeobox-leucine zipper protein MERISTEM L1-like [Glycine max]	Vitis vinifera contig VV78X162089.20, whole genome shotgun sequence	Homeobox-leucine zipper protein ROC2 OS=Oryza sativa subsp. japonica GN=ROC2 PE=2 SV=1	--	homeobox-leucine zipper protein	-	-	GO:0010468//regulation of gene expression
CL438.Contig2_P1	GACN01001482	1.82375	Up	1.69e-07	2.36e-06	disease resistance protein [Brassica rapa subsp. pekinensis]	--	TMV resistance protein N OS=Nicotiana glutinosa GN=N PE=1 SV=1	--	--	-	-	-
Unigene27439_P1	GACN01044125	1.82022	Up	1.66e-05	0.00017672	S-locus receptor kinase-like protein [Olea europaea]	--	G-type lectin S-receptor-like serine/threonine-protein kinase At4g03230 OS=Arabidopsis thaliana GN=At4g03230 PE=2 SV=3	--	somatic embryogenesis receptor kinase 1 [EC:2.7.10.1 2.7.11.1]	-	GO:0004672//protein kinase activity	-
CL2348.Contig1_P1	GACN01006329	1.79484	Up	2.62e-06	3.15e-05	--	--	--	--	--	-	-	-
Unigene22754_P1	GACN01039459	1.7751	Up	1.06e-12	2.97e-11	PREDICTED: multidrug and toxin extrusion protein 1-like [Glycine max]	Vitis vinifera contig VV78X005392.3, whole genome shotgun sequence	MATE efflux family protein 5 OS=Arabidopsis thaliana GN=DTXL1 PE=2 SV=1	Na+-driven multidrug efflux pump	--	-	GO:0015291//secondary active transmembrane transporter activity	-
CL1990.Contig1_P1	GACN01005473	1.76759	Up	2.24e-12	5.68e-11	Os01g0220500 [Oryza sativa Japonica Group] >gi|113531958|dbj|BAF04341.1| Os01g0220500 [Oryza sativa Japonica Group]	Vitis vinifera contig VV78X121610.5, whole genome shotgun sequence	--	--	--	-	-	-
CL4850.Contig1_P1	GACN01011687	1.76533	Up	1.29e-12	3.5e-11	PREDICTED: uncharacterized protein LOC100793129 [Glycine max]	--	--	--	--	-	-	-
Unigene3791_P1	GACN01020645	1.76182	Up	1.95e-11	4e-10	PREDICTED: crt homolog 1-like [Glycine max]	Solanum lycopersicum cDNA, clone: LEFL1003CB08, HTC in leaf	--	--	--	GO:0031224//intrinsic to membrane	-	-
CL4979.Contig1_P1	GACN01011929	1.75865	Up	4.49e-14	1.72e-12	PREDICTED: PCTP-like protein-like [Glycine max]	Solanum lycopersicum cDNA, clone: LEFL1057DC03, HTC in leaf	--	--	--	-	-	-
CL467.Contig1_P1	GACN01001557	1.75736	Up	7.85e-05	0.000737667	--	--	--	--	--	-	-	-
Unigene27686_P1	GACN01044368	1.75736	Up	0	0	gibberellin 2-oxidase No1 [Lactuca sativa]	Lactuca sativa Ls2ox1 mRNA for gibberellin 2-oxidase No1, complete cds	Gibberellin 2-beta-dioxygenase OS=Phaseolus coccineus GN=GA2OX1 PE=2 SV=1	--	gibberellin 2-oxidase [EC:1.14.11.13]	-	GO:0046914//transition metal ion binding	-
Unigene28873_P1	GACN01045552	1.75736	Up	7.85e-05	0.000737487	heavy metal associated domain-containing protein [Arabidopsis thaliana] >gi|332659961|gb|AEE85361.1| heavy metal associated domain-containing protein [Arabidopsis thaliana]	Vitis vinifera contig VV78X088157.17, whole genome shotgun sequence	--	--	copper chaperone	-	-	GO:0006812//cation transport
CL5202.Contig1_P1	GACN01012331	1.74647	Up	0	0	WRKY DNA-binding protein [Citrus unshiu]	Citrus unshiu genomic DNA, polyembryony locus, cultivar: Miyagawa wase	Probable WRKY transcription factor 50 OS=Arabidopsis thaliana GN=WRKY50 PE=2 SV=1	--	WRKY transcription factor 33	-	GO:0005488//binding	-
CL7281.Contig1_P1	GACN01015984	1.74516	Up	5.26e-14	2e-12	Phosphate metabolism protein [Medicago truncatula] >gi|355481453|gb|AES62656.1| Phosphate metabolism protein [Medicago truncatula]	Solanum lycopersicum cDNA, clone: LEFL1098CG01, HTC in leaf	--	Predicted hydrolase (HAD superfamily)	putative hydrolase of the HAD superfamily	-	GO:0003824//catalytic activity	-
Unigene7518_P1	GACN01024353	1.73183	Up	5.01e-09	8.16e-08	PREDICTED: sulfate transporter 1.3-like [Glycine max]	Populus trichocarpa sulfate/bicarbonate/oxalate exchanger and transporter sat-1, mRNA	Sulfate transporter 1.2 OS=Arabidopsis thaliana GN=SULTR1;2 PE=1 SV=1	Sulfate permease and related transporters (MFS superfamily)	--	-	GO:0015291//secondary active transmembrane transporter activity	-
Unigene21035_P1	GACN01037760	1.72058	Up	8.96e-08	1.29e-06	PREDICTED: protein translocase subunit SecA 1-like [Glycine max]	Solanum lycopersicum cDNA, clone: LEFL2045B17, HTC in fruit	--	--	--	-	-	-
Unigene8951_P1	GACN01025781	1.71889	Up	4.87e-08	7.2e-07	PREDICTED: uncharacterized protein LOC100811991 [Glycine max]	--	--	--	--	-	-	-
CL7813.Contig2_P1	GACN01016829	1.71331	Up	4.27e-09	7e-08	PREDICTED: 3-ketoacyl-CoA thiolase 2, peroxisomal-like [Glycine max]	PREDICTED: Vitis vinifera misc_RNA (LOC100245940), miscRNA	3-ketoacyl-CoA thiolase 2, peroxisomal OS=Arabidopsis thaliana GN=PED1 PE=1 SV=2	Acetyl-CoA acetyltransferase	acetyl-CoA acyltransferase 1 [EC:2.3.1.16]	-	-	-
CL5075.Contig2_P1	GACN01012111	1.70957	Up	5.13e-13	1.61e-11	PREDICTED: similar to Os01g0238200 [Vitis vinifera]	--	--	--	--	-	-	-
Unigene12228_P1	GACN01029034	1.70797	Up	0	0	DC1.2 homologue [Nicotiana tabacum]	Taraxacum officinale TO64-12 (To64-12) mRNA, partial cds	21 kDa protein OS=Daucus carota PE=2 SV=1	--	pectinesterase [EC:3.1.1.11]	-	-	-
Unigene15111_P1	GACN01031905	1.70737	Up	5.58e-06	6.43e-05	DREPP2 protein [Nicotiana tabacum]	Thellungiella halophila mRNA, complete cds, clone: RTFL01-02-I22	--	--	--	-	GO:0035091//phosphatidylinositol binding	-
Unigene18025_P1	GACN01034794	1.70583	Up	3.01e-06	3.59e-05	uncharacterized protein LOC100306348 [Glycine max]	Vitis vinifera contig VV78X239811.3, whole genome shotgun sequence	--	--	chromatin modification-related protein EAF6	GO:0043231//intracellular membrane-bounded organelle	-	-
Unigene25980_P1	GACN01042671	1.70583	Up	3.39e-11	6.73e-10	PREDICTED: homeobox-leucine zipper protein ATHB-52-like [Glycine max]	Vitis vinifera contig VV78X001506.3, whole genome shotgun sequence	Homeobox-leucine zipper protein ATHB-40 OS=Arabidopsis thaliana GN=ATHB-40 PE=2 SV=3	Homeodomain-containing transcription factor	homeobox-leucine zipper protein	-	-	GO:0010468//regulation of gene expression
CL4933.Contig1_P1	GACN01011837	1.70321	Up	8.82e-07	1.13e-05	uncharacterized protein LOC100527414 precursor [Glycine max]	Vitis vinifera contig VV78X163583.3, whole genome shotgun sequence	--	--	--	-	GO:0005515//protein binding	-
Unigene10841_P1	GACN01027653	1.70012	Up	1.41e-07	1.98e-06	PREDICTED: uncharacterized protein LOC100795681 [Glycine max]	Lotus japonicus genomic DNA, chromosome 5, clone: LjT24B10, TM1834, complete sequence	--	--	--	-	-	-
Unigene3872_P1	GACN01020722	1.69447	Up	2.67e-13	9.03e-12	PREDICTED: probable carboxylesterase 17-like [Glycine max]	--	Probable carboxylesterase 6 OS=Arabidopsis thaliana GN=CXE6 PE=2 SV=1	--	--	-	GO:0003824//catalytic activity	-
Unigene4506_P1	GACN01021352	1.68876	Up	3.31e-14	1.28e-12	PREDICTED: uncharacterized protein LOC100815747 [Glycine max]	Vitis vinifera, whole genome shotgun sequence, contig VV78X152250.5, clone ENTAV 115	--	--	--	-	-	-
CL1075.Contig2_P1	GACN01003182	1.68652	Up	1.51e-13	5.44e-12	PREDICTED: 3-oxoacyl-[acyl-carrier-protein] reductase FabG-like [Glycine max]	Solanum lycopersicum cDNA, clone: LEFL3031O05, HTC in root	3-oxoacyl-[acyl-carrier-protein] reductase, chloroplastic OS=Cuphea lanceolata GN=CLKR27 PE=2 SV=1	Dehydrogenases with different specificities (related to short-chain alcohol dehydrogenases)	3-oxoacyl-[acyl-carrier protein] reductase [EC:1.1.1.100]	-	-	GO:0008152//metabolic process
CL4167.Contig3_P1	GACN01010364	1.67936	Up	1.33e-12	3.58e-11	gibberellin 2-oxidase1 [Helianthus annuus] >gi|213032423|emb|CAS03785.1| gibberellin 2-oxidase1 [Helianthus annuus]	Lactuca sativa Ls2ox1 mRNA for gibberellin 2-oxidase No1, complete cds	Gibberellin 2-beta-dioxygenase 1 OS=Pisum sativum GN=GA2OX1 PE=1 SV=1	Isopenicillin N synthase and related dioxygenases	gibberellin 2-oxidase [EC:1.14.11.13]	-	GO:0046914//transition metal ion binding	-
Unigene25610_P1	GACN01042301	1.67936	Up	2.75e-10	5.04e-09	F-box protein [Medicago truncatula] >gi|355510724|gb|AES91866.1| F-box protein [Medicago truncatula]	--	F-box protein At2g35280 OS=Arabidopsis thaliana GN=At2g35280 PE=2 SV=1	--	--	-	-	-
Unigene28709_P1	GACN01045389	1.67936	Up	0.000105537	0.000964813	little protein 1 [Arachis hypogaea]	Arachis hypogaea clone YY96 little protein 1 mRNA, complete cds	--	--	--	-	-	-
Unigene29784_P1	GACN01046459	1.67936	Up	4.06e-07	5.41e-06	PREDICTED: uncharacterized protein LOC100783651 [Glycine max]	Arabidopsis thaliana chromosome 5, complete sequence	--	--	--	-	-	-
Unigene4290_P1	GACN01021139	1.67936	Up	1.63e-05	0.000174016	--	--	--	--	--	-	-	-
Unigene7221_P1	GACN01024059	1.67936	Up	4.74e-06	5.51e-05	PREDICTED: TBC1 domain family member 15-like [Glycine max]	Lycopersicon esculentum clone 135353R, mRNA sequence	--	GTPase-activating protein	--	-	-	-
Unigene7557_P1	GACN01024392	1.67936	Up	1.05e-08	1.65e-07	uncharacterized protein [Arabidopsis thaliana] >gi|332003175|gb|AED90558.1| uncharacterized protein [Arabidopsis thaliana]	--	--	--	--	-	-	-
Unigene25454_P1	GACN01042145	1.6605	Up	0	0	CIG1 [Nicotiana tabacum]	--	Proline dehydrogenase 2, mitochondrial OS=Arabidopsis thaliana GN=POX2 PE=2 SV=1	Proline dehydrogenase	proline dehydrogenase [EC:1.5.99.8]	-	-	GO:0006560//proline metabolic process
Unigene10806_P1	GACN01027619	1.65918	Up	1.87e-07	2.59e-06	PREDICTED: MLO-like protein 6-like [Glycine max]	PREDICTED: Vitis vinifera MLO13 protein (MLO13), mRNA	MLO-like protein 6 OS=Arabidopsis thaliana GN=MLO6 PE=2 SV=2	--	mlo protein	-	-	-
CL2068.Contig2_P1	GACN01005643	1.65628	Up	1.17e-06	1.47e-05	hypothetical protein VITISV_042738 [Vitis vinifera]	--	--	--	--	-	-	-
Unigene10623_P1	GACN01027437	1.65628	Up	5.43e-12	1.24e-10	--	--	--	--	--	-	-	-
Unigene19730_P1	GACN01036468	1.65239	Up	7.42e-06	8.37e-05	photoperiod responsive protein [Solanum tuberosum subsp. andigenum]	--	U-box domain-containing protein 28 OS=Arabidopsis thaliana GN=PUB28 PE=2 SV=1	--	--	-	-	-
Unigene8994_P1	GACN01025824	1.65239	Up	7.42e-06	8.37e-05	PREDICTED: uncharacterized protein LOC100798956 [Glycine max]	S.lycopersicum DNA sequence from clone LE_HBa-142A5, complete sequence	--	--	--	-	-	-
CL7376.Contig2_P1	GACN01016141	1.65079	Up	1.38e-05	0.000148445	--	--	--	--	--	-	-	-
Unigene23328_P1	GACN01040033	1.64899	Up	2.56e-05	0.000263819	--	--	--	--	--	-	-	-
Unigene19279_P1	GACN01036024	1.64694	Up	4.76e-05	0.000466872	PREDICTED: uncharacterized protein LOC100798009 [Glycine max]	--	--	--	--	-	GO:0046872//metal ion binding	-
Unigene305_P1	GACN01017188	1.64459	Up	2.54e-08	3.87e-07	RNA polymerase beta subunit [Moschopsis rosulata]	Barnadesia arborea RNA polymerase beta subunit-like (rpoC2) gene, partial sequence; chloroplast	DNA-directed RNA polymerase subunit beta'' OS=Fagopyrum esculentum subsp. ancestrale GN=rpoC2 PE=3 SV=1	DNA-directed RNA polymerase, beta' subunit/160 kD subunit	DNA-directed RNA polymerase subunit beta' [EC:2.7.7.6]	-	GO:0034062//RNA polymerase activity	-
CL5316.Contig2_P1	GACN01012528	1.64188	Up	8.59e-08	1.23e-06	uncharacterized protein LOC100306274 [Glycine max]	Lotus japonicus genomic DNA, chromosome 1, clone: LjB05C24, BM1802, complete sequence	--	--	--	-	-	-
Unigene12229_P1	GACN01029035	1.64052	Up	0	0	PREDICTED: uncharacterized protein LOC100796094 [Glycine max]	Vitis vinifera, whole genome shotgun sequence, contig VV78X267140.38, clone ENTAV 115	--	--	--	-	-	-
Unigene16832_P1	GACN01033610	1.63326	Up	9.02e-14	3.34e-12	PREDICTED: dihydrosphingosine 1-phosphate phosphatase C823.11-like [Glycine max]	Solanum lycopersicum cDNA, clone: LEFL1029DG03, HTC in leaf	--	--	--	-	-	GO:0009725//response to hormone stimulus
Unigene29791_P1	GACN01046466	1.63282	Up	1.83e-06	2.24e-05	PREDICTED: uncharacterized protein LOC100803544 [Glycine max] >gi|356537433|ref|XP_003537232.1| PREDICTED: uncharacterized protein LOC100806623 [Glycine max]	--	--	--	--	-	-	-
CL2911.Contig1_P1	GACN01007630	1.63262	Up	1.01e-12	2.86e-11	Bifunctional 3'-phosphoadenosine 5'-phosphosulfate synthase [Medicago truncatula]	Camellia sinensis ATP sulfurylase (APS1) mRNA, complete cds	ATP sulfurylase 2 OS=Arabidopsis thaliana GN=APS2 PE=1 SV=1	ATP sulfurylase (sulfate adenylyltransferase)	3'-phosphoadenosine 5'-phosphosulfate synthase [EC:2.7.7.4 2.7.1.25]	-	-	-
Unigene4537_P1	GACN01021383	1.62973	Up	0	0	PREDICTED: RING-H2 finger protein ATL3-like [Glycine max]	Solanum lycopersicum chromosome 12 clone C12HBa0054J16, complete sequence	RING-H2 finger protein ATL3 OS=Arabidopsis thaliana GN=ATL3 PE=2 SV=1	RING-finger-containing ubiquitin ligase	E3 ubiquitin-protein ligase RNF115/126 [EC:6.3.2.19]	-	-	-
Unigene17789_P1	GACN01034561	1.62873	Up	2.15e-08	3.3e-07	3-beta hydroxysteroid dehydrogenase [Digitalis ferruginea] >gi|55978465|gb|AAV68716.1| 3-beta hydroxysteroid dehydrogenase [Digitalis purpurea]	--	Momilactone A synthase OS=Oryza sativa subsp. japonica GN=Os04g0179200 PE=2 SV=1	--	momilactone-A synthase [EC:1.1.1.295]	-	GO:0016628//oxidoreductase activity, acting on the CH-CH group of donors, NAD or NADP as acceptor	-
Unigene10518_P1	GACN01027334	1.62623	Up	6.84e-13	2.04e-11	PREDICTED: arabinogalactan peptide 22-like [Glycine max]	--	Arabinogalactan peptide 22 OS=Arabidopsis thaliana GN=AGP22 PE=3 SV=1	--	--	-	-	-
CL3234.Contig2_P1	GACN01008347	1.62278	Up	1.33e-07	1.88e-06	cycloartenol synthase [Panax notoginseng]	Panax notoginseng cycloartenol synthase mRNA, complete cds	Cycloartenol synthase OS=Cucurbita pepo GN=CPX PE=1 SV=1	Squalene cyclase	cycloartenol synthase [EC:5.4.99.8]	-	-	-
CL3690.Contig1_P1	GACN01009317	1.62164	Up	2.15e-05	0.000224715	PREDICTED: uncharacterized protein LOC100780653 [Glycine max]	Vitis vinifera, whole genome shotgun sequence, contig VV78X186026.7, clone ENTAV 115	--	--	--	GO:0015630//microtubule cytoskeleton	-	-
Unigene26930_P1	GACN01043620	1.62047	Up	0	0	PREDICTED: probable protein phosphatase 2C 43-like [Glycine max]	Zea mays full-length cDNA clone ZM_BFb0114A21 mRNA, complete cds	Probable protein phosphatase 2C 68 OS=Arabidopsis thaliana GN=At5g06750 PE=2 SV=1	Serine/threonine protein phosphatase	protein phosphatase 2C [EC:3.1.3.16]	-	-	-
Unigene11033_P1	GACN01027845	1.61796	Up	4e-05	0.000397712	bromo-adjacent homology (BAH) domain-containing protein [Arabidopsis thaliana] >gi|332004300|gb|AED91683.1| bromo-adjacent homology (BAH) domain-containing protein [Arabidopsis thaliana]	--	--	--	--	-	GO:0003676//nucleic acid binding	-
Unigene27855_P1	GACN01044536	1.61796	Up	4e-05	0.00039761	Mitochondrial substrate carrier family protein W [Medicago truncatula] >gi|355515890|gb|AES97513.1| Mitochondrial substrate carrier family protein W [Medicago truncatula]	Lycopersicon esculentum clone 134093R, mRNA sequence	Protein brittle-1, chloroplastic/amyloplastic OS=Zea mays GN=BT1 PE=2 SV=1	--	solute carrier family 25 (mitochondrial folate transporter), member 32	GO:0019866//organelle inner membrane	-	-
Unigene10889_P1	GACN01027701	1.61146	Up	3.33e-08	5.01e-07	PREDICTED: uncharacterized protein LOC100798943 [Glycine max]	--	--	--	--	-	-	-
CL4512.Contig1_P1	GACN01011064	1.60897	Up	3.07e-11	6.12e-10	pumilio 12 [Arabidopsis thaliana] >gi|313471423|sp|Q9LVC3.2|PUM12_ARATH RecName: Full=Pumilio homolog 12; Short=APUM-12; Short=AtPUM12 >gi|332009392|gb|AED96775.1| pumilio 12 [Arabidopsis thaliana]	Medicago truncatula chromosome 5 clone mte1-56j19, COMPLETE SEQUENCE	Pumilio homolog 12 OS=Arabidopsis thaliana GN=APUM12 PE=2 SV=2	RNA-binding protein of the Puf family, translational repressor	--	-	-	-
Unigene21401_P1	GACN01038126	1.60817	Up	0	0	plastid-targeted protein 2 [Craterostigma plantagineum]	--	--	--	--	-	-	-
Unigene27077_P1	GACN01043765	1.60136	Up	9.72e-06	0.000107581	PREDICTED: probable ADP-ribosylation factor GTPase-activating protein AGD5-like [Glycine max]	--	Probable ADP-ribosylation factor GTPase-activating protein AGD5 OS=Arabidopsis thaliana GN=AGD5 PE=1 SV=1	--	stromal membrane-associated protein	-	-	-
CL4029.Contig1_P1	GACN01010054	1.59919	Up	6.24e-10	1.11e-08	PREDICTED: uncharacterized protein LOC100785857 [Glycine max]	--	--	--	--	-	-	-
CL5692.Contig2_P1	GACN01013245	1.5957	Up	0	0	tir-nbs-lrr resistance protein [Populus trichocarpa] >gi|222862157|gb|EEE99663.1| tir-nbs-lrr resistance protein [Populus trichocarpa]	Populus trichocarpa tir-nbs-lrr resistance protein, mRNA	TMV resistance protein N OS=Nicotiana glutinosa GN=N PE=1 SV=1	--	disease resistance protein RPM1	-	-	-
CL328.Contig3_P1	GACN01001199	1.59546	Up	0	0	1-aminocyclopropapne-1-carboxylic acid oxidase [Helianthus annuus]	Helianthus annuus 1-1-aminocyclopropane-1-carboxylic acid (ACC) oxidase mRNA, complete cds	1-aminocyclopropane-1-carboxylate oxidase 3 OS=Petunia hybrida GN=ACO3 PE=3 SV=1	Isopenicillin N synthase and related dioxygenases	aminocyclopropanecarboxylate oxidase [EC:1.14.17.4]	-	-	-
Unigene12762_P1	GACN01029567	1.59327	Up	8.03e-13	2.32e-11	Snakin-1 [Medicago truncatula] >gi|87241420|gb|ABD33278.1| Gibberellin regulated protein [Medicago truncatula] >gi|355478162|gb|AES59365.1| Snakin-1 [Medicago truncatula]	Lotus japonicus genomic DNA, chromosome 5, clone: LjT09H13, TM0200, complete sequence	Snakin-1 OS=Solanum tuberosum GN=SN1 PE=1 SV=1	--	--	-	-	GO:0050896//response to stimulus
CL2372.Contig3_P1	GACN01006384	1.58744	Up	1.73e-07	2.42e-06	PREDICTED: nucleolar GTP-binding protein 1-like [Glycine max]	Vitis vinifera, whole genome shotgun sequence, contig VV78X066854.17, clone ENTAV 115	Nucleolar GTP-binding protein 1 OS=Arabidopsis thaliana GN=At1g50920 PE=2 SV=1	Predicted GTPase	nucleolar GTP-binding protein	-	-	-
CL5652.Contig1_P1	GACN01013171	1.587	Up	3.98e-11	7.81e-10	ribosomal protein S6-like protein [Solanum tuberosum]	Glycine max cDNA, clone: GMFL01-03-D10	40S ribosomal protein S6 OS=Asparagus officinalis GN=rps6 PE=2 SV=1	Ribosomal protein S6E (S10)	small subunit ribosomal protein S6e	-	-	-
Unigene7408_P1	GACN01024243	1.58625	Up	6.22e-05	0.000596087	--	--	--	--	--	-	-	-
CL6713.Contig1_P1	GACN01015034	1.57856	Up	2.28e-13	7.85e-12	trehalose-phosphate phosphatase [Nicotiana tabacum]	Nicotiana tabacum NtTPP mRNA for trehalose 6-phosphate phosphatase, complete cds	Probable alpha,alpha-trehalose-phosphate synthase [UDP-forming] 8 OS=Arabidopsis thaliana GN=TPS8 PE=2 SV=1	Trehalose-6-phosphatase	trehalose-phosphatase [EC:3.1.3.12]	-	-	-
Unigene1937_P1	GACN01018802	1.57627	Up	1.13e-13	4.15e-12	uncharacterized protein LOC100277116 [Zea mays]	--	--	--	--	GO:0031410//cytoplasmic vesicle	-	-
Unigene14318_P1	GACN01031115	1.57456	Up	0	0	arabinogalactan protein 20 [Arabidopsis thaliana] >gi|75183616|sp|Q9M373.1|AGP20_ARATH RecName: Full=Arabinogalactan peptide 20; Short=AG-peptide 20; Flags: Precursor >gi|98960995|gb|ABF58981.1| At3g61640 [Arabidopsis thaliana] >gi|332646714|gb|AEE80235.1| arabinogalactan protein 20 [Arabidopsis thaliana]	--	Arabinogalactan peptide 20 OS=Arabidopsis thaliana GN=AGP20 PE=3 SV=1	--	--	GO:0031224//intrinsic to membrane	-	-
Unigene21279_P1	GACN01038004	1.5728	Up	0	0	AP2/ERF domain-containing transcription factor [Populus trichocarpa] >gi|222870860|gb|EEF07991.1| AP2/ERF domain-containing transcription factor [Populus trichocarpa]	Phyllostachys edulis cDNA clone: bphylf047i23, full insert sequence	Ethylene-responsive transcription factor 12 OS=Arabidopsis thaliana GN=ERF12 PE=2 SV=1	--	EREBP-like factor	-	-	-
Unigene21017_P1	GACN01037742	1.56647	Up	3.61e-08	5.42e-07	--	--	--	--	--	-	-	-
Unigene13219_P1	GACN01030024	1.56152	Up	1.82e-12	4.73e-11	1-aminocyclopropane-1-carboxylate synthase [Diospyros kaki]	Lactuca sativa putative ACC synthase 1 (ACS1) mRNA, complete cds	1-aminocyclopropane-1-carboxylate synthase OS=Glycine max GN=ACS1 PE=2 SV=1	--	1-aminocyclopropane-1-carboxylate synthase [EC:4.4.1.14]	-	GO:0048037//cofactor binding	-
CL783.Contig1_P1	GACN01002423	1.56071	Up	1.24e-09	2.14e-08	PREDICTED: uncharacterized protein LOC100809644 [Glycine max]	Solanum lycopersicum cDNA, clone: LEFL2028N02, HTC in fruit	Putative ribonuclease H protein At1g65750 OS=Arabidopsis thaliana GN=At1g65750 PE=3 SV=1	Ribonuclease HI	--	-	-	-
CL2631.Contig2_P1	GACN01006991	1.5578	Up	1.65e-08	2.56e-07	nematode resistance-like protein [Solanum tuberosum]	Cucumis melo clone BAC 31O16, complete sequence	TMV resistance protein N OS=Nicotiana glutinosa GN=N PE=1 SV=1	--	disease resistance protein RPM1	-	GO:0005488//binding	-
CL3391.Contig3_P1	GACN01008684	1.54691	Up	2.32e-05	0.000240856	40S ribosomal protein s10 [Camellia sinensis]	Camellia sinensis clone U10BCDNA 3027 40S ribosomal protein s10 mRNA, complete cds	40S ribosomal protein S10 OS=Oryza sativa subsp. japonica GN=RPS10 PE=2 SV=2	Ribosomal protein S10E	small subunit ribosomal protein S10e	-	-	-
Unigene10013_P1	GACN01026840	1.54465	Up	0	0	PREDICTED: similar to tumor-related protein [Vitis vinifera]	--	Transcription factor TGA2 OS=Arabidopsis thaliana GN=TGA2 PE=1 SV=1	--	transcription factor TGA	-	-	-
Unigene22920_P1	GACN01039625	1.54186	Up	5.64e-06	6.5e-05	PREDICTED: uncharacterized protein LOC100815830 [Glycine max]	Zea mays full-length cDNA clone ZM_BFc0066K08 mRNA, complete cds	E3 ubiquitin-protein ligase At4g11680 OS=Arabidopsis thaliana GN=At4g11680 PE=2 SV=1	RING-finger-containing ubiquitin ligase	integrator complex subunit 11 [EC:3.1.27.-]	-	-	-
Unigene13736_P1	GACN01030533	1.54108	Up	0	0	EDS1 [Nicotiana tabacum]	--	--	--	--	-	-	-
Unigene26254_P1	GACN01042945	1.53918	Up	4.3e-05	0.000425093	--	--	--	--	--	-	-	-
Unigene10859_P1	GACN01027671	1.53662	Up	5.47e-11	1.06e-09	Calcium-binding protein CML38 [Medicago truncatula] >gi|355493838|gb|AES75041.1| Calcium-binding protein CML38 [Medicago truncatula]	Vitis vinifera contig VV78X215452.6, whole genome shotgun sequence	Probable calcium-binding protein CML31 OS=Oryza sativa subsp. japonica GN=CML31 PE=2 SV=1	Ca2+-binding protein (EF-Hand superfamily)	calcium-binding protein CML	-	-	-
Unigene8006_P1	GACN01024841	1.53497	Up	1.15e-08	1.81e-07	Ethylene-responsive transcription factor ERF061 [Medicago truncatula] >gi|355512339|gb|AES93962.1| Ethylene-responsive transcription factor ERF061 [Medicago truncatula]	Vitis vinifera contig VV78X237697.6, whole genome shotgun sequence	Ethylene-responsive transcription factor ERF061 OS=Arabidopsis thaliana GN=ERF061 PE=2 SV=1	--	EREBP-like factor	-	-	-
Unigene23408_P1	GACN01040113	1.53297	Up	2.88e-09	4.82e-08	Os01g0120700 [Oryza sativa Japonica Group] >gi|113531401|dbj|BAF03784.1| Os01g0120700 [Oryza sativa Japonica Group]	Vitis vinifera contig VV78X215791.5, whole genome shotgun sequence	CAX-interacting protein 4 OS=Arabidopsis thaliana GN=CXIP4 PE=1 SV=2	RNA-binding proteins (RRM domain)	CBF1 interacting corepressor	-	-	-
CL1208.Contig1_P1	GACN01003535	1.53185	Up	0	0	LEDI-5c protein [Lithospermum erythrorhizon]	Hordeum vulgare subsp. vulgare cDNA clone: FLbaf46j03, mRNA sequence	12-oxophytodienoate reductase 1 OS=Arabidopsis thaliana GN=OPR1 PE=1 SV=2	NADH:flavin oxidoreductases, Old Yellow Enzyme family	12-oxophytodienoic acid reductase [EC:1.3.1.42]	-	-	-
Unigene16190_P1	GACN01032974	1.5318	Up	2.55e-06	3.07e-05	PREDICTED: UPF0481 protein At3g47200-like [Glycine max]	Vitis vinifera contig VV78X229598.18, whole genome shotgun sequence	--	--	--	-	-	-
CL1859.Contig1_P1	GACN01005141	1.5305	Up	7.97e-05	0.000747697	PREDICTED: cellulose synthase-like protein H1-like [Glycine max]	Taraxacum officinale TO62-3 (To62-3) mRNA, partial cds	--	--	--	GO:0043231//intracellular membrane-bounded organelle	-	-
Unigene29687_P1	GACN01046362	1.5305	Up	7.97e-05	0.000747878	histidine kinase cytokinin receptor [Populus trichocarpa] >gi|190148365|gb|ACE63265.1| cytokinin receptor 1B [Populus trichocarpa] >gi|222863805|gb|EEF00936.1| histidine kinase cytokinin receptor [Populus trichocarpa]	Pisum sativum histidine kinase 1 (HK1) gene, complete sequence	Histidine kinase 4 OS=Arabidopsis thaliana GN=AHK4 PE=1 SV=1	--	arabidopsis histidine kinase 2/3/4 (cytokinin receptor) [EC:2.7.13.3]	-	-	GO:0006351//transcription, DNA-dependent
CL2381.Contig1_P1	GACN01006402	1.52978	Up	1.81e-10	3.38e-09	phosphatidic acid phosphatase family protein [Arabidopsis lyrata subsp. lyrata] >gi|297322303|gb|EFH52724.1| phosphatidic acid phosphatase family protein [Arabidopsis lyrata subsp. lyrata]	Vitis vinifera, whole genome shotgun sequence, contig VV78X146191.3, clone ENTAV 115	--	Membrane-associated phospholipid phosphatase	--	-	-	-
Unigene9654_P1	GACN01026484	1.52736	Up	1.55e-07	2.17e-06	uncharacterized protein LOC100500278 [Glycine max]	--	--	--	--	-	-	-
Unigene257_P1	GACN01017140	1.50943	Up	3.89e-06	4.57e-05	RecName: Full=Probable receptor-like protein kinase At5g59700; Flags: Precursor >gi|9758836|dbj|BAB09508.1| receptor-like protein kinase [Arabidopsis thaliana]	--	Probable receptor-like protein kinase At5g59700 OS=Arabidopsis thaliana GN=At5g59700 PE=1 SV=1	Serine/threonine protein kinase	interleukin-1 receptor-associated kinase 4 [EC:2.7.11.1]	GO:0016020//membrane	-	-
Unigene29449_P1	GACN01046126	1.50943	Up	6.59e-05	0.000628474	PREDICTED: probable serine/threonine-protein kinase At1g54610-like [Glycine max]	Vitis vinifera contig VV78X129209.7, whole genome shotgun sequence	Probable serine/threonine-protein kinase At1g54610 OS=Arabidopsis thaliana GN=At1g54610 PE=1 SV=1	--	Cdc2-related kinase, arginine/serine-rich [EC:2.7.11.22]	-	-	GO:0006464//protein modification process
Unigene13646_P1	GACN01030443	1.50286	Up	0	0	--	--	--	--	--	-	-	-
Unigene21624_P1	GACN01038349	1.50232	Up	4.46e-14	1.71e-12	uncharacterized protein LOC100277116 [Zea mays]	--	--	--	--	GO:0031410//cytoplasmic vesicle	-	-
CL6694.Contig1_P1	GACN01015004	1.50039	Up	2.94e-05	0.000300308	serine/threonine-protein kinase BRI1-like 1 [Arabidopsis thaliana] >gi|186491196|ref|NP_001117501.1| serine/threonine-protein kinase BRI1-like 1 [Arabidopsis thaliana] >gi|57012628|sp|Q9ZWC8.1|BRL1_ARATH RecName: Full=Serine/threonine-protein kinase BRI1-like 1; AltName: Full=BRASSINOSTEROID INSENSITIVE 1-like protein 1; Flags: Precursor >gi|8778502|gb|AAF79510.1|AC002328_18 F20N2.4 [Arabidopsis …	Solanum lycopersicum strain Heinz 1706 chromosome 1 clone hba-43d23 map 1, complete sequence	Serine/threonine-protein kinase BRI1-like 1 OS=Arabidopsis thaliana GN=BRL1 PE=1 SV=1	Leucine-rich repeat (LRR) protein	protein brassinosteroid insensitive 1 [EC:2.7.10.1 2.7.11.1]	-	-	-
Unigene15077_P1	GACN01031871	1.50039	Up	2.94e-05	0.000300388	PREDICTED: formin-like protein 6-like [Glycine max]	Solanum lycopersicum chromosome 2 clone C02HBa0138P10, complete sequence	Formin-like protein 6 OS=Arabidopsis thaliana GN=FH6 PE=1 SV=1	Serine/threonine protein kinase	dishevelled associated activator of morphogenesis	-	-	-
Unigene28104_P1	GACN01044784	1.49681	Up	5.97e-12	1.35e-10	PREDICTED: uncharacterized protein LOC100783158 [Glycine max]	--	--	--	--	-	-	-
CL727.Contig2_P1	GACN01002278	1.49591	Up	0	0	UDP-glucose 4-epimerase [Solanum tuberosum]	Catharanthus roseus UDP-glucose 4-epimerase mRNA, partial cds	UDP-glucose 4-epimerase GEPI48 OS=Cyamopsis tetragonoloba PE=2 SV=1	UDP-glucose 4-epimerase	UDP-glucose 4-epimerase [EC:5.1.3.2]	-	-	-
CL4058.Contig2_P1	GACN01010123	1.49129	Up	3.58e-07	4.82e-06	MFP [Gossypium hirsutum]	Vitis vinifera contig VV78X107296.7, whole genome shotgun sequence	Peroxisomal fatty acid beta-oxidation multifunctional protein AIM1 OS=Arabidopsis thaliana GN=AIM1 PE=1 SV=1	3-hydroxyacyl-CoA dehydrogenase	enoyl-CoA hydratase/3-hydroxyacyl-CoA dehydrogenase [EC:4.2.1.17 1.1.1.35 1.1.1.211]	-	-	GO:0009062//fatty acid catabolic process
Unigene25831_P1	GACN01042522	1.49033	Up	5.44e-05	0.000526688	PREDICTED: casein kinase I isoform delta-like [Glycine max]	Solanum lycopersicum cDNA, clone: LEFL1090CH12, HTC in leaf	Casein kinase I isoform delta-like OS=Arabidopsis thaliana GN=At4g26100 PE=2 SV=2	Serine/threonine protein kinase	[EC:2.7.1.-]	-	GO:0004672//protein kinase activity	-
Unigene16219_P1	GACN01033003	1.48671	Up	2.44e-14	9.5e-13	--	--	--	--	--	-	-	-
Unigene2218_P1	GACN01019083	1.48417	Up	0	0	PREDICTED: probable galactinol--sucrose galactosyltransferase 1-like [Glycine max]	Glycine max cDNA, clone: GMFL01-02-G17	Probable galactinol--sucrose galactosyltransferase 1 OS=Arabidopsis thaliana GN=RFS1 PE=2 SV=1	--	stachyose synthetase [EC:2.4.1.67]	-	-	-
Unigene1116_P1	GACN01017995	1.48267	Up	1.85e-13	6.54e-12	Pyridoxal kinase [Medicago truncatula] >gi|355517727|gb|AES99350.1| Pyridoxal kinase [Medicago truncatula]	Lycopersicon esculentum clone 133015R, mRNA sequence	Pyridoxal kinase OS=Arabidopsis thaliana GN=PK PE=1 SV=2	Pyridoxal/pyridoxine/pyridoxamine kinase	pyridoxine kinase [EC:2.7.1.35]	-	-	-
Unigene741_P1	GACN01017623	1.47773	Up	1.09e-05	0.000119352	Protein kinase family protein [Medicago truncatula] >gi|355492968|gb|AES74171.1| Protein kinase family protein [Medicago truncatula]	Lotus japonicus cDNA, clone: LjFL2-004-BF08, HTC	Probable receptor-like serine/threonine-protein kinase At4g34500 OS=Arabidopsis thaliana GN=At4g34500 PE=2 SV=1	--	protein brassinosteroid insensitive 1 [EC:2.7.10.1 2.7.11.1]	-	-	-
CL6542.Contig1_P1	GACN01014745	1.47687	Up	1.2e-06	1.51e-05	PREDICTED: cysteine-rich receptor-like protein kinase 2-like [Glycine max]	PREDICTED: Vitis vinifera hypothetical protein LOC100241439 (LOC100241439), mRNA	Cysteine-rich receptor-like protein kinase 2 OS=Arabidopsis thaliana GN=CRK2 PE=2 SV=1	--	protein-serine/threonine kinase [EC:2.7.11.-]	-	GO:0004672//protein kinase activity	-
Unigene26567_P1	GACN01043257	1.47291	Up	4.88e-06	5.67e-05	--	--	--	--	--	-	-	-
Unigene29735_P1	GACN01046410	1.47291	Up	4.48e-05	0.000441178	--	--	--	--	--	-	-	-
Unigene7719_P1	GACN01024554	1.47291	Up	4.48e-05	0.000441066	PREDICTED: uncharacterized protein LOC100781720 [Glycine max]	Populus trichocarpa global transcription factor group (GTE904), mRNA	Transcription factor GTE4 OS=Arabidopsis thaliana GN=GTE4 PE=2 SV=1	Transcription factor involved in chromatin remodeling, contains bromodomain	bromodomain-containing factor 1	-	-	-
Unigene12510_P1	GACN01029316	1.47238	Up	0	0	allergenic-related protein Pt2L4 [Manihot esculenta]	--	Major latex allergen Hev b 5 OS=Hevea brasiliensis PE=1 SV=3	Cellobiohydrolase A (1,4-beta-cellobiosidase A)	nuclear pore complex protein Nup62	-	-	-
CL1165.Contig2_P1	GACN01003440	1.46786	Up	2e-05	0.000210686	CTV.15 [Citrus trifoliata]	Vitis vinifera contig VV78X253653.6, whole genome shotgun sequence	--	--	--	-	-	-
CL5805.Contig1_P1	GACN01013447	1.46312	Up	0	0	PREDICTED: glycerophosphodiester phosphodiesterase GDE1-like isoform 4 [Glycine max]	Vitis vinifera contig VV78X171234.10, whole genome shotgun sequence	--	Glycerophosphoryl diester phosphodiesterase	--	-	-	GO:0019400
Unigene3460_P1	GACN01020319	1.46118	Up	8.27e-05	0.000771864	hypothetical protein VITISV_044466 [Vitis vinifera]	--	--	--	--	-	-	-
Unigene13749_P1	GACN01030546	1.45845	Up	2.86e-11	5.72e-10	PREDICTED: uncharacterized protein LOC100801024 [Glycine max]	Vitis vinifera contig VV78X203385.15, whole genome shotgun sequence	Zinc finger protein CONSTANS-LIKE 10 OS=Arabidopsis thaliana GN=COL10 PE=1 SV=1	--	zinc finger protein CONSTANS	-	-	-
Unigene11813_P1	GACN01028622	1.45525	Up	4.53e-13	1.45e-11	PREDICTED: uncharacterized protein LOC100816283 [Glycine max]	--	--	--	--	-	-	-
CL2327.Contig1_P1	GACN01006280	1.4548	Up	4.16e-08	6.2e-07	Receptor-like protein kinase [Medicago truncatula] >gi|355492692|gb|AES73895.1| Receptor-like protein kinase [Medicago truncatula]	--	Probably inactive leucine-rich repeat receptor-like protein kinase At2g25790 OS=Arabidopsis thaliana GN=At2g25790 PE=1 SV=1	Leucine-rich repeat (LRR) protein	[EC:2.7.1.-]	-	GO:0005488//binding	-
CL5428.Contig2_P1	GACN01012743	1.45016	Up	4.99e-12	1.16e-10	60S acidic ribosomal protein P1 [Zea mays] >gi|195625300|gb|ACG34480.1| 60S acidic ribosomal protein P1 [Zea mays]	Solanum lycopersicum cDNA, clone: LEFL1088CH01, HTC in leaf	60S acidic ribosomal protein P1 OS=Zea mays GN=RPP1A PE=1 SV=1	Ribosomal protein L12E/L44/L45/RPP1/RPP2	large subunit ribosomal protein LP1	-	-	-
Unigene15493_P1	GACN01032286	1.44988	Up	1.67e-07	2.34e-06	--	--	--	--	--	-	-	-
CL4551.Contig4_P1	GACN01011128	1.44803	Up	3.32e-06	3.93e-05	plastid NEP interaction protein [Nicotiana benthamiana]	Nicotiana benthamiana plastid NEP interaction protein mRNA, complete cds; nuclear gene for plastid product	NEP1-interacting protein 1 OS=Arabidopsis thaliana GN=NIP1 PE=1 SV=2	RING-finger-containing ubiquitin ligase	E3 ubiquitin-protein ligase RNF115/126 [EC:6.3.2.19]	-	-	-
Unigene21488_P1	GACN01038213	1.4445	Up	2.74e-13	9.22e-12	Cytochrome b559 subunit alpha [Medicago truncatula] >gi|355507070|gb|AES88212.1| Cytochrome b559 subunit alpha [Medicago truncatula]	Guizotia abyssinica chloroplast, complete genome	Cytochrome b559 subunit alpha OS=Lactuca sativa GN=psbE PE=3 SV=1	--	photosystem II cytochrome b559 subunit alpha	-	-	GO:0051234//establishment of localization
Unigene9730_P1	GACN01026558	1.44434	Up	1.69e-10	3.15e-09	--	--	--	--	--	-	-	-
Unigene24648_P1	GACN01041339	1.44301	Up	0	0	60S ribosomal protein L37a [Medicago truncatula] >gi|355509875|gb|AES91017.1| 60S ribosomal protein L37a [Medicago truncatula]	Populus EST from leave	60S ribosomal protein L37a OS=Pseudotsuga menziesii GN=RPL37A PE=3 SV=1	Ribosomal protein L37AE/L43A	large subunit ribosomal protein L37Ae	-	-	-
Unigene14396_P1	GACN01031193	1.44017	Up	1.35e-05	0.000146122	DNAJ heat shock N-terminal domain-containing protein [Arabidopsis lyrata subsp. lyrata] >gi|297328434|gb|EFH58853.1| DNAJ heat shock N-terminal domain-containing protein [Arabidopsis lyrata subsp. lyrata]	Arabidopsis lyrata subsp. lyrata DNAJ heat shock N-terminal domain-containing protein, mRNA	DnaJ protein homolog 2 OS=Allium porrum GN=LDJ2 PE=2 SV=1	DnaJ-class molecular chaperone with C-terminal Zn finger domain	protein disulfide-isomerase A6 [EC:5.3.4.1]	GO:0044432//endoplasmic reticulum part	-	-
Unigene26300_P1	GACN01042991	1.44017	Up	4.89e-13	1.54e-11	PREDICTED: cytochrome c oxidase copper chaperone-like [Glycine max]	Populus trichocarpa clone POP033-H19, complete sequence	--	--	cytochrome c oxidase subunit XVII assembly protein	-	GO:0005507//copper ion binding	-
Unigene29408_P1	GACN01046085	1.433	Up	5.53e-14	2.09e-12	PREDICTED: probable glycerol-3-phosphate acyltransferase 3-like [Glycine max]	Vitis vinifera, whole genome shotgun sequence, contig VV78X041500.13, clone ENTAV 115	Probable glycerol-3-phosphate acyltransferase 3 OS=Arabidopsis thaliana GN=GPAT3 PE=2 SV=1	--	glycerol-3-phosphate acyltransferase [EC:2.3.1.15]	-	-	-
CL4262.Contig1_P1	GACN01010561	1.42919	Up	0	0	Chaperone protein dnaJ [Medicago truncatula] >gi|355521396|gb|AET01850.1| Chaperone protein dnaJ [Medicago truncatula]	Solanum lycopersicum cDNA, clone: LEFL2002DG12, HTC in fruit	Chaperone protein dnaJ 6 OS=Arabidopsis thaliana GN=ATJ6 PE=1 SV=1	DnaJ-class molecular chaperone with C-terminal Zn finger domain	DnaJ homolog subfamily C member 3	-	-	-
Unigene26309_P1	GACN01043000	1.42882	Up	2.48e-05	0.000256363	RNA recognition motif (RRM)-containing protein-like protein [Medicago truncatula] >gi|355514662|gb|AES96285.1| RNA recognition motif (RRM)-containing protein-like protein [Medicago truncatula]	Vitis vinifera contig VV78X255072.3, whole genome shotgun sequence	--	--	--	-	GO:0005488//binding	-
CL1418.Contig2_P1	GACN01004056	1.42591	Up	9.07e-12	1.96e-10	--	--	--	--	--	-	-	-
Unigene12606_P1	GACN01029411	1.42274	Up	2.53e-12	6.3e-11	--	Rosa x damascena Gasa4-like protein gene, complete cds	--	--	--	-	-	-
Unigene10861_P1	GACN01027673	1.41856	Up	0	0	--	--	--	--	--	-	-	-
CL74.Contig1_P1	GACN01000245	1.41632	Up	4.09e-06	4.79e-05	--	--	--	--	--	-	-	-
CL426.Contig1_P1	GACN01001440	1.41143	Up	2.45e-11	4.95e-10	PREDICTED: similar to oxysterol-binding family protein [Vitis vinifera]	PREDICTED: Vitis vinifera similar to oxysterol-binding family protein (LOC100252278), mRNA	Oxysterol-binding protein-related protein 2A OS=Arabidopsis thaliana GN=ORP2A PE=2 SV=1	--	--	-	-	-
Unigene9080_P1	GACN01025910	1.40927	Up	2.87e-08	4.35e-07	myo-inositol oxygenase [Eucalyptus grandis]	--	Inositol oxygenase 2 OS=Arabidopsis thaliana GN=MIOX2 PE=2 SV=2	--	inositol oxygenase [EC:1.13.99.1]	-	-	-
CL5969.Contig2_P1	GACN01013737	1.40915	Up	2.35e-12	5.92e-11	TED4 [Zinnia elegans]	Zinnia elegans mRNA for TED4, complete cds	Probable non-specific lipid-transfer protein AKCS9 OS=Vigna unguiculata PE=2 SV=1	--	--	-	-	GO:0006810//transport
Unigene26120_P1	GACN01042811	1.40891	Up	6.32e-08	9.24e-07	PREDICTED: uncharacterized protein LOC100814409 [Glycine max]	--	Ankyrin repeat-containing protein At3g12360 OS=Arabidopsis thaliana GN=At3g12360 PE=2 SV=1	--	--	-	GO:0004672//protein kinase activity	-
CL26.Contig3_P1	GACN01000101	1.40851	Up	1.4e-07	1.96e-06	PREDICTED: protein notum homolog [Glycine max]	Glycine max cDNA, clone: GMFL01-19-A04	--	--	--	-	-	-
CL507.Contig2_P1	GACN01001679	1.40651	Up	0	0	Glucan endo-1,3-beta-glucosidase-like protein [Medicago truncatula] >gi|355515416|gb|AES97039.1| Glucan endo-1,3-beta-glucosidase-like protein [Medicago truncatula]	Camellia sinensis clone U10BcDNA 2407	Glucan endo-1,3-beta-glucosidase-like protein At1g69295 OS=Arabidopsis thaliana GN=At1g69295 PE=2 SV=1	Type II secretory pathway, pseudopilin PulG	arabidopsis histidine kinase 2/3/4 (cytokinin receptor) [EC:2.7.13.3]	GO:0005911//cell-cell junction	-	-
Unigene25136_P1	GACN01041827	1.40634	Up	3.35e-06	3.97e-05	60S ribosomal protein L34 [Medicago truncatula] >gi|87240356|gb|ABD32214.1| Ribosomal protein L34e [Medicago truncatula] >gi|124360947|gb|ABN08919.1| Ribosomal protein L34e [Medicago truncatula] >gi|355496196|gb|AES77399.1| 60S ribosomal protein L34 [Medicago truncatula]	Vernicia fordii 60S ribosomal protein L34 (RPL34A) mRNA, partial cds	60S ribosomal protein L34 OS=Pisum sativum GN=RPL34 PE=2 SV=1	Ribosomal protein L34E	large subunit ribosomal protein L34e	-	-	-
Unigene14325_P1	GACN01031122	1.4056	Up	7.46e-06	8.41e-05	xyloglucan endotransglucosylase/hydrolase 1 [Actinidia eriantha]	Actinidia eriantha xyloglucan endotransglucosylase/hydrolase 1 mRNA, complete cds	Probable xyloglucan endotransglucosylase/hydrolase protein 8 OS=Arabidopsis thaliana GN=XTH8 PE=2 SV=2	Beta-glucanase/Beta-glucan synthetase	xyloglucan:xyloglucosyl transferase [EC:2.4.1.207]	-	-	-
Unigene9752_P1	GACN01026580	1.40474	Up	1.66e-05	0.000177165	RecName: Full=Retrovirus-related Pol polyprotein from transposon TNT 1-94; Includes: RecName: Full=Protease; Includes: RecName: Full=Reverse transcriptase; Includes: RecName: Full=Endonuclease	Solanum pennellii chromosome 4 clone C04SpBP093E005.P4C04, complete sequence	Retrovirus-related Pol polyprotein from transposon TNT 1-94 OS=Nicotiana tabacum PE=2 SV=1	--	5'-3' exoribonuclease 2 [EC:3.1.13.-]	-	GO:0005488//binding	-
Unigene23825_P1	GACN01040530	1.4045	Up	0	0	PREDICTED: similar to B5 #5 (cytochrome b5 family protein #5); heme binding / transition metal ion binding [Vitis vinifera]	PREDICTED: Vitis vinifera similar to B5 #5 (cytochrome b5 family protein #5); heme binding / transition metal ion binding (LOC100261728), mRNA	Cytochrome b5 OS=Nicotiana tabacum PE=2 SV=1	Cytochrome b involved in lipid metabolism	nitrate reductase (NADH) [EC:1.7.1.1]	-	GO:0005506//iron ion binding	-
Unigene8881_P1	GACN01025711	1.40106	Up	7.93e-11	1.52e-09	Transcription factor bHLH87 [Medicago truncatula] >gi|355486690|gb|AES67893.1| Transcription factor bHLH87 [Medicago truncatula]	Arabidopsis lyrata subsp. lyrata basic helix-loop-helix family protein, mRNA	Transcription factor bHLH87 OS=Arabidopsis thaliana GN=BHLH87 PE=2 SV=1	--	aprataxin [EC:3.-.-.-]	-	-	GO:0010468//regulation of gene expression
Unigene24795_P1	GACN01041486	1.39396	Up	1.36e-05	0.000146919	RecName: Full=Linoleate 13S-lipoxygenase 3-1, chloroplastic; Flags: Precursor >gi|1495804|emb|CAA65269.1| 13-lipoxygenase [Solanum tuberosum]	Lycopersicon esculentum lipoxygenase (loxD) mRNA, complete cds	Linoleate 13S-lipoxygenase 3-1, chloroplastic OS=Solanum tuberosum GN=LOX3.1 PE=1 SV=1	--	lipoxygenase [EC:1.13.11.12]	-	-	-
CL2814.Contig1_P1	GACN01007419	1.38155	Up	1.82e-11	3.77e-10	xyloglucan endotransglucosylase [Gerbera hybrid cultivar]	Gerbera hybrid cultivar xyloglucan endotransglucosylase mRNA, complete cds	Probable xyloglucan endotransglucosylase/hydrolase protein 7 OS=Arabidopsis thaliana GN=XTH7 PE=2 SV=2	Beta-glucanase/Beta-glucan synthetase	xyloglucan:xyloglucosyl transferase [EC:2.4.1.207]	-	-	-
CL5075.Contig3_P1	GACN01012112	1.37896	Up	1.76e-13	6.28e-12	--	--	--	--	--	-	-	-
CL7794.Contig1_P1	GACN01016795	1.37819	Up	5.56e-05	0.000537441	PREDICTED: receptor-like protein kinase FERONIA-like [Brachypodium distachyon]	Vitis vinifera contig VV78X068929.4, whole genome shotgun sequence	Receptor-like protein kinase FERONIA OS=Arabidopsis thaliana GN=FER PE=1 SV=1	Serine/threonine protein kinase	interleukin-1 receptor-associated kinase 4 [EC:2.7.11.1]	-	-	-
Unigene29052_P1	GACN01045730	1.37801	Up	0	0	dehydroquinate dehydratase/ shikimate dehydrogenase [Populus trichocarpa] >gi|222838117|gb|EEE76482.1| dehydroquinate dehydratase/ shikimate dehydrogenase [Populus trichocarpa]	--	Bifunctional 3-dehydroquinate dehydratase/shikimate dehydrogenase, chloroplastic OS=Arabidopsis thaliana GN=EMB3004 PE=1 SV=1	--	3-dehydroquinate dehydratase / shikimate dehydrogenase [EC:4.2.1.10 1.1.1.25]	-	-	GO:0008652//cellular amino acid biosynthetic process
Unigene1864_P1	GACN01018729	1.3768	Up	3.08e-07	4.18e-06	late embryogenis abundant protein 5 [Nicotiana tabacum]	--	Late embryogenesis abundant protein Lea5-D OS=Gossypium hirsutum GN=LEA5-D PE=2 SV=1	--	--	-	-	GO:0009414//response to water deprivation
CL7016.Contig1_P1	GACN01015544	1.3745	Up	9.09e-06	0.000101036	white-brown-complex ABC transporter family [Populus trichocarpa] >gi|222865421|gb|EEF02552.1| white-brown-complex ABC transporter family [Populus trichocarpa]	Populus trichocarpa white-brown-complex ABC transporter family, mRNA	ABC transporter G family member 28 OS=Arabidopsis thaliana GN=ABCG28 PE=3 SV=1	ABC-type multidrug transport system, ATPase component	ATP-binding cassette, subfamily G (WHITE), member 2	-	-	-
CL1900.Contig1_P1	GACN01005230	1.37238	Up	1.14e-07	1.62e-06	PREDICTED: uncharacterized protein LOC100795820 [Glycine max]	Populus EST from leave	--	--	--	GO:0044464//cell part	-	-
Unigene5816_P1	GACN01022655	1.37193	Up	8.98e-12	1.94e-10	PREDICTED: uncharacterized protein LOC100802184 [Glycine max]	--	--	--	--	-	-	-
CL5710.Contig1_P1	GACN01013275	1.37124	Up	3.24e-14	1.25e-12	expressed protein [Arabidopsis lyrata subsp. lyrata] >gi|297327876|gb|EFH58296.1| expressed protein [Arabidopsis lyrata subsp. lyrata]	Linum usitatissimum clone LU0032B12 mRNA sequence	--	--	--	-	-	-
CL5382.Contig2_P1	GACN01012657	1.36742	Up	4.53e-05	0.000445643	ACT domain-containing protein, partial [Silene latifolia]	--	--	--	--	-	-	-
Unigene22884_P1	GACN01039589	1.36742	Up	4.53e-05	0.000445756	CCP [Medicago truncatula] >gi|355494105|gb|AES75308.1| CCP [Medicago truncatula]	--	LRR receptor-like serine/threonine-protein kinase EFR OS=Arabidopsis thaliana GN=EFR PE=1 SV=1	Leucine-rich repeat (LRR) protein	LRR receptor-like serine/threonine-protein kinase EFR [EC:2.7.11.1]	-	-	-
Unigene9635_P1	GACN01026465	1.36742	Up	4.53e-05	0.00044587	Chaperone protein clpB [Medicago truncatula] >gi|355492355|gb|AES73558.1| Chaperone protein clpB [Medicago truncatula]	Vitis vinifera contig VV78X107961.5, whole genome shotgun sequence	Chaperone protein ClpB4, mitochondrial OS=Arabidopsis thaliana GN=CLPB4 PE=1 SV=1	ATPases with chaperone activity, ATP-binding subunit	ATP-dependent Clp protease ATP-binding subunit ClpB	GO:0043231//intracellular membrane-bounded organelle	-	-
Unigene14621_P1	GACN01031418	1.36686	Up	0	0	glycerophosphodiester phosphodiesterase 2 [Lupinus albus] >gi|300637881|gb|ADK26137.1| glycerophosphodiester phosphodiesterase 2 [Lupinus albus]	--	--	--	--	-	-	-
CL3319.Contig3_P1	GACN01008529	1.36607	Up	0	0	small GTP-binding protein [Nicotiana plumbaginifolia]	N.tabacum mRNA for ras-related GTP-binding protein	Ras-related protein RABD2a OS=Arabidopsis thaliana GN=RABD2A PE=1 SV=3	GTPase SAR1 and related small G proteins	Ras-related protein Rab-1A	-	-	-
CL6837.Contig1_P1	GACN01015235	1.3657	Up	7.42e-06	8.37e-05	Amino acid permease [Medicago truncatula] >gi|355519245|gb|AET00869.1| Amino acid permease [Medicago truncatula]	Solanum lycopersicum cDNA, clone: LEFL1030DD06, HTC in leaf	Probable amino acid permease 7 OS=Arabidopsis thaliana GN=AAP7 PE=1 SV=1	Amino acid permeases	solute carrier family 36 (proton-coupled amino acid transporter)	GO:0031224//intrinsic to membrane	-	-
Unigene11290_P1	GACN01028101	1.36449	Up	1.23e-06	1.54e-05	PREDICTED: similar to fiber protein Fb2 [Vitis vinifera]	--	Protein DEHYDRATION-INDUCED 19 homolog 3 OS=Arabidopsis thaliana GN=DI19-3 PE=1 SV=1	--	--	-	-	-
Unigene14871_P1	GACN01031666	1.36289	Up	0.000101648	0.000931024	PREDICTED: transcription factor bHLH87-like [Glycine max]	Arabidopsis thaliana chromosome 3, complete sequence	Transcription factor bHLH87 OS=Arabidopsis thaliana GN=BHLH87 PE=2 SV=1	--	--	-	-	-
Unigene25592_P1	GACN01042283	1.36243	Up	0	0	phosphomannomutase [Glycine max] >gi|122194126|sp|Q1W376.1|PMM_SOYBN RecName: Full=Phosphomannomutase; AltName: Full=GmPMM >gi|90762150|gb|ABD97873.1| phosphomannomutase [Glycine max]	Solanum lycopersicum phosphomannomutase mRNA, complete cds	Phosphomannomutase OS=Glycine max PE=2 SV=1	Predicted hydrolases of the HAD superfamily	phosphomannomutase [EC:5.4.2.8]	-	-	-
Unigene17213_P1	GACN01033991	1.35426	Up	3.72e-07	4.99e-06	--	--	--	--	--	-	-	-
Unigene6640_P1	GACN01023479	1.35288	Up	0	0	cytochrome b5 type 11 [Crepis alpina]	Crepis alpina cytochrome b5 type 11 mRNA, complete cds	Cytochrome b5 isoform 1 OS=Arabidopsis thaliana GN=At5g53560 PE=1 SV=2	Cytochrome b involved in lipid metabolism	nitrate reductase (NADH) [EC:1.7.1.1]	-	-	-
Unigene10167_P1	GACN01026993	1.35238	Up	0	0	PREDICTED: glucan endo-1,3-beta-glucosidase 14-like [Glycine max]	--	Glucan endo-1,3-beta-glucosidase 14 OS=Arabidopsis thaliana GN=At2g27500/F10A12.18 PE=1 SV=2	--	--	-	-	-
Unigene21277_P1	GACN01038002	1.35219	Up	8.27e-05	0.000771961	--	Solanum lycopersicum cDNA, clone: FC18DE01, HTC in fruit	--	--	--	-	-	-
Unigene9816_P1	GACN01026644	1.34965	Up	4.94e-06	5.73e-05	PREDICTED: uncharacterized protein LOC100789832 [Glycine max]	Arabidopsis lyrata subsp. lyrata NADH:ubiquinone oxidoreductase family protein, mRNA	--	--	--	-	GO:0050136//NADH dehydrogenase (quinone) activity	-
CL4819.Contig1_P1	GACN01011635	1.34939	Up	9.34e-13	2.67e-11	CXE carboxylesterase [Actinidia chinensis]	--	Probable carboxylesterase 2 OS=Arabidopsis thaliana GN=CXE2 PE=2 SV=1	--	--	-	GO:0016788//hydrolase activity, acting on ester bonds	-
CL4786.Contig1_P1	GACN01011586	1.34815	Up	3.01e-05	0.000306278	--	--	--	--	--	-	-	-
Unigene25037_P1	GACN01041728	1.34494	Up	1.1e-05	0.000120436	uncharacterized protein LOC100500105 [Glycine max]	--	Nudix hydrolase 18, mitochondrial OS=Arabidopsis thaliana GN=NUDT18 PE=2 SV=1	--	--	-	-	-
Unigene20447_P1	GACN01037174	1.34264	Up	3.13e-13	1.04e-11	PREDICTED: probable carboxylesterase 17-like [Glycine max]	--	Probable carboxylesterase 17 OS=Arabidopsis thaliana GN=CXE17 PE=2 SV=1	--	gibberellin receptor GID1 [EC:3.-.-.-]	-	GO:0016787//hydrolase activity	-
CL2899.Contig1_P1	GACN01007601	1.34232	Up	4.03e-06	4.73e-05	PREDICTED: aspartic proteinase nepenthesin-1-like [Glycine max]	Solanum tuberosum chromosome 5 clone RH126H02, complete sequence	Aspartic proteinase nepenthesin-2 OS=Nepenthes gracilis GN=nep2 PE=1 SV=1	--	[EC:2.7.1.-]	GO:0044464//cell part	-	-
CL4894.Contig1_P1	GACN01011770	1.34232	Up	6.72e-05	0.000640806	PREDICTED: uncharacterized protein At4g33100 [Glycine max]	Populus EST from severe drought-stressed opposite wood	Uncharacterized protein At4g33100 OS=Arabidopsis thaliana GN=At4g33100 PE=2 SV=1	--	--	-	GO:0015002//heme-copper terminal oxidase activity	-
CL5923.Contig2_P1	GACN01013650	1.34232	Up	4.89e-13	1.54e-11	uncharacterized protein LOC100500087 [Glycine max]	Solanum lycopersicum cDNA, clone: LEFL1050CB01, HTC in leaf	40S ribosomal protein S18 OS=Arabidopsis thaliana GN=RPS18A PE=1 SV=1	Ribosomal protein S13	small subunit ribosomal protein S18e	-	-	-
Unigene11599_P1	GACN01028410	1.34232	Up	6.72e-05	0.000640648	--	Arabidopsis thaliana chromosome 2, complete sequence	--	--	--	-	-	-
Unigene8696_P1	GACN01025527	1.33902	Up	3.43e-08	5.16e-07	PREDICTED: similar to At1g61340 [Vitis vinifera]	PREDICTED: Vitis vinifera similar to At1g61340 (LOC100246508), mRNA	F-box protein SKIP27 OS=Arabidopsis thaliana GN=SKIP27 PE=1 SV=2	--	--	-	-	-
Unigene17346_P1	GACN01034123	1.33767	Up	1.1e-13	4.04e-12	1-aminocyclopropane-1-carboxylate synthase [Camellia sinensis]	Helianthus annuus ACC synthase (HACS.1) gene, partial cds	1-aminocyclopropane-1-carboxylate synthase OS=Glycine max GN=ACS1 PE=2 SV=1	Aspartate/tyrosine/aromatic aminotransferase	1-aminocyclopropane-1-carboxylate synthase [EC:4.4.1.14]	-	GO:0048037//cofactor binding	-
Unigene25435_P1	GACN01042126	1.33369	Up	5.06e-14	1.93e-12	RecName: Full=Two pore calcium channel protein 1A; AltName: Full=Voltage-dependent calcium channel protein TPC1A; Short=NtTPC1A >gi|46275792|dbj|BAD15099.1| two-pore calcium channel [Nicotiana tabacum]	Brassica rapa subsp. pekinensis clone KBrB037E04, complete sequence	Two pore calcium channel protein 1A OS=Nicotiana tabacum GN=TPC1A PE=2 SV=1	--	--	-	-	-
Unigene14015_P1	GACN01030812	1.33318	Up	5.46e-05	0.000528894	--	--	--	--	--	-	-	-
Unigene21711_P1	GACN01038435	1.33144	Up	1.99e-05	0.000209787	WRKY domain class transcription factor [Malus x domestica]	--	--	--	WRKY transcription factor 33	-	-	-
Unigene26636_P1	GACN01043326	1.32955	Up	4.33e-13	1.39e-11	3-dehydroquinate dehydratase / shikimate dehydrogenase isoform 2 [Nicotiana tabacum]	Nicotiana tabacum 3-dehydroquinate dehydratase / shikimate dehydrogenase isoform 2 mRNA, complete cds	Bifunctional 3-dehydroquinate dehydratase/shikimate dehydrogenase, chloroplastic OS=Arabidopsis thaliana GN=EMB3004 PE=1 SV=1	Shikimate 5-dehydrogenase	3-dehydroquinate dehydratase / shikimate dehydrogenase [EC:4.2.1.10 1.1.1.25]	-	-	GO:0008652//cellular amino acid biosynthetic process
CL1588.Contig2_P1	GACN01004490	1.32886	Up	2.68e-06	3.21e-05	PREDICTED: uncharacterized protein LOC100820584 [Glycine max]	Glycine max cDNA, clone: GMFL01-31-B23	--	--	--	GO:0031410//cytoplasmic vesicle	-	-
Unigene6123_P1	GACN01022962	1.32835	Up	1.07e-11	2.28e-10	PREDICTED: uncharacterized protein LOC100818205 [Glycine max]	--	--	--	--	-	-	-
CL3248.Contig3_P1	GACN01008377	1.32528	Up	1.75e-14	6.91e-13	calmodulin [Solanum lycopersicum] >gi|115513|sp|P27161.2|CALM_SOLLC RecName: Full=Calmodulin; Short=CaM >gi|170396|gb|AAA34144.1| calmodulin [Solanum lycopersicum] >gi|3549695|emb|CAA09302.1| calmodulin 3 protein [Capsicum annuum] >gi|14625401|dbj|BAB61907.1| calmodulin NtCaM1 [Nicotiana tabacum] >gi|14625403|dbj|BAB61908.1| calmodulin NtCaM2 [Nicotiana tabacum]	Codonopsis lanceolata calmodulin 2 (CAM2) mRNA, complete cds	Calmodulin OS=Solanum lycopersicum GN=CALM1 PE=2 SV=2	Ca2+-binding protein (EF-Hand superfamily)	calmodulin	-	-	-
CL5718.Contig1_P1	GACN01013289	1.32469	Up	0	0	PREDICTED: uncharacterized protein LOC100803029 [Glycine max]	--	--	--	calmodulin	-	-	-
Unigene12152_P1	GACN01028958	1.32426	Up	3.22e-14	1.25e-12	PREDICTED: probable inactive receptor kinase At5g67200-like [Glycine max]	S.lycopersicum DNA sequence from clone SL_MboI-80H23 on chromosome 4, complete sequence	Probable inactive receptor kinase At5g67200 OS=Arabidopsis thaliana GN=At5g67200 PE=1 SV=1	Serine/threonine protein kinase	somatic embryogenesis receptor kinase 1 [EC:2.7.10.1 2.7.11.1]	-	-	GO:0006464//protein modification process
CL2548.Contig1_P1	GACN01006791	1.32307	Up	3.46e-14	1.34e-12	PREDICTED: uncharacterized protein LOC100806294 [Glycine max]	Vitis vinifera contig VV78X207576.2, whole genome shotgun sequence	--	--	--	-	-	-
CL2486.Contig3_P1	GACN01006653	1.32208	Up	0	0	40S ribosomal protein S24 [Medicago truncatula] >gi|355480072|gb|AES61275.1| 40S ribosomal protein S24 [Medicago truncatula]	Solanum lycopersicum cDNA, clone: LEFL3164F21, HTC in root	40S ribosomal protein S24-1 OS=Arabidopsis thaliana GN=RPS24A PE=2 SV=1	Ribosomal protein S24E	small subunit ribosomal protein S24e	-	-	-
CL1086.Contig2_P1	GACN01003208	1.32169	Up	1.17e-13	4.26e-12	--	--	--	--	--	-	-	-
CL1086.Contig1_P1	GACN01003207	1.32044	Up	2.55e-13	8.7e-12	--	--	--	--	--	-	-	-
CL6799.Contig2_P1	GACN01015175	1.31831	Up	0	0	Gip1-like protein [Populus tomentosa] >gi|56236466|gb|AAV84589.1| Gip1-like protein [Populus tomentosa]	Picea mariana GASA5-like protein (Sb35) gene, Sb35-440&496 allele, long PCR product, partial cds	Gibberellin-regulated protein 4 OS=Arabidopsis thaliana GN=GASA4 PE=1 SV=2	--	--	-	-	-
CL3855.Contig1_P1	GACN01009663	1.31679	Up	1.32e-05	0.000142552	PREDICTED: protein SET-like isoform 1 [Glycine max]	Gossypium herbaceum clone NBRI_B_6466 simple sequence repeat marker, mRNA sequence	Acidic leucine-rich nuclear phosphoprotein 32-related protein 2 OS=Oryza sativa subsp. japonica GN=Os03g0668900 PE=2 SV=1	Phosphopantothenoylcysteine synthetase/decarboxylase	template-activating factor I	-	-	-
Unigene21369_P1	GACN01038094	1.31537	Up	0	0	alpha-expansin 3 [Populus tremula x Populus tremuloides]	Zinnia elegans expansin 3 mRNA, complete cds	Expansin-A10 OS=Arabidopsis thaliana GN=EXPA10 PE=2 SV=1	--	--	-	-	-
Unigene24511_P1	GACN01041202	1.31418	Up	1.4e-12	3.75e-11	--	--	--	--	--	-	-	-
CL4850.Contig2_P1	GACN01011688	1.31187	Up	1.05e-13	3.85e-12	--	--	--	--	--	-	-	-
CL614.Contig1_P1	GACN01002003	1.30966	Up	1.78e-15	7.28e-14	PREDICTED: uncharacterized protein LOC100799102 [Glycine max]	--	--	--	exocyst complex component 7	GO:0044444//cytoplasmic part	-	-
Unigene14157_P1	GACN01030954	1.30941	Up	3.1e-09	5.18e-08	--	--	--	--	--	-	-	-
CL303.Contig1_P1	GACN01001113	1.30852	Up	8.05e-05	0.000753883	tir-nbs-lrr resistance protein [Populus trichocarpa] >gi|222857434|gb|EEE94981.1| tir-nbs-lrr resistance protein [Populus trichocarpa]	--	TMV resistance protein N OS=Nicotiana glutinosa GN=N PE=1 SV=1	--	--	-	GO:0005488//binding	-
Unigene26913_P1	GACN01043603	1.3081	Up	0	0	dolichyl-phosphate mannosyltransferase polypeptide 3 [Arabidopsis thaliana] >gi|332194132|gb|AEE32253.1| dolichyl-phosphate mannosyltransferase polypeptide 3 [Arabidopsis thaliana]	Vitis vinifera contig VV78X225594.5, whole genome shotgun sequence	--	--	dolichyl-phosphate mannosyltransferase polypeptide 3	GO:0031410//cytoplasmic vesicle	-	-
Unigene11728_P1	GACN01028539	1.3078	Up	4.97e-11	9.67e-10	NAC-like protein 1 [Passiflora morifolia]	--	--	--	--	-	-	-
Unigene11743_P1	GACN01028554	1.30385	Up	2.89e-10	5.28e-09	PREDICTED: uncharacterized protein LOC100803573 [Glycine max]	Gossypium herbaceum clone NBRI_Gh_C2_2110 simple sequence repeat marker, mRNA sequence	--	--	--	-	-	-
CL3541.Contig1_P1	GACN01009012	1.30321	Up	3e-13	1.01e-11	epoxide hydrolase-related protein [Arabidopsis thaliana] >gi|332658273|gb|AEE83673.1| epoxide hydrolase-related protein [Arabidopsis thaliana]	--	--	Predicted hydrolases or acyltransferases (alpha/beta hydrolase superfamily)	--	-	GO:0004713//protein tyrosine kinase activity	-
Unigene14068_P1	GACN01030865	1.30251	Up	2.38e-05	0.000246521	--	--	--	--	--	-	-	-
CL6311.Contig1_P1	GACN01014336	1.30085	Up	1.48e-08	2.31e-07	PREDICTED: salt stress root protein RS1-like [Glycine max]	--	Salt stress root protein RS1 OS=Oryza sativa subsp. japonica GN=Os01g0233000 PE=2 SV=1	--	--	-	-	-
CL1537.Contig2_P1	GACN01004362	1.30036	Up	3.33e-13	1.1e-11	PREDICTED: pheophorbide a oxygenase, chloroplastic-like [Glycine max]	Vitis vinifera contig VV78X177641.5, whole genome shotgun sequence	Protochlorophyllide-dependent translocon component 52, chloroplastic OS=Arabidopsis thaliana GN=PTC52 PE=2 SV=1	Phenylpropionate dioxygenase and related ring-hydroxylating dioxygenases, large terminal subunit	pheophorbide a oxygenase [EC:1.14.12.20]	GO:0009526//plastid envelope	-	-
CL1420.Contig2_P1	GACN01004060	1.29603	Up	7.8e-07	1e-05	PREDICTED: uncharacterized protein LOC100797772 [Glycine max]	Ricinus communis conserved hypothetical protein, mRNA	--	--	--	-	-	-
Unigene544_P1	GACN01017426	1.29603	Up	1.93e-05	0.000203882	PREDICTED: uncharacterized protein LOC100818992 [Glycine max]	Vitis vinifera, whole genome shotgun sequence, contig VV78X150580.50, clone ENTAV 115	Nuclear-pore anchor OS=Arabidopsis thaliana GN=NUA PE=1 SV=1	Chromosome segregation ATPases	DNA repair protein RAD50 [EC:3.6.-.-]	-	-	-
Unigene13084_P1	GACN01029889	1.29421	Up	1.82e-13	6.44e-12	transcription factor TRY [Arabidopsis thaliana] >gi|75328865|sp|Q8GV05.1|TRY_ARATH RecName: Full=Transcription factor TRY; AltName: Full=Protein TRIPTYCHON >gi|26516846|gb|AAN78321.1| TRIPTYCHON [Arabidopsis thaliana] >gi|41618970|gb|AAS09993.1| MYB transcription factor [Arabidopsis thaliana] >gi|88900370|gb|ABD57497.1| At5g53200 [Arabidopsis thaliana] >gi|332008938|gb|AED96321.1| transcription f…	PREDICTED: Vitis vinifera Myb-related TRIPTYCHON-like protein (TRY), mRNA	Transcription factor TRY OS=Arabidopsis thaliana GN=TRY PE=1 SV=1	--	myb proto-oncogene protein, plant	GO:0043231//intracellular membrane-bounded organelle	-	-
CL5806.Contig1_P1	GACN01013452	1.29371	Up	5.29e-05	0.00051367	uncharacterized protein LOC100305519 [Glycine max]	--	--	--	--	-	-	-
CL3443.Contig1_P1	GACN01008804	1.29234	Up	5.74e-06	6.6e-05	--	--	--	--	--	-	-	-
CL1111.Contig1_P1	GACN01003269	1.29174	Up	5.95e-14	2.24e-12	carbohydrate oxidase [Helianthus annuus]	--	--	--	--	-	GO:0003824//catalytic activity	-
Unigene27961_P1	GACN01044642	1.29079	Up	7.11e-08	1.03e-06	PREDICTED: probable LRR receptor-like serine/threonine-protein kinase At1g06840-like [Glycine max]	Ipomoea nil In29 mRNA for leucine-rich repeat transmembrane protein kinase, complete cds	Probable LRR receptor-like serine/threonine-protein kinase At1g06840 OS=Arabidopsis thaliana GN=At1g06840 PE=1 SV=2	Serine/threonine protein kinase	interleukin-1 receptor-associated kinase 4 [EC:2.7.11.1]	-	-	GO:0006464//protein modification process
Unigene25828_P1	GACN01042519	1.29076	Up	1.21e-12	3.32e-11	GRAS4 protein [Solanum lycopersicum] >gi|89474466|gb|ABD72960.1| GRAS4 [Solanum lycopersicum]	Ricinus communis Chitin-inducible gibberellin-responsive protein, putative, mRNA	Scarecrow-like protein 14 OS=Arabidopsis thaliana GN=SCL14 PE=2 SV=2	--	DELLA protein	-	-	-
Unigene15343_P1	GACN01032136	1.29054	Up	7.29e-13	2.14e-11	--	--	--	--	--	-	-	-
CL3531.Contig1_P1	GACN01008988	1.28904	Up	1.91e-07	2.65e-06	signal recognition particle subunit SRP9 [Arabidopsis thaliana] >gi|12230639|sp|Q9SMU7.1|SRP09_ARATH RecName: Full=Signal recognition particle 9 kDa protein; Short=SRP9 >gi|6522556|emb|CAB62000.1| signal recognition particle subunit 9-like [Arabidopsis thaliana] >gi|21553473|gb|AAM62566.1| signal recognition particle 9 kDa protein SRP9 [Arabidopsis thaliana] >gi|28466801|gb|AAO44009.1| At3g49100 …	Vitis vinifera, whole genome shotgun sequence, contig VV78X110917.28, clone ENTAV 115	Signal recognition particle 9 kDa protein OS=Arabidopsis thaliana GN=SRP9 PE=2 SV=1	--	signal recognition particle subunit SRP9	-	GO:0003723//RNA binding	-
Unigene14487_P1	GACN01031284	1.28597	Up	0	0	Phosphoglycolate phosphatase [Medicago truncatula] >gi|355500062|gb|AES81265.1| Phosphoglycolate phosphatase [Medicago truncatula]	Glycine max cDNA, clone: GMFL01-35-A11	--	Predicted hydrolase (HAD superfamily)	N-acylneuraminate-9-phosphatase [EC:3.1.3.29]	-	-	-
CL438.Contig1_P1	GACN01001481	1.28148	Up	4.97e-10	8.89e-09	tir-nbs-lrr resistance protein [Populus trichocarpa] >gi|222832110|gb|EEE70587.1| tir-nbs-lrr resistance protein [Populus trichocarpa]	--	TMV resistance protein N OS=Nicotiana glutinosa GN=N PE=1 SV=1	--	--	-	-	GO:0009987//cellular process
Unigene6068_P1	GACN01022907	1.27995	Up	1.96e-13	6.92e-12	uncharacterized protein LOC100276678 [Zea mays]	Solanum lycopersicum cDNA, clone: LEFL1077CA10, HTC in leaf	Uncharacterized protein At2g27730, mitochondrial OS=Arabidopsis thaliana GN=At2g27730 PE=1 SV=1	--	--	-	-	-
Unigene16766_P1	GACN01033545	1.2798	Up	3.13e-13	1.04e-11	uncharacterized protein LOC100381394 [Zea mays]	Zea mays full-length cDNA clone ZM_BFb0339L24 mRNA, complete cds	Oligopeptide transporter 6 OS=Arabidopsis thaliana GN=OPT6 PE=2 SV=1	--	--	GO:0016020//membrane	-	-
Unigene16197_P1	GACN01032981	1.27882	Up	1.03e-05	0.000113452	--	--	--	--	--	-	-	-
Unigene11445_P1	GACN01028256	1.27784	Up	3.55e-09	5.88e-08	uncharacterized protein [Arabidopsis thaliana] >gi|332197742|gb|AEE35863.1| uncharacterized protein [Arabidopsis thaliana]	--	--	--	--	GO:0031981//nuclear lumen	-	-
Unigene13498_P1	GACN01030295	1.27497	Up	2.82e-05	0.000288537	maturase K [Gerbera piloselloides]	Sonchus fragilis voucher SEV215728 maturase K (matK) gene, complete cds; and tRNA-Lys (trnK) gene and trnK-psbA intergenic spacer, partial sequence; chloroplast	Maturase K OS=Jurinea cyanoides GN=matK PE=3 SV=1	--	--	-	-	-
CL6014.Contig1_P1	GACN01013819	1.27337	Up	2.55e-08	3.87e-07	PREDICTED: uncharacterized protein LOC100799102 [Glycine max]	Vitis vinifera contig VV78X003621.11, whole genome shotgun sequence	--	--	exocyst complex component 7	GO:0043234//protein complex	-	-
CL6293.Contig1_P1	GACN01014300	1.27082	Up	0	0	Avr9/Cf-9 rapidly elicited protein 20 [Nicotiana tabacum]	Nicotiana tabacum Avr9/Cf-9 rapidly elicited protein 19 (ACRE19) mRNA, partial cds	Calcium-binding protein PBP1 OS=Arabidopsis thaliana GN=PBP1 PE=1 SV=1	Ca2+-binding protein (EF-Hand superfamily)	calmodulin	-	-	-
CL5329.Contig1_P1	GACN01012550	1.27051	Up	1.35e-13	4.91e-12	expansin 2 [Malus hupehensis]	Malus hupehensis expansin 2 mRNA, complete cds	Expansin-A1 OS=Arabidopsis thaliana GN=EXPA1 PE=2 SV=1	--	--	-	-	-
Unigene15982_P1	GACN01032769	1.26889	Up	6.79e-06	7.72e-05	receptor-like protein [Malus x domestica]	--	Probably inactive leucine-rich repeat receptor-like protein kinase IMK2 OS=Arabidopsis thaliana GN=IMK2 PE=1 SV=1	--	[EC:2.7.1.-]	-	GO:0005488//binding	-
CL3163.Contig1_P1	GACN01008195	1.26843	Up	2.03e-06	2.48e-05	PREDICTED: armadillo repeat-containing kinesin-like protein 3-like [Glycine max]	Arabidopsis thaliana armadillo repeat-containing kinesin-like protein 3 (ARK3) mRNA, complete cds	Armadillo repeat-containing kinesin-like protein 3 OS=Arabidopsis thaliana GN=ARK3 PE=1 SV=1	Kinesin-like protein	kinesin family member 11	-	-	GO:0008037//cell recognition
Unigene28599_P1	GACN01045279	1.26725	Up	7.95e-14	2.96e-12	Calcium-binding protein CML42 [Medicago truncatula] >gi|355513833|gb|AES95456.1| Calcium-binding protein CML42 [Medicago truncatula]	Glycine max cDNA, clone: GMFL01-11-K15	Probable calcium-binding protein CML45 OS=Arabidopsis thaliana GN=CML45 PE=1 SV=1	Ca2+-binding protein (EF-Hand superfamily)	calcium-binding protein CML	-	GO:0005488//binding	-
Unigene21385_P1	GACN01038110	1.26562	Up	4.35e-13	1.4e-11	late embryogenis abundant protein 5 [Nicotiana tabacum]	--	--	--	--	-	-	-
Unigene8165_P1	GACN01024999	1.26432	Up	6.25e-05	0.000599094	PREDICTED: uncharacterized protein At2g39920-like [Glycine max]	--	Uncharacterized protein At2g39920 OS=Arabidopsis thaliana GN=At2g39920 PE=2 SV=2	--	--	-	-	-
Unigene7129_P1	GACN01023967	1.25973	Up	2.58e-10	4.72e-09	Arogenate dehydrogenase [Medicago truncatula] >gi|355518054|gb|AES99677.1| Arogenate dehydrogenase [Medicago truncatula]	Vitis vinifera contig VV78X004406.5, whole genome shotgun sequence	Arogenate dehydrogenase 1, chloroplastic OS=Arabidopsis thaliana GN=TYRAAT1 PE=1 SV=1	Prephenate dehydrogenase	arogenate dehydrogenase (NADP+), plant [EC:1.3.1.78]	GO:0043231//intracellular membrane-bounded organelle	-	-
Unigene25011_P1	GACN01041702	1.25868	Up	5.24e-12	1.21e-10	uncharacterized protein LOC100499909 [Glycine max]	Solanum lycopersicum cDNA, clone: LEFL2051B10, HTC in fruit	Peroxisomal membrane protein PMP22 OS=Arabidopsis thaliana GN=PMP22 PE=1 SV=1	--	protein Mpv17	-	-	-
Unigene25290_P1	GACN01041981	1.2579	Up	6.42e-11	1.24e-09	uncharacterized protein LOC100276271 [Zea mays]	Hypochaeris radicata HrCDT2 mRNA for hypothetical protein, complete cds	--	--	--	-	-	-
Unigene27033_P1	GACN01043722	1.25667	Up	2.25e-09	3.81e-08	miraculin-like protein [Nicotiana benthamiana]	--	Miraculin OS=Richadella dulcifica PE=1 SV=3	--	--	-	-	-
CL707.Contig1_P1	GACN01002236	1.25327	Up	1.01e-13	3.71e-12	PREDICTED: uncharacterized protein LOC100776993 [Glycine max]	Glycine max cDNA, clone: GMFL01-15-I19	--	--	--	-	-	-
Unigene6552_P1	GACN01023391	1.25087	Up	6.82e-13	2.04e-11	uncharacterized protein LOC100500246 [Glycine max]	--	--	--	--	-	-	-
CL4762.Contig2_P1	GACN01011538	1.25056	Up	4.41e-12	1.04e-10	ARF domain class transcription factor [Malus x domestica]	Solanum lycopersicum cDNA, clone: LEFL1062BF05, HTC in leaf	Auxin-responsive protein IAA27 OS=Arabidopsis thaliana GN=IAA27 PE=1 SV=1	--	auxin-responsive protein IAA	-	-	GO:0044238//primary metabolic process
Unigene16642_P1	GACN01033423	1.24884	Up	0	0	oligopeptide transporter OPT family [Populus trichocarpa] >gi|222841116|gb|EEE78663.1| oligopeptide transporter OPT family [Populus trichocarpa]	Triticum aestivum cDNA, clone: WT010_M03, cultivar: Chinese Spring	Oligopeptide transporter 7 OS=Arabidopsis thaliana GN=OPT7 PE=2 SV=1	--	--	GO:0044464//cell part	-	-
Unigene26857_P1	GACN01043547	1.24677	Up	9.77e-13	2.78e-11	delta7 sterol C-5 desaturase [Zinnia elegans]	Zinnia elegans ZeSTE1 mRNA for delta7 sterol C-5 desaturase, complete cds	Delta(7)-sterol-C5(6)-desaturase OS=Nicotiana tabacum PE=2 SV=1	Sterol desaturase	lathosterol oxidase [EC:1.14.21.6]	-	-	-
Unigene24356_P1	GACN01041054	1.24592	Up	2.61e-13	8.86e-12	PREDICTED: protein kinase 2B, chloroplastic-like [Brachypodium distachyon]	--	Probable serine/threonine-protein kinase NAK OS=Arabidopsis thaliana GN=NAK PE=2 SV=2	--	interleukin-1 receptor-associated kinase 4 [EC:2.7.11.1]	-	-	GO:0006952//defense response
CL211.Contig1_P1	GACN01000873	1.24564	Up	3.49e-13	1.15e-11	PREDICTED: probable xyloglucan endotransglucosylase/hydrolase protein 23-like [Glycine max]	Cucumis melo xyloglucan endotransglucosylase/hydrolase 3 (XTH3) mRNA, complete cds	Probable xyloglucan endotransglucosylase/hydrolase protein 23 OS=Arabidopsis thaliana GN=XTH23 PE=2 SV=1	Beta-glucanase/Beta-glucan synthetase	xyloglucan:xyloglucosyl transferase TCH4 [EC:2.4.1.207]	-	-	-
CL87.Contig1_P1	GACN01000276	1.24414	Up	2.68e-05	0.00027577	PREDICTED: uncharacterized protein LOC100810028 [Glycine max]	--	--	--	--	-	-	-
Unigene1910_P1	GACN01018775	1.24215	Up	1.16e-07	1.64e-06	PREDICTED: uncharacterized protein LOC100799639 [Glycine max]	--	--	--	--	-	GO:0016301//kinase activity	-
Unigene18574_P1	GACN01035330	1.24124	Up	9.08e-05	0.00084138	double WRKY type transfactor [Solanum tuberosum]	--	Probable WRKY transcription factor 26 OS=Arabidopsis thaliana GN=WRKY26 PE=2 SV=2	--	WRKY transcription factor 33	-	-	-
Unigene25481_P1	GACN01042172	1.24124	Up	1.01e-11	2.18e-10	S-adenosylmethionine decarboxylase [Salvia miltiorrhiza]	Gossypium hirsutum S-adenosylmethionine decarboxylase (SAMDC) mRNA, complete cds	S-adenosylmethionine decarboxylase proenzyme OS=Daucus carota GN=SAMDC PE=2 SV=1	--	S-adenosylmethionine decarboxylase [EC:4.1.1.50]	-	-	GO:0006596//polyamine biosynthetic process
Unigene16666_P1	GACN01033447	1.24062	Up	1.33e-10	2.5e-09	PREDICTED: UDP-N-acetylglucosamine/UDP-glucose/GDP-mannose transporter-like [Glycine max]	Vitis vinifera contig VV78X217549.24, whole genome shotgun sequence	Uncharacterized membrane protein At1g06890 OS=Arabidopsis thaliana GN=At1g06890 PE=1 SV=1	Nucleotide-sugar transporter	--	GO:0031224//intrinsic to membrane	-	-
Unigene22760_P1	GACN01039465	1.24048	Up	7.04e-09	1.13e-07	--	Gossypium herbaceum clone NBRI_C_EYT27PB01BQHT6 simple sequence repeat marker, mRNA sequence	GTP-binding protein yptV1 OS=Volvox carteri GN=YPTV1 PE=3 SV=1	--	Ras-related protein Rab-1A	-	-	-
Unigene18862_P1	GACN01035612	1.23927	Up	4.34e-10	7.81e-09	--	--	--	--	--	-	-	-
CL2127.Contig1_P1	GACN01005792	1.23917	Up	1.92e-12	4.95e-11	PREDICTED: pectinesterase 2-like [Glycine max] >gi|356496348|ref|XP_003517030.1| PREDICTED: pectinesterase 2-like [Glycine max]	Vitis vinifera, whole genome shotgun sequence, contig VV78X049529.5, clone ENTAV 115	Pectinesterase 2 OS=Citrus sinensis GN=PECS-2.1 PE=2 SV=1	Pectin methylesterase	pectinesterase [EC:3.1.1.11]	-	-	-
Unigene27834_P1	GACN01044515	1.23642	Up	7.34e-05	0.000694252	PREDICTED: tRNA (guanine-N(7)-)-methyltransferase subunit WDR4-like [Glycine max]	Solanum lycopersicum cDNA, clone: LEFL2044H13, HTC in fruit	Guanine nucleotide-binding protein subunit beta-like protein B OS=Arabidopsis thaliana GN=RACK1B PE=2 SV=1	FOG: WD40 repeat	COMPASS component SWD3	-	-	-
Unigene9578_P1	GACN01026408	1.23606	Up	4.66e-09	7.61e-08	--	--	--	--	--	-	-	-
Unigene8544_P1	GACN01025376	1.23575	Up	1.76e-05	0.000186455	PREDICTED: wall-associated receptor kinase 3-like [Glycine max]	Solanum lycopersicum strain Heinz 1706 chromosome 10 clone hba-39b1 map 10, complete sequence	Wall-associated receptor kinase 5 OS=Arabidopsis thaliana GN=WAK5 PE=2 SV=1	Serine/threonine protein kinase	[EC:2.7.1.-]	-	GO:0046872//metal ion binding	-
Unigene14912_P1	GACN01031707	1.23488	Up	1.03e-06	1.31e-05	--	--	--	--	--	-	-	-
Unigene30172_P1	GACN01046847	1.23488	Up	1.03e-06	1.31e-05	hypothetical protein VOLCADRAFT_101814 [Volvox carteri f. nagariensis] >gi|300266182|gb|EFJ50370.1| hypothetical protein VOLCADRAFT_101814 [Volvox carteri f. nagariensis]	--	--	--	--	-	-	-
CL535.Contig1_P1	GACN01001758	1.23373	Up	0	0	PREDICTED: momilactone A synthase-like [Glycine max]	Vitis vinifera contig VV78X042639.4, whole genome shotgun sequence	Momilactone A synthase OS=Oryza sativa subsp. japonica GN=Os04g0179200 PE=2 SV=1	Dehydrogenases with different specificities (related to short-chain alcohol dehydrogenases)	momilactone-A synthase [EC:1.1.1.295]	-	-	GO:0008152//metabolic process
CL6826.Contig2_P1	GACN01015219	1.23304	Up	0	0	PREDICTED: RING-H2 finger protein ATL66-like [Glycine max]	Solanum lycopersicum cDNA, clone: FC12DH04, HTC in fruit	60S ribosomal protein L41 OS=Nicotiana tabacum GN=RPL41 PE=3 SV=1	--	large subunit ribosomal protein L41e	-	-	-
CL1588.Contig1_P1	GACN01004489	1.2319	Up	5.93e-05	0.000570599	PREDICTED: uncharacterized protein LOC100778503 [Glycine max]	--	ATP-dependent zinc metalloprotease FTSH 8, mitochondrial OS=Oryza sativa subsp. japonica GN=FTSH8 PE=3 SV=1	ATP-dependent Zn proteases	protein FAM32A	-	GO:0017111//nucleoside-triphosphatase activity	-
Unigene16021_P1	GACN01032808	1.2319	Up	5.93e-05	0.000570457	PREDICTED: uncharacterized protein LOC100819940 [Glycine max]	Glycine max cDNA, clone: GMFL01-31-B23	--	--	--	GO:0031410//cytoplasmic vesicle	-	-
Unigene2189_P1	GACN01019054	1.2319	Up	3.44e-06	4.06e-05	--	--	--	--	--	-	-	-
CL4696.Contig1_P1	GACN01011416	1.22888	Up	7.71e-12	1.69e-10	AP-2 complex subunit sigma-1 [Medicago truncatula] >gi|355478531|gb|AES59734.1| AP-2 complex subunit sigma-1 [Medicago truncatula]	Solanum lycopersicum cDNA, clone: LEFL1055BH03, HTC in leaf	AP-2 complex subunit sigma OS=Arabidopsis thaliana GN=AP17 PE=2 SV=1	Clathrin adaptor complex, small subunit	AP-2 complex subunit sigma-1	-	-	-
Unigene9397_P1	GACN01026227	1.22804	Up	3.61e-13	1.18e-11	Monoglyceride lipase [Medicago truncatula]	Glycine max cDNA, clone: GMFL01-09-N04	--	Lysophospholipase	--	-	-	-
Unigene23925_P1	GACN01040630	1.22766	Up	4.79e-05	0.000469512	PREDICTED: uncharacterized protein LOC100806126 [Glycine max]	Ecklonia cava DNA, microsatellite: EC10	--	--	--	-	-	-
Unigene29320_P1	GACN01045997	1.22685	Up	1.35e-07	1.9e-06	PREDICTED: cytoplasmic tRNA 2-thiolation protein 2-like [Glycine max]	Arabidopsis thaliana cytoplasmic tRNA 2-thiolation protein 2 (AT4G35910) mRNA, complete cds	Cytoplasmic tRNA 2-thiolation protein 2 OS=Arabidopsis thaliana GN=CTU2 PE=2 SV=3	--	cytoplasmic tRNA 2-thiolation protein 2	-	-	-
CL2834.Contig1_P1	GACN01007459	1.2251	Up	1.17e-13	4.26e-12	PREDICTED: dihydroflavonol-4-reductase-like [Glycine max]	Soybean clone JCVI-FLGm-12E1 unknown mRNA	Dihydroflavonol-4-reductase OS=Callistephus chinensis GN=F PE=2 SV=1	Nucleoside-diphosphate-sugar epimerases	bifunctional dihydroflavonol 4-reductase/flavanone 4-reductase [EC:1.1.1.219 1.1.1.234]	-	-	-
Unigene1886_P1	GACN01018751	1.22479	Up	3.34e-10	6.08e-09	peptidylprolyl isomerase [Arabidopsis thaliana] >gi|15982872|gb|AAL09783.1| AT4g25340/T30C3_20 [Arabidopsis thaliana] >gi|23506115|gb|AAN28917.1| At4g25340/T30C3_20 [Arabidopsis thaliana] >gi|332659643|gb|AEE85043.1| peptidylprolyl isomerase [Arabidopsis thaliana]	Helianthus annuus clone HA10-38 putative immunophilin/FKBP-type peptidyl-prolyl cis-trans isomerase mRNA, partial cds	FK506-binding protein 2 OS=Vicia faba GN=FKBP15 PE=1 SV=1	FKBP-type peptidyl-prolyl cis-trans isomerases 1	FK506-binding nuclear protein [EC:5.2.1.8]	-	-	-
CL5602.Contig1_P1	GACN01013086	1.22368	Up	3.87e-05	0.000386404	PREDICTED: uncharacterized protein LOC100840494 [Brachypodium distachyon]	Populus trichocarpa regulatory subunit of cyclin-dependent kinase (CKS2), mRNA	Cyclin-dependent kinases regulatory subunit 1 OS=Arabidopsis thaliana GN=CKS1 PE=1 SV=1	--	cyclin-dependent kinase regulatory subunit CKS1	-	-	GO:0006261//DNA-dependent DNA replication
Unigene23769_P1	GACN01040474	1.22368	Up	3.87e-05	0.000386504	PREDICTED: cyclin-U4-1-like [Glycine max]	Solanum lycopersicum strain Heinz 1706 chromosome 1 clone hba-35c8 map 1, complete sequence	Cyclin-U4-1 OS=Arabidopsis thaliana GN=CYCU4-1 PE=1 SV=1	--	--	-	-	-
Unigene9833_P1	GACN01026661	1.22272	Up	1.36e-11	2.88e-10	JHL03K20.5 [Jatropha curcas]	Populus EST from mild drought-stressed leaves	CBS domain-containing protein CBSX1, chloroplastic OS=Arabidopsis thaliana GN=CBSX1 PE=1 SV=2	--	--	GO:0009536//plastid	-	-
Unigene14079_P1	GACN01030876	1.21952	Up	2.61e-13	8.85e-12	--	G.hirsutum mRNA for ribosomal protein 41, large subunit (RL41)	--	--	--	-	-	-
Unigene20600_P1	GACN01037326	1.21881	Up	0	0	PREDICTED: lysosomal beta glucosidase-like [Glycine max]	Arabidopsis lyrata subsp. lyrata glycosyl hydrolase family 3 protein, mRNA	Beta-xylosidase/alpha-L-arabinofuranosidase 2 OS=Medicago sativa subsp. varia GN=Xyl2 PE=2 SV=1	Beta-glucosidase-related glycosidases	beta-glucosidase [EC:3.2.1.21]	-	-	-
Unigene14195_P1	GACN01030992	1.21839	Up	6.1e-06	6.98e-05	--	--	Probable glutathione S-transferase OS=Nicotiana tabacum PE=2 SV=1	--	--	-	-	-
Unigene14614_P1	GACN01031411	1.21813	Up	2.91e-09	4.87e-08	PREDICTED: uncharacterized protein LOC100776380 [Glycine max]	--	--	--	--	-	-	-
Unigene12734_P1	GACN01029539	1.21673	Up	5.29e-13	1.65e-11	--	Artemisia annua clone gel4-1	--	--	--	-	-	-
Unigene17666_P1	GACN01034442	1.21639	Up	2.53e-05	0.000261087	PREDICTED: eyes absent homolog 4-like [Glycine max]	Solanum lycopersicum cDNA, clone: LEFL2003CB08, HTC in fruit	--	--	protein-tyrosine phosphatase [EC:3.1.3.48]	-	GO:0004725//protein tyrosine phosphatase activity	-
Unigene24065_P1	GACN01040770	1.21496	Up	1.49e-14	5.86e-13	uncharacterized protein LOC100305829 [Glycine max]	Solanum lycopersicum cDNA, clone: LEFL2053M14, HTC in fruit	--	Small nuclear ribonucleoprotein (snRNP) homolog	U6 snRNA-associated Sm-like protein LSm8	GO:0043231//intracellular membrane-bounded organelle	-	-
Unigene26043_P1	GACN01042734	1.2137	Up	1.58e-11	3.32e-10	--	--	--	--	--	-	-	-
Unigene27193_P1	GACN01043880	1.21334	Up	7.75e-09	1.24e-07	PREDICTED: uncharacterized protein LOC100801316 [Glycine max]	--	--	--	--	-	-	-
CL4321.Contig1_P1	GACN01010673	1.21197	Up	2.05e-13	7.21e-12	PREDICTED: uncharacterized protein LOC100784242 [Glycine max]	Arabidopsis thaliana chromosome 5, complete sequence	--	--	--	-	-	-
Unigene10298_P1	GACN01027120	1.20987	Up	1.27e-07	1.8e-06	cell death associated protein [Nicotiana tabacum]	Actinidia chinensis CXE carboxylesterase (CXE12) mRNA, complete cds	Probable carboxylesterase 15 OS=Arabidopsis thaliana GN=CXE15 PE=2 SV=1	--	gibberellin receptor GID1 [EC:3.-.-.-]	-	-	-
CL6300.Contig2_P1	GACN01014320	1.20738	Up	1.11e-13	4.07e-12	late embryogenis abundant protein 5 [Nicotiana tabacum]	--	Indole-3-acetic acid-induced protein ARG2 OS=Vigna radiata var. radiata GN=ARG2 PE=2 SV=1	--	--	-	-	-
Unigene22406_P1	GACN01039117	1.20729	Up	2.62e-06	3.15e-05	--	--	--	--	--	-	-	-
Unigene28642_P1	GACN01045322	1.20687	Up	1.34e-05	0.000144637	protein phosphatase 2 (formerly 2A), regulatory subunit B' [Arabidopsis thaliana] >gi|75097014|sp|O04375.1|2A5A_ARATH RecName: Full=Serine/threonine protein phosphatase 2A 57 kDa regulatory subunit B' alpha isoform; Short=AtB' alpha; Short=PP2A, B' subunit, alpha isoform >gi|2160690|gb|AAB58900.1| B' regulatory subunit of PP2A [Arabidopsis thaliana] >gi|7378631|emb|CAB83307.1| AtB'alpha regulator…	Vitis vinifera contig VV78X041966.2, whole genome shotgun sequence	Serine/threonine protein phosphatase 2A 57 kDa regulatory subunit B' alpha isoform OS=Arabidopsis thaliana GN=B'ALPHA PE=1 SV=1	--	protein phosphatase 2 (formerly 2A), regulatory subunit B'	GO:0008287//protein serine/threonine phosphatase complex	-	-
Unigene1782_P1	GACN01018647	1.20604	Up	2.26e-11	4.59e-10	PREDICTED: uncharacterized protein LOC100787602 [Glycine max]	Nicotiana tabacum cig3 mRNA, complete cds	--	--	protein SMG7	-	-	GO:0000956//nuclear-transcribed mRNA catabolic process
Unigene30080_P1	GACN01046755	1.20402	Up	1.08e-05	0.000118728	PREDICTED: uncharacterized protein LOC100782261 [Glycine max]	Glycine max strain Williams 82 clone GM_WBb0171K17, complete sequence	--	--	--	-	-	-
Unigene5626_P1	GACN01022465	1.20376	Up	0	0	RecName: Full=Cyanate hydratase; Short=Cyanase; AltName: Full=Cyanate hydrolase; AltName: Full=Cyanate lyase	Populus EST from mild drought-stressed leaves	Cyanate hydratase OS=Vitis vinifera GN=CYN PE=3 SV=1	Cyanate lyase	cyanate lyase [EC:4.2.1.104]	-	GO:0016835//carbon-oxygen lyase activity	-
CL4263.Contig1_P1	GACN01010562	1.20348	Up	2.07e-13	7.26e-12	RecName: Full=Calcium-binding allergen Ole e 8; AltName: Full=PCA18/PCA23; AltName: Allergen=Ole e 8 >gi|6901652|gb|AAF31151.1|AF078679_1 calcium-binding protein [Olea europaea]	Taraxacum officinale TO57-1 (To57-1) mRNA, partial cds	Calcium-binding allergen Ole e 8 OS=Olea europaea PE=1 SV=1	Ca2+-binding protein (EF-Hand superfamily)	calcium-binding protein CML	-	-	-
Unigene8150_P1	GACN01024984	1.20273	Up	5.68e-14	2.15e-12	D-galacturonic acid reductase 1 [Actinidia deliciosa]	Fragaria x ananassa probable aldo-keto reductase superfamily member mRNA, complete cds	Probable NAD(P)H-dependent oxidoreductase 2 OS=Oryza sativa subsp. japonica GN=Os10g0113100 PE=2 SV=1	Aldo/keto reductases, related to diketogulonate reductase	alcohol dehydrogenase (NADP+) [EC:1.1.1.2]	-	GO:0016616//oxidoreductase activity, acting on the CH-OH group of donors, NAD or NADP as acceptor	-
Unigene11142_P1	GACN01027954	1.20265	Up	3.65e-10	6.61e-09	Protein kinase catalytic domain-containing protein [Medicago truncatula] >gi|355485056|gb|AES66259.1| Protein kinase catalytic domain-containing protein [Medicago truncatula]	Vitis vinifera contig VV78X110653.9, whole genome shotgun sequence	Probable LRR receptor-like serine/threonine-protein kinase At1g56130 OS=Arabidopsis thaliana GN=At1g56130 PE=1 SV=2	Serine/threonine protein kinase	serine/threonine-protein kinase PBS1 [EC:2.7.11.1]	-	-	GO:0006464//protein modification process
Unigene28495_P1	GACN01045175	1.20246	Up	1.72e-06	2.12e-05	PREDICTED: similar to fiber protein Fb2 [Vitis vinifera]	Gossypium hirsutum dehydration-induced 19-like protein (Di19-1) mRNA, complete cds	Protein DEHYDRATION-INDUCED 19 homolog 3 OS=Arabidopsis thaliana GN=DI19-3 PE=1 SV=1	--	--	-	-	-
Unigene13093_P1	GACN01029898	1.20131	Up	8.74e-06	9.74e-05	--	--	--	--	--	-	-	-
Unigene2148_P1	GACN01019013	1.2006	Up	1.47e-09	2.53e-08	Thioredoxin family protein [Medicago truncatula] >gi|355482887|gb|AES64090.1| Thioredoxin family protein [Medicago truncatula]	Poplar cDNA sequences	PITH domain-containing protein At3g04780 OS=Arabidopsis thaliana GN=At3g04780 PE=1 SV=2	--	--	-	-	-
Unigene3308_P1	GACN01020169	1.19937	Up	2.24e-07	3.08e-06	PREDICTED: uncharacterized protein LOC100790177 [Glycine max]	Vitis vinifera, whole genome shotgun sequence, contig VV78X020120.4, clone ENTAV 115	Dual specificity protein phosphatase OS=Chlamydomonas moewusii GN=VH-PTP13 PE=1 SV=1	Predicted protein-tyrosine phosphatase	slingshot	-	-	-
CL525.Contig3_P1	GACN01001724	1.19852	Up	4.53e-12	1.06e-10	acyl:coa ligase [Populus trichocarpa] >gi|222869469|gb|EEF06600.1| acyl:coa ligase [Populus trichocarpa]	Glycine max strain Williams 82 clone GM_WBb0026I18, complete sequence	4-coumarate--CoA ligase-like 7 OS=Arabidopsis thaliana GN=4CLL7 PE=1 SV=1	Acyl-CoA synthetases (AMP-forming)/AMP-acid ligases II	4-coumarate--CoA ligase [EC:6.2.1.12]	GO:0005576//extracellular region	-	-
Unigene444_P1	GACN01017326	1.19688	Up	2.28e-13	7.84e-12	LHT1 [Zea mays] >gi|195643320|gb|ACG41128.1| LHT1 [Zea mays]	Zea mays AATL2 (LOC100283144), mRNA >gi|223975832|gb|BT066228.1| Zea mays full-length cDNA clone ZM_BFc0108P07 mRNA, complete cds	Lysine histidine transporter 1 OS=Arabidopsis thaliana GN=LHT1 PE=1 SV=1	--	--	GO:0043231//intracellular membrane-bounded organelle	-	-
Unigene2046_P1	GACN01018911	1.19676	Up	3.63e-05	0.000364102	metallo-beta-lactamase domain-containing protein [Arabidopsis thaliana] >gi|38566676|gb|AAR24228.1| At1g30300 [Arabidopsis thaliana] >gi|40824143|gb|AAR92355.1| At1g30300 [Arabidopsis thaliana] >gi|332193083|gb|AEE31204.1| metallo-beta-lactamase domain-containing protein [Arabidopsis thaliana]	Solanum lycopersicum cDNA, clone: LEFL1074CB12, HTC in leaf	--	Metal-dependent hydrolases of the beta-lactamase superfamily I	PhnP protein	-	-	-
Unigene8642_P1	GACN01025473	1.19676	Up	3.63e-05	0.000364008	PREDICTED: inositol oxygenase 1-like [Glycine max]	Eucalyptus grandis myo-inositol oxygenase (MIOX) mRNA, complete cds	Probable inositol oxygenase OS=Oryza sativa subsp. japonica GN=Os06g0561000 PE=2 SV=1	--	inositol oxygenase [EC:1.13.99.1]	-	GO:0046914//transition metal ion binding	-
CL4144.Contig6_P1	GACN01010319	1.19666	Up	3.06e-13	1.02e-11	40S ribosomal protein S5 [Capsicum annuum]	N.plumbaginifolia mRNA for 40S ribosomal protein S5	40S ribosomal protein S5 (Fragment) OS=Cicer arietinum GN=RPS5 PE=2 SV=1	Ribosomal protein S7	small subunit ribosomal protein S5e	-	GO:0003676//nucleic acid binding	-
Unigene25231_P1	GACN01041922	1.19475	Up	0	0	Os02g0111700 [Oryza sativa Japonica Group] >gi|313103598|pdb|3IZ5|LL Chain l, Localization Of The Large Subunit Ribosomal Proteins Into A 5.5 A Cryo-Em Map Of Triticum Aestivum Translating 80s Ribosome >gi|315113270|pdb|3IZR|LL Chain l, Localization Of The Large Subunit Ribosomal Proteins Into A 5.5 A Cryo-Em Map Of Triticum Aestivum Translating 80s Ribosome >gi|113535186|dbj|BAF07569.1| Os02g011…	Populus EST from severe drought-stressed leaves	60S ribosomal protein L37 (Fragment) OS=Solanum lycopersicum GN=RPL37 PE=3 SV=1	Ribosomal protein L37E	large subunit ribosomal protein L37e	-	-	-
Unigene1933_P1	GACN01018798	1.19393	Up	7.4e-07	9.54e-06	PREDICTED: patellin-3-like [Glycine max]	Arabidopsis thaliana SEC14-like 3 protein (SFH3) mRNA, complete cds	Patellin-3 OS=Arabidopsis thaliana GN=PATL3 PE=1 SV=2	--	--	-	-	-
CL4748.Contig3_P1	GACN01011514	1.19016	Up	8.37e-13	2.41e-11	2-oxoglutarate-dependent dioxygenase [Populus trichocarpa] >gi|222844900|gb|EEE82447.1| 2-oxoglutarate-dependent dioxygenase [Populus trichocarpa]	--	1-aminocyclopropane-1-carboxylate oxidase homolog 11 OS=Arabidopsis thaliana GN=At5g59530 PE=2 SV=1	Isopenicillin N synthase and related dioxygenases		-	-	GO:0012501//programmed cell death
Unigene14333_P1	GACN01031130	1.18939	Up	8.5e-14	3.17e-12	ATMPK14 [Arabidopsis lyrata subsp. lyrata] >gi|297312850|gb|EFH43273.1| ATMPK14 [Arabidopsis lyrata subsp. lyrata]	Solanum lycopersicum mitogen-activated protein kinase 8 (MAPK8) mRNA, complete cds	Mitogen-activated protein kinase 7 OS=Arabidopsis thaliana GN=MPK7 PE=2 SV=2	--	mitogen-activated protein kinase [EC:2.7.11.24]	-	-	GO:0006464//protein modification process
Unigene23494_P1	GACN01040199	1.18837	Up	3.93e-07	5.25e-06	PREDICTED: dephospho-CoA kinase domain-containing protein-like isoform 1 [Glycine max] >gi|356505552|ref|XP_003521554.1| PREDICTED: dephospho-CoA kinase domain-containing protein-like isoform 2 [Glycine max]	Solanum lycopersicum cDNA, clone: LEFL3144J16, HTC in root	--	Dephospho-CoA kinase	dephospho-CoA kinase [EC:2.7.1.24]	-	-	GO:0009108//coenzyme biosynthetic process
Unigene26157_P1	GACN01042848	1.18751	Up	1.12e-09	1.94e-08	T5E21.6 [Arabidopsis thaliana]	Vitis vinifera contig VV78X272109.31, whole genome shotgun sequence	ADP,ATP carrier protein OS=Parachlorella kessleri PE=3 SV=1	--	solute carrier family 25 (mitochondrial carrier protein), member 16	GO:0019866//organelle inner membrane	-	-
Unigene2642_P1	GACN01019507	1.18632	Up	1.55e-05	0.000165481	--	--	--	--	--	-	-	-
CL7828.Contig1_P1	GACN01016853	1.185	Up	2.46e-13	8.4e-12	PREDICTED: similar to Os03g0670700 [Vitis vinifera]	Nicotiana tabacum glycine-rich RNA-binding protein (GRP1) mRNA, complete cds	Glycine-rich RNA-binding protein GRP2A OS=Sinapis alba PE=2 SV=1	Endoglucanase	cold-inducible RNA-binding protein	-	-	-
Unigene23672_P1	GACN01040377	1.18366	Up	1.61e-06	1.99e-05	PREDICTED: uncharacterized protein LOC100814789 [Glycine max]	--	Transcription factor bHLH148 OS=Arabidopsis thaliana GN=BHLH148 PE=1 SV=1	--	--	GO:0043231//intracellular membrane-bounded organelle	-	-
Unigene21153_P1	GACN01037878	1.18332	Up	8.26e-12	1.8e-10	alpha-galactosidase [Helianthus annuus]	Helianthus annuus GLA mRNA for alpha-galactosidase, complete cds	Alpha-galactosidase OS=Coffea arabica PE=1 SV=1	--	alpha-galactosidase [EC:3.2.1.22]	-	-	-
Unigene24653_P1	GACN01041344	1.18186	Up	6.96e-12	1.54e-10	Alliin lyase [Medicago truncatula] >gi|355490259|gb|AES71462.1| Alliin lyase [Medicago truncatula]	Lotus japonicus cDNA, clone: LjFL2-009-AB01, HTC	Tryptophan aminotransferase-related protein 2 OS=Arabidopsis thaliana GN=TAR2 PE=2 SV=1	--	AP-1 complex subunit mu	-	-	-
Unigene24908_P1	GACN01041599	1.18186	Up	7.98e-05	0.000747956	PREDICTED: uncharacterized protein LOC100788516 [Glycine max]	Vitis vinifera contig VV78X114964.12, whole genome shotgun sequence	Glycine-rich RNA-binding protein 8 OS=Arabidopsis thaliana GN=GRP8 PE=1 SV=1	RNA-binding proteins (RRM domain)	splicing factor 1	-	GO:0005488//binding	-
Unigene18463_P1	GACN01035221	1.18026	Up	5.74e-13	1.78e-11	predicted protein [Populus trichocarpa] >gi|222833945|gb|EEE72422.1| predicted protein [Populus trichocarpa]	--	RING-H2 finger protein ATL3 OS=Arabidopsis thaliana GN=ATL3 PE=2 SV=1	--	--	-	-	-
CL445.Contig2_P1	GACN01001496	1.17979	Up	8.16e-06	9.15e-05	nudix hydrolase 1 [Arabidopsis thaliana] >gi|68565931|sp|Q9CA40.1|NUDT1_ARATH RecName: Full=Nudix hydrolase 1; Short=AtNUDT1; AltName: Full=Dihydroneopterin triphosphate pyrophosphohydrolase; Short=DHNTP pyrophosphohydrolase; AltName: Full=NADH pyrophosphatase >gi|51971967|dbj|BAD44648.1| mutT like protein [Arabidopsis thaliana] >gi|332196715|gb|AEE34836.1| nudix hydrolase 1 [Arabidopsis thaliana]	Solanum tuberosum BAC genomic sequence, complete sequence	Nudix hydrolase 1 OS=Arabidopsis thaliana GN=NUDT1 PE=1 SV=1	ADP-ribose pyrophosphatase	--	-	-	-
Unigene23388_P1	GACN01040093	1.17979	Up	8.16e-06	9.14e-05	uncharacterized protein [Arabidopsis thaliana] >gi|330252261|gb|AEC07355.1| uncharacterized protein [Arabidopsis thaliana]	--	Protein ycf2 OS=Oenothera glazioviana GN=ycf2-A PE=3 SV=1	RNA-binding proteins (RRM domain)	nucleolin	-	-	-
Unigene25519_P1	GACN01042210	1.175	Up	6.31e-13	1.93e-11	PREDICTED: similar to pectin methylesterase 1 [Vitis vinifera]	PREDICTED: Vitis vinifera similar to pectin methylesterase 1 (LOC100258861), mRNA	Probable pectinesterase/pectinesterase inhibitor 34 OS=Arabidopsis thaliana GN=PME34 PE=2 SV=1	Pectin methylesterase	pectinesterase [EC:3.1.1.11]	-	-	-
Unigene17125_P1	GACN01033903	1.17412	Up	6.26e-14	2.35e-12	Chaperone protein dnaJ [Medicago truncatula] >gi|355521397|gb|AET01851.1| Chaperone protein dnaJ [Medicago truncatula]	PREDICTED: Vitis vinifera hypothetical protein LOC100251506 (LOC100251506), mRNA	--	--	--	-	GO:0005515//protein binding	-
CL5075.Contig1_P1	GACN01012110	1.1724	Up	3.49e-13	1.15e-11	PREDICTED: similar to Os01g0238200 [Vitis vinifera]	--	--	--	--	-	-	-
Unigene1525_P1	GACN01018393	1.17164	Up	4.39e-12	1.04e-10	AP2-domain DNA-binding protein ORCA3 [Catharanthus roseus]	Vitis vinifera contig VV78X271076.15, whole genome shotgun sequence	Ethylene-responsive transcription factor 1 OS=Nicotiana tabacum GN=ERF1 PE=2 SV=1	--	ethylene-responsive transcription factor 2	-	-	GO:0000160//two-component signal transduction system (phosphorelay)
CL4055.Contig2_P1	GACN01010115	1.17136	Up	3.02e-14	1.17e-12	PREDICTED: uncharacterized protein At4g22758-like [Glycine max]	Poplar cDNA sequences	Uncharacterized protein At4g22758 OS=Arabidopsis thaliana GN=At4g22758 PE=2 SV=1	--	--	-	-	-
Unigene6377_P1	GACN01023216	1.17035	Up	2.73e-05	0.000280147	starch branching enzyme II [Populus trichocarpa]	Solanum tuberosum mRNA for starch branching enzyme II	1,4-alpha-glucan-branching enzyme 2, chloroplastic/amyloplastic OS=Zea mays GN=SBE1 PE=1 SV=1	1,4-alpha-glucan branching enzyme	1,4-alpha-glucan branching enzyme [EC:2.4.1.18]	-	-	-
Unigene9176_P1	GACN01026006	1.16998	Up	6.31e-13	1.93e-11	PREDICTED: similar to AO (L-ASPARTATE OXIDASE); L-aspartate oxidase [Vitis vinifera]	PREDICTED: Vitis vinifera similar to AO (L-ASPARTATE OXIDASE); L-aspartate oxidase (LOC100242339), mRNA	Succinate dehydrogenase [ubiquinone] flavoprotein subunit 1, mitochondrial OS=Arabidopsis thaliana GN=SDH1-1 PE=1 SV=1	Aspartate oxidase	L-aspartate oxidase [EC:1.4.3.16]	-	-	-
Unigene14341_P1	GACN01031138	1.16968	Up	2.41e-07	3.3e-06	PREDICTED: uncharacterized protein LOC100842212 [Brachypodium distachyon]	--	--	--	--	-	-	-
Unigene21461_P1	GACN01038186	1.16715	Up	1.58e-07	2.21e-06	polychome, UV-B-insensitive 4 [Arabidopsis lyrata subsp. lyrata] >gi|297327668|gb|EFH58088.1| polychome, UV-B-insensitive 4 [Arabidopsis lyrata subsp. lyrata]	Populus trichocarpa predicted protein, mRNA	--	--	--	-	-	GO:0009411//response to UV
Unigene10621_P1	GACN01027435	1.16655	Up	1.78e-05	0.000188708	PREDICTED: zinc finger A20 and AN1 domain-containing stress-associated protein 4-like [Glycine max]	Lotus japonicus cDNA, clone: LjFL3-004-BD04, HTC	Zinc finger A20 and AN1 domain-containing stress-associated protein 4 OS=Arabidopsis thaliana GN=SAP4 PE=1 SV=1	--	--	-	-	GO:0009743//response to carbohydrate stimulus
Unigene1105_P1	GACN01017985	1.16655	Up	1.2e-09	2.08e-08	uncharacterized protein LOC100526969 [Glycine max]	Arabidopsis thaliana chromosome 5, complete sequence	--	--	--	GO:0043231//intracellular membrane-bounded organelle	-	-
Unigene13785_P1	GACN01030582	1.16655	Up	1.71e-13	6.14e-12	metal ion binding protein [Arabidopsis thaliana] >gi|332658340|gb|AEE83740.1| metal ion binding protein [Arabidopsis thaliana]	--	--	--	E3 ubiquitin-protein ligase RNF5 [EC:6.3.2.19]	-	-	-
Unigene12434_P1	GACN01029240	1.16576	Up	6.05e-13	1.86e-11	PREDICTED: similar to protein synthesis initiation factor-like [Vitis vinifera]	Solanum lycopersicum cDNA, clone: LEFL1023AH07, HTC in leaf	60S ribosomal protein L37a OS=Gossypium hirsutum GN=RPL37A PE=3 SV=1	Ribosomal protein L37AE/L43A	large subunit ribosomal protein L37Ae	-	GO:0043169//cation binding	-
Unigene26283_P1	GACN01042974	1.16372	Up	8.2e-13	2.37e-11	hypoxia-responsive family protein [Citrus sinensis]	Citrus sinensis hypoxia-responsive family protein mRNA, complete cds	--	--	--	GO:0031224//intrinsic to membrane	-	-
CL6542.Contig2_P1	GACN01014746	1.16311	Up	1.16e-05	0.000126661	PREDICTED: cysteine-rich receptor-like protein kinase 2-like [Glycine max]	Vitis vinifera contig VV78X157643.6, whole genome shotgun sequence	Cysteine-rich receptor-like protein kinase 2 OS=Arabidopsis thaliana GN=CRK2 PE=2 SV=1	Serine/threonine protein kinase	[EC:2.7.1.-]	-	-	GO:0006464//protein modification process
CL5539.Contig1_P1	GACN01012963	1.16288	Up	5.92e-09	9.59e-08	longifolia2 [Arabidopsis thaliana] >gi|332640251|gb|AEE73772.1| longifolia2 [Arabidopsis thaliana]	Vitis vinifera contig VV78X124714.9, whole genome shotgun sequence	--	--	--	-	-	-
CL5837.Contig2_P1	GACN01013504	1.16237	Up	3.42e-13	1.12e-11	ribosomal protein L37 [Jatropha curcas]	Linum usitatissimum clone LU0002C10 mRNA sequence	60S ribosomal protein L37-1 OS=Arabidopsis thaliana GN=RPL37A PE=2 SV=1	Ribosomal protein L37E	large subunit ribosomal protein L37e	-	GO:0043169//cation binding	-
CL535.Contig2_P1	GACN01001759	1.15853	Up	7.33e-14	2.74e-12	PREDICTED: momilactone A synthase-like [Glycine max]	Vitis vinifera contig VV78X042639.4, whole genome shotgun sequence	Momilactone A synthase OS=Oryza sativa subsp. japonica GN=Os04g0179200 PE=2 SV=1	Dehydrogenases with different specificities (related to short-chain alcohol dehydrogenases)	momilactone-A synthase [EC:1.1.1.295]	-	-	GO:0008152//metabolic process
Unigene3326_P1	GACN01020187	1.15853	Up	6.12e-06	7.01e-05	Chain A, Crystal Structure Of Dendranthema Morifolium Dmat Complexed With Malonyl-Coa >gi|146387238|pdb|2E1T|B Chain B, Crystal Structure Of Dendranthema Morifolium Dmat Complexed With Malonyl-Coa >gi|146387461|pdb|2E1U|A Chain A, Crystal Structure Of Dendranthema Morifolium Dmat >gi|146387462|pdb|2E1U|B Chain B, Crystal Structure Of Dendranthema Morifolium Dmat >gi|134287095|dbj|BAF50706.1| anth…	--	Malonyl-coenzyme A:anthocyanin 3-O-glucoside-6''-O-malonyltransferase OS=Dahlia pinnata GN=3MAT PE=1 SV=1	--	--	-	-	-
CL2140.Contig3_P1	GACN01005818	1.15741	Up	3.4e-07	4.59e-06	FERONIA receptor-like kinase [Arabidopsis lyrata]	--	Receptor-like protein kinase FERONIA OS=Arabidopsis thaliana GN=FER PE=1 SV=1	Serine/threonine protein kinase	interleukin-1 receptor-associated kinase 4 [EC:2.7.11.1]	-	-	-
Unigene14227_P1	GACN01031024	1.15741	Up	3.4e-07	4.59e-06	EPIDERMAL PATTERNING FACTOR-like protein [Medicago truncatula] >gi|355510400|gb|AES91542.1| EPIDERMAL PATTERNING FACTOR-like protein [Medicago truncatula]	--	--	--	--	-	-	-
CL5495.Contig1_P1	GACN01012875	1.15704	Up	0	0	Ubiquitin [Medicago truncatula] >gi|355491367|gb|AES72570.1| Ubiquitin [Medicago truncatula]	Arabidopsis thaliana 60S ribosomal protein L40-2 (UBQ1) mRNA, complete cds	Ubiquitin-60S ribosomal protein L40-2 OS=Oryza sativa subsp. japonica GN=Ub-CEP52-2 PE=3 SV=1	Ribosomal protein L40E	large subunit ribosomal protein L40e	-	-	-
Unigene14665_P1	GACN01031462	1.15668	Up	1.93e-08	2.97e-07	mitochondrial import receptor subunit TOM6-like protein [Arabidopsis thaliana] >gi|46577137|sp|Q9XIA7.1|TOM6_ARATH RecName: Full=Mitochondrial import receptor subunit TOM6 homolog; AltName: Full=Translocase of outer membrane 6 kDa subunit homolog >gi|11692924|gb|AAG40065.1|AF324714_1 At1g49410 [Arabidopsis thaliana] >gi|11762280|gb|AAG40411.1|AF325059_1 At1g49410 [Arabidopsis thaliana] >gi|143350…	--	Mitochondrial import receptor subunit TOM6 homolog OS=Arabidopsis thaliana GN=TOM6 PE=1 SV=1	--	--	-	-	-
CL955.Contig2_P1	GACN01002867	1.15494	Up	5.96e-05	0.000572982	glycine-rich protein [Citrus unshiu]	--	Glycine-rich protein DC9.1 OS=Daucus carota PE=2 SV=1	--	ATP-dependent RNA helicase [EC:3.6.4.13]	-	-	GO:0009725//response to hormone stimulus
Unigene703_P1	GACN01017585	1.15383	Up	0	0	enhanced disease susceptibility 1 protein [Solanum tuberosum]	Helianthus tuberosus isolate 23b EDS1 gene, partial cds	--	--	--	-	-	-
Unigene14250_P1	GACN01031047	1.15329	Up	4.8e-05	0.000470616	PREDICTED: uncharacterized protein LOC100796257 [Glycine max]	--	--	--	--	GO:0043231//intracellular membrane-bounded organelle	-	-
CL2150.Contig1_P1	GACN01005839	1.15308	Up	4.8e-14	1.83e-12	protein ralf-like 33 [Arabidopsis thaliana] >gi|21593878|gb|AAM65845.1| RALF precursor [Arabidopsis thaliana] >gi|98961053|gb|ABF59010.1| At4g15800 [Arabidopsis thaliana] >gi|332658253|gb|AEE83653.1| protein ralf-like 33 [Arabidopsis thaliana]	--	--	--	--	-	-	-
CL2748.Contig1_P1	GACN01007249	1.15292	Up	0	0	PREDICTED: 60S ribosomal protein L11-like [Glycine max]	Arabidopsis thaliana clone 2359 mRNA, complete sequence	60S ribosomal protein L11 OS=Medicago sativa GN=RPL11 PE=2 SV=1	Ribosomal protein L5	large subunit ribosomal protein L11e	-	GO:0003723//RNA binding	-
CL7392.Contig2_P1	GACN01016168	1.15143	Up	9.61e-08	1.37e-06	PGPD14 [Petunia x hybrida]	Picea glauca clone GQ02804_A18 mRNA sequence	--	--	ring finger and CHY zinc finger domain-containing protein 1	-	-	-
CL5013.Contig1_P1	GACN01011990	1.15038	Up	1.92e-13	6.79e-12	cinnamoyl-CoA reductase [Betula platyphylla]	--	Dihydroflavonol-4-reductase OS=Arabidopsis thaliana GN=DFRA PE=2 SV=2	Nucleoside-diphosphate-sugar epimerases	cinnamoyl-CoA reductase [EC:1.2.1.44]	-	GO:0016491//oxidoreductase activity	-
Unigene28766_P1	GACN01045446	1.14989	Up	7.87e-12	1.72e-10	lectin-like protein kinase [Populus nigra]	Ricinus communis serine-threonine protein kinase, plant-type, putative, mRNA	Probable L-type lectin-domain containing receptor kinase S.5 OS=Arabidopsis thaliana GN=LECRKS5 PE=2 SV=1	Serine/threonine protein kinase	brassinosteroid insensitive 1-associated receptor kinase 1 [EC:2.7.10.1 2.7.11.1]	-	-	GO:0006464//protein modification process
Unigene13086_P1	GACN01029891	1.14911	Up	2.22e-16	9.45e-15	PREDICTED: tubulin alpha-1 chain-like [Brachypodium distachyon]	Cocos nucifera partial mRNA for alpha tubulin (CGTU gene)	Tubulin alpha-6 chain OS=Zea mays GN=TUBA6 PE=2 SV=1	Tubulin	tubulin alpha	-	GO:0032561//guanyl ribonucleotide binding	-
Unigene24558_P1	GACN01041249	1.14907	Up	0	0	4-nitrophenylphosphatase-like protein [Arabidopsis thaliana]	Vitis vinifera, whole genome shotgun sequence, contig VV78X080963.5, clone ENTAV 115	--	Predicted sugar phosphatases of the HAD superfamily	4-nitrophenyl phosphatase [EC:3.1.3.41]	-	-	-
Unigene11103_P1	GACN01027915	1.14846	Up	5.05e-12	1.17e-10	acyl:coa ligase [Populus trichocarpa] >gi|222869469|gb|EEF06600.1| acyl:coa ligase [Populus trichocarpa]	--	Probable 4-coumarate--CoA ligase 5 OS=Oryza sativa subsp. japonica GN=4CL5 PE=2 SV=1	Acyl-CoA synthetases (AMP-forming)/AMP-acid ligases II	fatty-acyl-CoA synthase [EC:6.2.1.-]	-	GO:0016405//CoA-ligase activity	-
Unigene30203_P1	GACN01046878	1.14844	Up	4.44e-14	1.7e-12	PREDICTED: uncharacterized protein LOC100796078 [Glycine max]	--	Disease resistance response protein 206 OS=Pisum sativum GN=PI206 PE=2 SV=2	--	--	-	-	-
CL2810.Contig1_P1	GACN01007412	1.14803	Up	4.14e-08	6.17e-07	calcium-dependent protein kinase [Nicotiana tabacum]	Solanum lycopersicum calcium-dependent protein kinase mRNA, complete cds	Calcium-dependent protein kinase 28 OS=Arabidopsis thaliana GN=CPK28 PE=1 SV=1	Serine/threonine protein kinase	Ca2+/calmodulin-dependent protein kinase [EC:2.7.11.17]	-	-	-
CL6228.Contig1_P1	GACN01014194	1.14784	Up	3.45e-12	8.32e-11	1-acyl-sn-glycerol-3-phosphate acyltransferase [Medicago truncatula] >gi|355500834|gb|AES82037.1| 1-acyl-sn-glycerol-3-phosphate acyltransferase [Medicago truncatula]	Solanum lycopersicum cDNA, clone: LEFL1044DA03, HTC in leaf	1-acyl-sn-glycerol-3-phosphate acyltransferase 1, chloroplastic OS=Brassica napus GN=LPAT1 PE=2 SV=1	1-acyl-sn-glycerol-3-phosphate acyltransferase	lysophosphatidylcholine acyltransferase / lyso-PAF acetyltransferase [EC:2.3.1.23 2.3.1.67]	-	-	-
CL1111.Contig6_P1	GACN01003274	1.14751	Up	2.04e-05	0.000214188	carbohydrate oxidase [Helianthus annuus]	Helianthus annuus carbohydrate oxidase mRNA, complete cds	Reticuline oxidase-like protein OS=Arabidopsis thaliana GN=At4g20830 PE=1 SV=2	FAD/FMN-containing dehydrogenases	--	-	GO:0030554//adenyl nucleotide binding	-
Unigene27061_P1	GACN01043749	1.14649	Up	2.72e-08	4.13e-07	WRKY6 [Nicotiana attenuata]	Medicago truncatula WRKY transcription factor WRKY108715 mRNA, complete cds	Probable WRKY transcription factor 33 OS=Arabidopsis thaliana GN=WRKY33 PE=1 SV=2	--	WRKY transcription factor 33	-	-	-
CL4380.Contig2_P1	GACN01010788	1.14593	Up	5.93e-07	7.75e-06	D-amino acid dehydrogenase small subunit [Medicago truncatula] >gi|355497733|gb|AES78936.1| D-amino acid dehydrogenase small subunit [Medicago truncatula]	Solanum lycopersicum cDNA, clone: LEFL1078BF02, HTC in leaf	--	Glycine/D-amino acid oxidases (deaminating)	--	-	GO:0003824//catalytic activity	-
Unigene8230_P1	GACN01025064	1.14593	Up	1.52e-12	4.02e-11	pectin methylesterase [Cicer arietinum]	Cicer arietinum partial mRNA for pectin methylesterase (pme2 gene)	Probable pectinesterase/pectinesterase inhibitor 61 OS=Arabidopsis thaliana GN=PME61 PE=1 SV=1	Pectin methylesterase	pectinesterase [EC:3.1.1.11]	-	-	-
Unigene5653_P1	GACN01022492	1.1417	Up	6.99e-06	7.92e-05	PREDICTED: OTU domain-containing protein At3g57810-like [Glycine max]	Solanum lycopersicum cDNA, clone: LEFL1025DH11, HTC in leaf	OTU domain-containing protein At3g57810 OS=Arabidopsis thaliana GN=At3g57810 PE=2 SV=1	Predicted cysteine protease (OTU family)	OTU domain-containing protein 3	-	GO:0003824//catalytic activity	-
Unigene11126_P1	GACN01027938	1.14069	Up	5.65e-06	6.5e-05	Receptor like kinase [Medicago truncatula] >gi|357478087|ref|XP_003609329.1| Receptor like kinase [Medicago truncatula] >gi|355510361|gb|AES91503.1| Receptor like kinase [Medicago truncatula] >gi|355510384|gb|AES91526.1| Receptor like kinase [Medicago truncatula]	PREDICTED: Vitis vinifera hypothetical protein LOC100254123 (LOC100254123), mRNA	G-type lectin S-receptor-like serine/threonine-protein kinase RLK1 OS=Arabidopsis thaliana GN=RLK1 PE=2 SV=2	Serine/threonine protein kinase	somatic embryogenesis receptor kinase 4 [EC:2.7.10.1 2.7.11.1]	-	-	GO:0009987//cellular process
Unigene7708_P1	GACN01024543	1.13934	Up	2.71e-09	4.55e-08	--	--	--	--	--	-	-	-
Unigene25860_P1	GACN01042551	1.1365	Up	4.93e-13	1.55e-11	alkaline alpha-galactosidase seed imbibition protein [Solanum lycopersicum] >gi|23452226|gb|AAN32954.1| alkaline alpha-galactosidase seed imbibition protein [Solanum lycopersicum]	Lotus japonicus cDNA, clone: LjFL2-025-BF06, HTC	Probable galactinol--sucrose galactosyltransferase 1 OS=Arabidopsis thaliana GN=RFS1 PE=2 SV=1	--	stachyose synthetase [EC:2.4.1.67]	-	GO:0008378//galactosyltransferase activity	-
Unigene10096_P1	GACN01026922	1.13557	Up	0	0	AP2/ERF transcription factor [Artemisia annua]	Bupleurum kaoi mRNA for ethylene response factor 2.2 (erf2.2 gene)	Ethylene-responsive transcription factor 2 OS=Nicotiana sylvestris GN=ERF2 PE=2 SV=1	--	EREBP-like factor	-	-	-
Unigene21465_P1	GACN01038190	1.13504	Up	8.44e-05	0.000786881	PREDICTED: uncharacterized protein LOC100792166 [Glycine max]	Solanum lycopersicum chromosome 2 clone C02HBa0090O01, complete sequence	--	--	jumonji domain-containing protein 1 [EC:1.14.11.-]	-	GO:0046872//metal ion binding	-
CL987.Contig2_P1	GACN01002972	1.13287	Up	5.48e-05	0.00053061	Transcripteion factor [Medicago truncatula] >gi|355495940|gb|AES77143.1| Transcripteion factor [Medicago truncatula]	--	--	--	--	-	-	-
Unigene8176_P1	GACN01025010	1.13227	Up	1.17e-10	2.23e-09	RecName: Full=Pleiotropic drug resistance protein 1; AltName: Full=NtPDR1 >gi|41052472|dbj|BAD07483.1| PDR-type ABC transporter 1 [Nicotiana tabacum]	Nicotiana tabacum NtPDR1 mRNA for pleiotropic drug resistance like protein, complete cds	Pleiotropic drug resistance protein 1 OS=Nicotiana tabacum GN=PDR1 PE=2 SV=1	--	--	-	GO:0017111//nucleoside-triphosphatase activity	-
Unigene10723_P1	GACN01027536	1.13187	Up	7.12e-09	1.15e-07	--	--	--	--	--	-	-	-
Unigene21506_P1	GACN01038231	1.12977	Up	2.75e-14	1.07e-12	PREDICTED: similar to transducin family protein / WD-40 repeat family protein [Vitis vinifera]	PREDICTED: Vitis vinifera similar to transducin family protein / WD-40 repeat family protein (LOC100243197), mRNA	Notchless protein homolog OS=Arabidopsis thaliana GN=NLE1 PE=2 SV=1	FOG: WD40 repeat	ribosome assembly protein 4	-	-	-
CL1785.Contig1_P1	GACN01004975	1.12963	Up	0	0	Os07g0185900 [Oryza sativa Japonica Group] >gi|113610604|dbj|BAF20982.1| Os07g0185900 [Oryza sativa Japonica Group]	Solanum lycopersicum cDNA, clone: FC15DH04, HTC in fruit	--	--	--	-	-	-
CL2803.Contig1_P1	GACN01007391	1.12944	Up	2.35e-07	3.22e-06	Patatin-like phospholipase domain-containing protein [Medicago truncatula] >gi|355480473|gb|AES61676.1| Patatin-like phospholipase domain-containing protein [Medicago truncatula]	Solanum lycopersicum cDNA, clone: LEFL1002BF09, HTC in leaf	Triacylglycerol lipase SDP1 OS=Arabidopsis thaliana GN=SDP1 PE=1 SV=1	Predicted esterase of the alpha-beta hydrolase superfamily	TAG lipase / steryl ester hydrolase / phospholipase A2 / LPA acyltransferase [EC:3.1.1.3 3.1.1.13 3.1.1.4 2.3.1.51]	-	-	-
CL2455.Contig1_P1	GACN01006573	1.1293	Up	3.82e-13	1.24e-11	Beta-glucosidase D4 [Medicago truncatula] >gi|355486530|gb|AES67733.1| Beta-glucosidase D4 [Medicago truncatula]	--	Beta-glucosidase 24 OS=Oryza sativa subsp. japonica GN=BGLU24 PE=2 SV=1	Beta-glucosidase/6-phospho-beta-glucosidase/beta-galactosidase	beta-glucosidase [EC:3.2.1.21]	-	-	-
Unigene23502_P1	GACN01040207	1.12889	Up	3.49e-14	1.34e-12	PREDICTED: uncharacterized protein LOC100500585 [Glycine max]	--	--	--	--	-	-	GO:0006950//response to stress
CL3087.Contig3_P1	GACN01008017	1.12741	Up	6.3e-12	1.41e-10	vesicle-associated membrane protein 725 [Zea mays] >gi|195622198|gb|ACG32929.1| vesicle-associated membrane protein 725 [Zea mays]	Pyrus pyrifolia synptobrevin-related protein mRNA, partial cds	Vesicle-associated membrane protein 722 OS=Arabidopsis thaliana GN=VAMP722 PE=2 SV=2	Synaptobrevin/VAMP-like protein	vesicle-associated membrane protein 7	-	-	-
Unigene12870_P1	GACN01029675	1.12666	Up	4.6e-14	1.75e-12	--	Artemisia annua clone gel4-1	--	--	--	-	-	-
CL4777.Contig1_P1	GACN01011571	1.12472	Up	0	0	PREDICTED: similar to LOL3 (LSD ONE LIKE 3); caspase/ cysteine-type endopeptidase [Vitis vinifera]	PREDICTED: Vitis vinifera similar to LOL3 (LSD ONE LIKE 3); caspase/ cysteine-type endopeptidase (LOC100249579), mRNA	Metacaspase-1 OS=Arabidopsis thaliana GN=AMC1 PE=1 SV=1	--	--	-	-	-
Unigene15287_P1	GACN01032080	1.12414	Up	2.31e-08	3.53e-07	--	--	--	--	--	-	-	-
Unigene5095_P1	GACN01021937	1.12335	Up	1.52e-08	2.36e-07	heat stress transcription factor A3 [Solanum lycopersicum] >gi|264666931|gb|ACY71071.1| heat stress transcription factor A3 [Solanum lycopersicum]	Solanum lycopersicum heat stress transcription factor A3 (HSFA3) mRNA, complete cds	Heat stress transcription factor A-3 OS=Arabidopsis thaliana GN=HSFA3 PE=2 SV=2	Heat shock transcription factor	--	-	-	GO:0006351//transcription, DNA-dependent
CL3234.Contig1_P1	GACN01008346	1.12241	Up	2.74e-06	3.29e-05	cycloartenol synthase [Panax notoginseng]	Panax notoginseng cycloartenol synthase mRNA, complete cds	Cycloartenol synthase OS=Arabidopsis thaliana GN=CAS1 PE=1 SV=2	Squalene cyclase	cycloartenol synthase [EC:5.4.99.8]	-	-	-
Unigene21292_P1	GACN01038017	1.11949	Up	6.83e-13	2.04e-11	--	--	--	--	--	-	-	-
CL4221.Contig3_P1	GACN01010477	1.11864	Up	2.27e-13	7.85e-12	PREDICTED: probable inactive purple acid phosphatase 27-like [Glycine max]	Solanum lycopersicum cDNA, clone: LEFL1034BH07, HTC in leaf	Probable inactive purple acid phosphatase 27 OS=Arabidopsis thaliana GN=PAP27 PE=2 SV=1	Predicted phosphohydrolases	--	-	-	-
Unigene2389_P1	GACN01019254	1.11712	Up	2.15e-07	2.97e-06	uncharacterized protein [Arabidopsis thaliana] >gi|332646497|gb|AEE80018.1| uncharacterized protein [Arabidopsis thaliana]	Vitis vinifera contig VV78X153767.8, whole genome shotgun sequence	--	Uncharacterized conserved protein	hypothetical protein	-	-	-
CL6024.Contig3_P1	GACN01013838	1.11546	Up	7.04e-13	2.08e-11	RecName: Full=Probable peptide transporter At1g52190	Arabidopsis thaliana chromosome 3, complete sequence	Probable peptide transporter At1g52190 OS=Arabidopsis thaliana GN=At1g52190 PE=1 SV=1	Dipeptide/tripeptide permease	solute carrier family 15 (peptide/histidine transporter), member 3/4	GO:0031224//intrinsic to membrane	-	-
CL1899.Contig1_P1	GACN01005227	1.11351	Up	1.72e-08	2.66e-07	--	--	--	--	--	-	-	-
Unigene20689_P1	GACN01037415	1.11309	Up	4.08e-13	1.32e-11	PREDICTED: uncharacterized protein LOC100787644 [Glycine max]	Populus trichocarpa clone Pop1-29F24, complete sequence	--	--	--	-	-	-
CL6300.Contig1_P1	GACN01014319	1.11307	Up	0	0	late embryogenis abundant protein 5 [Nicotiana tabacum]	Solanum lycopersicum cDNA, clone: LEFL1020DH02, HTC in leaf	Late embryogenesis abundant protein Lea5 OS=Citrus sinensis GN=LEA5 PE=2 SV=1	--	--	-	-	-
CL2630.Contig3_P1	GACN01006988	1.11278	Up	5.02e-05	0.000490067	TRL10 [Cleome spinosa]	Vitis vinifera, whole genome shotgun sequence, contig VV78X223058.7, clone ENTAV 115	Tropinone reductase homolog At1g07440 OS=Arabidopsis thaliana GN=At1g07440 PE=1 SV=1	Dehydrogenases with different specificities (related to short-chain alcohol dehydrogenases)	tropine dehydrogenase [EC:1.1.1.206]	-	GO:0016616//oxidoreductase activity, acting on the CH-OH group of donors, NAD or NADP as acceptor	-
CL3278.Contig1_P1	GACN01008440	1.11278	Up	2.03e-12	5.23e-11	PREDICTED: xyloglucan endotransglucosylase/hydrolase protein 9-like [Glycine max]	Gerbera hybrid cultivar xyloglucan endotransglucosylase mRNA, complete cds	Xyloglucan endotransglucosylase/hydrolase protein 9 OS=Arabidopsis thaliana GN=XTH9 PE=2 SV=2	Beta-glucanase/Beta-glucan synthetase	xyloglucan:xyloglucosyl transferase [EC:2.4.1.207]	-	-	-
Unigene6843_P1	GACN01023682	1.11232	Up	6.01e-09	9.74e-08	Vesicle transport protein GOT1B [Medicago truncatula] >gi|355518585|gb|AET00209.1| Vesicle transport protein GOT1B [Medicago truncatula]	Populus EST from leave	--	--	--	-	-	-
CL7478.Contig2_P1	GACN01016305	1.11198	Up	4.8e-13	1.52e-11	tubulin, beta chain [Populus trichocarpa] >gi|222845294|gb|EEE82841.1| tubulin, beta chain [Populus trichocarpa]	Populus trichocarpa tubulin, beta chain (TUB10), mRNA	Tubulin beta-1 chain OS=Glycine max GN=TUBB1 PE=3 SV=1	Tubulin	tubulin beta	-	GO:0032561//guanyl ribonucleotide binding	-
Unigene26769_P1	GACN01043459	1.11155	Up	2.21e-13	7.67e-12	PREDICTED: uncharacterized protein LOC100786628 [Glycine max]	Medicago truncatula clone mth2-43g18, complete sequence	--	--	--	-	GO:0016787//hydrolase activity	-
Unigene9778_P1	GACN01026606	1.11108	Up	2.13e-05	0.000222584	dual-specific kinase DSK1 [Nicotiana tabacum]	--	Inactive protein kinase SELMODRAFT_444075 OS=Selaginella moellendorffii GN=SELMODRAFT_444075 PE=2 SV=1	--	protein brassinosteroid insensitive 1 [EC:2.7.10.1 2.7.11.1]	-	GO:0004672//protein kinase activity	-
Unigene26352_P1	GACN01043043	1.11052	Up	9.11e-10	1.6e-08	BAC19.14 [Solanum lycopersicum]	Solanum bulbocastanum BAC 27I18, complete sequence	Scarecrow-like protein 15 OS=Arabidopsis thaliana GN=SCL15 PE=2 SV=3	--	DELLA protein	-	-	GO:0010468//regulation of gene expression
Unigene1842_P1	GACN01018707	1.10344	Up	6.46e-14	2.43e-12	PREDICTED: similar to LOL3 (LSD ONE LIKE 3); caspase/ cysteine-type endopeptidase [Vitis vinifera]	--	Metacaspase-1 OS=Arabidopsis thaliana GN=AMC1 PE=1 SV=1	--	--	-	GO:0004175//endopeptidase activity	-
CL1621.Contig1_P1	GACN01004562	1.10339	Up	8.38e-09	1.33e-07	PREDICTED: serine acetyltransferase 3, mitochondrial [Glycine max]	Arabidopsis lyrata subsp. lyrata AtSerat2_1, mRNA	Serine acetyltransferase 1, chloroplastic OS=Arabidopsis thaliana GN=SAT1 PE=1 SV=2	Serine acetyltransferase	serine O-acetyltransferase [EC:2.3.1.30]	-	GO:0016412//serine O-acyltransferase activity	-
CL5472.Contig1_P1	GACN01012835	1.10256	Up	1.06e-12	2.97e-11	PREDICTED: uncharacterized protein LOC100815011 [Glycine max]	Solanum lycopersicum cDNA, clone: LEFL1085BB08, HTC in leaf	--	--	--	-	-	-
Unigene20220_P1	GACN01036951	1.10222	Up	6.77e-10	1.2e-08	Avr9/Cf-9 rapidly elicited protein 132 [Nicotiana tabacum]	Solanum tuberosum ACRE 132-like protein mRNA, complete cds	RING-H2 finger protein ATL3 OS=Arabidopsis thaliana GN=ATL3 PE=2 SV=1	RING-finger-containing ubiquitin ligase	E3 ubiquitin-protein ligase RNF115/126 [EC:6.3.2.19]	-	GO:0046914//transition metal ion binding	-
Unigene12118_P1	GACN01028924	1.09963	Up	6.31e-13	1.93e-11	Nucleotide pyrophosphatase/phosphodiesterase [Medicago truncatula] >gi|355509887|gb|AES91029.1| Nucleotide pyrophosphatase/phosphodiesterase [Medicago truncatula]	Solanum lycopersicum cDNA, clone: LEFL2034C23, HTC in fruit	Probable inactive purple acid phosphatase 27 OS=Arabidopsis thaliana GN=PAP27 PE=2 SV=1	Predicted phosphohydrolases	--	-	GO:0016791//phosphatase activity	-
Unigene18750_P1	GACN01035502	1.09674	Up	0	0	Os09g0472700 [Oryza sativa Japonica Group] >gi|255678972|dbj|BAH94610.1| Os09g0472700 [Oryza sativa Japonica Group]	--	EG45-like domain containing protein OS=Citrus jambhiri GN=CjBAp12 PE=1 SV=1	--	--	-	-	-
CL113.Contig1_P1	GACN01000393	1.0944	Up	1.94e-05	0.000204593	expansin 2 [Zinnia violacea]	Sambucus nigra clone SniExp4 expansin mRNA, complete cds	Expansin-A8 OS=Arabidopsis thaliana GN=EXPA8 PE=2 SV=1	--	--	-	-	-
Unigene10676_P1	GACN01027489	1.0944	Up	1.94e-05	0.000204649	Ankyrin repeat-containing protein [Medicago truncatula] >gi|355486744|gb|AES67947.1| Ankyrin repeat-containing protein [Medicago truncatula]	--	--	--	--	-	-	-
Unigene22469_P1	GACN01039180	1.0944	Up	8.74e-05	0.000812665	PREDICTED: uncharacterized protein LOC100807086 [Glycine max]	Arabidopsis thaliana lipase class 3 family protein (AT3G14075) mRNA, complete cds	--	--	--	-	-	-
Unigene23036_P1	GACN01039741	1.0944	Up	2.68e-10	4.9e-09	PREDICTED: cytochrome P450 82A4-like [Glycine max]	Stevia rebaudiana P450 mono-oxygenase mRNA, complete cds	Cytochrome P450 82A4 OS=Glycine max GN=CYP82A4 PE=2 SV=1	Cytochrome P450	[EC:1.14.-.-]	-	-	GO:0008152//metabolic process
Unigene26083_P1	GACN01042774	1.0944	Up	7.05e-05	0.000668793	nitrate transporter [Nicotiana tabacum]	Zea mays LOC100279242 (pco098705(612)), mRNA >gi|219884224|gb|BT053880.1| Zea mays full-length cDNA clone ZM_BFc0002G24 mRNA, complete cds	Nitrate transporter 1.1 OS=Arabidopsis thaliana GN=NRT1.1 PE=1 SV=1	--	--	-	-	GO:0015833//peptide transport
Unigene8119_P1	GACN01024953	1.0944	Up	3.06e-13	1.02e-11	MTD1 [Medicago truncatula] >gi|355477999|gb|AES59202.1| MTD1 [Medicago truncatula]	--	--	--	--	GO:0043231//intracellular membrane-bounded organelle	-	-
Unigene6520_P1	GACN01023359	1.09224	Up	3.34e-13	1.1e-11	RecName: Full=Tubulin beta-7 chain; AltName: Full=Beta-7-tubulin >gi|37529498|gb|AAQ92667.1| beta-tubulin 7 [Gossypium hirsutum]	Medicago truncatula clone mth2-78c9, complete sequence	Tubulin beta-7 chain OS=Gossypium hirsutum PE=2 SV=1	Tubulin	tubulin beta	-	-	-
Unigene3994_P1	GACN01020844	1.09055	Up	1.78e-13	6.34e-12	PREDICTED: WW domain-containing oxidoreductase [Glycine max]	Musa balbisiana clone BAC MBP-64B17, complete sequence	Short-chain dehydrogenase TIC 32, chloroplastic OS=Arabidopsis thaliana GN=TIC32 PE=2 SV=1	--	--	-	GO:0016491//oxidoreductase activity	-
Unigene5609_P1	GACN01022448	1.09044	Up	6.91e-13	2.05e-11	14-3-3 protein [Dimocarpus longan]	Brassica napus 1433-3 mRNA, complete cds	14-3-3-like protein GF14 nu OS=Arabidopsis thaliana GN=GRF7 PE=1 SV=1	14-3-3 family protein	tyrosine 3-monooxygenase/tryptophan 5-monooxygenase activation protein	GO:0016020//membrane	-	-
CL3493.Contig3_P1	GACN01008913	1.09041	Up	1.12e-12	3.12e-11	RecName: Full=Probable inositol transporter 1 >gi|84617967|emb|CAJ00303.1| inositol transporter 1 [Arabidopsis thaliana]	Vitis vinifera contig VV78X165337.3, whole genome shotgun sequence	Probable inositol transporter 1 OS=Arabidopsis thaliana GN=INT1 PE=2 SV=1	Permeases of the major facilitator superfamily	MFS transporter, SP family, solute carrier family 2 (myo-inositol transporter), member 13	GO:0000325//plant-type vacuole	-	-
CL5505.Contig3_P1	GACN01012893	1.08967	Up	0	0	PREDICTED: uncharacterized protein LOC100793001 [Glycine max]	Solanum lycopersicum cDNA, clone: LEFL1052DG03, HTC in leaf	OTU domain-containing protein At3g57810 OS=Arabidopsis thaliana GN=At3g57810 PE=2 SV=1	Predicted cysteine protease (OTU family)	OTU domain-containing protein 3	-	-	-
Unigene732_P1	GACN01017614	1.089	Up	1.32e-13	4.79e-12	PREDICTED: probable receptor-like protein kinase At1g11050-like [Glycine max]	Vitis vinifera contig VV78X264662.4, whole genome shotgun sequence	Probable receptor-like protein kinase At1g11050 OS=Arabidopsis thaliana GN=At1g11050 PE=2 SV=1	Serine/threonine protein kinase	interleukin-1 receptor-associated kinase 4 [EC:2.7.11.1]	-	-	-
Unigene9668_P1	GACN01026497	1.08608	Up	1.36e-13	4.92e-12	--	--	--	--	--	-	-	-
Unigene2841_P1	GACN01019706	1.08487	Up	3.75e-08	5.62e-07	Potyvirus VPg interacting protein [Arachis hypogaea]	Populus trichocarpa clone POP006-B08, complete sequence	Protein OBERON 2 OS=Arabidopsis thaliana GN=OBE2 PE=1 SV=1	--	--	-	-	-
Unigene18060_P1	GACN01034827	1.08375	Up	2.03e-07	2.8e-06	--	Populus EST from leave	--	--	--	-	-	-
Unigene25352_P1	GACN01042043	1.08375	Up	2.03e-07	2.8e-06	--	--	--	--	--	-	-	-
Unigene22796_P1	GACN01039501	1.08232	Up	5.07e-12	1.17e-10	PREDICTED: similar to PsHSP71.2 [Vitis vinifera]	Oryza sativa Japonica Group Os05g0460000 (Os05g0460000) mRNA, complete cds	Heat shock 70 kDa protein OS=Glycine max GN=HSP70 PE=3 SV=1	Molecular chaperone	heat shock 70kDa protein 1/8	-	GO:0016628//oxidoreductase activity, acting on the CH-CH group of donors, NAD or NADP as acceptor	-
Unigene21283_P1	GACN01038008	1.08169	Up	1.83e-11	3.78e-10	lanatoside 15'-O-acetylesterase [Digitalis lanata]	Oryza sativa Japonica Group Os06g0160200 (Os06g0160200) mRNA, complete cds	GDSL esterase/lipase At4g01130 OS=Arabidopsis thaliana GN=At4g01130 PE=2 SV=1	Phospholipase/lecithinase/hemolysin	zeta-carotene desaturase [EC:1.14.99.30]	-	-	-
CL3216.Contig2_P1	GACN01008303	1.08116	Up	1.41e-12	3.78e-11	PREDICTED: uncharacterized protein LOC100811254 [Glycine max]	Populus EST from severe drought-stressed leaves	--	--	--	-	-	-
Unigene12126_P1	GACN01028932	1.0796	Up	0	0	cytochrome P450 [Coptis japonica var. dissecta]	Catharanthus roseus mRNA for flavonoid 3',5'-hydroxylase	4-hydroxyphenylacetaldehyde oxime monooxygenase OS=Sorghum bicolor GN=CYP71E1 PE=2 SV=1	Cytochrome P450	4-hydroxyphenylacetaldehyde oxime monooxygenase [EC:1.14.13.68]	-	-	-
Unigene18268_P1	GACN01035032	1.07863	Up	3.51e-13	1.15e-11	heavy-metal-associated domain-containing protein [Arabidopsis thaliana] >gi|330254231|gb|AEC09325.1| heavy-metal-associated domain-containing protein [Arabidopsis thaliana]	--	--	--	nucleolar protein 4	-	GO:0046872//metal ion binding	-
Unigene14209_P1	GACN01031006	1.07828	Up	2.75e-09	4.61e-08	PREDICTED: uncharacterized protein LOC100803294 [Glycine max]	Solanum lycopersicum cDNA, clone: LEFL1073CG04, HTC in leaf	Probable pectinesterase 15 OS=Arabidopsis thaliana GN=PME15 PE=2 SV=1	Co/Zn/Cd efflux system component	urease accessory protein	-	-	-
CL1198.Contig4_P1	GACN01003513	1.07712	Up	5.15e-05	0.000501606	pheromone receptor-like protein [Quercus robur]	--	--	--	--	-	GO:0005515//protein binding	-
CL480.Contig1_P1	GACN01001600	1.07634	Up	1.55e-13	5.59e-12	L-ascorbate oxidase-like protein [Medicago truncatula] >gi|124360517|gb|ABN08527.1| Multicopper oxidase, type 1 [Medicago truncatula] >gi|355486006|gb|AES67209.1| L-ascorbate oxidase-like protein [Medicago truncatula]	Solanum lycopersicum cDNA, clone: LEFL2045M09, HTC in fruit	L-ascorbate oxidase homolog OS=Brassica napus GN=Bp10 PE=2 SV=1	Putative multicopper oxidases	L-ascorbate oxidase [EC:1.10.3.3]	-	GO:0046914//transition metal ion binding	-
CL7587.Contig1_P1	GACN01016485	1.07625	Up	0	0	NEDD8-like protein RUB1 [Arabidopsis thaliana] >gi|302393813|sp|Q9SHE7.3|RUB1_ARATH RecName: Full=Ubiquitin-NEDD8-like protein RUB1; Contains: RecName: Full=Ubiquitin; Contains: RecName: Full=NEDD8-like protein RUB1; AltName: Full=Ubiquitin-related protein 1; Short=AtRUB1; Flags: Precursor >gi|6692129|gb|AAF24594.1|AC007654_10 T19E23.13 [Arabidopsis thaliana] >gi|332193223|gb|AEE31344.1| NEDD8-li…	Populus tremula x Populus tremuloides polyubiquitin (Ubi) mRNA, complete cds	Ubiquitin-NEDD8-like protein RUB1 OS=Arabidopsis thaliana GN=RUB1 PE=1 SV=3	Ubiquitin	ubiquitin C	-	-	-
Unigene27979_P1	GACN01044660	1.07484	Up	5.76e-13	1.78e-11	f-box family protein [Populus trichocarpa] >gi|222849780|gb|EEE87327.1| f-box family protein [Populus trichocarpa]	--	F-box protein At4g18380 OS=Arabidopsis thaliana GN=At4g18380 PE=2 SV=1	ATPases involved in chromosome partitioning	phospholipase D [EC:3.1.4.4]	-	-	-
CL1111.Contig7_P1	GACN01003275	1.07455	Up	1.01e-12	2.85e-11	carbohydrate oxidase [Helianthus annuus]	--	--	--	--	-	GO:0003824//catalytic activity	-
CL7543.Contig2_P1	GACN01016420	1.07436	Up	1.19e-12	3.29e-11	ethylene responsive element binding protein C1 [Capsicum annuum]	Vitis vinifera contig VV78X112775.3, whole genome shotgun sequence	Ethylene-responsive transcription factor 4 OS=Nicotiana sylvestris GN=ERF4 PE=2 SV=1	--	EREBP-like factor	-	-	GO:0009987//cellular process
Unigene12493_P1	GACN01029299	1.07413	Up	1.83e-12	4.76e-11	uncharacterized protein LOC100500189 [Glycine max]	Solanum lycopersicum cDNA, clone: LEFL1051DD11, HTC in leaf	60S ribosomal protein L28-2 OS=Arabidopsis thaliana GN=RPL28C PE=2 SV=1	--	large subunit ribosomal protein L28e	-	-	GO:0010467//gene expression
CL1058.Contig2_P1	GACN01003136	1.07292	Up	2.16e-13	7.51e-12	secretory carrier membrane protein [Elaeis guineensis]	Glycine max cDNA, clone: GMFL01-19-E01	Secretory carrier-associated membrane protein 1 OS=Oryza sativa subsp. japonica GN=SCAMP1 PE=2 SV=1	--	--	-	-	-
Unigene533_P1	GACN01017415	1.07166	Up	8.42e-12	1.83e-10	cytochrome b5 type 11 [Crepis alpina]	Crepis alpina cytochrome b5 type 11 mRNA, complete cds	Cytochrome b5 OS=Brassica oleracea var. botrytis GN=CYB5 PE=1 SV=1	Cytochrome b involved in lipid metabolism	nitrate reductase (NADH) [EC:1.7.1.1]	-	-	GO:0051234//establishment of localization
CL4748.Contig2_P1	GACN01011513	1.07068	Up	1.13e-13	4.13e-12	PREDICTED: 1-aminocyclopropane-1-carboxylate oxidase homolog 1-like [Glycine max]	Solanum lycopersicum strain Heinz 1706 chromosome 10 clone hba-39b1 map 10, complete sequence	1-aminocyclopropane-1-carboxylate oxidase homolog OS=Solanum lycopersicum GN=ACO3 PE=2 SV=1	Isopenicillin N synthase and related dioxygenases		-	GO:0016706//oxidoreductase activity, acting on paired donors, with incorporation or reduction of molecular oxygen, 2-oxoglutarate as one donor, and incorporation of one atom each of oxygen into both donors	-
CL5899.Contig1_P1	GACN01013605	1.07068	Up	3.06e-13	1.02e-11	EG45-like domain containing protein [Medicago truncatula] >gi|355492493|gb|AES73696.1| EG45-like domain containing protein [Medicago truncatula]	Vitis vinifera, whole genome shotgun sequence, contig VV78X188889.8, clone ENTAV 115	EG45-like domain containing protein OS=Citrus jambhiri GN=CjBAp12 PE=1 SV=1	--	--	-	-	-
Unigene25903_P1	GACN01042594	1.06987	Up	4.68e-09	7.65e-08	SOL1 protein [Arabidopsis thaliana] >gi|29561768|emb|CAD87767.1| SOL1 protein [Arabidopsis thaliana]	Solanum lycopersicum cDNA, clone: LEFL2002BE05, HTC in fruit	--	--	carboxypeptidase D [EC:3.4.17.22]	-	-	-
CL2756.Contig2_P1	GACN01007267	1.06945	Up	3.64e-13	1.19e-11	PREDICTED: uncharacterized protein LOC100810724 [Glycine max]	--	--	--	--	-	-	-
CL4850.Contig3_P1	GACN01011689	1.06901	Up	2.64e-13	8.93e-12	PREDICTED: uncharacterized protein LOC100793129 [Glycine max]	--	--	--	--	-	-	-
Unigene25934_P1	GACN01042625	1.06886	Up	2.9e-06	3.46e-05	PREDICTED: 80 kDa MCM3-associated protein-like [Glycine max]	Brassica rapa subsp. pekinensis clone KBrB010G10, complete sequence	--	Nuclear protein export factor	--	GO:0043231//intracellular membrane-bounded organelle	-	-
CL5404.Contig2_P1	GACN01012697	1.06681	Up	1.19e-12	3.27e-11	leucine-rich repeat family protein [Arabidopsis lyrata subsp. lyrata] >gi|297318027|gb|EFH48449.1| leucine-rich repeat family protein [Arabidopsis lyrata subsp. lyrata]	Populus trichocarpa predicted protein, mRNA	Receptor-like protein kinase HSL1 OS=Arabidopsis thaliana GN=HSL1 PE=2 SV=1	Leucine-rich repeat (LRR) protein	[EC:2.7.1.-]	-	-	-
CL7221.Contig1_P1	GACN01015883	1.06525	Up	1.29e-05	0.000139601	PREDICTED: autophagy-related protein 8f-like isoform 1 [Glycine max] >gi|356514264|ref|XP_003525826.1| PREDICTED: autophagy-related protein 8f-like isoform 2 [Glycine max]	Ipomoea nil InATG8e mRNA for autophagy 8, complete cds	Autophagy-related protein 8f OS=Arabidopsis thaliana GN=ATG8F PE=2 SV=1	--	GABA(A) receptor-associated protein (autophagy-related protein 8)	-	-	-
CL4748.Contig1_P1	GACN01011512	1.06465	Up	0	0	PREDICTED: 1-aminocyclopropane-1-carboxylate oxidase homolog 1 [Glycine max]	Vitis vinifera contig VV78X154975.12, whole genome shotgun sequence	Naringenin,2-oxoglutarate 3-dioxygenase (Fragment) OS=Matthiola incana GN=FHT PE=2 SV=1	Isopenicillin N synthase and related dioxygenases		-	-	GO:0009699//phenylpropanoid biosynthetic process
Unigene5826_P1	GACN01022665	1.06359	Up	4.66e-13	1.48e-11	uncharacterized protein LOC100526969 [Glycine max]	Arabidopsis thaliana chromosome 5, complete sequence	--	--	--	GO:0043231//intracellular membrane-bounded organelle	-	-
Unigene21559_P1	GACN01038284	1.06317	Up	2.38e-13	8.17e-12	PREDICTED: arabinogalactan peptide 16 [Glycine max]	--	Arabinogalactan peptide 20 OS=Arabidopsis thaliana GN=AGP20 PE=3 SV=1	--	--	GO:0031224//intrinsic to membrane	-	-
CL842.Contig3_P1	GACN01002587	1.06269	Up	3.03e-05	0.00030875	SecY protein [Arachis diogoi]	Arabidopsis thaliana chromosome 1, complete sequence	Protein transport protein Sec61 subunit alpha OS=Pyrenomonas salina PE=2 SV=1	Preprotein translocase subunit SecY	protein transport protein SEC61 subunit alpha	GO:0044464//cell part	-	-
Unigene15055_P1	GACN01031849	1.06269	Up	3.44e-09	5.72e-08	--	--	--	--	--	-	-	-
Unigene1138_P1	GACN01018017	1.06198	Up	5.24e-09	8.52e-08	PREDICTED: uncharacterized protein LOC100306387 [Glycine max]	Solanum lycopersicum cDNA, clone: LEFL1022AA11, HTC in leaf	--	--	--	GO:0044464//cell part	-	-
CL5897.Contig2_P1	GACN01013602	1.0614	Up	6.56e-13	1.99e-11	lysine/histidine transporter [Populus trichocarpa] >gi|222845857|gb|EEE83404.1| lysine/histidine transporter [Populus trichocarpa]	Populus trichocarpa lysine/histidine transporter, mRNA	Lysine histidine transporter 1 OS=Arabidopsis thaliana GN=LHT1 PE=1 SV=1	--	--	GO:0043231//intracellular membrane-bounded organelle	-	-
CL1212.Contig1_P1	GACN01003546	1.06123	Up	2.18e-13	7.58e-12	PREDICTED: cysteine-rich repeat secretory protein 12-like [Glycine max]	--	Cysteine-rich repeat secretory protein 60 OS=Arabidopsis thaliana GN=CRRSP60 PE=1 SV=1	--	--	GO:0005911//cell-cell junction	-	-
Unigene20513_P1	GACN01037239	1.05963	Up	1.12e-06	1.41e-05	enhanced disease susceptibility 1 [Vitis aestivalis]	--	--	--	--	-	-	-
Unigene2990_P1	GACN01019855	1.05769	Up	4.6e-14	1.76e-12	Hexose transporter [Medicago truncatula] >gi|355512036|gb|AES93659.1| Hexose transporter [Medicago truncatula]	Lycopersicon esculentum mRNA for hexose transporter	Sugar transport protein 13 OS=Arabidopsis thaliana GN=STP13 PE=1 SV=2	--	beta-glucosidase [EC:3.2.1.21]	-	-	GO:0006810//transport
CL1195.Contig2_P1	GACN01003505	1.0575	Up	1.1e-09	1.91e-08	PREDICTED: probable beta-1,3-galactosyltransferase 19-like [Glycine max]	Solanum lycopersicum cDNA, clone: LEFL2045I24, HTC in fruit	Probable beta-1,3-galactosyltransferase 19 OS=Arabidopsis thaliana GN=B3GALT19 PE=2 SV=2	--	beta-1,3-galactosyltransferase [EC:2.4.1.-]	-	-	GO:0006464//protein modification process
CL7373.Contig1_P1	GACN01016136	1.05681	Up	3.65e-13	1.19e-11	uncharacterized protein LOC100527075 [Glycine max]	--	BON1-associated protein 2 OS=Arabidopsis thaliana GN=BAP2 PE=1 SV=1	--	--	-	-	GO:0006952//defense response
Unigene24892_P1	GACN01041583	1.05673	Up	1.66e-09	2.86e-08	--	--	--	--	--	-	-	-
CL3916.Contig1_P1	GACN01009796	1.05659	Up	3.24e-06	3.84e-05	At1g10040 [Arabidopsis thaliana]	Arabidopsis thaliana At1g10040 mRNA, complete cds	--	--	--	-	-	-
CL5960.Contig1_P1	GACN01013718	1.05651	Up	1.16e-12	3.21e-11	myo-inositol oxygenase [Eucalyptus grandis]	Solanum lycopersicum myo-inositol oxygenase (MIOX) mRNA, complete cds	Inositol oxygenase 2 OS=Arabidopsis thaliana GN=MIOX2 PE=2 SV=2	--	inositol oxygenase [EC:1.13.99.1]	-	-	-
Unigene23165_P1	GACN01039870	1.05523	Up	4.96e-06	5.75e-05	--	Jatropha curcas conserved hypothetical protein mRNA, complete cds	--	--	--	-	-	-
CL4642.Contig1_P1	GACN01011303	1.05298	Up	2.05e-13	7.21e-12	patellin 1 [Cucurbita pepo]	Helianthus annuus RFLP probe ZVG5 mRNA sequence	Patellin-3 OS=Arabidopsis thaliana GN=PATL3 PE=1 SV=2	--	serine/arginine repetitive matrix protein 1	-	-	-
Unigene4391_P1	GACN01021238	1.05275	Up	3.07e-13	1.02e-11	PREDICTED: NAD(P)H-dependent 6'-deoxychalcone synthase-like [Glycine max]	--	Probable NAD(P)H-dependent oxidoreductase 1 OS=Oryza sativa subsp. japonica GN=Os10g0113000 PE=1 SV=1	Aldo/keto reductases, related to diketogulonate reductase	aldose-6-phosphate reductase (NADPH2) [EC:1.1.1.200]	-	-	-
Unigene26897_P1	GACN01043587	1.05133	Up	8.04e-10	1.42e-08	PREDICTED: vesicle transport protein GOT1A-like [Glycine max]	Populus EST from leave	--	Membrane protein involved in Golgi transport	--	GO:0031410//cytoplasmic vesicle	-	-
Unigene21596_P1	GACN01038321	1.05107	Up	8.88e-16	3.68e-14	Signal peptidase complex catalytic subunit SEC11A [Medicago truncatula] >gi|87162920|gb|ABD28715.1| Peptidase S24, S26A and S26B [Medicago truncatula] >gi|355486927|gb|AES68130.1| Signal peptidase complex catalytic subunit SEC11A [Medicago truncatula]	Glycine max cDNA, clone: GMFL01-15-F16	--	Signal peptidase I	signal peptidase, endoplasmic reticulum-type [EC:3.4.-.-]	GO:0043231//intracellular membrane-bounded organelle	-	-
Unigene27727_P1	GACN01044408	1.05045	Up	1.78e-05	0.000189156	--	--	--	--	--	-	-	-
Unigene28327_P1	GACN01045007	1.04954	Up	1.86e-09	3.16e-08	--	S.lycopersicum DNA sequence from clone LE_HBa-110G11 on chromosome 4, complete sequence	--	--	--	-	-	-
Unigene12815_P1	GACN01029620	1.04896	Up	0	0	H6-like protein [Gossypium hirsutum]	Brassica rapa subsp. pekinensis clone KBrH001K17, complete sequence	Classical arabinogalactan protein 9 OS=Arabidopsis thaliana GN=AGP9 PE=1 SV=2	ATPases involved in chromosome partitioning	phospholipase D [EC:3.1.4.4]	-	-	-
Unigene14168_P1	GACN01030965	1.04859	Up	5.89e-08	8.64e-07	tRNA guanosine-2'-O-methyltransferase [Medicago truncatula] >gi|355510598|gb|AES91740.1| tRNA guanosine-2'-O-methyltransferase [Medicago truncatula]	Arabidopsis thaliana tRNA/rRNA methyltransferase (SpoU) family protein (AT4G15520) mRNA, complete cds	--	rRNA methylases	--	-	GO:0003676//nucleic acid binding	-
Unigene20373_P1	GACN01037100	1.048	Up	7.27e-08	1.05e-06	TO26-13 [Taraxacum officinale]	Taraxacum officinale TO26-13 (To26-13) mRNA, partial cds	--	--	--	-	-	-
CL2816.Contig1_P1	GACN01007423	1.0476	Up	7.53e-13	2.21e-11	RecName: Full=Glutamate dehydrogenase A; Short=GDH A >gi|2196878|emb|CAA69600.1| NADH glutamate dehydrogenase [Nicotiana plumbaginifolia] >gi|8648954|emb|CAB94836.1| NADH glutamate dehydrogenase [Nicotiana plumbaginifolia]	Solanum lycopersicum cDNA, clone: LEFL1094BD11, HTC in leaf	Glutamate dehydrogenase A OS=Nicotiana plumbaginifolia GN=GDHA PE=2 SV=1	Glutamate dehydrogenase/leucine dehydrogenase	glutamate dehydrogenase (NAD(P)+) [EC:1.4.1.3]	-	-	-
CL2741.Contig3_P1	GACN01007234	1.04657	Up	4.2e-05	0.00041637	PREDICTED: nucleolar protein 56-like isoform 1 [Glycine max]	Solanum lycopersicum cDNA, clone: LEFL2002BB03, HTC in fruit	Probable nucleolar protein 5-2 OS=Arabidopsis thaliana GN=NOP5-2 PE=2 SV=1	Protein implicated in ribosomal biogenesis, Nop56p homolog	nucleolar protein 56	GO:0030312//external encapsulating structure	-	-
CL6760.Contig1_P1	GACN01015108	1.04341	Up	3.18e-07	4.31e-06	PREDICTED: 50S ribosomal protein L13-like [Glycine max]	Solanum lycopersicum cDNA, clone: LEFL3146O12, HTC in root	50S ribosomal protein L13, chloroplastic OS=Porphyra purpurea GN=rpl13 PE=3 SV=1	Ribosomal protein L13	large subunit ribosomal protein L13	-	-	GO:0010467//gene expression
Unigene29203_P1	GACN01045880	1.04341	Up	3.18e-07	4.3e-06	protein like SEX4 1 [Arabidopsis thaliana] >gi|332640157|gb|AEE73678.1| protein like SEX4 1 [Arabidopsis thaliana]	Arabidopsis thaliana protein like SEX4 1 (LSF1) mRNA, complete cds	SNF1-related protein kinase regulatory subunit beta-2 OS=Arabidopsis thaliana GN=KINB2 PE=1 SV=1	--	dual specificity phosphatase [EC:3.1.3.16 3.1.3.48]	-	GO:0005488//binding	-
CL5831.Contig1_P1	GACN01013493	1.04193	Up	0	0	PREDICTED: probable peptide/nitrate transporter At3g54450-like [Glycine max]	Vitis vinifera contig VV78X080737.24, whole genome shotgun sequence	Probable peptide/nitrate transporter At3g54450 OS=Arabidopsis thaliana GN=At3g54450 PE=2 SV=1	Dipeptide/tripeptide permease	solute carrier family 15 (peptide/histidine transporter), member 3/4	-	-	GO:0006810//transport
Unigene28224_P1	GACN01044904	1.04193	Up	3.49e-08	5.25e-07	SAUR-like auxin-responsive protein [Arabidopsis thaliana] >gi|4490336|emb|CAB38618.1| auxin-induced protein-like [Arabidopsis thaliana] >gi|7270867|emb|CAB80547.1| auxin-induced protein-like [Arabidopsis thaliana] >gi|62321722|dbj|BAD95347.1| auxin-induced protein - like [Arabidopsis thaliana] >gi|88010988|gb|ABD38883.1| At4g38840 [Arabidopsis thaliana] >gi|332661582|gb|AEE86982.1| SAUR-like auxi…	Medicago truncatula clone mth2-94f23, complete sequence	Auxin-induced protein 15A OS=Glycine max PE=2 SV=1	--	SAUR family protein	-	-	GO:0009725//response to hormone stimulus
Unigene24520_P1	GACN01041211	1.04181	Up	6.77e-13	2.04e-11	PREDICTED: similar to F28K19.26 [Vitis vinifera]	Solanum lycopersicum cDNA, clone: LEFL3160P01, HTC in root	--	Phosphoglycerate mutase 1	phosphoglycerate mutase [EC:5.4.2.1]	-	-	-
CL6758.Contig1_P1	GACN01015106	1.03854	Up	9.99e-08	1.43e-06	conserved hypothetical protein [Ricinus communis] >gi|223546799|gb|EEF48297.1| conserved hypothetical protein [Ricinus communis]	--	--	--	--	-	-	-
CL5458.Contig2_P1	GACN01012804	1.03781	Up	0	0	PREDICTED: uncharacterized protein LOC100790569 [Glycine max]	Solanum lycopersicum cDNA, clone: LEFL2023L03, HTC in fruit	--	--	--	-	-	-
CL7074.Contig1_P1	GACN01015646	1.03668	Up	1.99e-05	0.000209607	PREDICTED: cysteine-rich receptor-like protein kinase 2-like [Brachypodium distachyon]	Populus trichocarpa clone POP066-H07, complete sequence	Probable LRR receptor-like serine/threonine-protein kinase At1g56140 OS=Arabidopsis thaliana GN=At1g56140 PE=1 SV=2	Serine/threonine protein kinase	serine/threonine-protein kinase PBS1 [EC:2.7.11.1]	-	-	-
Unigene29303_P1	GACN01045980	1.03569	Up	2.5e-13	8.54e-12	3-ketoacyl-CoA reductase 3 [Gossypium hirsutum]	--	Short-chain dehydrogenase TIC 32, chloroplastic OS=Arabidopsis thaliana GN=TIC32 PE=2 SV=1	--	--	-	GO:0016628//oxidoreductase activity, acting on the CH-CH group of donors, NAD or NADP as acceptor	-
CL3214.Contig2_P1	GACN01008299	1.03428	Up	3.49e-09	5.79e-08	vacuolar ATP synthase subunit G1 [Jatropha curcas]	Populus EST from leave	V-type proton ATPase subunit G 1 OS=Nicotiana tabacum GN=VATG1 PE=3 SV=1	--	V-type H+-transporting ATPase subunit G [EC:3.6.3.14]	-	GO:0015078//hydrogen ion transmembrane transporter activity	-
Unigene6066_P1	GACN01022905	1.03422	Up	0	0	uncharacterized protein [Arabidopsis thaliana] >gi|334182859|ref|NP_001185095.1| uncharacterized protein [Arabidopsis thaliana] >gi|193083245|gb|ACF09416.1| At1g25400 [Arabidopsis thaliana] >gi|332192496|gb|AEE30617.1| uncharacterized protein [Arabidopsis thaliana] >gi|332192497|gb|AEE30618.1| uncharacterized protein [Arabidopsis thaliana]	--	Extensin OS=Daucus carota PE=2 SV=1	--	--	-	-	-
Unigene25908_P1	GACN01042599	1.03109	Up	0	0	Tsi1-interacting protein TSIP1 [Nicotiana tabacum]	Populus EST from severe drought-stressed leaves	--	--	--	-	-	GO:0044267//cellular protein metabolic process
Unigene29056_P1	GACN01045734	1.03067	Up	9e-08	1.29e-06	mitochondrial substrate carrier family protein [Arabidopsis lyrata subsp. lyrata] >gi|297317513|gb|EFH47935.1| mitochondrial substrate carrier family protein [Arabidopsis lyrata subsp. lyrata]	Solanum lycopersicum cDNA, clone: LEFL1035DG06, HTC in leaf	Protein MITOFERRINLIKE 1, chloroplastic OS=Arabidopsis thaliana GN=MFL1 PE=2 SV=1	--	solute carrier family 25, member 44	-	-	-
CL6516.Contig2_P1	GACN01014702	1.03027	Up	1.23e-08	1.92e-07	PREDICTED: uncharacterized protein LOC100813551 isoform 1 [Glycine max]	Solanum lycopersicum cDNA, clone: LEFL1061DB03, HTC in leaf	Unknown protein DS12 from 2D-PAGE of leaf, chloroplastic OS=Oryza sativa subsp. japonica GN=Os08g0242700 PE=2 SV=2	UTP:GlnB (protein PII) uridylyltransferase	starch phosphorylase [EC:2.4.1.1]	-	-	GO:0010102//lateral root morphogenesis
Unigene26139_P1	GACN01042830	1.03027	Up	5.8e-05	0.000559255	AAA-type ATPase family protein [Arabidopsis lyrata subsp. lyrata] >gi|297329968|gb|EFH60387.1| AAA-type ATPase family protein [Arabidopsis lyrata subsp. lyrata]	Solanum lycopersicum cDNA, clone: LEFL2002CD06, HTC in fruit	ATP-dependent zinc metalloprotease FTSH 12, chloroplastic OS=Arabidopsis thaliana GN=FTSH12 PE=2 SV=2	Type V secretory pathway, adhesin AidA	protein DGCR14	-	GO:0032559	-
CL908.Contig3_P1	GACN01002749	1.02881	Up	7.19e-05	0.000680895	expansin 1 [Zinnia violacea]	Zinnia elegans expansin 1 (ExpA1) mRNA, partial cds	Expansin-A16 OS=Arabidopsis thaliana GN=EXPA16 PE=2 SV=1	--	--	GO:0044464//cell part	-	-
Unigene13565_P1	GACN01030362	1.02864	Up	2.55e-09	4.3e-08	--	--	--	--	--	-	-	-
CL1789.Contig2_P1	GACN01004987	1.02513	Up	2.37e-06	2.87e-05	Os05g0452600 [Oryza sativa Japonica Group] >gi|226493452|ref|NP_001150073.1| LOC100283702 [Zea mays] >gi|113579261|dbj|BAF17624.1| Os05g0452600 [Oryza sativa Japonica Group] >gi|195629488|gb|ACG36385.1| 50S ribosomal protein L33 [Zea mays] >gi|195636476|gb|ACG37706.1| 50S ribosomal protein L33 [Zea mays] >gi|195637860|gb|ACG38398.1| 50S ribosomal protein L33 [Zea mays] >gi|195656701|gb|ACG47818.1…	Linum usitatissimum clone LU0005D12 mRNA sequence	--	Ribosomal protein L33	large subunit ribosomal protein L33	GO:0043231//intracellular membrane-bounded organelle	-	-
Unigene16730_P1	GACN01033511	1.0249	Up	4.48e-13	1.43e-11	PREDICTED: oligopeptide transporter 6-like [Glycine max]	Oryza sativa Japonica Group Os06g0125400 (Os06g0125400) mRNA, complete cds	Oligopeptide transporter 6 OS=Arabidopsis thaliana GN=OPT6 PE=2 SV=1	--	--	-	-	-
Unigene13443_P1	GACN01030240	1.02469	Up	1.79e-05	0.000189284	uncharacterized protein [Arabidopsis thaliana] >gi|240256149|ref|NP_195100.4| uncharacterized protein [Arabidopsis thaliana] >gi|240256151|ref|NP_849489.4| uncharacterized protein [Arabidopsis thaliana] >gi|332660871|gb|AEE86271.1| uncharacterized protein [Arabidopsis thaliana] >gi|332660872|gb|AEE86272.1| uncharacterized protein [Arabidopsis thaliana] >gi|332660873|gb|AEE86273.1| uncharacterized…	--	Protein ycf2 OS=Oenothera argillicola GN=ycf2-A PE=3 SV=1	RNA-binding proteins (RRM domain)	U3 small nucleolar RNA-associated protein MPP10	-	-	-
Unigene28917_P1	GACN01045596	1.0239	Up	9.79e-14	3.61e-12	PREDICTED: cystinosin homolog [Glycine max]	Solanum lycopersicum cDNA, clone: LEFL1038CA02, HTC in leaf	Cystinosin homolog OS=Arabidopsis thaliana GN=At5g40670 PE=2 SV=1	--	cystinosin	GO:0016020//membrane	-	-
CL96.Contig1_P1	GACN01000294	1.02351	Up	4.84e-07	6.41e-06	60S ribosomal protein L7-4 [Arabidopsis thaliana] >gi|42572417|ref|NP_974304.1| 60S ribosomal protein L7-4 [Arabidopsis thaliana] >gi|42572419|ref|NP_974305.1| 60S ribosomal protein L7-4 [Arabidopsis thaliana] >gi|38503370|sp|Q9LHP1.1|RL74_ARATH RecName: Full=60S ribosomal protein L7-4 >gi|11994560|dbj|BAB02600.1| 60S ribosomal protein L7 [Arabidopsis thaliana] >gi|14532552|gb|AAK64004.1| AT3g135…	PREDICTED: Vitis vinifera misc_RNA (LOC100245039), miscRNA	60S ribosomal protein L7-4 OS=Arabidopsis thaliana GN=RPL7D PE=2 SV=1	Ribosomal protein L30/L7E	large subunit ribosomal protein L7e	-	GO:0005506//iron ion binding	-
Unigene12359_P1	GACN01029165	1.02329	Up	6.94e-13	2.06e-11	FK506 binding-like protein [Picea sitchensis]	Vicia faba immunophilin precursor (FKBP15) mRNA, complete cds	FK506-binding protein 2-1 OS=Arabidopsis thaliana GN=FKBP15-1 PE=1 SV=2	FKBP-type peptidyl-prolyl cis-trans isomerases 1	FK506-binding protein 2 [EC:5.2.1.8]	-	GO:0016859//cis-trans isomerase activity	-
CL879.Contig1_P1	GACN01002674	1.02322	Up	1.6e-12	4.21e-11	hydrolase, alpha/beta fold family protein [Arabidopsis thaliana] >gi|119935872|gb|ABM06019.1| At4g24160 [Arabidopsis thaliana] >gi|332659457|gb|AEE84857.1| hydrolase, alpha/beta fold family protein [Arabidopsis thaliana]	Lotus japonicus cDNA, clone: LjFL2-018-BF04, HTC	--	Predicted hydrolases or acyltransferases (alpha/beta hydrolase superfamily)	cardiolipin-specific phospholipase [EC:3.1.1.-]	-	GO:0004091//carboxylesterase activity	-
Unigene12413_P1	GACN01029219	1.02317	Up	0	0	ubiquitin-like protein SMT3 [Zea mays] >gi|226531103|ref|NP_001148344.1| LOC100281954 [Zea mays] >gi|195605220|gb|ACG24440.1| ubiquitin-like protein SMT3 [Zea mays] >gi|195609772|gb|ACG26716.1| ubiquitin-like protein SMT3 [Zea mays] >gi|195610072|gb|ACG26866.1| ubiquitin-like protein SMT3 [Zea mays] >gi|195617696|gb|ACG30678.1| ubiquitin-like protein SMT3 [Zea mays] >gi|195618150|gb|ACG30905.1| u…	Cannabis sativa partial mRNA for ubiquitin-like protein SMT3 (smt3 gene)	Small ubiquitin-related modifier 1 OS=Oryza sativa subsp. japonica GN=SUMO1 PE=1 SV=1	Ubiquitin-like protein (sentrin)	small ubiquitin-related modifier	-	GO:0016818//hydrolase activity, acting on acid anhydrides, in phosphorus-containing anhydrides	-
Unigene14016_P1	GACN01030813	1.02166	Up	0	0	PREDICTED: uncharacterized protein LOC100839275 [Brachypodium distachyon]	Solanum lycopersicum cDNA, clone: LEFL1070AC06, HTC in leaf	--	--	--	-	-	-
Unigene21136_P1	GACN01037861	1.02164	Up	1.03e-12	2.91e-11	10-hydroxygeraniol oxidoreductase [Codonopsis lanceolata]	Zinnia elegans putative cinnamyl alcohol dehydrogenase mRNA, partial cds	Mannitol dehydrogenase (Fragment) OS=Petroselinum crispum GN=ELI3 PE=2 SV=1	Zn-dependent alcohol dehydrogenases	cinnamyl-alcohol dehydrogenase [EC:1.1.1.195]	-	-	-
Unigene12267_P1	GACN01029073	1.0204	Up	2.01e-13	7.1e-12	auxin-responsive Aux/IAA gene family member [Ipomoea nil]	Vitis vinifera indole-3-acetic acid-induced protein 16 mRNA, complete cds	Auxin-responsive protein IAA16 OS=Arabidopsis thaliana GN=IAA16 PE=2 SV=1	--	auxin-responsive protein IAA	-	-	GO:0010467//gene expression
Unigene20599_P1	GACN01037325	1.0204	Up	3.39e-05	0.000341552	E3 ubiquitin-protein ligase UBR4 [Medicago truncatula] >gi|355496574|gb|AES77777.1| E3 ubiquitin-protein ligase UBR4 [Medicago truncatula]	PREDICTED: Vitis vinifera misc_RNA (LOC100256705), miscRNA	Auxin transport protein BIG OS=Arabidopsis thaliana GN=BIG PE=2 SV=2	--	E3 ubiquitin-protein ligase UBR4 [EC:6.3.2.19]	-	-	GO:0006260//DNA replication
Unigene25748_P1	GACN01042439	1.0204	Up	3.39e-05	0.000341462	PREDICTED: surfeit locus protein 1-like [Glycine max]	Vitis vinifera, whole genome shotgun sequence, contig VV78X204448.7, clone ENTAV 115	Surfeit locus protein 1 OS=Arabidopsis thaliana GN=SURF1 PE=2 SV=1	Uncharacterized conserved protein	surfeit locus 1 family protein	GO:0043231//intracellular membrane-bounded organelle	-	-
CL2224.Contig1_P1	GACN01006046	1.02034	Up	5.61e-12	1.27e-10	60S ribosomal protein L27 [Elaeis guineensis]	Vitis vinifera, whole genome shotgun sequence, contig VV78X237747.6, clone ENTAV 115	60S ribosomal protein L27 OS=Pisum sativum GN=RPL27 PE=2 SV=1	Ribosomal protein L14E/L6E/L27E	large subunit ribosomal protein L27e	-	-	GO:0010467//gene expression
Unigene16552_P1	GACN01033333	1.01995	Up	2.11e-14	8.26e-13	PREDICTED: protein kinase 2A, chloroplastic-like [Glycine max]	--	Protein kinase 2B, chloroplastic OS=Arabidopsis thaliana GN=APK2B PE=1 SV=1	--	interleukin-1 receptor-associated kinase 4 [EC:2.7.11.1]	-	-	GO:0006464//protein modification process
Unigene28687_P1	GACN01045367	1.01982	Up	0	0	coatomer subunit beta'-3 [Arabidopsis thaliana] >gi|332642238|gb|AEE75759.1| coatomer subunit beta'-3 [Arabidopsis thaliana]	Taraxacum officinale TO30-3 (To30-3) mRNA, partial cds	Coatomer subunit beta'-3 OS=Arabidopsis thaliana GN=At3g15980 PE=2 SV=1	FOG: WD40 repeat	coatomer protein complex, subunit alpha (xenin)	-	-	-
Unigene21554_P1	GACN01038279	1.0193	Up	1.13e-06	1.42e-05	Diphthamide biosynthesis protein 2 containing protein expressed [Medicago truncatula] >gi|355477591|gb|AES58794.1| Diphthamide biosynthesis protein 2 containing protein expressed [Medicago truncatula]	Solanum lycopersicum cDNA, clone: LEFL2020P13, HTC in fruit	--	Diphthamide synthase subunit DPH2	--	-	-	-
Unigene15347_P1	GACN01032140	1.0186	Up	3.94e-11	7.75e-10	PREDICTED: arogenate dehydrogenase 1, chloroplastic-like [Glycine max]	Ricinus communis prephenate dehydrogenase, putative, mRNA	Arogenate dehydrogenase 1, chloroplastic OS=Arabidopsis thaliana GN=TYRAAT1 PE=1 SV=1	--	arogenate dehydrogenase (NADP+), plant [EC:1.3.1.78]	-	GO:0016628//oxidoreductase activity, acting on the CH-CH group of donors, NAD or NADP as acceptor	-
CL6243.Contig1_P1	GACN01014217	1.01639	Up	0	0	uncharacterized protein [Arabidopsis thaliana] >gi|42571003|ref|NP_973575.1| uncharacterized protein [Arabidopsis thaliana] >gi|50897252|gb|AAT85765.1| At2g31560 [Arabidopsis thaliana] >gi|222423288|dbj|BAH19620.1| AT2G31560 [Arabidopsis thaliana] >gi|222423386|dbj|BAH19665.1| AT2G31560 [Arabidopsis thaliana] >gi|330253466|gb|AEC08560.1| uncharacterized protein [Arabidopsis thaliana] >gi|33025346…	Populus EST from severe drought-stressed leaves	--	--	--	-	-	-
Unigene2751_P1	GACN01019616	1.01639	Up	3.59e-13	1.18e-11	PREDICTED: uncharacterized protein LOC100778788 [Glycine max]	Phyllostachys edulis cDNA clone: bphyem210c18, full insert sequence	--	--	--	-	-	-
Unigene25287_P1	GACN01041978	1.01601	Up	2.54e-09	4.28e-08	expansin 2 [Zinnia violacea]	Zinnia elegans expansin 2 mRNA, complete cds	Expansin-A8 OS=Arabidopsis thaliana GN=EXPA8 PE=2 SV=1	--	--	-	-	-
CL3240.Contig1_P1	GACN01008364	1.01573	Up	1.08e-11	2.31e-10	lipoxygenase [Camellia sinensis]	Helianthus annuus RFLP probe ZVG7 mRNA sequence	Linoleate 13S-lipoxygenase 2-1, chloroplastic OS=Solanum tuberosum GN=LOX2.1 PE=1 SV=1	--	lipoxygenase [EC:1.13.11.12]	-	-	-
CL455.Contig1_P1	GACN01001527	1.01467	Up	4.63e-13	1.47e-11	uncharacterized protein LOC100527647 [Glycine max]	Populus EST from severe drought-stressed opposite wood	40S ribosomal protein S19-3 OS=Arabidopsis thaliana GN=RPS19C PE=2 SV=1	Ribosomal protein S19E (S16A)	small subunit ribosomal protein S19e	-	-	GO:0010467//gene expression
Unigene28341_P1	GACN01045021	1.01378	Up	7.98e-05	0.000748543	--	--	--	--	--	-	-	-
Unigene12332_P1	GACN01029138	1.0133	Up	0	0	deleted in split hand/splt foot protein 1 [Ipomoea batatas]	Nicotiana tabacum cDNA-AFLP-fragment BSTT34-3-330, cultivar Bright Yellow 2	Probable 26S proteasome complex subunit sem1-1 OS=Arabidopsis thaliana GN=At1g64750 PE=1 SV=1	--	26 proteasome complex subunit DSS1	-	GO:0005488//binding	-
Unigene26865_P1	GACN01043555	1.01193	Up	4.01e-06	4.7e-05	PREDICTED: nucleolar complex protein 3 homolog [Glycine max]	Vitis vinifera contig VV78X272665.10, whole genome shotgun sequence	--	Protein involved in the nuclear export of pre-ribosomes	nucleolar complex protein 3	-	-	-
Unigene9972_P1	GACN01026799	1.01193	Up	9.9e-05	0.000908069	PREDICTED: uncharacterized protein LOC100827200 [Brachypodium distachyon]	Gerbera hybrid cultivar microsatellite GB-GJ-049 sequence	--	--	--	-	-	-
Unigene28926_P1	GACN01045605	1.0113	Up	1.51e-13	5.43e-12	PREDICTED: similar to ring domain containing protein isoform 2 [Vitis vinifera] >gi|225446339|ref|XP_002272107.1| PREDICTED: similar to ring domain containing protein isoform 1 [Vitis vinifera]	--	E3 ubiquitin-protein ligase RMA1H1 OS=Capsicum annuum GN=RMA1H1 PE=1 SV=1	Superfamily II DNA/RNA helicases, SNF2 family	E3 ubiquitin-protein ligase RNF5 [EC:6.3.2.19]	-	-	GO:0006511//ubiquitin-dependent protein catabolic process
Unigene13143_P1	GACN01029948	1.0109	Up	1.2e-14	4.75e-13	uncharacterized protein [Arabidopsis thaliana] >gi|332009039|gb|AED96422.1| uncharacterized protein [Arabidopsis thaliana]	Populus trichocarpa clone POP064-E05, complete sequence	--	--	--	GO:0043231//intracellular membrane-bounded organelle	-	-
CL2068.Contig1_P1	GACN01005642	1.01033	Up	2.45e-05	0.000253437	Ulp1-like peptidase [Cucumis melo] >gi|51477401|gb|AAU04774.1| Ulp1 peptidase-like [Cucumis melo]	--	--	--	--	-	-	-
CL2468.Contig1_P1	GACN01006606	1.00909	Up	6.31e-13	1.93e-11	PREDICTED: 60S ribosomal protein L23-like [Brachypodium distachyon]	Solanum lycopersicum cDNA, clone: FC09AD02, HTC in fruit	60S ribosomal protein L23 OS=Nicotiana tabacum GN=RPL23 PE=2 SV=1	Ribosomal protein L14	large subunit ribosomal protein L23e	-	-	-
Unigene21093_P1	GACN01037818	1.00901	Up	6.51e-08	9.49e-07	PREDICTED: proteasome assembly chaperone 2-like [Glycine max]	Solanum lycopersicum cDNA, clone: FC03AG09, HTC in fruit	--	--	proteasome assembly chaperone 2	-	-	-
CL374.Contig2_P1	GACN01001306	1.00824	Up	1.54e-06	1.91e-05	PREDICTED: uncharacterized protein LOC100812937 [Glycine max]	Vitis vinifera, whole genome shotgun sequence, contig VV78X157782.2, clone ENTAV 115	--	--	--	-	-	-
Unigene15314_P1	GACN01032107	1.00762	Up	0	0	PREDICTED: receptor-like cytosolic serine/threonine-protein kinase RBK1-like [Glycine max]	--	Receptor-like cytosolic serine/threonine-protein kinase RBK1 OS=Arabidopsis thaliana GN=RBK1 PE=1 SV=1	--	--	-	GO:0004871//signal transducer activity	-
Unigene23949_P1	GACN01040654	1.00617	Up	9.35e-06	0.000103678	RAB GTPase-like protein A5D [Arabidopsis thaliana] >gi|75337278|sp|Q9SIP0.1|RAA5D_ARATH RecName: Full=Ras-related protein RABA5d; Short=AtRABA5d >gi|32815939|gb|AAP88354.1| At2g31680 [Arabidopsis thaliana] >gi|330253478|gb|AEC08572.1| RAB GTPase-like protein A5D [Arabidopsis thaliana]	Vitis vinifera contig VV78X114501.24, whole genome shotgun sequence	Ras-related protein RABA5d OS=Arabidopsis thaliana GN=RABA5D PE=2 SV=1	GTPase SAR1 and related small G proteins	Rab family, other	-	GO:0032561//guanyl ribonucleotide binding	-
Unigene923_P1	GACN01017804	1.00617	Up	9.35e-06	0.000103708	PREDICTED: uncharacterized protein LOC100805165 [Glycine max]	Vitis vinifera, whole genome shotgun sequence, contig VV78X270777.4, clone ENTAV 115	Uncharacterized protein At1g10890 OS=Arabidopsis thaliana GN=At1g10890 PE=1 SV=1	Type V secretory pathway, adhesin AidA	transcription initiation factor TFIID subunit 1	-	-	-
CL7116.Contig1_P1	GACN01015714	1.00604	Up	6.47e-09	1.05e-07	WIPK [Nicotiana tabacum]	Arachis hypogaea mitogen-activated protein kinase 2 mRNA, complete cds	Mitogen-activated protein kinase 3 OS=Arabidopsis thaliana GN=MPK3 PE=1 SV=2	Serine/threonine protein kinase	extracellular signal-regulated kinase 1/2 [EC:2.7.11.24]	-	-	-
Unigene29764_P1	GACN01046439	1.00513	Up	5.93e-07	7.75e-06	copper binding protein 4 [Gossypium hirsutum]	Brassica rapa clone 385 lamin mRNA, complete cds	Lamin-like protein OS=Arabidopsis thaliana GN=At5g15350 PE=1 SV=1	--	--	-	GO:0046914//transition metal ion binding	-
Unigene2521_P1	GACN01019386	1.00506	Up	0	0	adenine nucleotide alpha hydrolases-like protein [Arabidopsis thaliana] >gi|20198098|gb|AAD23643.2| expressed protein [Arabidopsis thaliana] >gi|21592708|gb|AAM64657.1| RD2 protein [Arabidopsis thaliana] >gi|330252109|gb|AEC07203.1| adenine nucleotide alpha hydrolases-like protein [Arabidopsis thaliana]	M.truncatula DNA sequence from clone MTH2-46F7 on chromosome 3, complete sequence	--	--	--	-	-	-
Unigene12535_P1	GACN01029341	1.00414	Up	2.52e-13	8.6e-12	germin like protein [Nicotiana tabacum]	Vitis vinifera contig VV78X025587.9, whole genome shotgun sequence	Auxin-binding protein ABP19a OS=Prunus persica GN=ABP19A PE=3 SV=1	--	--	-	GO:0046914//transition metal ion binding	-
Unigene6099_P1	GACN01022938	1.00398	Up	2.52e-09	4.25e-08	FK506-binding protein 2-1 precursor [Zea mays] >gi|195652851|gb|ACG45893.1| FK506-binding protein 2-1 precursor [Zea mays]	Phyllostachys edulis cDNA clone: bphyst007b19, full insert sequence	FK506-binding protein 2-2 OS=Arabidopsis thaliana GN=FKBP15-2 PE=2 SV=2	FKBP-type peptidyl-prolyl cis-trans isomerases 1	FK506-binding protein 2 [EC:5.2.1.8]	-	-	-
CL3319.Contig2_P1	GACN01008528	1.00342	Up	4.73e-08	7e-07	RAB1D [Lotus japonicus]	Capsicum annuum small GTP-binding protein mRNA, complete cds	Ras-related protein RABD2a OS=Arabidopsis thaliana GN=RABD2A PE=1 SV=3	GTPase SAR1 and related small G proteins	Ras-related protein Rab-1A	-	-	-
Unigene9230_P1	GACN01026060	1.00315	Up	1.12e-12	3.12e-11	uncharacterized protein LOC100499917 [Glycine max]	Lycopersicon esculentum clone 132077R, mRNA sequence	Protein DEHYDRATION-INDUCED 19 homolog 4 OS=Arabidopsis thaliana GN=DI19-4 PE=1 SV=1	--	--	-	-	-
CL2865.Contig2_P1	GACN01007530	1.00297	Up	1.43e-05	0.000153823	PREDICTED: BTB/POZ domain-containing protein At5g41330-like [Glycine max]	--	BTB/POZ domain-containing protein At5g41330 OS=Arabidopsis thaliana GN=At5g41330 PE=2 SV=1	--	--	-	-	-
Unigene3015_P1	GACN01019880	1.00253	Up	5.1e-12	1.18e-10	PREDICTED: uncharacterized protein LOC100789310 [Glycine max]	--	--	--	alpha-1,4-N-acetylglucosaminyltransferase EXTL3 [EC:2.4.1.223 2.4.1.224]	GO:0005789//endoplasmic reticulum membrane	-	-
CL7271.Contig1_P1	GACN01015968	1.0022	Up	3.82e-09	6.3e-08	salt tolerance protein 4 [Beta vulgaris]	Solanum lycopersicum cDNA, clone: LEFL1094AF11, HTC in leaf	29 kDa ribonucleoprotein, chloroplastic OS=Arabidopsis thaliana GN=RBP29 PE=1 SV=2	RNA-binding proteins (RRM domain)	RNA-binding protein 8A	-	-	GO:0010467//gene expression
Unigene886_P1	GACN01017767	1.00188	Up	2.16e-13	7.5e-12	cyclin dependent kinase inhibitor [Pisum sativum]	--	Cyclin-dependent kinase inhibitor 7 OS=Arabidopsis thaliana GN=KRP7 PE=1 SV=2	--	--	-	-	-
Unigene11502_P1	GACN01028313	1.00129	Up	7.13e-05	0.000675805	Probably inactive leucine-rich repeat receptor-like protein kinase [Medicago truncatula] >gi|124361026|gb|ABN08998.1| Protein kinase [Medicago truncatula] >gi|355499253|gb|AES80456.1| Probably inactive leucine-rich repeat receptor-like protein kinase [Medicago truncatula]	PREDICTED: Vitis vinifera misc_RNA (LOC100248052), miscRNA	Probably inactive leucine-rich repeat receptor-like protein kinase At5g48380 OS=Arabidopsis thaliana GN=At5g48380 PE=1 SV=1	Serine/threonine protein kinase	protein brassinosteroid insensitive 1 [EC:2.7.10.1 2.7.11.1]	-	GO:0004871//signal transducer activity	-
Unigene29733_P1	GACN01046408	1.00129	Up	1.12e-06	1.41e-05	PREDICTED: uncharacterized protein LOC100791750 [Glycine max]	Solanum lycopersicum cDNA, clone: LEFL3121G04, HTC in root	60S ribosomal protein L18a-1 OS=Arabidopsis thaliana GN=RPL18AA PE=2 SV=2	--	--	GO:0044464//cell part	-	-
Unigene30081_P1	GACN01046756	1.00129	Up	7.19e-08	1.04e-06	truncated hemoglobin [Populus tremula x Populus tremuloides]	Populus tremula x Populus tremuloides truncated hemoglobin (TrHb) mRNA, complete cds	--	Truncated hemoglobins	--	-	-	GO:0009725//response to hormone stimulus
Unigene12356_P1	GACN01029162	1.00084	Up	2.08e-11	4.25e-10	acidic ribosomal protein P1a-like [Solanum tuberosum]	Lotus japonicus cDNA, clone: LjFL1-065-AG10, HTC	60S acidic ribosomal protein P1 OS=Zea mays GN=RPP1A PE=1 SV=1	Ribosomal protein L12E/L44/L45/RPP1/RPP2	large subunit ribosomal protein LP1	-	-	GO:0006412//translation
Unigene27685_P1	GACN01044367	-11.7512	Down	1.36e-05	0.000146899	--	--	--	--	--	-	-	-
CL851.Contig1_P1	GACN01002614	-10.5262	Down	3.48e-10	6.3e-09	LTRGag-pol-polymerase 3 [Arabidopsis lyrata subsp. lyrata]	--	--	--	exopolyphosphatase [EC:3.6.1.11]	-	GO:0003676//nucleic acid binding	-
CL4528.Contig3_P1	GACN01011089	-9.32404	Down	5.11e-05	0.000497359	S-adenosyl-L-methionine:salicylic acid carboxyl methyltransferase [Chimonanthus praecox]	Vitis vinifera contig VV78X211230.5, whole genome shotgun sequence	Benzoate carboxyl methyltransferase OS=Antirrhinum majus GN=BAMT PE=1 SV=1	--	jasmonate O-methyltransferase [EC:2.1.1.141]	-	-	-
Unigene20935_P1	GACN01037661	-9.04637	Down	5.11e-05	0.000497484	PREDICTED: BEL1-like homeodomain protein 11-like [Glycine max]	Lycopersicon esculentum bell-like homeodomain protein 1 (BL1) mRNA, partial cds	BEL1-like homeodomain protein 11 OS=Arabidopsis thaliana GN=BLH11 PE=2 SV=1	--	--	-	-	GO:0010468//regulation of gene expression
Unigene23612_P1	GACN01040317	-6.23652	Down	1.99e-43	1.25e-41	--	--	--	--	--	-	-	-
Unigene1118_P1	GACN01017997	-5.78825	Down	3.59e-16	1.52e-14	--	--	--	--	--	-	-	-
CL1870.Contig1_P1	GACN01005170	-5.07553	Down	1.94e-79	1.44e-77	PREDICTED: UDP-glycosyltransferase 85A2-like [Glycine max]	Glycine max cDNA, clone: GMFL01-14-F03	UDP-glycosyltransferase 85A2 OS=Arabidopsis thaliana GN=UGT85A2 PE=2 SV=1	--	cyanohydrin beta-glucosyltransferase [EC:2.4.1.85]	-	GO:0016757//transferase activity, transferring glycosyl groups	-
CL1051.Contig2_P1	GACN01003120	-4.54946	Down	9.34e-07	1.19e-05	JHL06B08.4 [Jatropha curcas]	Solanum lycopersicum chromosome 11 clone C11HBa0072I13, complete sequence	Zeatin O-glucosyltransferase OS=Phaseolus lunatus GN=ZOG1 PE=2 SV=1	ATPases involved in chromosome partitioning	cis-zeatin O-glucosyltransferase [EC:2.4.1.215]	-	-	-
CL2585.Contig1_P1	GACN01006886	-4.52399	Down	3.38e-90	2.58e-88	sleepy 1 [Helianthus annuus]	Helianthus annuus isolate Ann1238 sleepy 1 mRNA, complete cds	F-box protein GID2 OS=Arabidopsis thaliana GN=GID2 PE=1 SV=1	--	F-box protein GID2	-	GO:0005488//binding	-
Unigene11368_P1	GACN01028179	-4.46019	Down	6.11e-33	3.56e-31	--	--	--	--	--	-	-	-
Unigene2753_P1	GACN01019618	-4.44992	Down	6.38e-17	2.75e-15	metal tolerance protein [Carica papaya]	Populus trichocarpa metal tolerance protein (PtrMTP8.2), mRNA	Metal tolerance protein 4 OS=Oryza sativa subsp. japonica GN=MTP4 PE=2 SV=1	--	--	-	-	-
Unigene27443_P1	GACN01044129	-4.4081	Down	2.21e-16	9.39e-15	PREDICTED: UDP-glycosyltransferase 90A1-like [Glycine max]	Arabidopsis thaliana chromosome 2, complete sequence	UDP-glycosyltransferase 90A1 OS=Arabidopsis thaliana GN=UGT90A1 PE=2 SV=1	DNA-directed RNA polymerase, beta' subunit/160 kD subunit	phospholipase D [EC:3.1.4.4]	-	GO:0035251//UDP-glucosyltransferase activity	-
Unigene6993_P1	GACN01023831	-4.36503	Down	6.06e-06	6.94e-05	gibberelin 3beta-hydroxylase [Lactuca sativa]	Lactuca sativa Ls3h1 mRNA for gibberelin 3beta-hydroxylase, complete cds	Gibberellin 3-beta-dioxygenase 2 OS=Arabidopsis thaliana GN=GA4H PE=1 SV=2	Isopenicillin N synthase and related dioxygenases	gibberellin 3-beta-dioxygenase [EC:1.14.11.15]	-	-	-
Unigene15499_P1	GACN01032291	-4.15353	Down	3.87e-05	0.000386502	predicted protein [Populus trichocarpa] >gi|222847959|gb|EEE85506.1| predicted protein [Populus trichocarpa]	--	--	--	--	-	-	-
Unigene16592_P1	GACN01033373	-4.12283	Down	5.98e-41	3.69e-39	sleepy 1 [Helianthus annuus]	--	F-box protein GID2 OS=Arabidopsis thaliana GN=GID2 PE=1 SV=1	--	F-box protein GID2	-	GO:0005488//binding	-
Unigene1813_P1	GACN01018678	-4.11506	Down	1.5e-48	9.71e-47	uncharacterized protein LOC100381541 [Zea mays]	Populus trichocarpa metal tolerance protein (PtrMTP8.1), mRNA	Metal tolerance protein 4 OS=Oryza sativa subsp. japonica GN=MTP4 PE=2 SV=1	Predicted Co/Zn/Cd cation transporters	--	-	-	-
Unigene10679_P1	GACN01027492	-4.07553	Down	7.16e-05	0.000678341	PREDICTED: uncharacterized protein LOC100527519 [Glycine max]	Vitis vinifera contig VV78X144195.7, whole genome shotgun sequence	--	--	--	-	-	-
Unigene27222_P1	GACN01043908	-3.9056	Down	9.98e-08	1.43e-06	F3H-like protein [Saussurea medusa]	Saussurea medusa F3H-like protein gene, complete cds	Hyoscyamine 6-dioxygenase OS=Hyoscyamus niger GN=H6H PE=1 SV=1	Isopenicillin N synthase and related dioxygenases		-	-	-
Unigene20905_P1	GACN01037631	-3.82898	Down	5.68e-90	4.33e-88	sleepy 1 [Helianthus annuus]	--	--	--	F-box protein GID2	-	-	-
Unigene21226_P1	GACN01037951	-3.76358	Down	6.08e-07	7.93e-06	PREDICTED: transcription factor CPC-like [Glycine max]	Populus EST from severe drought-stressed leaves	Transcription factor CPC OS=Arabidopsis thaliana GN=CPC PE=1 SV=1	--	myb proto-oncogene protein, plant	-	-	-
Unigene13186_P1	GACN01029991	-3.51376	Down	8.19e-84	6.11e-82	PREDICTED: polygalacturonase At1g48100 isoform 1 [Glycine max]	Vitis vinifera contig VV78X112030.8, whole genome shotgun sequence	Polygalacturonase At1g48100 OS=Arabidopsis thaliana GN=At1g48100 PE=2 SV=1	Endopolygalacturonase	polygalacturonase [EC:3.2.1.15]	-	-	-
Unigene15029_P1	GACN01031823	-3.49057	Down	1.19e-05	0.00012926	--	--	--	--	--	-	-	-
Unigene21211_P1	GACN01037936	-3.44992	Down	1.05e-07	1.49e-06	PREDICTED: uncharacterized protein LOC100811842 [Glycine max]	Solanum lycopersicum chromosome 2 clone C02SLe0096G02, complete sequence	--	--	--	-	-	-
Unigene10509_P1	GACN01027325	-3.4081	Down	1.87e-07	2.6e-06	F17L21.7 [Arabidopsis thaliana]	--	--	--	--	-	-	-
Unigene2580_P1	GACN01019445	-3.29792	Down	6.85e-05	0.000651941	LRR receptor-like serine/threonine-protein kinase FEI [Medicago truncatula] >gi|355510038|gb|AES91180.1| LRR receptor-like serine/threonine-protein kinase FEI [Medicago truncatula]	Populus trichocarpa clone POP053-K03, complete sequence	LRR receptor-like serine/threonine-protein kinase FEI 2 OS=Arabidopsis thaliana GN=FEI2 PE=1 SV=1	--	[EC:2.7.1.-]	-	-	GO:0006464//protein modification process
Unigene26496_P1	GACN01043186	-3.16864	Down	1.61e-09	2.76e-08	--	--	--	--	--	-	-	-
Unigene540_P1	GACN01017422	-3.1359	Down	4.24e-22	2.06e-20	PREDICTED: polygalacturonase At1g48100 isoform 3 [Glycine max]	Arachis diogoi polygalacturonase precursor-like mRNA, partial sequence	Polygalacturonase At1g48100 OS=Arabidopsis thaliana GN=At1g48100 PE=2 SV=1	--	polygalacturonase [EC:3.2.1.15]	-	-	GO:0044238//primary metabolic process
CL3286.Contig1_P1	GACN01008455	-3.07553	Down	1.04e-05	0.000114758	PREDICTED: similar to transcription factor-related [Vitis vinifera]	--	Transcription factor TGA7 OS=Arabidopsis thaliana GN=TGA7 PE=1 SV=1	--	transcription factor TGA	-	-	-
CL3004.Contig1_P1	GACN01007835	-3.05535	Down	4.21e-13	1.36e-11	RecName: Full=Remorin; AltName: Full=pp34 >gi|1881585|gb|AAB49425.1| remorin [Solanum tuberosum]	Solanum tuberosum remorin mRNA, complete cds	Remorin OS=Solanum tuberosum PE=1 SV=1	Membrane protein involved in colicin uptake	--	-	-	-
CL6243.Contig2_P1	GACN01014218	-3.03489	Down	5.22e-07	6.87e-06	uncharacterized protein [Arabidopsis thaliana] >gi|42571003|ref|NP_973575.1| uncharacterized protein [Arabidopsis thaliana] >gi|50897252|gb|AAT85765.1| At2g31560 [Arabidopsis thaliana] >gi|222423288|dbj|BAH19620.1| AT2G31560 [Arabidopsis thaliana] >gi|222423386|dbj|BAH19665.1| AT2G31560 [Arabidopsis thaliana] >gi|330253466|gb|AEC08560.1| uncharacterized protein [Arabidopsis thaliana] >gi|33025346…	Arabidopsis thaliana chromosome 2, complete sequence	--	--	--	-	-	-
Unigene11512_P1	GACN01028323	-3.02108	Down	3.94e-14	1.52e-12	conserved hypothetical protein [Ricinus communis] >gi|223541216|gb|EEF42771.1| conserved hypothetical protein [Ricinus communis]	--	--	--	--	-	-	-
Unigene6180_P1	GACN01023019	-2.98837	Down	7.47e-224	6.78e-222	PREDICTED: long-chain-alcohol oxidase FAO2-like [Glycine max]	Brassica rapa subsp. pekinensis clone KBrB083F05, complete sequence	Long-chain-alcohol oxidase FAO2 OS=Lotus japonicus GN=FAO2 PE=2 SV=1	Choline dehydrogenase and related flavoproteins	--	-	-	-
Unigene14476_P1	GACN01031273	-2.91895	Down	3.34e-155	2.84e-153	glutamate decarboxylase isozyme 1 [Nicotiana tabacum]	Panax ginseng glutamate decarboxylase (GAD) mRNA, complete cds	Glutamate decarboxylase OS=Petunia hybrida GN=GAD PE=1 SV=1	Glutamate decarboxylase and related PLP-dependent proteins	glutamate decarboxylase [EC:4.1.1.15]	-	-	-
Unigene25095_P1	GACN01041786	-2.88288	Down	3.5e-11	6.93e-10	PREDICTED: uncharacterized protein LOC100802153 [Glycine max]	Vitis vinifera contig VV78X074273.6, whole genome shotgun sequence	Early nodulin-20 OS=Medicago truncatula GN=ENOD20 PE=3 SV=1	--	phospholipase D [EC:3.1.4.4]	-	-	-
Unigene15325_P1	GACN01032118	-2.8442	Down	9.73e-05	0.000894965	receptor-like protein kinase precursor [Glycine max] >gi|212717139|gb|ACJ37411.1| receptor-like protein kinase [Glycine max]	Lotus japonicus genomic DNA, chromosome 1, clone: LjT39G11, TM0195a, complete sequence	Probable LRR receptor-like serine/threonine-protein kinase At4g36180 OS=Arabidopsis thaliana GN=At4g36180 PE=1 SV=1	Serine/threonine protein kinase	protein brassinosteroid insensitive 1 [EC:2.7.10.1 2.7.11.1]	-	-	-
Unigene25826_P1	GACN01042517	-2.8442	Down	9.73e-05	0.000894752	--	--	--	--	--	-	-	-
Unigene5989_P1	GACN01022828	-2.8442	Down	9.73e-05	0.000895179	--	--	--	--	--	-	-	-
Unigene25105_P1	GACN01041796	-2.82617	Down	1.97e-09	3.34e-08	--	--	--	--	--	-	-	-
Unigene28923_P1	GACN01045602	-2.81814	Down	6.23e-21	2.97e-19	--	--	--	--	--	-	-	-
CL5591.Contig2_P1	GACN01013065	-2.81249	Down	8.3e-06	9.29e-05	PREDICTED: uncharacterized protein LOC100813032 [Glycine max]	Solanum lycopersicum cDNA, clone: LEFL1027DG07, HTC in leaf	--	--	--	-	-	-
Unigene25735_P1	GACN01042426	-2.77177	Down	1.68e-113	1.35e-111	GEM-like protein 5 [Arabidopsis thaliana] >gi|75181135|sp|Q9LYV6.1|GEML5_ARATH RecName: Full=GEM-like protein 5 >gi|7529275|emb|CAB86627.1| ABA-responsive protein-like [Arabidopsis thaliana] >gi|38454154|gb|AAR20771.1| At5g13200 [Arabidopsis thaliana] >gi|46402484|gb|AAS92344.1| At5g13200 [Arabidopsis thaliana] >gi|110738428|dbj|BAF01140.1| ABA-responsive protein - like [Arabidopsis thaliana] >gi…	Phyllostachys edulis cDNA clone: bphyem103o08, full insert sequence	GEM-like protein 5 OS=Arabidopsis thaliana GN=At5g13200 PE=1 SV=1	--	--	-	-	-
Unigene25179_P1	GACN01041870	-2.74257	Down	6.7e-67	4.78e-65	expressed protein [Oryza sativa Japonica Group] >gi|108711521|gb|ABF99316.1| Protease inhibitor/seed storage/LTP family protein, expressed [Oryza sativa Japonica Group]	--	--	--	--	-	-	-
Unigene12544_P1	GACN01029350	-2.73015	Down	0	0	GEG protein [Gerbera hybrid cultivar]	Gerbera hybrida mRNA for GEG protein	Snakin-2 OS=Solanum tuberosum GN=SN2 PE=1 SV=1	--	--	-	-	GO:0009725//response to hormone stimulus
CL464.Contig1_P1	GACN01001551	-2.67114	Down	3.65e-06	4.29e-05	xyloglucan endotransglucosylase/hydrolase 13 [Actinidia deliciosa]	--	Probable xyloglucan endotransglucosylase/hydrolase protein 28 OS=Arabidopsis thaliana GN=XTH28 PE=2 SV=1	--	xyloglucan:xyloglucosyl transferase [EC:2.4.1.207]	GO:0005576//extracellular region	-	-
Unigene12880_P1	GACN01029685	-2.66565	Down	1.37e-31	7.83e-30	PREDICTED: uncharacterized protein LOC100782381 [Glycine max]	Vitis vinifera contig VV78X033427.2, whole genome shotgun sequence	--	--	--	-	-	-
Unigene12506_P1	GACN01029312	-2.63161	Down	0	0	Ubiquitin-conjugating enzyme [Plantago major]	Solanum lycopersicum cDNA, clone: LEFL1063BA09, HTC in leaf	Ubiquitin-conjugating enzyme E2 29 OS=Arabidopsis thaliana GN=UBC29 PE=2 SV=1	Ubiquitin-protein ligase	ubiquitin-conjugating enzyme E2 D/E [EC:6.3.2.19]	-	-	GO:0060255
Unigene25379_P1	GACN01042070	-2.61961	Down	4.85e-54	3.24e-52	PREDICTED: uncharacterized protein LOC100802653 [Glycine max]	--	--	--	--	-	-	-
Unigene25262_P1	GACN01041953	-2.6161	Down	1.65e-11	3.45e-10	PREDICTED: similar to leucine-rich repeat family protein [Vitis vinifera]	--	Polygalacturonase inhibitor 2 OS=Arabidopsis thaliana GN=PGIP2 PE=2 SV=2	--	--	-	-	-
Unigene29756_P1	GACN01046431	-2.60604	Down	7.16e-05	0.000678333	PREDICTED: uncharacterized mscS family protein At1g78610-like [Brachypodium distachyon]	Arabidopsis thaliana mechanosensitive channel of small conductance-like 5 (MSL5) mRNA, complete cds	Uncharacterized mscS family protein At1g78610 OS=Arabidopsis thaliana GN=At1g78610 PE=1 SV=1	Small-conductance mechanosensitive channel	--	-	-	GO:0006810//transport
CL6163.Contig1_P1	GACN01014078	-2.59863	Down	5.9e-15	2.37e-13	amino acid permease [Populus trichocarpa] >gi|222872143|gb|EEF09274.1| amino acid permease [Populus trichocarpa]	Populus trichocarpa amino acid permease, mRNA	Probable amino acid permease 7 OS=Arabidopsis thaliana GN=AAP7 PE=1 SV=1	Amino acid permeases	solute carrier family 36 (proton-coupled amino acid transporter)	-	-	-
Unigene21184_P1	GACN01037909	-2.58368	Down	1.05e-05	0.000115769	PREDICTED: uncharacterized protein LOC100809742 [Glycine max]	--	--	--	--	-	-	-
Unigene25605_P1	GACN01042296	-2.4959	Down	1.43e-37	8.64e-36	--	--	--	--	--	-	-	-
CL44.Contig1_P1	GACN01000153	-2.44166	Down	5.03e-05	0.000490795	copper binding protein 4 [Gossypium hirsutum]	Arabidopsis lyrata subsp. lyrata hypothetical protein, mRNA	Lamin-like protein OS=Arabidopsis thaliana GN=At5g15350 PE=1 SV=1	--	--	-	GO:0005488//binding	-
Unigene25241_P1	GACN01041932	-2.43924	Down	0	0	PREDICTED: aspartic proteinase nepenthesin-1-like [Glycine max]	Solanum lycopersicum cDNA, clone: LEFL1009AD11, HTC in leaf	Aspartic proteinase nepenthesin-1 OS=Nepenthes gracilis GN=nep1 PE=1 SV=1	--	[EC:2.7.1.-]	-	-	-
CL2312.Contig2_P1	GACN01006243	-2.42345	Down	1.71e-09	2.93e-08	expansin-like 1 protein [Ipomoea batatas]	Zea mays full-length cDNA clone ZM_BFb0034O07 mRNA, complete cds	Expansin-like A2 OS=Arabidopsis thaliana GN=EXLA2 PE=2 SV=1	--	--	-	-	GO:0000902//cell morphogenesis
Unigene22888_P1	GACN01039593	-2.4081	Down	1.25e-05	0.000135455	acyl:coa ligase acetate-coa synthetase-like protein [Populus trichocarpa] >gi|222870951|gb|EEF08082.1| acyl:coa ligase acetate-coa synthetase-like protein [Populus trichocarpa]	Glycine max cDNA, clone: GMFL01-22-C18	4-coumarate--CoA ligase-like 5 OS=Arabidopsis thaliana GN=4CLL5 PE=1 SV=2	Acyl-CoA synthetases (AMP-forming)/AMP-acid ligases II	fatty-acyl-CoA synthase [EC:6.2.1.-]	-	GO:0016405//CoA-ligase activity	-
Unigene22924_P1	GACN01039629	-2.39564	Down	4.13e-152	3.51e-150	ethylene-responsive transcription factor WIN1 [Arabidopsis thaliana] >gi|75338622|sp|Q9XI33.1|WIN1_ARATH RecName: Full=Ethylene-responsive transcription factor WIN1; AltName: Full=Protein SHINE 1; AltName: Full=Protein WAX INDUCER 1 >gi|5103834|gb|AAD39664.1|AC007591_29 Similar to gb|AB008104 ethylene responsive element binding factor 2 from Arabidopsis thaliana and contains an PF|00847 AP2 domai…	Arabidopsis thaliana ethylene-responsive transcription factor WIN1 (SHN1) mRNA, complete cds	Ethylene-responsive transcription factor WIN1 OS=Arabidopsis thaliana GN=WIN1 PE=2 SV=1	--	EREBP-like factor	-	-	GO:0000160//two-component signal transduction system (phosphorelay)
CL5306.Contig1_P1	GACN01012511	-2.27484	Down	5.66e-05	0.000546254	RING finger family protein [Medicago truncatula] >gi|355518877|gb|AET00501.1| RING finger family protein [Medicago truncatula]	--	NEP1-interacting protein 1 OS=Arabidopsis thaliana GN=NIP1 PE=1 SV=2	RING-finger-containing ubiquitin ligase	E3 ubiquitin-protein ligase RNF115/126 [EC:6.3.2.19]	-	-	-
CL671.Contig2_P1	GACN01002145	-2.24189	Down	3.53e-25	1.83e-23	PREDICTED: 21 kDa protein-like [Glycine max]	Arabidopsis thaliana chromosome 1, complete sequence	21 kDa protein OS=Daucus carota PE=2 SV=1	--	pectinesterase [EC:3.1.1.11]	-	GO:0004857//enzyme inhibitor activity	-
Unigene25181_P1	GACN01041872	-2.22753	Down	9.3e-05	0.000857734	catalase 4 [Helianthus annuus]	Helianthus annuus catalase 4 (CATA4) mRNA, complete cds	Catalase isozyme 2 OS=Hordeum vulgare GN=CAT2 PE=2 SV=1	Catalase	catalase [EC:1.11.1.6]	-	-	-
Unigene25151_P1	GACN01041842	-2.18854	Down	1.02e-09	1.79e-08	PREDICTED: disease resistance response protein 206-like [Glycine max]	Vitis vinifera contig VV78X129372.6, whole genome shotgun sequence	--	--	--	-	-	-
CL1934.Contig2_P1	GACN01005344	-2.15861	Down	0	0	CXE carboxylesterase [Actinidia deliciosa]	Actinidia deliciosa CXE carboxylesterase (CXE9) mRNA, complete cds	Gibberellin receptor GID1B OS=Arabidopsis thaliana GN=GID1B PE=1 SV=1	Esterase/lipase	gibberellin receptor GID1 [EC:3.-.-.-]	-	-	-
Unigene1054_P1	GACN01017934	-2.15777	Down	5.38e-87	4.07e-85	P450 mono-oxygenase [Stevia rebaudiana]	Stevia rebaudiana P450 mono-oxygenase mRNA, complete cds	Cytochrome P450 82A3 OS=Glycine max GN=CYP82A3 PE=2 SV=1	Cytochrome P450	[EC:1.14.-.-]	-	GO:0016491//oxidoreductase activity	-
Unigene12969_P1	GACN01029774	-2.15487	Down	0	0	polygalacturonase-1 non-catalytic subunit beta precursor [Solanum lycopersicum] >gi|75220933|sp|Q40161.1|GP1_SOLLC RecName: Full=Polygalacturonase-1 non-catalytic subunit beta; AltName: Full=AroGP1; AltName: Full=Polygalacturonase converter; Short=PG converter; Flags: Precursor >gi|170480|gb|AAA34181.1| polygalacturonase isoenzyme 1 beta subunit [Solanum lycopersicum] >gi|1762586|gb|AAB39547.1| p…	Solanum lycopersicum cv. Heinz 1706, chromosome 5, BAC clone C05HBa0261K11, complete sequence	Polygalacturonase-1 non-catalytic subunit beta OS=Solanum lycopersicum GN=GP1 PE=1 SV=1	--	--	GO:0005576//extracellular region	-	-
CL4539.Contig1_P1	GACN01011111	-2.13608	Down	3.41e-211	3.06e-209	uncharacterized protein LOC100305838 [Glycine max]	--	S-norcoclaurine synthase OS=Thalictrum flavum subsp. glaucum PE=1 SV=1	--	--	-	-	-
CL2337.Contig1_P1	GACN01006299	-2.13274	Down	0	0	PREDICTED: E3 ubiquitin-protein ligase RHA1B-like [Glycine max]	Solanum lycopersicum cDNA, clone: LEFL1053AB07, HTC in leaf	E3 ubiquitin-protein ligase RHA1B OS=Arabidopsis thaliana GN=RHA1B PE=2 SV=1	--	E3 ubiquitin-protein ligase synoviolin [EC:6.3.2.19]	-	-	GO:0009725//response to hormone stimulus
Unigene27037_P1	GACN01043726	-2.128	Down	6.13e-06	7e-05	PREDICTED: uncharacterized protein LOC100783137 [Glycine max]	Vitis vinifera, whole genome shotgun sequence, contig VV78X056149.16, clone ENTAV 115	--	--	--	-	-	-
CL3766.Contig1_P1	GACN01009476	-2.07963	Down	2.82e-20	1.32e-18	predicted protein [Populus trichocarpa] >gi|222861166|gb|EEE98708.1| predicted protein [Populus trichocarpa]	--	--	--	--	-	-	-
Unigene25882_P1	GACN01042573	-2.07553	Down	4.3e-08	6.39e-07	PREDICTED: uncharacterized protein LOC100802807 [Glycine max]	--	--	--	--	-	-	-
Unigene24925_P1	GACN01041616	-2.05244	Down	3.38e-11	6.71e-10	Dof22 [Glycine max] >gi|112363400|gb|ABI16024.1| Dof22 [Glycine max]	Medicago truncatula chromosome 8 clone mth2-31a5, complete sequence	Dof zinc finger protein DOF5.4 OS=Arabidopsis thaliana GN=DOF5.4 PE=2 SV=2	--	--	-	GO:0005488//binding	-
Unigene12237_P1	GACN01029043	-2.04359	Down	0	0	PREDICTED: uncharacterized protein LOC100815031 [Glycine max]	Solanum lycopersicum cDNA, clone: LEFL3140A15, HTC in root	Pollen-specific leucine-rich repeat extensin-like protein 3 OS=Arabidopsis thaliana GN=PEX3 PE=2 SV=1	--	phospholipase D [EC:3.1.4.4]	-	-	-
Unigene22813_P1	GACN01039518	-2.02662	Down	2.07e-10	3.82e-09	PREDICTED: nitrate transporter 1.4-like [Glycine max]	Solanum lycopersicum cDNA, clone: LEFL1080AH10, HTC in leaf	Nitrate transporter 1.4 OS=Arabidopsis thaliana GN=NRT1.4 PE=1 SV=1	Dipeptide/tripeptide permease	solute carrier family 15 (peptide/histidine transporter), member 3/4	-	-	GO:0006950//response to stress
CL208.Contig2_P1	GACN01000865	-2.00076	Down	4.11e-06	4.81e-05	delta-9 fatty acid desaturase [Vernicia fordii]	--	Palmitoyl-monogalactosyldiacylglycerol delta-7 desaturase, chloroplastic OS=Arabidopsis thaliana GN=ADS3 PE=2 SV=2	Fatty-acid desaturase	stearoyl-CoA desaturase (delta-9 desaturase) [EC:1.14.19.1]	-	-	GO:0006633//fatty acid biosynthetic process
CL7804.Contig1_P1	GACN01016811	-1.9982	Down	1.95e-58	1.34e-56	--	--	--	--	--	-	-	-
Unigene21667_P1	GACN01038392	-1.97599	Down	6.12e-12	1.38e-10	PREDICTED: dof zinc finger protein DOF3.4 [Glycine max]	Lotus japonicus cDNA, clone: LjFL2-011-AG10, HTC	Dof zinc finger protein DOF3.4 OS=Arabidopsis thaliana GN=DOF3.4 PE=1 SV=2	--	--	-	GO:0005488//binding	-
CL3110.Contig1_P1	GACN01008068	-1.97169	Down	4.56e-08	6.77e-07	PREDICTED: uncharacterized protein LOC100814851 [Glycine max]	Solanum lycopersicum cDNA, clone: LEFL1019DB10, HTC in leaf	--	--	--	-	-	-
Unigene14535_P1	GACN01031332	-1.97169	Down	4.56e-08	6.76e-07	PREDICTED: uncharacterized protein LOC100791501 [Glycine max]	Solanum lycopersicum cDNA, clone: LEFL2020L04, HTC in fruit	--	Protein involved in mRNA turnover and stability	E3 ubiquitin-protein ligase MARCH6 [EC:6.3.2.19]	-	GO:0046914//transition metal ion binding	-
CL3905.Contig3_P1	GACN01009769	-1.93802	Down	1.03e-05	0.000113305	aquaporin [Helianthus annuus]	H.annuus mRNA for aquaporin	Aquaporin TIP2-1 OS=Arabidopsis thaliana GN=TIP2-1 PE=1 SV=2	Glycerol uptake facilitator and related permeases (Major Intrinsic Protein Family)	aquaporin TIP	-	-	-
CL6844.Contig2_P1	GACN01015248	-1.93535	Down	9.07e-16	3.75e-14	PREDICTED: auxin-induced protein 5NG4-like [Glycine max]	Vitis vinifera contig VV78X065016.11, whole genome shotgun sequence	Auxin-induced protein 5NG4 OS=Pinus taeda PE=2 SV=1	--	--	GO:0044464//cell part	-	-
CL5958.Contig2_P1	GACN01013715	-1.93069	Down	1e-68	7.25e-67	leucine-rich repeat disease resistance protein [Glycine max]	Solanum lycopersicum cDNA, clone: LEFL1023AC09, HTC in leaf	Probable LRR receptor-like serine/threonine-protein kinase At4g36180 OS=Arabidopsis thaliana GN=At4g36180 PE=1 SV=1	Leucine-rich repeat (LRR) protein	LRR receptor-like serine/threonine-protein kinase FLS2 [EC:2.7.11.1]	-	-	-
Unigene12291_P1	GACN01029097	-1.92797	Down	1.13e-07	1.6e-06	--	--	--	--	--	-	-	-
Unigene4291_P1	GACN01021140	-1.91996	Down	3.7e-11	7.28e-10	PREDICTED: similar to transcription factor-related [Vitis vinifera]	--	Transcription factor HBP-1b(c38) OS=Triticum aestivum PE=2 SV=1	--	transcription factor TGA	-	-	-
CL5655.Contig1_P1	GACN01013175	-1.9056	Down	2.64e-06	3.17e-05	PREDICTED: uncharacterized protein LOC100824442 [Brachypodium distachyon]	Populus EST from severe drought-stressed leaves	--	--	--	-	-	-
Unigene2760_P1	GACN01019625	-1.9056	Down	0.000100826	0.000924372	PREDICTED: GDP-mannose transporter GONST3-like [Glycine max]	Medicago truncatula clone mth2-47n14, complete sequence	GDP-mannose transporter GONST3 OS=Arabidopsis thaliana GN=GONST3 PE=2 SV=1	Nucleotide-sugar transporter	--	-	-	-
Unigene12288_P1	GACN01029094	-1.90297	Down	1.51e-156	1.29e-154	MYB8 protein [Gerbera hybrid cultivar]	Gerbera hybrid cv. 'Terra Regina' mRNA for MYB8 protein	Myb-related protein 305 OS=Antirrhinum majus GN=MYB305 PE=2 SV=1	Myb superfamily proteins, including transcription factors and mRNA splicing factors	myb proto-oncogene protein, plant	-	-	GO:0010468//regulation of gene expression
Unigene6337_P1	GACN01023176	-1.89555	Down	5.35e-15	2.15e-13	uncharacterized protein [Arabidopsis thaliana] >gi|42571003|ref|NP_973575.1| uncharacterized protein [Arabidopsis thaliana] >gi|50897252|gb|AAT85765.1| At2g31560 [Arabidopsis thaliana] >gi|222423288|dbj|BAH19620.1| AT2G31560 [Arabidopsis thaliana] >gi|222423386|dbj|BAH19665.1| AT2G31560 [Arabidopsis thaliana] >gi|330253466|gb|AEC08560.1| uncharacterized protein [Arabidopsis thaliana] >gi|33025346…	--	--	--	--	-	-	-
Unigene847_P1	GACN01017728	-1.89429	Down	1.73e-25	9e-24	cytochrome P450 [Verbena x hybrida]	Glycine max W1 mRNA for flavonoid 3'5'-hydroxylase, complete cds	Cytochrome P450 76C4 OS=Arabidopsis thaliana GN=CYP76C4 PE=2 SV=1	Cytochrome P450	[EC:1.14.-.-]	-	-	-
Unigene29879_P1	GACN01046554	-1.88912	Down	1.29e-09	2.24e-08	PREDICTED: similar to binding [Vitis vinifera]	Solanum lycopersicum cDNA, clone: LEFL1089DB10, HTC in leaf	--	--	--	GO:0009536//plastid	-	-
Unigene16874_P1	GACN01033652	-1.87961	Down	1.67e-06	2.06e-05	PREDICTED: primary amine oxidase-like [Glycine max]	Vitis vinifera contig VV78X180550.14, whole genome shotgun sequence	--	--	primary-amine oxidase [EC:1.4.3.21]	-	-	GO:0006807//nitrogen compound metabolic process
Unigene21339_P1	GACN01038064	-1.87523	Down	1.02e-05	0.000112622	DNA binding with one finger 5 protein [Pisum sativum]	Malus x domestica DOF domain class transcription factor (DOF6) mRNA, complete cds	Dof zinc finger protein DOF3.4 OS=Arabidopsis thaliana GN=DOF3.4 PE=1 SV=2	--	--	-	-	-
CL6267.Contig2_P1	GACN01014255	-1.86593	Down	0	0	benzoyl CoA benzoic acid benzoyltransferase [Verbena x hybrida]	Verbena x hybrida mRNA for benzoyl CoA benzoic acid benzoyltransferase, complete cds, cultivar: Temari Violet	Benzyl alcohol O-benzoyltransferase OS=Nicotiana tabacum GN=HSR201 PE=1 SV=1	--	shikimate O-hydroxycinnamoyltransferase [EC:2.3.1.133]	-	-	-
Unigene2818_P1	GACN01019683	-1.85669	Down	1.73e-17	7.5e-16	heat shock protein binding protein [Solanum lycopersicum] >gi|307159102|gb|ADN39435.1| heat shock protein binding protein [Solanum lycopersicum]	Glycine max cDNA, clone: GMFL01-42-E07	Chaperone protein dnaJ 8, chloroplastic OS=Arabidopsis thaliana GN=ATJ8 PE=2 SV=1	DnaJ-class molecular chaperone with C-terminal Zn finger domain	molecular chaperone DnaJ	-	-	GO:0050896//response to stimulus
Unigene2381_P1	GACN01019246	-1.84902	Down	6.44e-06	7.34e-05	C2 and plant phosphoribosyltransferase domain-containing protein [Arabidopsis thaliana] >gi|332640450|gb|AEE73971.1| C2 and plant phosphoribosyltransferase domain-containing protein [Arabidopsis thaliana]	Vitis vinifera contig VV78X127464.81, whole genome shotgun sequence	C2 and GRAM domain-containing protein At1g03370 OS=Arabidopsis thaliana GN=At1g03370 PE=2 SV=4	5'-nucleotidase/2',3'-cyclic phosphodiesterase and related esterases	histone H1/5	-	-	-
Unigene531_P1	GACN01017413	-1.84789	Down	2.11e-19	9.66e-18	PREDICTED: uncharacterized protein LOC100819861 [Glycine max]	--	--	--	--	-	-	-
Unigene27282_P1	GACN01043968	-1.8475	Down	4.54e-08	6.73e-07	DREPP2 protein [Nicotiana tabacum]	PREDICTED: Vitis vinifera hypothetical protein LOC100261607, transcript variant 2 (LOC100261607), mRNA	--	--	--	-	-	-
Unigene21649_P1	GACN01038374	-1.84671	Down	3.36e-10	6.1e-09	--	--	--	--	--	-	-	-
CL4630.Contig1_P1	GACN01011275	-1.84622	Down	2.55e-12	6.34e-11	PREDICTED: protein NDR1-like [Glycine max]	--	Uncharacterized protein At1g08160 OS=Arabidopsis thaliana GN=At1g08160 PE=2 SV=1	--	--	-	-	-
Unigene28667_P1	GACN01045347	-1.83849	Down	3.96e-05	0.000394491	--	--	--	--	--	-	-	-
Unigene9402_P1	GACN01026232	-1.8316	Down	9.88e-05	0.000906565	uncharacterized protein [Arabidopsis thaliana] >gi|332645943|gb|AEE79464.1| uncharacterized protein [Arabidopsis thaliana]	Arabidopsis thaliana uncharacterized protein (ESK1) mRNA, complete cds	--	--	--	-	-	-
Unigene16783_P1	GACN01033561	-1.82937	Down	4.29e-13	1.38e-11	RecName: Full=Pyruvate, phosphate dikinase, chloroplastic; AltName: Full=Cold-sensitive pyruvate, orthophosphate dikinase; AltName: Full=Pyruvate, orthophosphate dikinase; Flags: Precursor >gi|606807|gb|AAA86940.1| cold stable pyruvate, orthophosphate dikinase [Flaveria brownii]	Flaveria brownii cold stable pyruvate, orthophosphate dikinase mRNA, complete cds	Pyruvate, phosphate dikinase, chloroplastic OS=Flaveria brownii GN=PPDK PE=1 SV=1	Phosphoenolpyruvate synthase/pyruvate phosphate dikinase	pyruvate,orthophosphate dikinase [EC:2.7.9.1]	-	GO:0043169//cation binding	-
Unigene24596_P1	GACN01041287	-1.82699	Down	1.04e-12	2.92e-11	PREDICTED: ankyrin repeat domain-containing protein 13B [Glycine max]	Arabidopsis thaliana chromosome 3, complete sequence	--	--	--	-	-	-
Unigene26767_P1	GACN01043457	-1.82617	Down	4.05e-06	4.74e-05	Avr9/Cf-9 induced kinase 1 [Nicotiana tabacum]	Solanum lycopersicum cDNA, clone: LEFL3167F04, HTC in root	Serine/threonine-protein kinase At5g01020 OS=Arabidopsis thaliana GN=At5g01020 PE=1 SV=1	Serine/threonine protein kinase	[EC:2.7.1.-]	-	-	-
Unigene27220_P1	GACN01043906	-1.82617	Down	5.6e-11	1.08e-09	PREDICTED: uncharacterized protein LOC100796798 [Glycine max]	Populus EST from mild drought-stressed leaves	--	--	--	GO:0009536//plastid	-	-
Unigene836_P1	GACN01017717	-1.82617	Down	8.85e-16	3.67e-14	JHL06B08.4 [Jatropha curcas]	Glycine max clone GmGT2 zeatin O-glucosyltransferase gene, complete cds	Zeatin O-glucosyltransferase OS=Phaseolus lunatus GN=ZOG1 PE=2 SV=1	--	cis-zeatin O-glucosyltransferase [EC:2.4.1.215]	-	-	-
CL1449.Contig2_P1	GACN01004132	-1.82113	Down	1.55e-72	1.13e-70	Os06g0179500 [Oryza sativa Japonica Group] >gi|24413990|dbj|BAC22241.1| pentatricopeptide (PPR) repeat-containing protein-like [Oryza sativa Japonica Group] >gi|113595009|dbj|BAF18883.1| Os06g0179500 [Oryza sativa Japonica Group]	--	UPF0481 protein At3g47200 OS=Arabidopsis thaliana GN=At3g47200 PE=1 SV=1	--	--	-	-	-
Unigene26558_P1	GACN01043248	-1.81738	Down	2.52e-21	1.21e-19	PREDICTED: uncharacterized protein LOC100796798 [Glycine max]	--	--	--	--	GO:0009536//plastid	-	-
Unigene10800_P1	GACN01027613	-1.80742	Down	1.09e-07	1.54e-06	p27KIP1-related-protein 1 [Solanum lycopersicum] >gi|23899378|emb|CAD29648.1| p27KIP1-related-protein 1 [Solanum lycopersicum]	--	Cyclin-dependent kinase inhibitor 3 OS=Arabidopsis thaliana GN=KRP3 PE=1 SV=1	--	--	-	-	-
Unigene767_P1	GACN01017649	-1.79013	Down	1.55e-05	0.000165564	phototropic-responsive NPH3-like protein, partial [Silene latifolia]	Neslia paniculata clone Np3_AT4G37590_569 AT4G37590-like protein gene, partial cds	BTB/POZ domain-containing protein NPY3 OS=Arabidopsis thaliana GN=NPY3 PE=2 SV=1	--	--	-	-	-
CL6254.Contig1_P1	GACN01014235	-1.78203	Down	6.93e-23	3.42e-21	HD-Zip subfamily I trancription factor [Helianthus annuus]	Helianthus annuus homeodomain containing protein (HAHB-1) mRNA, partial cds	Homeobox-leucine zipper protein ATHB-13 OS=Arabidopsis thaliana GN=ATHB-13 PE=2 SV=2	--	homeobox-leucine zipper protein	-	-	-
Unigene188_P1	GACN01017071	-1.78007	Down	3.83e-05	0.000382799	--	Eleutherococcus senticosus clone AS543 microsatellite sequence	--	--	--	-	-	-
Unigene8848_P1	GACN01025678	-1.78007	Down	3.92e-06	4.6e-05	phosphate transporter [Lotus japonicus] >gi|92109224|dbj|BAE93355.1| phosphate transporter [Lotus japonicus]	Arabidopsis thaliana chromosome 3, complete sequence	Probable inorganic phosphate transporter 1-7 OS=Arabidopsis thaliana GN=PHT1-7 PE=2 SV=2	Permeases of the major facilitator superfamily	MFS transporter, PHS family, inorganic phosphate transporter	-	GO:0015291//secondary active transmembrane transporter activity	-
CL5526.Contig1_P1	GACN01012933	-1.77877	Down	2.68e-97	2.09e-95	PREDICTED: cytochrome P450 71A26-like [Glycine max]	Ammi majus psoralen synthase (CYP71AJ1) mRNA, complete cds	Cytochrome P450 71A8 OS=Mentha piperita GN=CYP71A8 PE=3 SV=1	Cytochrome P450	[EC:1.14.-.-]	-	-	-
Unigene19677_P1	GACN01036415	-1.77142	Down	2.22e-25	1.15e-23	PREDICTED: fructose-bisphosphate aldolase, cytoplasmic isozyme 1-like [Glycine max]	Solanum lycopersicum cDNA, clone: LEFL1096CD12, HTC in leaf	Fructose-bisphosphate aldolase, cytoplasmic isozyme 1 OS=Pisum sativum PE=2 SV=1	Fructose-1,6-bisphosphate aldolase	fructose-bisphosphate aldolase, class I [EC:4.1.2.13]	-	-	-
CL5727.Contig1_P1	GACN01013306	-1.7681	Down	8.82e-12	1.91e-10	--	--	--	--	--	-	-	-
Unigene14121_P1	GACN01030918	-1.76121	Down	6.61e-08	9.62e-07	--	--	--	--	--	-	-	-
Unigene10124_P1	GACN01026950	-1.75571	Down	3.85e-13	1.25e-11	--	Malus x domestica MdSFBB9-alpha, S9-RNase, MdSFBB9-beta genes, complete cds, Psi-SFBB9-alpha, Psi-SFBB9-beta pseudogenes	--	--	--	-	-	-
CL4678.Contig1_P1	GACN01011373	-1.74691	Down	1.11e-19	5.12e-18	PREDICTED: uncharacterized GPI-anchored protein At4g28100-like [Glycine max]	Vitis vinifera contig VV78X137322.6, whole genome shotgun sequence	Uncharacterized GPI-anchored protein At4g28100 OS=Arabidopsis thaliana GN=At4g28100 PE=1 SV=1	--	--	-	-	-
Unigene13734_P1	GACN01030531	-1.7421	Down	1.48e-05	0.000159275	PREDICTED: uncharacterized protein LOC100803152 [Glycine max]	Phyllostachys edulis cDNA clone: bphyst031b10, full insert sequence	--	--	--	-	-	GO:0048513//organ development
Unigene16198_P1	GACN01032982	-1.73788	Down	5.15e-26	2.71e-24	Amino acid permease family protein, expressed [Oryza sativa Japonica Group]	Arabidopsis lyrata subsp. lyrata ATCAT6/CAT6, mRNA	--	--	basic amino acid/polyamine antiporter, APA family	-	-	GO:0015837//amine transport
Unigene10867_P1	GACN01027679	-1.73342	Down	2.46e-07	3.38e-06	PREDICTED: nitrate transporter 1.7-like [Glycine max]	--	Nitrate transporter 1.7 OS=Arabidopsis thaliana GN=NRT1.7 PE=1 SV=1	--	solute carrier family 15 (peptide/histidine transporter), member 3/4	-	-	-
Unigene852_P1	GACN01017733	-1.71919	Down	5.67e-97	4.41e-95	PREDICTED: uncharacterized isochorismatase family protein pncA-like [Glycine max]	Solanum lycopersicum cDNA, clone: FC02BA04, HTC in fruit	--	Amidases related to nicotinamidase	--	-	-	-
CL545.Contig1_P1	GACN01001786	-1.71296	Down	2.27e-05	0.000236421	uncharacterized protein [Arabidopsis thaliana] >gi|332196107|gb|AEE34228.1| uncharacterized protein [Arabidopsis thaliana]	--	--	--	--	-	-	-
CL6483.Contig1_P1	GACN01014640	-1.71296	Down	9.06e-05	0.000839337	PREDICTED: probable xyloglucan endotransglucosylase/hydrolase protein 28-like [Glycine max]	Actinidia deliciosa xyloglucan endotransglucosylase/hydrolase 13 mRNA, complete cds	Probable xyloglucan endotransglucosylase/hydrolase protein 28 OS=Arabidopsis thaliana GN=XTH28 PE=2 SV=1	Beta-glucanase/Beta-glucan synthetase	xyloglucan:xyloglucosyl transferase [EC:2.4.1.207]	GO:0005576//extracellular region	-	-
Unigene11400_P1	GACN01028211	-1.71296	Down	2.27e-05	0.000236357	PREDICTED: mitochondrial carnitine/acylcarnitine carrier protein CACL-like [Glycine max]	--	Mitochondrial carnitine/acylcarnitine carrier-like protein OS=Arabidopsis thaliana GN=BOU PE=1 SV=1	--	solute carrier family 25 (mitochondrial carnitine/acylcarnitine transporter), member 20/29	GO:0031224//intrinsic to membrane	-	-
Unigene19245_P1	GACN01035990	-1.71296	Down	2.49e-08	3.8e-07	PREDICTED: UDP-glycosyltransferase 91A1-like [Glycine max]	Populus trichocarpa predicted protein, mRNA	UDP-glycosyltransferase 91A1 OS=Arabidopsis thaliana GN=UGT91A1 PE=2 SV=1	--	hydroquinone glucosyltransferase [EC:2.4.1.218]	-	GO:0016758//transferase activity, transferring hexosyl groups	-
CL1273.Contig1_P1	GACN01003714	-1.7109	Down	1.57e-87	1.19e-85	Lactuca sativa carotenoid cleavage dioxygenase 1	Lactuca sativa LsCCD1 mRNA for Lactuca sativa carotenoid cleavage dioxygenase 1, complete cds	Probable carotenoid cleavage dioxygenase 4, chloroplastic OS=Arabidopsis thaliana GN=CCD4 PE=1 SV=1	Lignostilbene-alpha,beta-dioxygenase and related enzymes	9-cis-epoxycarotenoid dioxygenase [EC:1.13.11.51]	-	-	-
Unigene7417_P1	GACN01024252	-1.70397	Down	6.05e-08	8.86e-07	fructose-bisphosphate aldolase [Glycine max] >gi|40457267|gb|AAR86689.1| fructose-bisphosphate aldolase [Glycine max]	Vitis vinifera contig VV78X170422.3, whole genome shotgun sequence	Fructose-bisphosphate aldolase, cytoplasmic isozyme 1 OS=Pisum sativum PE=2 SV=1	Fructose-1,6-bisphosphate aldolase	fructose-bisphosphate aldolase, class I [EC:4.1.2.13]	-	GO:0005488//binding	-
Unigene10823_P1	GACN01027636	-1.68321	Down	3.46e-05	0.0003484	PREDICTED: pentatricopeptide repeat-containing protein At3g46870-like [Glycine max]	Vitis vinifera, whole genome shotgun sequence, contig VV78X216263.3, clone ENTAV 115	Pentatricopeptide repeat-containing protein At3g46870 OS=Arabidopsis thaliana GN=At3g46870 PE=2 SV=1	--	--	-	-	-
Unigene13922_P1	GACN01030719	-1.68004	Down	1.39e-06	1.73e-05	nitrate transporter [Citrus trifoliata]	Arabidopsis thaliana chromosome 3, complete sequence	Probable peptide/nitrate transporter At1g18880 OS=Arabidopsis thaliana GN=At1g18880 PE=2 SV=1	Dipeptide/tripeptide permease	solute carrier family 15 (peptide/histidine transporter), member 3/4	-	-	GO:0015833//peptide transport
Unigene29599_P1	GACN01046274	-1.67872	Down	8.1e-20	3.76e-18	alpha/beta-hydrolase domain-containing protein [Arabidopsis thaliana] >gi|75265946|sp|Q9SJI7.1|PLA20_ARATH RecName: Full=Phospholipase A1-IIdelta >gi|330255062|gb|AEC10156.1| alpha/beta-hydrolase domain-containing protein [Arabidopsis thaliana]	--	Phospholipase A1-IIdelta OS=Arabidopsis thaliana GN=At2g42690 PE=1 SV=1	Predicted lipase	phospholipase A1 [EC:3.1.1.32]	-	GO:0016787//hydrolase activity	-
Unigene12437_P1	GACN01029243	-1.67501	Down	0	0	PREDICTED: arabinogalactan peptide 12-like [Glycine max]	--	--	--	--	-	-	-
Unigene26676_P1	GACN01043366	-1.66049	Down	5.94e-10	1.06e-08	PREDICTED: uncharacterized protein LOC100814311 [Glycine max]	--	--	--	--	-	-	-
CL3625.Contig1_P1	GACN01009180	-1.65284	Down	5.26e-05	0.000510598	SBP transcription factor [Gossypium hirsutum]	Gossypium hirsutum SBP transcription factor mRNA, complete cds	Squamosa promoter-binding-like protein 13 OS=Oryza sativa subsp. japonica GN=SPL13 PE=2 SV=1	--	--	-	-	-
Unigene28961_P1	GACN01045640	-1.64454	Down	4.1e-58	2.82e-56	cysteine protease-3 [Helianthus annuus]	Helianthus annuus scp3 mRNA for cysteine protease-3, complete cds	Vignain OS=Vigna mungo PE=1 SV=1	Cysteine protease	cathepsin L [EC:3.4.22.15]	-	-	-
CL2556.Contig2_P1	GACN01006812	-1.64257	Down	8.11e-07	1.04e-05	CRS2-associated factor 2 [Arabidopsis thaliana] >gi|75170294|sp|Q9FFU1.1|CAF2M_ARATH RecName: Full=CRS2-associated factor 2, mitochondrial; Flags: Precursor >gi|332009170|gb|AED96553.1| CRS2-associated factor 2 [Arabidopsis thaliana]	Solanum lycopersicum cDNA, clone: LEFL3142K13, HTC in root	CRS2-associated factor 2, mitochondrial OS=Arabidopsis thaliana GN=At5g54890 PE=2 SV=1	--	--	-	-	-
Unigene25449_P1	GACN01042140	-1.63983	Down	1.18e-55	8e-54	uncharacterized protein LOC100306552 [Glycine max]	Picea glauca clone GQ0082_L22 mRNA sequence	--	--	--	-	-	-
Unigene21570_P1	GACN01038295	-1.63791	Down	2.3e-25	1.19e-23	PREDICTED: uncharacterized protein LOC100305821 [Glycine max] >gi|356560379|ref|XP_003548470.1| PREDICTED: uncharacterized protein LOC100781253 [Glycine max]	Populus trichocarpa clone POP079-C10, complete sequence	--	--	--	GO:0031410//cytoplasmic vesicle	-	-
CL391.Contig1_P1	GACN01001350	-1.62383	Down	1.33e-32	7.7e-31	PREDICTED: uncharacterized protein LOC100818800 [Glycine max]	--	E3 ubiquitin-protein ligase CIP8 OS=Arabidopsis thaliana GN=CIP8 PE=1 SV=1	RING-finger-containing ubiquitin ligase	E3 ubiquitin-protein ligase RNF115/126 [EC:6.3.2.19]	-	GO:0046914//transition metal ion binding	-
CL5754.Contig2_P1	GACN01013354	-1.62181	Down	7.95e-05	0.000746391	--	--	--	--	--	-	-	-
Unigene13472_P1	GACN01030269	-1.62181	Down	1.22e-06	1.53e-05	PREDICTED: uncharacterized protein LOC100787176 [Glycine max]	Glycine max nitrate and chloride transporter mRNA, complete cds	--	--	--	-	-	-
Unigene8184_P1	GACN01025018	-1.62181	Down	7.95e-05	0.00074621	uncharacterized protein [Arabidopsis thaliana] >gi|332009332|gb|AED96715.1| uncharacterized protein [Arabidopsis thaliana]	--	--	--	--	-	-	-
Unigene28134_P1	GACN01044814	-1.61542	Down	4.12e-16	1.73e-14	--	--	--	--	--	-	-	-
Unigene9437_P1	GACN01026267	-1.61086	Down	4.71e-07	6.24e-06	PREDICTED: hyoscyamine 6-dioxygenase-like [Glycine max]	--	Hyoscyamine 6-dioxygenase OS=Hyoscyamus niger GN=H6H PE=1 SV=1	Isopenicillin N synthase and related dioxygenases		-	GO:0016491//oxidoreductase activity	-
CL2707.Contig1_P1	GACN01007168	-1.60001	Down	1.21e-63	8.47e-62	PREDICTED: uncharacterized protein LOC100791850 [Glycine max]	Oryza sativa Japonica Group Os01g0652700 (Os01g0652700) mRNA, complete cds	Uncharacterized protein At5g01610 OS=Arabidopsis thaliana GN=At5g01610 PE=1 SV=1	--	--	-	-	-
Unigene25060_P1	GACN01041751	-1.59863	Down	5.73e-16	2.4e-14	dehydrin [Helianthus annuus]	Aster tripolium mRNA for dehydrin, complete cds	Dehydrin DHN1 OS=Zea mays GN=DHN1 PE=1 SV=2	--	phospholipase D [EC:3.1.4.4]	-	-	-
CL3165.Contig1_P1	GACN01008199	-1.58256	Down	1.52e-20	7.19e-19	beta-glucosidase [Olea europaea subsp. europaea]	--	Beta-glucosidase 24 OS=Oryza sativa subsp. japonica GN=BGLU24 PE=2 SV=1	Beta-glucosidase/6-phospho-beta-glucosidase/beta-galactosidase	beta-glucosidase [EC:3.2.1.21]	-	GO:0008422//beta-glucosidase activity	-
Unigene13204_P1	GACN01030009	-1.57986	Down	1.63e-166	1.42e-164	PREDICTED: uncharacterized protein LOC100797035 [Glycine max]	Populus EST from leave	--	--	--	GO:0044464//cell part	-	-
Unigene26211_P1	GACN01042902	-1.57803	Down	4.53e-05	0.000445541	--	--	--	--	--	-	-	-
Unigene21088_P1	GACN01037813	-1.56886	Down	5.58e-119	4.53e-117	Cytochrome P450 [Medicago truncatula] >gi|355499870|gb|AES81073.1| Cytochrome P450 [Medicago truncatula]	Lotus japonicus genomic DNA, chromosome 1, clone: LjT01M20, TM1911, complete sequence	Cytochrome P450 94A1 OS=Vicia sativa GN=CYP94A1 PE=2 SV=2	Cytochrome P450	[EC:1.14.-.-]	-	-	-
CL4523.Contig1_P1	GACN01011082	-1.5648	Down	1.42e-24	7.25e-23	cytochrome P450 [Verbena x hybrida]	Tussilago farfara isolate cy450P3A6 cytochrome P450 gene, partial cds	Cytochrome P450 76C1 OS=Arabidopsis thaliana GN=CYP76C1 PE=2 SV=1	Cytochrome P450	[EC:1.14.-.-]	-	-	-
Unigene5961_P1	GACN01022800	-1.56309	Down	2.99e-149	2.54e-147	cytochrome P450 [Populus trichocarpa] >gi|222849313|gb|EEE86860.1| cytochrome P450 [Populus trichocarpa]	Panax notoginseng clone 00449n cytochrome P450 mRNA, complete cds	Cytochrome P450 94A1 OS=Vicia sativa GN=CYP94A1 PE=2 SV=2	Cytochrome P450	[EC:1.14.-.-]	-	GO:0016712//oxidoreductase activity, acting on paired donors, with incorporation or reduction of molecular oxygen, reduced flavin or flavoprotein as one donor, and incorporation of one atom of oxygen	-
Unigene11662_P1	GACN01028473	-1.55768	Down	4.07e-06	4.76e-05	transcription factor TGA4 [Arabidopsis thaliana] >gi|334187567|ref|NP_001190270.1| transcription factor TGA4 [Arabidopsis thaliana] >gi|44888356|sp|Q39162.2|TGA4_ARATH RecName: Full=Transcription factor TGA4; AltName: Full=Ocs element-binding factor 4; Short=OBF4; AltName: Full=bZIP transcription factor 57; Short=AtbZIP57 >gi|7960722|emb|CAB92044.1| transcription factor OBF4 [Arabidopsis thaliana…	Lycopersicon esculentum clone 133394F, mRNA sequence	Transcription factor TGA4 OS=Arabidopsis thaliana GN=TGA4 PE=1 SV=2	--	transcription factor TGA	GO:0043231//intracellular membrane-bounded organelle	-	-
Unigene13176_P1	GACN01029981	-1.55681	Down	1.53e-52	1.01e-50	PREDICTED: GDSL esterase/lipase 5-like [Glycine max]	PREDICTED: Vitis vinifera hypothetical protein LOC100254856 (LOC100254856), mRNA	GDSL esterase/lipase 1 OS=Arabidopsis thaliana GN=GLIP1 PE=1 SV=1	Phospholipase/lecithinase/hemolysin	zeta-carotene desaturase [EC:1.14.99.30]	-	GO:0016788//hydrolase activity, acting on ester bonds	-
CL2286.Contig2_P1	GACN01006193	-1.55637	Down	9.53e-13	2.71e-11	Avr9/Cf-9 rapidly elicited protein 146 [Nicotiana tabacum]	--	--	--	--	-	-	-
CL1759.Contig1_P1	GACN01004893	-1.54946	Down	2.5e-19	1.14e-17	PREDICTED: uncharacterized protein LOC100796164 [Glycine max]	--	--	--	--	-	-	-
Unigene9946_P1	GACN01026773	-1.54606	Down	4.16e-05	0.000412532	Annotation was added to scaffolds in November 2011~Long-chain-alcohol O-fatty-acyltransferase [Medicago truncatula] >gi|355489244|gb|AES70447.1| Annotation was added to scaffolds in November 2011~Long-chain-alcohol O-fatty-acyltransferase [Medicago truncatula]	Lotus japonicus cDNA, clone: LjFL1-049-CE03, HTC	Long-chain-alcohol O-fatty-acyltransferase OS=Simmondsia chinensis PE=1 SV=1	Predicted membrane protein involved in D-alanine export	phospholipase D [EC:3.1.4.4]	-	-	-
Unigene28363_P1	GACN01045043	-1.53565	Down	6.04e-06	6.92e-05	Rhodanese-like family protein-like protein [Medicago truncatula]	Theobroma cacao clone TCC_BC090G10, complete sequence	--	--	--	GO:0009536//plastid	-	-
Unigene24024_P1	GACN01040729	-1.52709	Down	1.86e-15	7.6e-14	uncharacterized protein [Arabidopsis thaliana] >gi|332004352|gb|AED91735.1| uncharacterized protein [Arabidopsis thaliana]	--	Proline-rich receptor-like protein kinase PERK2 OS=Arabidopsis thaliana GN=PERK2 PE=2 SV=3	Diadenosine tetraphosphatase and related serine/threonine protein phosphatases	solute carrier family 39 (zinc transporter), member 1/2/3	GO:0016020//membrane	-	-
Unigene24593_P1	GACN01041284	-1.52533	Down	3.08e-10	5.61e-09	uncharacterized protein [Arabidopsis thaliana] >gi|3608141|gb|AAC36174.1| expressed protein [Arabidopsis thaliana] >gi|107738167|gb|ABF83654.1| At2g35470 [Arabidopsis thaliana] >gi|330254017|gb|AEC09111.1| uncharacterized protein [Arabidopsis thaliana]	--	--	--	--	-	-	-
Unigene32_P1	GACN01016916	-1.51047	Down	2.12e-06	2.58e-05	PREDICTED: similar to N-acetylglucosaminyl-phosphatidylinositol de-N-acetylase-related [Vitis vinifera]	PREDICTED: Vitis vinifera similar to N-acetylglucosaminyl-phosphatidylinositol de-N-acetylase-related (LOC100249862), mRNA	--	Uncharacterized proteins, LmbE homologs	N-acetylglucosaminylphosphatidylinositol deacetylase [EC:3.5.1.89]	-	-	-
Unigene24016_P1	GACN01040721	-1.50877	Down	2.23e-23	1.11e-21	UNC93-like protein C922.05c [Medicago truncatula] >gi|355491478|gb|AES72681.1| UNC93-like protein C922.05c [Medicago truncatula]	Vitis vinifera, whole genome shotgun sequence, contig VV78X254193.18, clone ENTAV 115	Vegetative cell wall protein gp1 OS=Chlamydomonas reinhardtii GN=GP1 PE=2 SV=1	--	--	-	-	GO:0006810//transport
CL2363.Contig3_P1	GACN01006367	-1.50812	Down	2.44e-52	1.61e-50	PREDICTED: protein NSP-INTERACTING KINASE 1-like isoform 1 [Glycine max]	Glycine max clone cw36 NSP-interacting kinase mRNA, complete cds	Protein NSP-INTERACTING KINASE 1 OS=Arabidopsis thaliana GN=NIK1 PE=1 SV=1	Serine/threonine protein kinase	somatic embryogenesis receptor kinase 1 [EC:2.7.10.1 2.7.11.1]	-	-	-
Unigene1623_P1	GACN01018490	-1.50567	Down	3.4e-21	1.62e-19	cationic amino acid transporter [Populus trichocarpa] >gi|222865531|gb|EEF02662.1| cationic amino acid transporter [Populus trichocarpa]	Oryza sativa Japonica Group Os11g0155500 (Os11g0155500) mRNA, complete cds	Proline-rich receptor-like protein kinase PERK2 OS=Arabidopsis thaliana GN=PERK2 PE=2 SV=3	Amino acid transporters	basic amino acid/polyamine antiporter, APA family	-	-	GO:0015837//amine transport
CL1934.Contig1_P1	GACN01005343	-1.50145	Down	1.29e-19	5.95e-18	CXE carboxylesterase [Actinidia deliciosa]	Actinidia deliciosa CXE carboxylesterase (CXE9) mRNA, complete cds	Gibberellin receptor GID1B OS=Arabidopsis thaliana GN=GID1B PE=1 SV=1	--	gibberellin receptor GID1 [EC:3.-.-.-]	-	-	-
CL5939.Contig1_P1	GACN01013679	-1.4989	Down	4.57e-25	2.36e-23	PREDICTED: F-box/kelch-repeat protein At1g55270-like [Glycine max]	Vitis vinifera contig VV78X120395.27, whole genome shotgun sequence	F-box/kelch-repeat protein At1g55270 OS=Arabidopsis thaliana GN=At1g55270 PE=2 SV=1	--	--	-	-	-
Unigene26236_P1	GACN01042927	-1.49773	Down	3.36e-15	1.36e-13	PREDICTED: similar to CLE27 (CLAVATA3/ESR-RELATED 27); receptor binding [Vitis vinifera]	--	--	--	--	-	-	-
CL4725.Contig1_P1	GACN01011470	-1.49057	Down	2.25e-11	4.57e-10	amino acid transporter [Populus trichocarpa] >gi|222866864|gb|EEF03995.1| amino acid transporter [Populus trichocarpa]	--	--	--	solute carrier family 32 (vesicular inhibitory amino acid transporter)	GO:0016020//membrane	-	-
Unigene2520_P1	GACN01019385	-1.49057	Down	5.62e-05	0.000542811	F10A5.16 [Arabidopsis thaliana]	Vitis vinifera, whole genome shotgun sequence, contig VV78X249052.7, clone ENTAV 115	Probable LRR receptor-like serine/threonine-protein kinase At4g36180 OS=Arabidopsis thaliana GN=At4g36180 PE=1 SV=1	Leucine-rich repeat (LRR) protein	LRR receptor-like serine/threonine-protein kinase FLS2 [EC:2.7.11.1]	-	-	-
Unigene8962_P1	GACN01025792	-1.49057	Down	9.14e-05	0.000845812	PREDICTED: pentatricopeptide repeat-containing protein At5g66520-like [Glycine max]	Vitis vinifera, whole genome shotgun sequence, contig VV78X161195.8, clone ENTAV 115	Pentatricopeptide repeat-containing protein At5g66520 OS=Arabidopsis thaliana GN=PCMP-H61 PE=2 SV=1	--	structure-specific endonuclease subunit SLX1 [EC:3.6.1.-]	-	-	-
Unigene12850_P1	GACN01029655	-1.47397	Down	2.83e-81	2.1e-79	--	--	--	--	--	-	-	-
Unigene24813_P1	GACN01041504	-1.47176	Down	1.17e-116	9.45e-115	pectinesterase inhibitor [Populus tremula]	--	Proline-rich receptor-like protein kinase PERK8 OS=Arabidopsis thaliana GN=PERK8 PE=1 SV=1	--	elongation factor G	-	-	-
Unigene25537_P1	GACN01042228	-1.47158	Down	1.87e-11	3.86e-10	PREDICTED: similar to leucine-rich repeat family protein [Vitis vinifera]	--	Leucine-rich repeat receptor-like serine/threonine-protein kinase BAM2 OS=Arabidopsis thaliana GN=BAM2 PE=1 SV=1	--	[EC:2.7.1.-]	GO:0031410//cytoplasmic vesicle	-	-
Unigene25316_P1	GACN01042007	-1.46748	Down	1.94e-05	0.00020442	OSIGBa0132E09-OSIGBa0108L24.1 [Oryza sativa Indica Group]	--	Putative glucose-6-phosphate 1-epimerase OS=Cenchrus ciliaris PE=2 SV=1	--	glucose-6-phosphate 1-epimerase [EC:5.1.3.15]	-	-	-
Unigene22955_P1	GACN01039660	-1.46409	Down	4.17e-12	9.91e-11	PREDICTED: interferon-induced GTP-binding protein Mx1-like [Glycine max]	Arabidopsis lyrata subsp. lyrata GTP-binding protein, mRNA	Dynamin-related protein 3A OS=Arabidopsis thaliana GN=DRP3A PE=1 SV=2	Predicted GTPases (dynamin-related)	dynamin GTPase [EC:3.6.5.5]	-	-	-
Unigene14260_P1	GACN01031057	-1.4636	Down	2.2e-08	3.37e-07	BTB/POZ domain-containing protein [Medicago truncatula] >gi|355506022|gb|AES87164.1| BTB/POZ domain-containing protein [Medicago truncatula]	Vitis vinifera contig VV78X063411.9, whole genome shotgun sequence	BTB/POZ domain-containing protein At5g48800 OS=Arabidopsis thaliana GN=At5g48800 PE=1 SV=1	--	--	-	GO:0060089	-
Unigene17203_P1	GACN01033981	-1.4636	Down	8.27e-05	0.000772213	PREDICTED: uncharacterized protein LOC100805554 [Glycine max]	--	--	--	--	-	-	-
Unigene5928_P1	GACN01022767	-1.45358	Down	0	0	At1g47960/T2J15_13 [Arabidopsis thaliana] >gi|15810209|gb|AAL07005.1| At1g47960/T2J15_13 [Arabidopsis thaliana] >gi|19699120|gb|AAL90926.1| At1g47960/T2J15_13 [Arabidopsis thaliana]	--	Pectinesterase inhibitor 2 OS=Arabidopsis thaliana GN=PMEI2 PE=1 SV=1	--	--	-	-	-
CL2611.Contig2_P1	GACN01006941	-1.45263	Down	8.9e-125	7.27e-123	leucine-rich repeat family protein [Arabidopsis lyrata subsp. lyrata] >gi|297335301|gb|EFH65718.1| leucine-rich repeat family protein [Arabidopsis lyrata subsp. lyrata]	Medicago truncatula strain A17 clone mte1-33a22, complete sequence	LRR receptor-like serine/threonine-protein kinase GSO2 OS=Arabidopsis thaliana GN=GSO2 PE=2 SV=2	Leucine-rich repeat (LRR) protein	LRR receptor-like serine/threonine-protein kinase FLS2 [EC:2.7.11.1]	GO:0031410//cytoplasmic vesicle	-	-
Unigene28849_P1	GACN01045528	-1.44558	Down	1e-15	4.14e-14	receptor like protein 2 [Arabidopsis thaliana] >gi|75337232|sp|Q9SHI3.1|RLP2_ARATH RecName: Full=Receptor-like protein 2; Short=AtRLP2; Flags: Precursor >gi|5734761|gb|AAD50026.1|AC007651_21 Similar to disease resistance proteins [Arabidopsis thaliana] >gi|332191442|gb|AEE29563.1| receptor like protein 2 [Arabidopsis thaliana]	--	Receptor-like protein 2 OS=Arabidopsis thaliana GN=RLP2 PE=2 SV=1	--	protein brassinosteroid insensitive 1 [EC:2.7.10.1 2.7.11.1]	-	GO:0004872//receptor activity	-
CL7833.Contig1_P1	GACN01016864	-1.44166	Down	5.53e-07	7.26e-06	PREDICTED: uncharacterized protein LOC100809375 isoform 1 [Glycine max] >gi|356553313|ref|XP_003545001.1| PREDICTED: uncharacterized protein LOC100809375 isoform 2 [Glycine max]	Ricinus communis hypothetical protein, mRNA	--	--	--	-	-	-
Unigene21456_P1	GACN01038181	-1.43994	Down	1.25e-17	5.45e-16	uncharacterized protein LOC100306451 precursor [Glycine max]	Solanum lycopersicum cDNA, clone: LEFL1015DE02, HTC in leaf	14 kDa proline-rich protein DC2.15 OS=Daucus carota PE=2 SV=1	--	--	-	-	GO:0006810//transport
Unigene6771_P1	GACN01023610	-1.43904	Down	1.81e-08	2.79e-07	PREDICTED: nitrate transporter 1.7-like [Glycine max]	Solanum lycopersicum chromosome 05 clone C05SLe0011J24, complete sequence	Nitrate transporter 1.7 OS=Arabidopsis thaliana GN=NRT1.7 PE=1 SV=1	Dipeptide/tripeptide permease	solute carrier family 15 (peptide/histidine transporter), member 3/4	-	-	-
Unigene12222_P1	GACN01029028	-1.43105	Down	7.38e-236	6.71e-234	aquaporin [Helianthus annuus]	H.annuus mRNA for aquaporin, clone SunTIP18	Aquaporin TIP2-1 OS=Arabidopsis thaliana GN=TIP2-1 PE=1 SV=2	Glycerol uptake facilitator and related permeases (Major Intrinsic Protein Family)	aquaporin TIP	GO:0009526//plastid envelope	-	-
CL7713.Contig1_P1	GACN01016670	-1.42185	Down	5.97e-17	2.57e-15	beta-D-galactosidase [Pyrus pyrifolia]	Lotus japonicus cDNA, clone: LjFL3-071-CD10, HTC	Beta-galactosidase 3 OS=Arabidopsis thaliana GN=BGAL3 PE=1 SV=1	Beta-galactosidase	beta-galactosidase [EC:3.2.1.23]	-	-	-
CL558.Contig8_P1	GACN01001845	-1.42018	Down	2.09e-06	2.54e-05	RecName: Full=Histone H3.2 >gi|40217937|gb|AAR82893.1| histone H3 protein [Cichorium intybus]	Glycine max cDNA, clone: GMFL01-25-K12	Histone H3.2 OS=Cichorium intybus PE=2 SV=3	Histones H3 and H4	histone H3	GO:0000785//chromatin	-	-
Unigene13136_P1	GACN01029941	-1.40973	Down	2.01e-92	1.55e-90	cytochrome P450 [Ipomoea nil]	Helianthus annuus clone C7 cytochrome P450 mRNA, complete cds	Cytochrome P450 86B1 OS=Arabidopsis thaliana GN=CYP86B1 PE=2 SV=1	Cytochrome P450	[EC:1.14.-.-]	-	-	-
Unigene12160_P1	GACN01028966	-1.4081	Down	6.12e-11	1.18e-09	anthocyanidin synthase [Gerbera hybrid cultivar]	Gerbera hybrid cultivar Tacora anthocyanidin synthase (ans) mRNA, complete cds	Leucoanthocyanidin dioxygenase OS=Petunia hybrida GN=ANT17 PE=2 SV=1	Isopenicillin N synthase and related dioxygenases	leucoanthocyanidin dioxygenase [EC:1.14.11.19]	-	GO:0003824//catalytic activity	-
Unigene25392_P1	GACN01042083	-1.40484	Down	1.56e-10	2.92e-09	Ca2+ antiporter/cation exchanger [Populus trichocarpa] >gi|222862314|gb|EEE99820.1| Ca2+ antiporter/cation exchanger [Populus trichocarpa]	--	Cation/calcium exchanger 4 OS=Arabidopsis thaliana GN=CCX4 PE=2 SV=1	Ca2+/Na+ antiporter	solute carrier family 24 (sodium/potassium/calcium exchanger), member 6	-	-	-
Unigene2769_P1	GACN01019634	-1.39746	Down	1.02e-09	1.79e-08	uncharacterized protein [Arabidopsis thaliana] >gi|17979549|gb|AAL50109.1| At1g33800/F14M2_23 [Arabidopsis thaliana] >gi|20453345|gb|AAM19911.1| At1g33800/F14M2_23 [Arabidopsis thaliana] >gi|332193505|gb|AEE31626.1| uncharacterized protein [Arabidopsis thaliana]	Vitis vinifera contig VV78X136395.4, whole genome shotgun sequence	Leucine-rich repeat extensin-like protein 5 OS=Arabidopsis thaliana GN=LRX5 PE=2 SV=2	--	phospholipase D [EC:3.1.4.4]	-	-	-
Unigene25008_P1	GACN01041699	-1.39593	Down	6e-05	0.000577235	esterase/lipase/thioesterase family protein [Arabidopsis thaliana] >gi|332646882|gb|AEE80403.1| esterase/lipase/thioesterase family protein [Arabidopsis thaliana]	Arabidopsis thaliana esterase/lipase/thioesterase family protein (AT3G62860) mRNA, complete cds	--	Lysophospholipase	--	-	-	-
Unigene18658_P1	GACN01035411	-1.39103	Down	9.74e-05	0.000895387	--	--	--	--	--	-	-	-
Unigene2895_P1	GACN01019760	-1.37509	Down	1.13e-05	0.000124085	Receptor-like protein kinase [Medicago truncatula] >gi|355490525|gb|AES71728.1| Receptor-like protein kinase [Medicago truncatula]	PREDICTED: Vitis vinifera similar to leucine-rich repeat family protein (LOC100262125), mRNA	Serine/threonine-protein kinase BRI1-like 2 OS=Arabidopsis thaliana GN=BRL1 PE=1 SV=1	--	protein brassinosteroid insensitive 1 [EC:2.7.10.1 2.7.11.1]	-	-	-
Unigene12561_P1	GACN01029367	-1.37487	Down	3.29e-32	1.89e-30	globulin [Vitis cinerea var. helleri x Vitis riparia]	--	13S globulin seed storage protein 2 OS=Fagopyrum esculentum GN=FA18 PE=2 SV=1	--	--	-	-	-
Unigene14599_P1	GACN01031396	-1.37304	Down	1.19e-17	5.23e-16	PREDICTED: LRR receptor-like serine/threonine-protein kinase ERECTA-like [Glycine max]	--	--	--	--	-	-	-
Unigene22309_P1	GACN01039025	-1.37027	Down	1.83e-05	0.000193946	PREDICTED: uncharacterized protein LOC100789645 [Glycine max]	--	--	--	--	-	-	-
Unigene22812_P1	GACN01039517	-1.36988	Down	2.6e-10	4.76e-09	PREDICTED: cellulose synthase A catalytic subunit 4 [UDP-forming]-like [Glycine max]	Betula luminifera cellulose synthase (CesA4) mRNA, complete cds	Cellulose synthase A catalytic subunit 4 [UDP-forming] OS=Arabidopsis thaliana GN=CESA4 PE=1 SV=1	Glycosyltransferases, probably involved in cell wall biogenesis	cellulose synthase A [EC:2.4.1.12]	-	-	GO:0045229//external encapsulating structure organization
Unigene12946_P1	GACN01029751	-1.36939	Down	2.56e-143	2.15e-141	PREDICTED: uncharacterized protein LOC100797178 [Glycine max]	Arabidopsis thaliana uncharacterized protein (AT4G17670) mRNA, complete cds	--	--	--	-	-	-
Unigene12423_P1	GACN01029229	-1.35977	Down	0	0	asparagine synthetase [Helianthus annuus]	Helianthus annuus asparagine synthetase (HAS1) mRNA, complete cds	Asparagine synthetase [glutamine-hydrolyzing] OS=Asparagus officinalis PE=2 SV=2	Asparagine synthase (glutamine-hydrolyzing)	asparagine synthase (glutamine-hydrolysing) [EC:6.3.5.4]	-	-	GO:0009064//glutamine family amino acid metabolic process
Unigene13101_P1	GACN01029906	-1.35786	Down	3.89e-19	1.76e-17	PREDICTED: 3-ketoacyl-CoA synthase 6-like [Glycine max]	Gossypium hirsutum 3-ketoacyl-CoA synthase mRNA, complete cds	3-ketoacyl-CoA synthase 5 OS=Arabidopsis thaliana GN=KCS5 PE=1 SV=1	3-oxoacyl-[acyl-carrier-protein] synthase III	chalcone synthase [EC:2.3.1.74]	-	-	GO:0009314//response to radiation
Unigene694_P1	GACN01017576	-1.35491	Down	1.63e-05	0.0001741	ATFP4 [Zea mays] >gi|195656017|gb|ACG47476.1| ATFP4 [Zea mays]	--	--	--	--	-	-	-
Unigene8283_P1	GACN01025117	-1.34921	Down	2.63e-05	0.000271281	pyruvate,orthophosphate dikinase [Flaveria brownii]	Flaveria brownii cold stable pyruvate, orthophosphate dikinase mRNA, complete cds	Pyruvate, phosphate dikinase, chloroplastic OS=Flaveria pringlei GN=PPDK PE=1 SV=1	Phosphoenolpyruvate synthase/pyruvate phosphate dikinase	pyruvate,orthophosphate dikinase [EC:2.7.9.1]	-	-	-
Unigene20817_P1	GACN01037543	-1.34128	Down	9.94e-129	8.13e-127	PREDICTED: uncharacterized protein LOC100798647 [Glycine max]	Vitis vinifera contig VV78X122627.13, whole genome shotgun sequence	--	--	--	-	-	-
Unigene19153_P1	GACN01035898	-1.33624	Down	6.87e-05	0.000653186	F9C16.1 [Arabidopsis thaliana]	--	--	--	--	-	-	GO:0006259//DNA metabolic process
CL6311.Contig2_P1	GACN01014337	-1.32645	Down	7.42e-11	1.42e-09	22 kDa polypeptide [Nicotiana tabacum] >gi|7801133|emb|CAB91553.1| DREPP4 protein [Nicotiana tabacum]	--	Salt stress root protein RS1 OS=Oryza sativa subsp. japonica GN=Os01g0233000 PE=2 SV=1	--	--	-	-	-
Unigene9211_P1	GACN01026041	-1.31562	Down	1.71e-33	1.01e-31	PREDICTED: BRI1 kinase inhibitor 1-like [Glycine max]	Arabidopsis thaliana chromosome 5, complete sequence	BRI1 kinase inhibitor 1 OS=Arabidopsis thaliana GN=BKI1 PE=1 SV=1	--	BRI1 kinase inhibitor 1	-	-	-
Unigene12273_P1	GACN01029079	-1.31286	Down	1.25e-181	1.1e-179	fasciclin-like AGP 12 [Populus tremula x Populus alba]	Oryza sativa Japonica Group Os09g0482780 (Os09g0482780) mRNA, complete cds	Fasciclin-like arabinogalactan protein 7 OS=Arabidopsis thaliana GN=FLA7 PE=1 SV=1	Secreted and surface protein containing fasciclin-like repeats	--	GO:0031225//anchored to membrane	-	-
CL2411.Contig2_P1	GACN01006472	-1.3116	Down	2.61e-07	3.57e-06	Dof zinc finger protein [Ipomoea batatas]	Medicago truncatula chromosome 6 clone mth2-69h7, complete sequence	Dof zinc finger protein DOF5.2 OS=Arabidopsis thaliana GN=DOF5.2 PE=1 SV=2	--	--	-	-	-
Unigene6232_P1	GACN01023071	-1.30203	Down	1.27e-92	9.85e-91	CND41, chloroplast nucleoid DNA binding protein [Nicotiana tabacum]	Carthamus tinctorius clone CT-wpr mRNA sequence	Aspartic proteinase nepenthesin-2 OS=Nepenthes gracilis GN=nep2 PE=1 SV=1	--	[EC:2.7.1.-]	-	-	-
Unigene19356_P1	GACN01036100	-1.30153	Down	1.07e-09	1.87e-08	Major Facilitator Superfamily protein [Solanum demissum]	Vitis vinifera, whole genome shotgun sequence, contig VV78X256675.17, clone ENTAV 115	Nitrate excretion transporter 1 OS=Arabidopsis thaliana GN=NAXT1 PE=1 SV=1	Dipeptide/tripeptide permease	solute carrier family 15 (peptide/histidine transporter), member 3/4	-	-	GO:0015833//peptide transport
Unigene22795_P1	GACN01039500	-1.29875	Down	2.02e-13	7.11e-12	PREDICTED: patatin group A-3-like [Glycine max]	Hevea brasiliensis mRNA for latex allergen (1438 bp)	Patatin-2-Kuras 2 OS=Solanum tuberosum GN=pat2-k2 PE=2 SV=1	Patatin	--	-	-	-
Unigene13549_P1	GACN01030346	-1.29792	Down	1.71e-09	2.92e-08	strictosidine synthase [Arabidopsis thaliana] >gi|332645271|gb|AEE78792.1| strictosidine synthase [Arabidopsis thaliana]	--	--	--	--	-	-	-
Unigene17610_P1	GACN01034386	-1.29792	Down	5.71e-13	1.77e-11	PREDICTED: RING-H2 finger protein ATL72-like [Glycine max]	Solanum lycopersicum cDNA, clone: LEFL1005CH10, HTC in leaf	RING-H2 finger protein ATL73 OS=Arabidopsis thaliana GN=ATL73 PE=2 SV=1	RING-finger-containing ubiquitin ligase	E3 ubiquitin-protein ligase RNF115/126 [EC:6.3.2.19]	-	GO:0046914//transition metal ion binding	-
Unigene28934_P1	GACN01045613	-1.29759	Down	7.26e-31	4.12e-29	unnamed protein product [Vitis vinifera]	Vitis vinifera contig VV78X273533.10, whole genome shotgun sequence	--	Choline dehydrogenase and related flavoproteins	--	-	-	-
Unigene12548_P1	GACN01029354	-1.29163	Down	8.74e-62	6.09e-60	transcription factor style2.1 [Solanum lycopersicum] >gi|162280539|gb|ABX82930.1| transcription factor style2.1 [Solanum lycopersicum] >gi|162280541|gb|ABX82931.1| transcription factor style2.1 [Solanum pennellii] >gi|162280543|gb|ABX82932.1| transcription factor style2.1 [Solanum lycopersicum] >gi|162280545|gb|ABX82933.1| transcription factor style2.1 [Solanum pennellii]	Solanum pennellii transcription factor style2.1 mRNA, complete cds	Transcription factor bHLH135 OS=Arabidopsis thaliana GN=BHLH135 PE=1 SV=1	--	--	-	-	GO:0010468//regulation of gene expression
CL3016.Contig1_P1	GACN01007862	-1.29141	Down	1.08e-65	7.65e-64	cationic amino acid transporter [Populus trichocarpa] >gi|222865531|gb|EEF02662.1| cationic amino acid transporter [Populus trichocarpa]	Arabidopsis thaliana cationic amino acid transporter 6 (CAT6) mRNA, complete cds	--	Amino acid transporters	basic amino acid/polyamine antiporter, APA family	-	-	GO:0015837//amine transport
CL6797.Contig2_P1	GACN01015171	-1.29126	Down	8.97e-06	9.98e-05	PREDICTED: uncharacterized protein LOC100816012 [Glycine max]	--	--	--	--	-	-	-
CL6995.Contig2_P1	GACN01015508	-1.29081	Down	3.87e-113	3.11e-111	PREDICTED: uncharacterized protein LOC100776506 [Glycine max]	--	Auxin-induced in root cultures protein 12 OS=Arabidopsis thaliana GN=AIR12 PE=1 SV=3	--	--	-	-	-
Unigene28523_P1	GACN01045203	-1.28411	Down	7.67e-05	0.000722648	PREDICTED: nephrocystin-3-like [Glycine max]	Vitis vinifera, whole genome shotgun sequence, contig VV78X238431.18, clone ENTAV 115	--	FOG: TPR repeat	--	-	-	-
Unigene12537_P1	GACN01029343	-1.28064	Down	7.93e-06	8.9e-05	UDP-glucosyltransferase family 1 protein [Citrus sinensis]	Vigna angularis AdGt-12 mRNA for glucosyltransferase-12, complete cds	UDP-glycosyltransferase 85A2 OS=Arabidopsis thaliana GN=UGT85A2 PE=2 SV=1	Glycosyl transferases, related to UDP-glucuronosyltransferase	cyanohydrin beta-glucosyltransferase [EC:2.4.1.85]	-	-	-
Unigene12993_P1	GACN01029798	-1.27339	Down	0	0	PREDICTED: protein disulfide isomerase-like 2-3-like [Glycine max]	Glycine max cDNA, clone: GMFL01-34-G21	Protein disulfide isomerase-like 2-3 OS=Oryza sativa subsp. japonica GN=PDIL2-3 PE=2 SV=1	Thiol-disulfide isomerase and thioredoxins	protein disulfide-isomerase A6 [EC:5.3.4.1]	-	-	GO:0033554//cellular response to stress
Unigene7260_P1	GACN01024096	-1.26817	Down	2.2e-22	1.07e-20	uncharacterized protein [Arabidopsis thaliana] >gi|88900428|gb|ABD57526.1| At5g35090 [Arabidopsis thaliana] >gi|332006546|gb|AED93929.1| uncharacterized protein [Arabidopsis thaliana]	--	--	--	--	-	-	-
Unigene26463_P1	GACN01043153	-1.26406	Down	1.18e-06	1.48e-05	PREDICTED: uncharacterized protein LOC100796164 [Glycine max]	--	--	--	--	-	-	-
Unigene21131_P1	GACN01037856	-1.2623	Down	6.53e-07	8.48e-06	PREDICTED: CUGBP Elav-like family member 2-like [Glycine max]	Solanum lycopersicum chromosome 9 clone C09HBa0080D01, complete sequence	Polyadenylate-binding protein 3 OS=Arabidopsis thaliana GN=PAB3 PE=2 SV=1	RNA-binding proteins (RRM domain)	CUG-BP- and ETR3-like factor	-	-	-
CL3509.Contig1_P1	GACN01008946	-1.26097	Down	6.76e-21	3.21e-19	amino acid transporter [Populus trichocarpa] >gi|222866864|gb|EEF03995.1| amino acid transporter [Populus trichocarpa]	--	--	--	solute carrier family 32 (vesicular inhibitory amino acid transporter)	-	-	-
Unigene28729_P1	GACN01045409	-1.26045	Down	2.16e-08	3.32e-07	fructose-bisphosphate aldolase [Glycine max] >gi|40457267|gb|AAR86689.1| fructose-bisphosphate aldolase [Glycine max]	Pandanus amaryllifolius fructose-bisphosphate aldolase (FBA) mRNA, complete cds	Fructose-bisphosphate aldolase, cytoplasmic isozyme 1 OS=Pisum sativum PE=2 SV=1	Fructose-1,6-bisphosphate aldolase	fructose-bisphosphate aldolase, class I [EC:4.1.2.13]	-	GO:0005488//binding	-
Unigene1432_P1	GACN01018301	-1.25618	Down	2.05e-93	1.59e-91	flavin-binding kelch repeat F-box 1 [Helianthus annuus]	Helianthus annuus isolate Ann1238 flavin-binding kelch repeat F-box 1 mRNA, partial cds	Adagio protein 3 OS=Arabidopsis thaliana GN=ADO3 PE=1 SV=1	FOG: PAS/PAC domain	flavin-binding kelch repeat F-box protein 1	-	GO:0005488//binding	-
Unigene26553_P1	GACN01043243	-1.24909	Down	1.19e-13	4.33e-12	--	--	--	--	--	-	-	-
Unigene3732_P1	GACN01020586	-1.24264	Down	2.64e-06	3.17e-05	unnamed protein product [Vitis vinifera]	Vitis vinifera contig VV78X273533.10, whole genome shotgun sequence	--	--	--	-	GO:0016491//oxidoreductase activity	-
Unigene11340_P1	GACN01028151	-1.23818	Down	8.39e-05	0.000782212	AP2/ERF domain-containing transcription factor [Populus trichocarpa] >gi|148372122|gb|ABQ62992.1| RAP2-like protein [Populus trichocarpa] >gi|222842895|gb|EEE80442.1| AP2/ERF domain-containing transcription factor [Populus trichocarpa]	Arabidopsis thaliana chromosome 4, complete sequence	Ethylene-responsive transcription factor ERF010 OS=Arabidopsis thaliana GN=ERF010 PE=2 SV=1	--	EREBP-like factor	-	-	GO:0010468//regulation of gene expression
Unigene20677_P1	GACN01037403	-1.23407	Down	7.77e-24	3.9e-22	PREDICTED: RING-H2 finger protein ATL8-like [Glycine max]	--	RING-H2 finger protein ATL44 OS=Arabidopsis thaliana GN=ATL44 PE=2 SV=1	--	--	-	-	GO:0009743//response to carbohydrate stimulus
CL5417.Contig1_P1	GACN01012720	-1.22753	Down	1.22e-05	0.000132428	PREDICTED: uncharacterized protein LOC100798669 [Glycine max]	Lotus japonicus rac GTPase activating protein 1 mRNA, complete cds	--	--	--	-	-	-
Unigene14038_P1	GACN01030835	-1.22753	Down	3.29e-08	4.96e-07	PREDICTED: uncharacterized protein LOC100786319 [Glycine max]	Zea mays LOC100282516 (cl21246_1a), mRNA >gi|195623013|gb|EU961219.1| Zea mays clone 233592 metal ion binding protein mRNA, complete cds	Transcription factor GTE2 OS=Arabidopsis thaliana GN=GTE2 PE=2 SV=2	--	copper chaperone	-	-	-
Unigene6828_P1	GACN01023667	-1.2168	Down	4.58e-08	6.79e-07	proteinase inhibitor [Trifolium repens]	--	Subtilisin-like protease OS=Arabidopsis thaliana GN=ARA12 PE=1 SV=1	--	--	-	-	-
CL3467.Contig1_P1	GACN01008846	-1.21622	Down	6.09e-64	4.29e-62	actin [Chrysanthemum seticuspe f. boreale]	Platycodon grandiflorum actin mRNA, complete cds	Actin OS=Gossypium hirsutum PE=3 SV=1	Actin and related proteins	actin beta/gamma 1	-	-	-
Unigene26033_P1	GACN01042724	-1.21617	Down	5.38e-14	2.04e-12	Abhydrolase domain-containing protein FAM108C1 [Medicago truncatula] >gi|355514134|gb|AES95757.1| Abhydrolase domain-containing protein FAM108C1 [Medicago truncatula]	Arabidopsis thaliana alpha/beta-hydrolase-like protein (AT1G32190) mRNA, complete cds	--	Hydrolases of the alpha/beta superfamily		-	-	-
Unigene25820_P1	GACN01042511	-1.21141	Down	3.28e-10	5.97e-09	anthocyanidin 3-O-glucoside-3'',6''-O-dimalonyltransferase [Chrysanthemum x morifolium]	Dahlia variabilis putative malonyl CoA:anthocyanidin 3-O-glucoside-6''-O-malonyltransferase mRNA, complete cds	Malonyl-coenzyme A:anthocyanin 3-O-glucoside-6''-O-malonyltransferase OS=Dahlia pinnata GN=3MAT PE=1 SV=1	--	shikimate O-hydroxycinnamoyltransferase [EC:2.3.1.133]	-	GO:0016746//transferase activity, transferring acyl groups	-
Unigene16254_P1	GACN01033037	-1.209	Down	7.58e-13	2.21e-11	--	Coespeletia timotensis voucher Panero 2674 (TEX) rbcL-accD intergenic spacer, partial sequence; chloroplast	--	--	--	-	-	-
CL1910.Contig2_P1	GACN01005251	-1.20817	Down	5.65e-05	0.000545209	uncharacterized protein [Arabidopsis thaliana] >gi|332646130|gb|AEE79651.1| uncharacterized protein [Arabidopsis thaliana]	Arabidopsis thaliana chromosome 3, complete sequence	--	--	--	-	-	-
CL547.Contig2_P1	GACN01001791	-1.20106	Down	5.6e-08	8.24e-07	Receptor-like protein kinase [Medicago truncatula] >gi|355513470|gb|AES95093.1| Receptor-like protein kinase [Medicago truncatula]	Vitis vinifera, whole genome shotgun sequence, contig VV78X028410.18, clone ENTAV 115	Probable LRR receptor-like serine/threonine-protein kinase At4g36180 OS=Arabidopsis thaliana GN=At4g36180 PE=1 SV=1	Leucine-rich repeat (LRR) protein	LRR receptor-like serine/threonine-protein kinase FLS2 [EC:2.7.11.1]	-	GO:0004871//signal transducer activity	-
Unigene14020_P1	GACN01030817	-1.19101	Down	6.53e-09	1.05e-07	PREDICTED: long-chain-alcohol oxidase FAO1-like [Glycine max]	Vitis vinifera contig VV78X232609.17, whole genome shotgun sequence	Long-chain-alcohol oxidase FAO1 OS=Lotus japonicus GN=FAO1 PE=1 SV=1	Choline dehydrogenase and related flavoproteins	--	-	GO:0016899//oxidoreductase activity, acting on the CH-OH group of donors, oxygen as acceptor	-
Unigene6580_P1	GACN01023419	-1.18717	Down	6.52e-15	2.61e-13	PREDICTED: uncharacterized protein LOC100800621 [Glycine max]	Vitis vinifera, whole genome shotgun sequence, contig VV78X042522.7, clone ENTAV 115	Early nodulin-like protein 2 OS=Arabidopsis thaliana GN=At4g27520 PE=1 SV=1	--	fatty acid desaturase (delta-4 desaturase) [EC:1.14.19.-]	-	-	-
CL883.Contig3_P1	GACN01002684	-1.18571	Down	3.05e-06	3.63e-05	histone H2A [Camellia sinensis]	Medicago truncatula clone mth2-53p19, complete sequence	Probable histone H2A.2 OS=Medicago truncatula GN=MtrDRAFT_AC149210g4v1 PE=3 SV=1	Histone H2A	histone H2A	GO:0000785//chromatin	-	-
Unigene12726_P1	GACN01029531	-1.18092	Down	2.81e-248	2.58e-246	isocitrate lyase [Solanum lycopersicum] >gi|1351841|sp|P49297.1|ACEA_SOLLC RecName: Full=Isocitrate lyase; Short=ICL; Short=Isocitrase; Short=Isocitratase >gi|624211|gb|AAA82738.1| isocitrate lyase [Solanum lycopersicum]	Cotton mRNA for cottonseed isocitrate lyase (ICL) (EC 4.1.3.1)	Isocitrate lyase OS=Solanum lycopersicum PE=2 SV=1	Isocitrate lyase	isocitrate lyase [EC:4.1.3.1]	-	-	GO:0009060//aerobic respiration
Unigene25529_P1	GACN01042220	-1.17741	Down	1.92e-15	7.83e-14	spe4 protein [Solanum lycopersicum]	Solanum lycopersicum cDNA, clone: LEFL1069BE11, HTC in leaf	Thermospermine synthase ACAULIS5 OS=Arabidopsis thaliana GN=ACL5 PE=1 SV=1	Spermidine synthase	spermidine synthase [EC:2.5.1.16]	-	-	-
Unigene26272_P1	GACN01042963	-1.17479	Down	8.75e-06	9.75e-05	DCT/DIT2.1 [Arabidopsis lyrata subsp. lyrata] >gi|297312442|gb|EFH42866.1| DCT/DIT2.1 [Arabidopsis lyrata subsp. lyrata]	Vitis vinifera contig VV78X137546.10, whole genome shotgun sequence	2-oxoglutarate/malate translocator, chloroplastic OS=Spinacia oleracea GN=SODIT1 PE=1 SV=1	Di- and tricarboxylate transporters	divalent anion:Na+ symporter, DASS family	-	-	-
Unigene26611_P1	GACN01043301	-1.17188	Down	1.59e-05	0.00016955	uncharacterized protein LOC100273531 [Zea mays] >gi|195616494|gb|ACG30077.1| permease [Zea mays]	--	Nucleobase-ascorbate transporter 6 OS=Arabidopsis thaliana GN=NAT6 PE=2 SV=2	--	solute carrier family 23 (nucleobase transporter), member 1/2	-	-	-
Unigene9980_P1	GACN01026807	-1.16864	Down	0.000109593	0.000998357	PREDICTED: probable carbohydrate esterase At4g34215-like [Glycine max]	Lotus japonicus genomic DNA, chromosome 5, clone: LjT43G19, TM0290, complete sequence	Probable carbohydrate esterase At4g34215 OS=Arabidopsis thaliana GN=At4g34215 PE=1 SV=2	--	--	-	-	-
CL1701.Contig1_P1	GACN01004779	-1.16547	Down	1.39e-05	0.000149421	PREDICTED: rop guanine nucleotide exchange factor 1-like [Glycine max]	Solanum lycopersicum cDNA, clone: LEFL2022A01, HTC in fruit	Rop guanine nucleotide exchange factor 1 OS=Arabidopsis thaliana GN=ROPGEF1 PE=1 SV=2	--	--	-	GO:0005088//Ras guanyl-nucleotide exchange factor activity	-
CL1451.Contig1_P1	GACN01004135	-1.16242	Down	0	0	PREDICTED: uncharacterized protein LOC100782262 [Glycine max]	Solanum lycopersicum chromosome 12 clone LE_HBa-12E19, complete sequence	--	--	--	-	-	-
Unigene14289_P1	GACN01031086	-1.15767	Down	2.04e-07	2.82e-06	Putative oxygen evolving enhancer protein 3, identical [Solanum demissum]	Vitis vinifera, whole genome shotgun sequence, contig VV78X244262.6, clone ENTAV 115	Oxygen-evolving enhancer protein 3-2, chloroplastic OS=Zea mays GN=PSBQ2 PE=3 SV=1	--	photosystem II oxygen-evolving enhancer protein 3	-	-	GO:0044237//cellular metabolic process
Unigene16456_P1	GACN01033237	-1.15353	Down	8.33e-05	0.00077656	bifunctional inhibitor/lipid transfer protein/seed storage protein-like protein [Arabidopsis thaliana] >gi|332643072|gb|AEE76593.1| bifunctional inhibitor/lipid transfer protein/seed storage protein-like protein [Arabidopsis thaliana]	--	Proline-rich receptor-like protein kinase PERK9 OS=Arabidopsis thaliana GN=PERK9 PE=2 SV=1	--	--	-	-	-
Unigene24508_P1	GACN01041199	-1.15029	Down	4.15e-24	2.09e-22	PREDICTED: chaperone protein dnaJ 11, chloroplastic-like [Glycine max]	--	Chaperone protein dnaJ 11, chloroplastic OS=Arabidopsis thaliana GN=ATJ11 PE=1 SV=2	DnaJ-class molecular chaperone	molecular chaperone DnaJ	-	-	-
Unigene939_P1	GACN01017820	-1.14887	Down	1.19e-06	1.5e-05	PREDICTED: F-box/kelch-repeat protein At1g30090-like [Glycine max]	Vitis vinifera contig VV78X213537.7, whole genome shotgun sequence	F-box/kelch-repeat protein At1g30090 OS=Arabidopsis thaliana GN=At1g30090 PE=2 SV=1	--	--	-	-	-
Unigene17595_P1	GACN01034371	-1.14846	Down	4.31e-11	8.43e-10	PREDICTED: uncharacterized protein LOC100820058 isoform 2 [Glycine max]	--	--	--	--	-	-	-
CL7032.Contig2_P1	GACN01015569	-1.14796	Down	9.22e-06	0.000102326	PREDICTED: aldehyde dehydrogenase family 3 member H1-like isoform 2 [Glycine max]	Solanum lycopersicum cDNA, clone: LEFL1034CD01, HTC in leaf	Aldehyde dehydrogenase family 3 member H1 OS=Arabidopsis thaliana GN=ALDH3H1 PE=2 SV=2	NAD-dependent aldehyde dehydrogenases	aldehyde dehydrogenase (NAD+) [EC:1.2.1.3]	-	-	-
Unigene12519_P1	GACN01029325	-1.14401	Down	3.23e-08	4.88e-07	pathogenesis-related protein PR10A [Datisca glomerata]	Betula chichibuensis PR-10 protein (PR-10) gene, PR-10-03var04.01 allele, partial cds	Major allergen Pru ar 1 OS=Prunus armeniaca PE=1 SV=1	--	--	-	-	GO:0006950//response to stress
Unigene9553_P1	GACN01026383	-1.14367	Down	1.78e-19	8.17e-18	PREDICTED: similar to ATGDU3 (ARABIDOPSIS THALIANA GLUTAMINE DUMPER 3) [Vitis vinifera]	PREDICTED: Vitis vinifera similar to ATGDU3 (ARABIDOPSIS THALIANA GLUTAMINE DUMPER 3) (LOC100266820), mRNA	--	--	--	-	-	-
Unigene29299_P1	GACN01045976	-1.14007	Down	8.97e-16	3.72e-14	protein trichome birefringence-like 19 [Arabidopsis thaliana] >gi|332004839|gb|AED92222.1| protein trichome birefringence-like 19 [Arabidopsis thaliana]	Cleome spinosa clone BAC Cs1, complete sequence	--	--	--	-	-	-
Unigene12465_P1	GACN01029271	-1.13477	Down	9.88e-133	8.18e-131	PREDICTED: omega-hydroxypalmitate O-feruloyl transferase-like [Glycine max]	--	Hydroxycinnamoyl-Coenzyme A shikimate/quinate hydroxycinnamoyltransferase OS=Arabidopsis thaliana GN=HCT PE=2 SV=1	--	shikimate O-hydroxycinnamoyltransferase [EC:2.3.1.133]	GO:0009534//chloroplast thylakoid	-	-
Unigene8991_P1	GACN01025821	-1.1309	Down	4.05e-16	1.7e-14	--	--	--	--	--	-	-	-
CL4665.Contig3_P1	GACN01011346	-1.128	Down	7.55e-13	2.21e-11	PREDICTED: transcription factor bHLH148-like [Glycine max]	--	Transcription factor bHLH148 OS=Arabidopsis thaliana GN=BHLH148 PE=1 SV=1	--	--	-	-	-
Unigene9499_P1	GACN01026329	-1.128	Down	5.33e-06	6.14e-05	JHL06B08.8 [Jatropha curcas]	--	--	--	--	-	-	-
Unigene15482_P1	GACN01032275	-1.12632	Down	5.47e-101	4.3e-99	--	--	--	--	--	-	-	-
Unigene12117_P1	GACN01028923	-1.12446	Down	6.71e-43	4.22e-41	PREDICTED: 3-ketoacyl-CoA synthase 6-like [Glycine max]	Solanum lycopersicum cDNA, clone: LEFL1019AB10, HTC in leaf	3-ketoacyl-CoA synthase 5 OS=Arabidopsis thaliana GN=KCS5 PE=1 SV=1	Predicted naringenin-chalcone synthase	--	-	-	-
Unigene5778_P1	GACN01022617	-1.12329	Down	1.53e-32	8.87e-31	PREDICTED: uncharacterized protein LOC100812014 [Glycine max]	Ricinus communis conserved hypothetical protein, mRNA	Early nodulin-20 OS=Medicago truncatula GN=ENOD20 PE=3 SV=1	DNA-directed RNA polymerase, beta' subunit/160 kD subunit	fatty acid desaturase (delta-4 desaturase) [EC:1.14.19.-]	-	-	-
CL3375.Contig2_P1	GACN01008654	-1.12218	Down	1.26e-08	1.96e-07	cytochrome P450 [Helianthus annuus]	Vitis vinifera contig VV78X058964.4, whole genome shotgun sequence	Cytochrome P450 86B1 OS=Arabidopsis thaliana GN=CYP86B1 PE=2 SV=1	Cytochrome P450	[EC:1.14.-.-]	-	-	-
Unigene25494_P1	GACN01042185	-1.12067	Down	0	0	erg-1 [Solanum tuberosum]	Solanum tuberosum erg-1 mRNA, complete cds	--	--	--	-	-	-
CL2972.Contig2_P1	GACN01007757	-1.11791	Down	1.12e-09	1.94e-08	--	--	--	--	--	-	-	-
Unigene26509_P1	GACN01043199	-1.11791	Down	1.12e-09	1.94e-08	glycine-rich protein [Arabidopsis thaliana] >gi|7269947|emb|CAB79764.1| glycine-rich protein [Arabidopsis thaliana] >gi|332660367|gb|AEE85767.1| glycine-rich protein [Arabidopsis thaliana]	Populus EST from severe drought-stressed opposite wood	Glycine-rich cell wall structural protein 2 OS=Oryza sativa subsp. japonica GN=GRP0.9 PE=2 SV=1	Endoglucanase	phospholipase D [EC:3.1.4.4]	-	-	-
CL7269.Contig1_P1	GACN01015964	-1.11423	Down	2.55e-34	1.51e-32	AAA-type ATPase family protein [Arabidopsis thaliana] >gi|332009523|gb|AED96906.1| AAA-type ATPase family protein [Arabidopsis thaliana]	Vitis vinifera contig VV78X070909.8, whole genome shotgun sequence	Proline-rich receptor-like protein kinase PERK14 OS=Arabidopsis thaliana GN=PERK14 PE=2 SV=1	ATP-dependent Zn proteases	mitochondrial chaperone BCS1	-	GO:0017111//nucleoside-triphosphatase activity	-
Unigene14512_P1	GACN01031309	-1.11381	Down	3.12e-23	1.55e-21	--	Arabidopsis thaliana chromosome 5, complete sequence	--	--	--	-	-	-
Unigene28320_P1	GACN01045000	-1.11371	Down	3.49e-07	4.7e-06	UDP-glucose:glucosyltransferase [Lycium barbarum]	Lotus japonicus genomic DNA, chromosome 4, clone: LjT34M17, TM2027, complete sequence	Anthocyanin 3'-O-beta-glucosyltransferase OS=Gentiana triflora PE=1 SV=1	--	UDP-glucosyl transferase 73C [EC:2.4.1.-]	-	-	-
Unigene19867_P1	GACN01036605	-1.11128	Down	9.69e-14	3.58e-12	Pectinesterase [Medicago truncatula] >gi|355491286|gb|AES72489.1| Pectinesterase [Medicago truncatula]	Vitis vinifera contig VV78X051063.11, whole genome shotgun sequence	Pectinesterase 3 OS=Citrus sinensis PE=1 SV=1	--	pectinesterase [EC:3.1.1.11]	-	-	-
Unigene23337_P1	GACN01040042	-1.10781	Down	1.12e-33	6.57e-32	PREDICTED: spore coat protein A-like [Glycine max]	Solanum lycopersicum cDNA, clone: LEFL1008AD08, HTC in leaf	--	Putative multicopper oxidases	--	-	-	-
CL2814.Contig2_P1	GACN01007420	-1.10568	Down	7.95e-37	4.79e-35	xyloglucan endotransglucosylase [Gerbera hybrid cultivar]	Gerbera hybrid cultivar xyloglucan endotransglucosylase mRNA, complete cds	Probable xyloglucan endotransglucosylase/hydrolase protein 7 OS=Arabidopsis thaliana GN=XTH7 PE=2 SV=2	Beta-glucanase/Beta-glucan synthetase	xyloglucan:xyloglucosyl transferase [EC:2.4.1.207]	-	-	-
Unigene2048_P1	GACN01018913	-1.10167	Down	4.22e-09	6.92e-08	Joka8 [Nicotiana plumbaginifolia]	Lotus japonicus cDNA, clone: LjFL1-067-CF09, HTC	Transcription factor bHLH66 OS=Arabidopsis thaliana GN=BHLH66 PE=2 SV=1	--	phytochrome-interacting factor 3	-	-	-
Unigene17098_P1	GACN01033876	-1.09736	Down	2.95e-11	5.89e-10	PREDICTED: uncharacterized protein LOC100782742 [Glycine max]	--	--	--	--	-	-	-
Unigene13272_P1	GACN01030075	-1.09678	Down	7.81e-31	4.42e-29	RecName: Full=Short-chain dehydrogenase TIC 32, chloroplastic; AltName: Full=Translocon at the inner envelope membrane of chloroplasts 32; Short=PsTIC32 >gi|42725482|gb|AAS38575.1| short-chain dehydrogenase Tic32 [Pisum sativum]	--	Short-chain dehydrogenase TIC 32, chloroplastic OS=Pisum sativum GN=TIC32 PE=1 SV=1	--	[EC:1.1.1.-]	-	GO:0016628//oxidoreductase activity, acting on the CH-CH group of donors, NAD or NADP as acceptor	-
Unigene2339_P1	GACN01019204	-1.09593	Down	4.3e-05	0.000425385	immediate-early salicylate-induced glucosyltransferase [Nicotiana tabacum]	--	Anthocyanin 3'-O-beta-glucosyltransferase OS=Gentiana triflora PE=1 SV=1	--	UDP-glucosyl transferase 73C [EC:2.4.1.-]	-	-	-
Unigene25109_P1	GACN01041800	-1.09473	Down	5.42e-55	3.65e-53	PREDICTED: uncharacterized protein LOC100812376 [Glycine max]	Vitis vinifera contig VV78X075663.15, whole genome shotgun sequence	--	--	--	-	-	-
Unigene5188_P1	GACN01022030	-1.09426	Down	6.49e-08	9.46e-07	--	--	--	--	--	-	-	-
CL206.Contig1_P1	GACN01000858	-1.09202	Down	1.04e-09	1.82e-08	protein kinase APK1B [Arabidopsis thaliana] >gi|330253097|gb|AEC08191.1| protein kinase APK1B [Arabidopsis thaliana]	Solanum lycopersicum cDNA, clone: LEFL1080DH09, HTC in leaf	Protein kinase APK1B, chloroplastic OS=Arabidopsis thaliana GN=APK1B PE=2 SV=2	--	interleukin-1 receptor-associated kinase 4 [EC:2.7.11.1]	-	-	GO:0006952//defense response
CL220.Contig3_P1	GACN01000899	-1.09064	Down	1.9e-10	3.53e-09	strictosidine synthase family protein [Arabidopsis lyrata subsp. lyrata] >gi|297321923|gb|EFH52344.1| strictosidine synthase family protein [Arabidopsis lyrata subsp. lyrata]	--	Strictosidine synthase OS=Rauvolfia serpentina GN=STR1 PE=1 SV=1	Gluconolactonase	strictosidine synthase [EC:4.3.3.2]	-	GO:0016843	-
CL5100.Contig1_P1	GACN01012161	-1.08974	Down	1.54e-20	7.3e-19	MYB transcription factor [Catharanthus roseus]	Glycine max MYB transcription factor MYB148 (MYB148) mRNA, partial cds	Transcription factor ASG4 OS=Arabidopsis thaliana GN=ASG4 PE=2 SV=1	--	LATE ELONGATED HYPOCOTYL	-	-	GO:0010468//regulation of gene expression
Unigene6463_P1	GACN01023302	-1.08781	Down	2.75e-06	3.3e-05	anthocyanidin 3-O-glucoside-6''-O-malonyltransferase [Chrysanthemum x morifolium]	Chrysanthemum x morifolium anthocyanidin 3-O-glucoside-6''-O-malonyltransferase mRNA, complete cds	Malonyl-coenzyme A:anthocyanin 3-O-glucoside-6''-O-malonyltransferase OS=Dahlia pinnata GN=3MAT PE=1 SV=1	--	shikimate O-hydroxycinnamoyltransferase [EC:2.3.1.133]	-	-	-
CL6871.Contig1_P1	GACN01015292	-1.08618	Down	1.36e-05	0.000146442	protein kinase 1b [Solanum lycopersicum] >gi|189163920|gb|ACD77110.1| protein kinase 1b [Solanum lycopersicum]	Vitis vinifera contig VV78X013920.2, whole genome shotgun sequence	Protein kinase APK1B, chloroplastic OS=Arabidopsis thaliana GN=APK1B PE=2 SV=2	--	interleukin-1 receptor-associated kinase 4 [EC:2.7.11.1]	-	-	GO:0006952//defense response
Unigene18104_P1	GACN01034870	-1.07925	Down	2.45e-05	0.000253156	--	--	--	--	--	-	-	-
Unigene879_P1	GACN01017760	-1.07893	Down	1.02e-05	0.0001128	pectin methylesterase 1 [Prunus persica]	Glycine max strain Williams 82 clone GM_WBb0167A12, complete sequence	Probable pectinesterase/pectinesterase inhibitor 12 OS=Arabidopsis thaliana GN=PME12 PE=2 SV=1	Pectin methylesterase	pectinesterase [EC:3.1.1.11]	-	-	-
Unigene24527_P1	GACN01041218	-1.07807	Down	3.23e-07	4.37e-06	PREDICTED: similar to Protein kinase [Vitis vinifera]	PREDICTED: Vitis vinifera similar to Protein kinase (LOC100248724), mRNA	Probably inactive leucine-rich repeat receptor-like protein kinase At5g06940 OS=Arabidopsis thaliana GN=At5g06940 PE=3 SV=1	Leucine-rich repeat (LRR) protein	[EC:2.7.1.-]	-	GO:0004871//signal transducer activity	-
Unigene13142_P1	GACN01029947	-1.07697	Down	3.77e-52	2.49e-50	aspartyl protease family protein [Arabidopsis lyrata subsp. lyrata] >gi|297335107|gb|EFH65525.1| aspartyl protease family protein [Arabidopsis lyrata subsp. lyrata]	Ricinus communis Aspartic proteinase nepenthesin-1 precursor, putative, mRNA	Aspartic proteinase nepenthesin-1 OS=Nepenthes gracilis GN=nep1 PE=1 SV=1	--	[EC:2.7.1.-]	-	-	-
Unigene29993_P1	GACN01046668	-1.07553	Down	2.12e-05	0.00022243	JHL05D22.1 [Jatropha curcas]	Vitis vinifera contig VV78X068770.5, whole genome shotgun sequence	Xylem serine proteinase 1 OS=Arabidopsis thaliana GN=XSP1 PE=2 SV=1	Subtilisin-like serine proteases	--	-	-	-
Unigene3164_P1	GACN01020026	-1.07553	Down	5.09e-05	0.000495708	Nicotianamine synthase [Medicago truncatula] >gi|355480268|gb|AES61471.1| Nicotianamine synthase [Medicago truncatula]	--	Nicotianamine synthase OS=Solanum lycopersicum GN=CHLN PE=2 SV=1	--	nicotianamine synthase [EC:2.5.1.43]	-	-	-
CL359.Contig2_P1	GACN01001271	-1.07256	Down	1.36e-40	8.36e-39	CBL-interacting protein kinase 7 [Populus trichocarpa] >gi|116265934|gb|ABJ91215.1| CBL-interacting protein kinase 8 [Populus trichocarpa]	Phaseolus vulgaris PvCIPK5 mRNA for protein kinase, complete cds	CBL-interacting serine/threonine-protein kinase 6 OS=Arabidopsis thaliana GN=CIPK6 PE=1 SV=1	Serine/threonine protein kinase	[EC:2.7.1.-]	-	-	GO:0006464//protein modification process
Unigene10197_P1	GACN01027021	-1.06576	Down	1.64e-45	1.05e-43	Chain A, Peanut Peroxidase >gi|1633131|pdb|1SCH|B Chain B, Peanut Peroxidase	--	Cationic peroxidase 1 OS=Arachis hypogaea GN=PNC1 PE=1 SV=2	--	peroxidase [EC:1.11.1.7]	-	-	-
CL671.Contig1_P1	GACN01002144	-1.06314	Down	3.3e-07	4.47e-06	PREDICTED: 21 kDa protein-like [Glycine max]	Arabidopsis thaliana chromosome 1, complete sequence	21 kDa protein OS=Daucus carota PE=2 SV=1	--	pectinesterase [EC:3.1.1.11]	-	GO:0004857//enzyme inhibitor activity	-
CL7032.Contig1_P1	GACN01015568	-1.05973	Down	1.78e-10	3.31e-09	PREDICTED: aldehyde dehydrogenase family 3 member H1-like isoform 2 [Glycine max]	Solanum lycopersicum cDNA, clone: LEFL1034CD01, HTC in leaf	Aldehyde dehydrogenase family 3 member H1 OS=Arabidopsis thaliana GN=ALDH3H1 PE=2 SV=2	NAD-dependent aldehyde dehydrogenases	aldehyde dehydrogenase (NAD+) [EC:1.2.1.3]	-	-	-
CL1460.Contig1_P1	GACN01004159	-1.05932	Down	9.59e-35	5.73e-33	--	--	--	--	--	-	-	-
Unigene15751_P1	GACN01032541	-1.05761	Down	5.89e-07	7.7e-06	--	--	--	--	--	-	-	-
Unigene24627_P1	GACN01041318	-1.05616	Down	9.14e-41	5.64e-39	DnaJ-like protein isoform [Solanum phureja]	Solanum lycopersicum cDNA, clone: LEFL1062DB11, HTC in leaf	Chaperone protein dnaJ 20, chloroplastic OS=Arabidopsis thaliana GN=ATJ20 PE=2 SV=2	DnaJ-class molecular chaperone with C-terminal Zn finger domain	molecular chaperone DnaJ	-	-	GO:0050896//response to stimulus
Unigene22804_P1	GACN01039509	-1.05388	Down	6.42e-10	1.14e-08	stay green protein [Capsicum annuum] >gi|170947249|emb|CAN88917.2| chlorophyll retainer (stay green) [Capsicum annuum] >gi|171903868|gb|ACB56586.1| chlorophyll retainer [Capsicum annuum]	Vitis vinifera contig VV78X100104.11, whole genome shotgun sequence	--	--	--	-	-	GO:0006787
Unigene15018_P1	GACN01031812	-1.04967	Down	5.57e-29	3.07e-27	--	--	--	--	--	-	-	-
CL1006.Contig1_P1	GACN01003020	-1.04706	Down	1.44e-18	6.44e-17	PREDICTED: UDP-glucuronate 4-epimerase 1-like [Glycine max]	Lotus japonicus genomic DNA, clone: LjT08P02, TM1700, complete sequence	UDP-glucuronate 4-epimerase 1 OS=Arabidopsis thaliana GN=GAE1 PE=1 SV=1	Nucleoside-diphosphate-sugar epimerases	UDP-glucuronate 4-epimerase [EC:5.1.3.6]	-	-	GO:0006139//nucleobase-containing compound metabolic process
Unigene7626_P1	GACN01024461	-1.04428	Down	1.67e-20	7.87e-19	hydroxyproline-rich glycoprotein family protein [Arabidopsis thaliana] >gi|75180377|sp|Q9LSK9.1|Y5566_ARATH RecName: Full=Uncharacterized protein At5g65660 >gi|30102568|gb|AAP21202.1| At5g65660 [Arabidopsis thaliana] >gi|332010700|gb|AED98083.1| hydroxyproline-rich glycoprotein family protein [Arabidopsis thaliana]	Vitis vinifera, whole genome shotgun sequence, contig VV78X094515.12, clone ENTAV 115	Uncharacterized protein At5g65660 OS=Arabidopsis thaliana GN=At5g65660 PE=1 SV=1	--	--	-	-	-
Unigene12692_P1	GACN01029497	-1.03784	Down	9.18e-31	5.18e-29	chlorophyll a/b binding protein [Solanum tuberosum]	Helianthus annuus genotype har5 chloroplast chlorophyll a/b binding protein (cab) gene, partial cds; nuclear gene for chloroplast product	Chlorophyll a-b binding protein P4, chloroplastic OS=Pisum sativum GN=lhcA-P4 PE=1 SV=1	--	light-harvesting complex I chlorophyll a/b binding protein 4	-	-	-
Unigene12122_P1	GACN01028928	-1.03588	Down	8.21e-26	4.3e-24	--	Solanum lycopersicum DNA, chromosome 8, clone: C08HBa0086F08, complete sequence	Aquaporin PIP1-3/PIP1-4 OS=Zea mays GN=PIP1-3 PE=2 SV=1	--	aquaporin PIP	-	-	-
Unigene6693_P1	GACN01023532	-1.03503	Down	1.33e-24	6.79e-23	DEAD-box ATP-dependent RNA helicase [Medicago truncatula] >gi|355481441|gb|AES62644.1| DEAD-box ATP-dependent RNA helicase [Medicago truncatula]	Fragaria vesca subsp. americana clone fosmid 32L07, complete sequence	Xyloglucan galactosyltransferase KATAMARI1 homolog OS=Oryza sativa subsp. japonica GN=Os03g0144800 PE=2 SV=1	--	--	-	-	-
Unigene5979_P1	GACN01022818	-1.02894	Down	3.14e-44	2e-42	PREDICTED: uncharacterized protein LOC100810699 [Glycine max]	Vitis vinifera contig VV78X127277.18, whole genome shotgun sequence	--	--	--	-	-	-
Unigene24051_P1	GACN01040756	-1.02887	Down	3.52e-34	2.08e-32	uncharacterized protein LOC100499949 [Glycine max]	--	--	--	--	-	-	GO:0006950//response to stress
Unigene22965_P1	GACN01039670	-1.02846	Down	7.36e-09	1.18e-07	nodulin family protein [Arabidopsis lyrata subsp. lyrata] >gi|297326790|gb|EFH57210.1| nodulin family protein [Arabidopsis lyrata subsp. lyrata]	Oryza sativa Japonica Group Os07g0187900 (Os07g0187900) mRNA, partial cds	--	Permeases of the major facilitator superfamily	--	-	-	-
Unigene12619_P1	GACN01029424	-1.02765	Down	5.04e-170	4.38e-168	arabinogalactan protein [Daucus carota]	--	Pistil-specific extensin-like protein OS=Nicotiana tabacum PE=2 SV=1	--	pectinesterase [EC:3.1.1.11]	-	-	-
Unigene399_P1	GACN01017281	-1.02744	Down	6.7e-23	3.31e-21	PREDICTED: uncharacterized protein LOC100809536 [Glycine max]	--	Uncharacterized protein At3g28850 OS=Arabidopsis thaliana GN=At3g28850 PE=1 SV=1	--	--	-	-	-
Unigene6210_P1	GACN01023049	-1.02222	Down	9.1e-142	7.63e-140	PREDICTED: uncharacterized protein At3g27210-like [Glycine max]	Populus trichocarpa clone POP051-F19, complete sequence	Uncharacterized protein At3g27210 OS=Arabidopsis thaliana GN=Y-2 PE=1 SV=1	--	--	-	-	-
Unigene16251_P1	GACN01033035	-1.02108	Down	2.93e-06	3.5e-05	NAC domain protein, IPR003441 [Populus trichocarpa] >gi|222857101|gb|EEE94648.1| NAC domain protein, IPR003441 [Populus trichocarpa]	PREDICTED: Vitis vinifera hypothetical protein LOC100254239 (LOC100254239), mRNA	Protein CUP-SHAPED COTYLEDON 3 OS=Arabidopsis thaliana GN=NAC031 PE=1 SV=1	--	--	-	-	-
CL2924.Contig1_P1	GACN01007655	-1.01938	Down	3.4e-38	2.06e-36	oligopeptide transporter OPT family [Populus trichocarpa] >gi|222867743|gb|EEF04874.1| oligopeptide transporter OPT family [Populus trichocarpa]	Populus trichocarpa oligopeptide transporter OPT family, mRNA	Oligopeptide transporter 5 OS=Arabidopsis thaliana GN=OPT5 PE=2 SV=1	--	--	-	-	-
Unigene1830_P1	GACN01018695	-1.01926	Down	2.54e-06	3.07e-05	PREDICTED: uncharacterized protein LOC100798692 [Glycine max]	Aster amellus clone Aam.H231 microsatellite sequence	--	--	--	-	-	GO:0010467//gene expression
Unigene1965_P1	GACN01018830	-1.01603	Down	7.04e-05	0.000668842	cycloidea-like 2c protein [Helianthus annuus]	Helianthus annuus cycloidea-like 2c protein gene, complete cds	Transcription factor CYCLOIDEA (Fragment) OS=Antirrhinum majus subsp. linkianum GN=CYC PE=3 SV=1	--	--	-	-	-
Unigene23937_P1	GACN01040642	-1.01454	Down	1.91e-05	0.000202064	--	--	--	--	--	-	-	-
Unigene9500_P1	GACN01026330	-1.01164	Down	4.53e-06	5.27e-05	PREDICTED: uncharacterized protein LOC100803482 [Glycine max]	Gossypium arboreum clone GM203N05-jhe, complete sequence	--	--	--	GO:0043231//intracellular membrane-bounded organelle	-	-
Unigene5532_P1	GACN01022371	-1.01085	Down	4.14e-16	1.74e-14	PREDICTED: thaumatin-like protein-like [Glycine max]	Vitis vinifera, whole genome shotgun sequence, contig VV78X173129.8, clone ENTAV 115	Thaumatin-like protein OS=Arabidopsis thaliana GN=At1g18250 PE=2 SV=2	--	--	-	-	-
CL4094.Contig1_P1	GACN01010197	-1.00923	Down	4.56e-05	0.000448188	PREDICTED: uncharacterized protein LOC100799956 [Glycine max]	Solanum lycopersicum cDNA, clone: LEFL1014BD04, HTC in leaf	--	--	myb proto-oncogene protein, plant	-	-	GO:0009725//response to hormone stimulus
CL5442.Contig2_P1	GACN01012766	-1.00646	Down	7.93e-13	2.3e-11	ribosomal protein L20 [Guizotia abyssinica] >gi|215274703|sp|B2LML6.1|RK20_GUIAB RecName: Full=50S ribosomal protein L20, chloroplastic >gi|179366279|gb|ACB86550.1| ribosomal protein L20 [Guizotia abyssinica]	Lactuca sativa cultivar Salinas chloroplast, complete genome	50S ribosomal protein L20, chloroplastic OS=Guizotia abyssinica GN=rpl20 PE=3 SV=1	Ribosomal protein L20	large subunit ribosomal protein L20	-	-	-
CL220.Contig1_P1	GACN01000897	-1.00606	Down	1.37e-09	2.37e-08	ABC transporter family pleiotropic drug resistance protein [Medicago truncatula] >gi|355523206|gb|AET03660.1| ABC transporter family pleiotropic drug resistance protein [Medicago truncatula]	Glycine max cDNA, clone: GMFL01-47-L11	--	--	--	-	-	-
CL5384.Contig1_P1	GACN01012660	-1.00342	Down	1.25e-57	8.5e-56	Vacuolar amino acid transporter [Medicago truncatula] >gi|87240664|gb|ABD32522.1| Amino acid/polyamine transporter II [Medicago truncatula] >gi|355496246|gb|AES77449.1| Vacuolar amino acid transporter [Medicago truncatula]	Medicago truncatula chromosome 7 clone mth2-139i2, complete sequence	Lysine histidine transporter 2 OS=Arabidopsis thaliana GN=LHT2 PE=1 SV=1	Amino acid permeases	solute carrier family 32 (vesicular inhibitory amino acid transporter)	-	-	-
Unigene25970_P1	GACN01042661	-1.00321	Down	2.95e-05	0.0003014	--	--	--	--	--	-	-	-
CL2161.Contig2_P1	GACN01005871	-1.00218	Down	1.92e-06	2.34e-05	Solute carrier family 35 member F1 [Medicago truncatula] >gi|355500805|gb|AES82008.1| Solute carrier family 35 member F1 [Medicago truncatula]	Vitis vinifera, whole genome shotgun sequence, contig VV78X130394.42, clone ENTAV 115	--	Permeases of the drug/metabolite transporter (DMT) superfamily	--	GO:0043231//intracellular membrane-bounded organelle	-	-
CL1538.Contig1_P1	GACN01004363	-1.00182	Down	6.98e-06	7.91e-05	--	--	--	--	--	-	-	-
Unigene12485_P1	GACN01029291	-1.00106	Down	4.64e-110	3.7e-108	defensin D2 [Phaseolus vulgaris]	Helianthus annuus defensin SD2 mRNA, complete cds	Defensin SD2 OS=Helianthus annuus GN=SD2 PE=2 SV=1	--	--	-	-	GO:0001906//cell killing
Unigene29189_P1	GACN01045866	-1.00055	Down	7.95e-13	2.3e-11	SBT1 protein precursor [Solanum lycopersicum] >gi|1771160|emb|CAA67429.1| SBT1 [Solanum lycopersicum] >gi|3687305|emb|CAA06999.1| subtilisin-like protease [Solanum lycopersicum]	Ricinus communis Xylem serine proteinase 1 precursor, putative, mRNA	Subtilisin-like protease OS=Arabidopsis thaliana GN=ARA12 PE=1 SV=1	Subtilisin-like serine proteases	--	-	-	-
