# Supplementary material for: Transcriptomic insights into antagonistic effects of gibberellin and abscisic acid on petal growth in Gerbera hybrida
Source: Front Plant Sci. 2015 Mar 17;6:168. doi: 10.3389/fpls.2015.00168 (PMC4362084; doi:10.3389/fpls.2015.00168)
Supplement: Supplementary file 5 [file Table5.XLSX]

## Sheet: Table S5
Supplemental Table S5. Differentially expressed genes after 12 h of ABA treatment.
GeneID	NCBI accession No.	ABA 12h expression	Up-Down-Regulation(GA12h/CK12h)	P-value	FDR	Nr-annotation	Nt-annotation	Swissprot-annotation	COG-Function-Description	ko_definition	GO Component	GO Function	GO Process
CL4088.Contig3_P1	GACN01010186	14.5767	Up	2.22044e-16	9.04871e-15	Laccase [Medicago truncatula] >gi|355490043|gb|AES71246.1| Laccase [Medicago truncatula]	Arabidopsis thaliana chromosome 2, complete sequence	Laccase-5 OS=Arabidopsis thaliana GN=LAC5 PE=2 SV=1	--	--	-	GO:0046914//transition metal ion binding	-
Unigene4498_P1	GACN01021344	12.4017	Up	2.22044e-16	9.05831e-15	PREDICTED: probable inactive receptor kinase At5g58300-like [Glycine max]	Micromonas sp. RCC299 chromosome 6, complete sequence	Probable inactive receptor kinase At5g58300 OS=Arabidopsis thaliana GN=At5g58300 PE=1 SV=1	--	somatic embryogenesis receptor kinase 1 [EC:2.7.10.1 2.7.11.1]	-	-	-
CL2749.Contig2_P1	GACN01007254	11.8862	Up	9.04712e-05	0.000765291	--	--	--	--	--	-	-	-
Unigene19673_P1	GACN01036411	11.6154	Up	6.08486e-07	7.51881e-06	PREDICTED: probable LRR receptor-like serine/threonine-protein kinase At4g36180-like [Glycine max]	--	Receptor-like protein 12 OS=Arabidopsis thaliana GN=RLP12 PE=2 SV=2	--	LRR receptor-like serine/threonine-protein kinase FLS2 [EC:2.7.11.1]	-	-	-
CL419.Contig5_P1	GACN01001421	11.4428	Up	9.04712e-05	0.000765123	DC1 domain-containing protein [Brassica oleracea]	--	--	--	--	-	-	-
Unigene10351_P1	GACN01027172	11.375	Up	9.04712e-05	0.000765628	PREDICTED: G-type lectin S-receptor-like serine/threonine-protein kinase At4g27290-like [Glycine max]	--	--	--	--	-	-	-
CL270.Contig1_P1	GACN01001039	10.5609	Up	3.93068e-05	0.000359991	gland-specific fatty acyl-CoA reductase 1 [Artemisia annua]	Artemisia annua gland-specific fatty acyl-CoA reductase 1 (GFAR1) mRNA, complete cds	Fatty acyl-CoA reductase 3 OS=Arabidopsis thaliana GN=FAR3 PE=2 SV=1	--	fatty acyl-CoA reductase [EC:1.2.1.-]	-	-	GO:0006633//fatty acid biosynthetic process
Unigene21403_P1	GACN01038128	10.3964	Up	9.04712e-05	0.00076546	RecName: Full=Oleosin 1 >gi|460803|emb|CAA55008.1| oleosin [Prunus dulcis]	Brassica napus oleosin S3-4 (S3) mRNA, complete cds	Oleosin 1 OS=Prunus dulcis GN=OLE1 PE=2 SV=1	--	--	-	-	-
CL384.Contig2_P1	GACN01001335	10.2101	Up	3.93068e-05	0.000360077	--	--	--	--	--	-	-	-
CL1919.Contig3_P1	GACN01005270	10.1365	Up	1.14859e-07	1.56355e-06	PREDICTED: nitrate transporter 1.2-like [Glycine max]	Solanum lycopersicum cv. Heinz 1706, chromosome 5 BAC clone C05HBa0060G21, complete sequence	Nitrate transporter 1.2 OS=Arabidopsis thaliana GN=NRT1.2 PE=1 SV=1	Dipeptide/tripeptide permease	solute carrier family 15 (peptide/histidine transporter), member 3/4	-	-	-
Unigene1742_P1	GACN01018607	9.93643	Up	1.70775e-05	0.000167331	bZIP transcription factor bZIP124 [Glycine max] >gi|113367218|gb|ABI34666.1| bZIP transcription factor bZIP124 [Glycine max]	Solanum lycopersicum cDNA, clone: LEFL2022H13, HTC in fruit	Ocs element-binding factor 1 OS=Zea mays GN=OBF1 PE=2 SV=2	--	extracellular signal-regulated kinase 1/2 [EC:2.7.11.24]	-	GO:0003677//DNA binding	-
Unigene2892_P1	GACN01019757	9.53943	Up	7.7251e-10	1.30034e-08	uncharacterized protein [Arabidopsis thaliana] >gi|332643968|gb|AEE77489.1| uncharacterized protein [Arabidopsis thaliana]	--	Protein ycf2 (Fragment) OS=Oenothera picensis GN=ycf2 PE=3 SV=1	AAA ATPase containing von Willebrand factor type A (vWA) domain	nuclear pore complex protein Nup62	-	-	-
CL5375.Contig1_P1	GACN01012641	9.49064	Up	9.04712e-05	0.000764954	LTR retrotransposon like protein [Arabidopsis thaliana] >gi|7269049|emb|CAB79159.1| LTR retrotransposon like protein [Arabidopsis thaliana]	Vitis vinifera contig VV78X192298.10, whole genome shotgun sequence	Retrovirus-related Pol polyprotein from transposon TNT 1-94 OS=Nicotiana tabacum PE=2 SV=1	--	exopolyphosphatase [EC:3.6.1.11]	-	-	-
Unigene20217_P1	GACN01036948	7.87222	Up	0.000104157	0.000871281	PREDICTED: non-specific lipid-transfer protein-like protein At2g13820-like [Glycine max]	--	Classical arabinogalactan protein 4 OS=Arabidopsis thaliana GN=AGP4 PE=1 SV=1	--	--	-	-	GO:0009553//embryo sac development
Unigene22009_P1	GACN01038728	6.19415	Up	7.36214e-05	0.000636776	PREDICTED: laccase-5-like [Glycine max]	Acer pseudoplatanus laccase-like multicopper oxidase 2 gene, partial cds	Laccase-5 OS=Arabidopsis thaliana GN=LAC5 PE=2 SV=1	--	--	-	GO:0046914//transition metal ion binding	-
Unigene7662_P1	GACN01024497	6.11507	Up	7.36214e-05	0.000636633	uncharacterized protein LOC100527887 [Glycine max]	Solanum lycopersicum genomic DNA, chromosome 8, clone: C08HBa0005L01, complete sequence	--	--	--	-	-	-
Unigene7868_P1	GACN01024703	5.90914	Up	3.31468e-05	0.000308276	uncharacterized protein LOC100500289 precursor [Glycine max]	PREDICTED: Vitis vinifera hypothetical protein LOC100252788 (LOC100252788), mRNA	Non-specific lipid-transfer protein-like protein At2g13820 OS=Arabidopsis thaliana GN=At2g13820 PE=1 SV=1	--	--	-	-	-
Unigene15538_P1	GACN01032330	5.90393	Up	5.00884e-05	0.000449836	white-brown-complex ABC transporter family [Populus trichocarpa] >gi|222864302|gb|EEF01433.1| white-brown-complex ABC transporter family [Populus trichocarpa]	Arabidopsis lyrata subsp. lyrata abc transporter family protein, mRNA	ABC transporter G family member 6 OS=Arabidopsis thaliana GN=ABCG6 PE=2 SV=1	ABC-type multidrug transport system, permease component	U4/U6 small nuclear ribonucleoprotein PRP3	-	-	-
Unigene3481_P1	GACN01020340	5.5472	Up	1.25674e-06	1.47601e-05	PREDICTED: uncharacterized protein LOC100813475 [Glycine max]	--	--	--	--	-	-	-
Unigene12248_P1	GACN01029054	5.05844	Up	5.00884e-05	0.000449731	PREDICTED: flavonol sulfotransferase-like [Glycine max]	Vitis vinifera contig VV78X068182.6, whole genome shotgun sequence	Flavonol sulfotransferase-like OS=Arabidopsis thaliana GN=At2g03760 PE=1 SV=2	--	desulfoglucosinolate sulfotransferase A/B/C [EC:2.8.2.-]	-	GO:0016782//transferase activity, transferring sulfur-containing groups	-
CL6474.Contig1_P1	GACN01014624	4.57301	Up	2.14914e-05	0.000207043	--	--	--	--	--	-	-	-
CL839.Contig1_P1	GACN01002579	4.14855	Up	2.79418e-07	3.62885e-06	AT4g17280/dl4675c [Arabidopsis thaliana] >gi|27363428|gb|AAO11633.1| At4g17280/dl4675c [Arabidopsis thaliana]	--	Auxin-induced in root cultures protein 12 OS=Arabidopsis thaliana GN=AIR12 PE=1 SV=3	--	--	-	-	-
Unigene11587_P1	GACN01028398	4.14287	Up	2.14914e-05	0.000207095	PREDICTED: GDSL esterase/lipase At2g23540-like [Glycine max]	Arabidopsis thaliana GDSL esterase/lipase (AT2G23540) mRNA, complete cds	GDSL esterase/lipase At2g23540 OS=Arabidopsis thaliana GN=At2g23540 PE=2 SV=1	Phospholipase/lecithinase/hemolysin	zeta-carotene desaturase [EC:1.14.99.30]	-	-	-
Unigene16235_P1	GACN01033019	4.03572	Up	5.00884e-05	0.000449941	receptor-like kinase CHRK1 [Nicotiana tabacum]	--	--	--	chitinase [EC:3.2.1.14]	-	GO:0004553//hydrolase activity, hydrolyzing O-glycosyl compounds	-
Unigene4290_P1	GACN01021139	4.00185	Up	1.25674e-06	1.47556e-05	little protein 1 [Arachis hypogaea]	Arachis hypogaea clone YY96 little protein 1 mRNA, complete cds	--	--	--	-	-	-
CL1970.Contig1_P1	GACN01005414	3.92469	Up	0.000104158	0.000871095	PREDICTED: uncharacterized protein LOC100819940 [Glycine max]	Arabidopsis thaliana hydrolase/ protein serine/threonine phosphatase (AT4G23000) mRNA, complete cds	--	--	--	-	-	-
Unigene4909_P1	GACN01021753	3.75888	Up	5.00884e-05	0.000450046	homeobox-leucine zipper protein HAHB-4 [Helianthus annuus]	Helianthus annuus homeobox-leucine zipper protein HAHB-4 (Hahb-4) mRNA, complete cds	Homeobox-leucine zipper protein ATHB-7 OS=Arabidopsis thaliana GN=ATHB-7 PE=2 SV=2	Homeodomain-containing transcription factor	homeobox-leucine zipper protein	-	-	-
Unigene17320_P1	GACN01034097	3.65338	Up	0.000104187	0.000870767	PREDICTED: uncharacterized protein LOC100813647 [Glycine max]	Medicago truncatula clone mth2-34b13, complete sequence	--	--	--	-	-	-
Unigene4688_P1	GACN01021534	3.64715	Up	2.79418e-07	3.6313e-06	white-brown-complex ABC transporter family [Populus trichocarpa] >gi|222864302|gb|EEF01433.1| white-brown-complex ABC transporter family [Populus trichocarpa]	Vitis vinifera, whole genome shotgun sequence, contig VV78X016929.13, clone ENTAV 115	ABC transporter G family member 6 OS=Arabidopsis thaliana GN=ABCG6 PE=2 SV=1	--	U4/U6 small nuclear ribonucleoprotein PRP3	-	-	-
CL5027.Contig1_P1	GACN01012007	3.6174	Up	2.14334e-08	3.1716e-07	white-brown-complex ABC transporter family [Populus trichocarpa] >gi|222867394|gb|EEF04525.1| white-brown-complex ABC transporter family [Populus trichocarpa]	Glycine max cDNA, clone: GMFL01-18-D08	ABC transporter G family member 22 OS=Arabidopsis thaliana GN=ABCG22 PE=1 SV=1	ABC-type multidrug transport system, ATPase component	ATP-binding cassette, subfamily G (WHITE), member 2	-	GO:0015405	-
CL3646.Contig4_P1	GACN01009228	3.51239	Up	1.92741e-10	3.43545e-09	protein phosphatase 2C [Nicotiana tabacum] >gi|22553023|emb|CAC84141.2| protein phosphatase 2C [Nicotiana tabacum]	Solanum lycopersicum cDNA, clone: LEFL2033E13, HTC in fruit	Protein phosphatase 2C 37 OS=Arabidopsis thaliana GN=PP2CA PE=1 SV=1	Serine/threonine protein phosphatase	protein phosphatase 2C [EC:3.1.3.16]	-	-	-
CL1664.Contig2_P1	GACN01004682	3.49584	Up	0.000104425	0.000872382	salt responsive protein 2 [Solanum lycopersicum] >gi|195549553|gb|ACG50004.1| salt responsive protein 2 [Solanum lycopersicum]	Brassica rapa subsp. pekinensis clone KBrB041J18, complete sequence	--	--	nucleolar pre-ribosomal-associated protein 1	-	-	-
Unigene3830_P1	GACN01020683	3.38037	Up	0.00010531	0.000879007	Cyclic nucleotide-gated channel C [Medicago truncatula] >gi|355501583|gb|AES82786.1| Cyclic nucleotide-gated channel C [Medicago truncatula]	Chloracantha spinosa clone 2 cyclic nucleotide gated channel-like protein (CNGC4) gene, partial sequence	Cyclic nucleotide-gated ion channel 1 OS=Arabidopsis thaliana GN=CNGC1 PE=1 SV=1	--	cyclic nucleotide gated channel, other eukaryote	-	-	GO:0070838//divalent metal ion transport
Unigene29249_P1	GACN01045926	3.36526	Up	2.05566e-06	2.33996e-05	ABA 8-oxidase [Lactuca sativa]	Lactuca sativa LsABA8ox1 mRNA for ABA 8-oxidase, complete cds	Abscisic acid 8'-hydroxylase 1 OS=Arabidopsis thaliana GN=CYP707A1 PE=2 SV=1	Cytochrome P450	(+)-abscisic acid 8'-hydroxylase [EC:1.14.13.93]	-	-	GO:0006952//defense response
CL1653.Contig9_P1	GACN01004649	3.31896	Up	0.000106534	0.000887685	Leucine-rich repeat family protein / protein kinase family protein [Medicago truncatula] >gi|355522461|gb|AET02915.1| Leucine-rich repeat family protein / protein kinase family protein [Medicago truncatula]	PREDICTED: Vitis vinifera hypothetical protein LOC100260595 (LOC100260595), mRNA	Probable LRR receptor-like serine/threonine-protein kinase At1g53430 OS=Arabidopsis thaliana GN=At1g53430 PE=1 SV=1	Leucine-rich repeat (LRR) protein	LRR receptor-like serine/threonine-protein kinase EFR [EC:2.7.11.1]	-	-	GO:0006464//protein modification process
Unigene15533_P1	GACN01032325	3.31896	Up	0.000106534	0.000887877	--	--	--	--	--	-	-	-
Unigene8773_P1	GACN01025604	3.31896	Up	0.000106534	0.00088807	SH3 domain-containing protein 1 [Arabidopsis lyrata subsp. lyrata] >gi|297336987|gb|EFH67404.1| SH3 domain-containing protein 1 [Arabidopsis lyrata subsp. lyrata]	--	--	--	endophilin-A	-	GO:0005515//protein binding	-
Unigene15639_P1	GACN01032430	3.26789	Up	5.00906e-05	0.000449645	--	--	--	--	--	-	-	-
Unigene16443_P1	GACN01033224	3.22167	Up	3.3147e-05	0.000308204	nodulin-like protein [Plantago major]	Plantago major partial mRNA for nodulin-like protein (nlp1 gene)	Auxin-induced protein 5NG4 OS=Pinus taeda PE=2 SV=1	--	--	GO:0043231//intracellular membrane-bounded organelle	-	-
Unigene20766_P1	GACN01037492	3.18772	Up	8.64924e-06	8.90387e-05	protein phosphatase 2C [Prunus avium]	Populus EST from mild drought-stressed leaves	Protein phosphatase 2C 3 OS=Arabidopsis thaliana GN=AIP1 PE=1 SV=1	Serine/threonine protein phosphatase	protein phosphatase 2C [EC:3.1.3.16]	-	-	-
Unigene1942_P1	GACN01018807	3.18772	Up	3.31472e-05	0.000308131	PREDICTED: external NADH-ubiquinone oxidoreductase 2, mitochondrial-like [Glycine max]	Vitis vinifera contig VV78X187592.11, whole genome shotgun sequence	--	--	NADH dehydrogenase [EC:1.6.99.3]	-	GO:0046872//metal ion binding	-
CL1713.Contig1_P1	GACN01004805	3.1276	Up	7.6449e-07	9.31175e-06	Calcium-binding protein CML38 [Medicago truncatula] >gi|355493838|gb|AES75041.1| Calcium-binding protein CML38 [Medicago truncatula]	Populus trichocarpa predicted protein, mRNA	Calcium-binding protein CML38 OS=Arabidopsis thaliana GN=CML38 PE=2 SV=1	Ca2+-binding protein (EF-Hand superfamily)	calcium-binding protein CML	-	GO:0046872//metal ion binding	-
Unigene9451_P1	GACN01026281	3.12287	Up	1.25674e-06	1.47646e-05	white-brown-complex ABC transporter family [Populus trichocarpa] >gi|222867394|gb|EEF04525.1| white-brown-complex ABC transporter family [Populus trichocarpa]	Populus trichocarpa white-brown-complex ABC transporter family, mRNA	ABC transporter G family member 22 OS=Arabidopsis thaliana GN=ABCG22 PE=1 SV=1	--	--	-	GO:0015405	-
Unigene26987_P1	GACN01043676	3.11733	Up	3.3148e-05	0.000308064	steroid 22-alpha-hydroxylase [Zinnia elegans]	Zinnia elegans ZeDWF4 mRNA for steroid 22-alpha-hydroxylase, complete cds	Cytochrome P450 90B1 OS=Arabidopsis thaliana GN=CYP90B1 PE=1 SV=2	--	cytochrome P450, family 90, subfamily B, polypeptide 1 (steroid 22-alpha-hydroxylase) [EC:1.14.13.-]	-	-	-
Unigene25060_P1	GACN01041751	3.06932	Up	4.8117e-13	1.38716e-11	dehydrin [Helianthus annuus]	Aster tripolium mRNA for dehydrin, complete cds	Dehydrin DHN1 OS=Zea mays GN=DHN1 PE=1 SV=2	--	phospholipase D [EC:3.1.4.4]	-	-	-
Unigene21256_P1	GACN01037981	3.04333	Up	3.31514e-05	0.000308021	PREDICTED: uncharacterized protein LOC100796068 [Glycine max]	--	--	--	--	-	-	-
Unigene16847_P1	GACN01033625	3.02422	Up	7.60548e-05	0.000656346	PREDICTED: mitochondrial substrate carrier family protein B-like [Glycine max]	Solanum lycopersicum cDNA, clone: LEFL1078DH09, HTC in leaf	Probable envelope ADP,ATP carrier protein, chloroplastic OS=Arabidopsis thaliana GN=EAAC PE=2 SV=2	--	solute carrier family 25 (mitochondrial carrier protein), member 16	-	-	GO:0006810//transport
Unigene14353_P1	GACN01031150	2.96977	Up	9.63674e-14	3.36053e-12	PREDICTED: uncharacterized protein LOC100796499 isoform 1 [Glycine max] >gi|356566598|ref|XP_003551517.1| PREDICTED: uncharacterized protein LOC100796499 isoform 2 [Glycine max] >gi|356566600|ref|XP_003551518.1| PREDICTED: uncharacterized protein LOC100796499 isoform 3 [Glycine max] >gi|356566602|ref|XP_003551519.1| PREDICTED: uncharacterized protein LOC100796499 isoform 4 [Glycine max]	Vitis vinifera contig VV78X229922.9, whole genome shotgun sequence	--	--	--	-	-	-
Unigene20904_P1	GACN01037630	2.96812	Up	0	0	uncharacterized protein LOC100500207 precursor [Glycine max]	--	Non-specific lipid-transfer protein 4 OS=Arabidopsis thaliana GN=LTP4 PE=2 SV=1	--	--	GO:0031410//cytoplasmic vesicle	-	-
CL545.Contig2_P1	GACN01001787	2.96533	Up	7.84978e-05	0.000675609	PREDICTED: probable xyloglucan endotransglucosylase/hydrolase protein 28-like [Glycine max]	Lycopersicon esculentum clone 114261R, mRNA sequence	Probable xyloglucan endotransglucosylase/hydrolase protein 28 OS=Arabidopsis thaliana GN=XTH28 PE=2 SV=1	--	xyloglucan:xyloglucosyl transferase [EC:2.4.1.207]	GO:0005576//extracellular region	-	-
Unigene11251_P1	GACN01028062	2.96533	Up	2.14926e-05	0.000207002	white-brown-complex ABC transporter family [Populus trichocarpa] >gi|222863935|gb|EEF01066.1| white-brown-complex ABC transporter family [Populus trichocarpa]	--	ABC transporter G family member 21 OS=Arabidopsis thaliana GN=ABCG21 PE=2 SV=2	ABC-type multidrug transport system, ATPase component	ATP-binding cassette, subfamily G (WHITE), member 2	-	GO:0015405	-
Unigene15967_P1	GACN01032754	2.96533	Up	7.84978e-05	0.000675457	--	--	--	--	--	-	-	-
Unigene28715_P1	GACN01045395	2.96533	Up	3.34296e-06	3.68416e-05	nodulin-like protein [Plantago major]	Solanum lycopersicum cDNA, clone: LEFL3144N17, HTC in root	Auxin-induced protein 5NG4 OS=Pinus taeda PE=2 SV=1	--	--	GO:0044464//cell part	-	-
Unigene7967_P1	GACN01024802	2.96533	Up	3.34296e-06	3.6831e-05	C2H2-type zinc finger protein 1 [Populus trichocarpa]	Populus tremula x Populus alba clone P-Pe10 two zinc finger transport-like protein (ZFP2) gene, partial cds	Zinc finger protein ZAT11 OS=Arabidopsis thaliana GN=ZAT11 PE=2 SV=1	--	--	-	-	-
CL372.Contig2_P1	GACN01001301	2.91642	Up	5.0676e-05	0.000454264	RecName: Full=Bidirectional sugar transporter SWEET14; Short=OsSWEET14	Solanum lycopersicum cDNA, clone: LEFL2014I23, HTC in fruit	Bidirectional sugar transporter SWEET14 OS=Oryza sativa subsp. japonica GN=SWEET14 PE=2 SV=1	--	--	GO:0031224//intrinsic to membrane	-	-
Unigene11528_P1	GACN01028339	2.91642	Up	5.0676e-05	0.000454158	resistance gene analog PU3 [Helianthus annuus]	--	TMV resistance protein N OS=Nicotiana glutinosa GN=N PE=1 SV=1	--	--	-	GO:0004872//receptor activity	-
Unigene5475_P1	GACN01022314	2.91642	Up	5.0676e-05	0.000454052	protein kinase domain-containing protein [Arabidopsis thaliana] >gi|259016409|sp|P0C5E2.2|Y1839_ARATH RecName: Full=Probable serine/threonine-protein kinase At1g18390; Flags: Precursor >gi|332191589|gb|AEE29710.1| protein kinase domain-containing protein [Arabidopsis thaliana]	--	Probable serine/threonine-protein kinase At1g18390 OS=Arabidopsis thaliana GN=At1g18390 PE=1 SV=2	--	--	-	GO:0016301//kinase activity	-
CL375.Contig2_P1	GACN01001308	2.89821	Up	3.34296e-06	3.68205e-05	PREDICTED: transcription factor bHLH122-like [Glycine max]	--	Transcription factor bHLH122 OS=Arabidopsis thaliana GN=BHLH122 PE=1 SV=1	--	--	-	-	-
Unigene24730_P1	GACN01041421	2.89133	Up	3.59822e-08	5.2101e-07	delta-12 fatty acid desaturase type 03 [Crepis alpina]	Crepis alpina delta-12 fatty acid desaturase type 03 (Fad2) mRNA, complete cds	Omega-6 fatty acid desaturase, endoplasmic reticulum isozyme 2 OS=Glycine max GN=FAD2-2 PE=2 SV=1	Fatty acid desaturase	omega-6 fatty acid desaturase (delta-12 desaturase) [EC:1.14.19.-]	-	-	-
CL2097.Contig1_P1	GACN01005718	2.8398	Up	9.29084e-05	0.000783665	uncharacterized protein LOC100191580 [Zea mays]	Arabidopsis lyrata subsp. lyrata LMBR1 integral membrane family protein, mRNA	LIMR family protein Os06g0128200 OS=Oryza sativa subsp. japonica GN=Os06g0128200 PE=2 SV=1	--	LMBR1 domain-containing protein 1	-	-	-
Unigene9797_P1	GACN01026625	2.8398	Up	2.05566e-06	2.33926e-05	xyloglucanendotransglycosylase [Mangifera indica]	--	--	--	xyloglucan:xyloglucosyl transferase [EC:2.4.1.207]	-	GO:0016798//hydrolase activity, acting on glycosyl bonds	-
CL2006.Contig5_P1	GACN01005508	2.81332	Up	5.2385e-05	0.000467511	starch-granule-bound R1 protein [Solanum tuberosum]	Citrus reticulata R1 mRNA, complete cds	Alpha-glucan water dikinase, chloroplastic OS=Solanum tuberosum GN=R1 PE=1 SV=2	--	alpha-glucan, water dikinase [EC:2.7.9.4]	-	-	-
CL6010.Contig2_P1	GACN01013812	2.81332	Up	5.2385e-05	0.000467403	PREDICTED: receptor-like serine/threonine-protein kinase ALE2-like [Glycine max]	Glycine max clone cw178 protein kinase mRNA, complete cds	Receptor-like serine/threonine-protein kinase ALE2 OS=Arabidopsis thaliana GN=ALE2 PE=1 SV=1	Serine/threonine protein kinase	serine/threonine-protein kinase PBS1 [EC:2.7.11.1]	-	GO:0004672//protein kinase activity	-
Unigene23668_P1	GACN01040373	2.78938	Up	1.94955e-13	6.37069e-12	OLE-4 [Coffea canephora]	Vitis vinifera contig VV78X110874.6, whole genome shotgun sequence	Oleosin 1 OS=Prunus dulcis GN=OLE1 PE=2 SV=1	--	--	GO:0016020//membrane	-	-
CL3818.Contig1_P1	GACN01009591	2.77268	Up	0.000111659	0.000925567	kinesin-related protein [Gossypium hirsutum]	Glycine max cDNA, clone: GMFL01-02-L15	Kinesin-4 OS=Arabidopsis thaliana GN=ATK4 PE=1 SV=2	Kinesin-like protein	kinesin family member C2/C3	-	-	-
CL172.Contig1_P1	GACN01000776	2.77268	Up	0.000111659	0.000925367	BRASSINOSTEROID INSENSITIVE 1-associated receptor kinase 1 [Arabidopsis thaliana] >gi|332660824|gb|AEE86224.1| BRASSINOSTEROID INSENSITIVE 1-associated receptor kinase 1 [Arabidopsis thaliana]	Ageratina adenophora somatic embryogenesis receptor-like kinase 1 (SERK1) mRNA, complete cds	BRASSINOSTEROID INSENSITIVE 1-associated receptor kinase 1 OS=Arabidopsis thaliana GN=BAK1 PE=1 SV=2	--	brassinosteroid insensitive 1-associated receptor kinase 1 [EC:2.7.10.1 2.7.11.1]	-	-	GO:0006952//defense response
Unigene26939_P1	GACN01043629	2.7603	Up	2.0619e-12	4.96471e-11	PREDICTED: uncharacterized protein LOC100788358 [Glycine max]	--	--	--	--	-	-	-
CL7607.Contig1_P1	GACN01016515	2.75888	Up	5.45962e-05	0.000485105	polyprotein [Oryza australiensis]	--	Retrovirus-related Pol polyprotein from transposon TNT 1-94 OS=Nicotiana tabacum PE=2 SV=1	--	5'-3' exoribonuclease 2 [EC:3.1.13.-]	-	-	-
Unigene10626_P1	GACN01027440	2.75888	Up	5.45962e-05	0.000485217	PREDICTED: phospholipid:diacylglycerol acyltransferase 1-like [Glycine max]	Ricinus communis phospholipid:diacylglycerol acyltransferase 1-1 (PDAT1-1) mRNA, complete cds	Phospholipid:diacylglycerol acyltransferase 1 OS=Arabidopsis thaliana GN=PDAT1 PE=2 SV=1	--	phospholipid:diacylglycerol acyltransferase [EC:2.3.1.158]	-	-	-
Unigene3689_P1	GACN01020543	2.7496	Up	3.36898e-05	0.000312872	--	--	--	--	--	-	-	-
Unigene18267_P1	GACN01035031	2.7496	Up	3.36898e-05	0.000312797	protein phosphatase 2C [Solanum tuberosum]	Solanum tuberosum StP2C mRNA for protein phosphatase 2C, complete cds	Probable protein phosphatase 2C 25 OS=Arabidopsis thaliana GN=At2g30020 PE=1 SV=1	--	protein phosphatase [EC:3.1.3.16]	-	GO:0004721//phosphoprotein phosphatase activity	-
CL4425.Contig1_P1	GACN01010887	2.7214	Up	4.6305e-07	5.83811e-06	nodulin-like protein [Plantago major]	Plantago major partial mRNA for nodulin-like protein (nlp1 gene)	Auxin-induced protein 5NG4 OS=Pinus taeda PE=2 SV=1	--	--	-	-	-
CL1408.Contig2_P1	GACN01004026	2.70229	Up	5.39952e-06	5.74787e-05	GDSL esterase/lipase [Arabidopsis thaliana] >gi|75173087|sp|Q9FXJ1.1|GDL6_ARATH RecName: Full=GDSL esterase/lipase At1g28570; AltName: Full=Extracellular lipase At1g28570; Flags: Precursor >gi|10764860|gb|AAG22837.1|AC007508_14 F1K23.19 [Arabidopsis thaliana] >gi|332192873|gb|AEE30994.1| GDSL esterase/lipase [Arabidopsis thaliana]	Solanum lycopersicum cDNA, clone: LEFL1026BG03, HTC in leaf	GDSL esterase/lipase At1g28570 OS=Arabidopsis thaliana GN=At1g28570 PE=2 SV=1	Phospholipase/lecithinase/hemolysin	zeta-carotene desaturase [EC:1.14.99.30]	-	GO:0016788//hydrolase activity, acting on ester bonds	-
Unigene4625_P1	GACN01021471	2.70229	Up	3.42042e-05	0.000316731	ATP-dependent DNA helicase 2 subunit [Medicago truncatula] >gi|355506127|gb|AES87269.1| ATP-dependent DNA helicase 2 subunit [Medicago truncatula]	Solanum lycopersicum cDNA, clone: LEFL1025BG11, HTC in leaf	ATP-dependent DNA helicase 2 subunit KU80 OS=Arabidopsis thaliana GN=KU80 PE=1 SV=1	--	ATP-dependent DNA helicase 2 subunit 2	-	-	-
Unigene7369_P1	GACN01024204	2.68522	Up	1.68055e-07	2.24009e-06	PREDICTED: probable nucleoredoxin 2-like [Glycine max]	Solanum lycopersicum cDNA, clone: LEFL1056CF11, HTC in leaf	Probable nucleoredoxin 2 OS=Oryza sativa subsp. japonica GN=Os01g0794400 PE=2 SV=1	--	--	-	GO:0003824//catalytic activity	-
CL5110.Contig1_P1	GACN01012183	2.67315	Up	5.39974e-06	5.74651e-05	UBX domain-containing protein [Medicago truncatula] >gi|355524936|gb|AET05390.1| UBX domain-containing protein [Medicago truncatula]	Ricinus communis nucleic acid binding protein, putative, mRNA	--	--	UBX domain-containing protein 6	GO:0043231//intracellular membrane-bounded organelle	-	-
CL762.Contig1_P1	GACN01002365	2.6434	Up	6.71798e-05	0.000585542	phospholipid-translocating ATPase [Arabidopsis thaliana] >gi|5734708|gb|AAD49973.1|AC008075_6 Similar to gb|AF067820 ATPase II from Homo sapiens and is a member of PF|00122 E1-E2 ATPases family [Arabidopsis thaliana] >gi|332196709|gb|AEE34830.1| phospholipid-translocating ATPase [Arabidopsis thaliana]	Populus trichocarpa aminophospholipid ATPase, mRNA	Phospholipid-transporting ATPase 10 OS=Arabidopsis thaliana GN=ALA10 PE=1 SV=1	Cation transport ATPase	phospholipid-translocating ATPase [EC:3.6.3.1]	GO:0031224//intrinsic to membrane	-	-
CL1867.Contig1_P1	GACN01005160	2.6434	Up	5.40016e-06	5.74537e-05	PREDICTED: uncharacterized protein LOC100802860 [Glycine max]	Solanum lycopersicum cDNA, clone: LEFL3153A21, HTC in root	--	--	--	-	GO:0004721//phosphoprotein phosphatase activity	-
Unigene4147_P1	GACN01020997	2.62829	Up	1.3777e-05	0.000137338	xyloglucan endotransglucosylase-hydrolase XTH3 precursor [Solanum lycopersicum] >gi|42795462|gb|AAS46241.1| xyloglucan endotransglucosylase-hydrolase XTH3 [Solanum lycopersicum]	Actinidia hemsleyana xyloglucan endotransglucosylase/hydrolase 9 mRNA, complete cds	Probable xyloglucan endotransglucosylase/hydrolase protein 25 OS=Arabidopsis thaliana GN=XTH25 PE=2 SV=2	Beta-glucanase/Beta-glucan synthetase	xyloglucan:xyloglucosyl transferase TCH4 [EC:2.4.1.207]	-	-	-
Unigene34_P1	GACN01016918	2.6174	Up	2.1971e-05	0.000211239	late embryogenesis abundant protein D-29 [Cucumis melo subsp. melo]	Vitis vinifera contig VV78X264627.14, whole genome shotgun sequence	Late embryogenesis abundant protein D-29 OS=Gossypium hirsutum PE=3 SV=1	Gas vesicle protein	phospholipase D [EC:3.1.4.4]	-	-	-
Unigene10795_P1	GACN01027608	2.58982	Up	1.3831e-05	0.000137733	PREDICTED: uncharacterized protein LOC100817358 [Glycine max]	Vitis vinifera contig VV78X147189.11, whole genome shotgun sequence	--	--	--	-	-	-
Unigene19256_P1	GACN01036001	2.582	Up	8.30796e-05	0.000710903	PREDICTED: leucine-rich repeat receptor-like tyrosine-protein kinase At2g41820-like [Glycine max]	--	Phytosulfokine receptor 1 OS=Daucus carota GN=PSKR PE=1 SV=1	Leucine-rich repeat (LRR) protein	LRR receptor-like serine/threonine-protein kinase FLS2 [EC:2.7.11.1]	-	-	-
Unigene9537_P1	GACN01026367	2.56799	Up	9.30932e-10	1.55475e-08	--	Vitis vinifera contig VV78X129999.11, whole genome shotgun sequence	--	--	--	-	-	-
Unigene3557_P1	GACN01020414	2.55842	Up	8.10462e-14	2.87583e-12	PREDICTED: UPF0098 protein MTH_273-like [Glycine max]	Ricinus communis phosphatidylethanolamine binding protein, putative, mRNA	--	Phospholipid-binding protein		-	GO:0005543//phospholipid binding	-
Unigene27781_P1	GACN01044462	2.52721	Up	2.32476e-05	0.000222733	cotton fiber expressed protein 1 [Gossypium hirsutum]	--	--	--	--	-	-	-
CL29.Contig2_P1	GACN01000107	2.51787	Up	5.41122e-06	5.75554e-05	PREDICTED: uncharacterized protein LOC100806794 [Glycine max]	Gossypium hirsutum repressor of gene silencing 1 (ROS1) mRNA, complete cds	Protein ROS1 OS=Arabidopsis thaliana GN=ROS1 PE=1 SV=2	Predicted EndoIII-related endonuclease	endonuclease III [EC:4.2.99.18]	-	GO:0016835//carbon-oxygen lyase activity	-
CL7661.Contig2_P1	GACN01016589	2.51787	Up	0.000113366	0.000937697	PREDICTED: protein EXECUTER 1, chloroplastic-like [Glycine max]	Lotus japonicus genomic DNA, chromosome 4, clone: LjT36C13, TM0100a, complete sequence	Protein EXECUTER 1, chloroplastic OS=Arabidopsis thaliana GN=EX1 PE=1 SV=1	--	--	-	-	-
Unigene19572_P1	GACN01036310	2.51787	Up	0.000113366	0.000937294	PREDICTED: sucrose synthase 2-like [Glycine max]	Solanum lycopersicum chromosome 2 clone C02HBa0144P17, complete sequence	Sucrose synthase 2 OS=Tulipa gesneriana PE=2 SV=1	Glycosyltransferase	sucrose synthase [EC:2.4.1.13]	-	-	-
Unigene28985_P1	GACN01045664	2.51787	Up	0.000113366	0.000936891	PREDICTED: uncharacterized protein LOC100817679 [Glycine max]	--	--	--	--	-	-	-
Unigene15100_P1	GACN01031894	2.51787	Up	0.000113366	0.000937496	--	--	--	--	--	-	-	-
Unigene20763_P1	GACN01037489	2.51787	Up	0.000113366	0.000937092	PREDICTED: F-box only protein 6-like [Glycine max]	--	Protein UNUSUAL FLORAL ORGANS OS=Arabidopsis thaliana GN=UFO PE=1 SV=2	--	--	-	GO:0003824//catalytic activity	-
CL4066.Contig2_P1	GACN01010139	2.51282	Up	1.25682e-06	1.47521e-05	PREDICTED: probable protein phosphatase 2C 6-like [Glycine max]	Mesembryanthemum crystallinum clone Mpc2 protein phosphatase-2C (PP2C) mRNA, complete cds	Protein phosphatase 2C 56 OS=Arabidopsis thaliana GN=ABI1 PE=1 SV=2	Serine/threonine protein phosphatase	protein phosphatase 2C [EC:3.1.3.16]	-	-	GO:0010118//stomatal movement
Unigene29974_P1	GACN01046649	2.50965	Up	1.41277e-05	0.000140433	F20B24.22 [Arabidopsis thaliana]	Vitis vinifera, whole genome shotgun sequence, contig VV78X270278.4, clone ENTAV 115	--	--	--	-	-	-
Unigene8797_P1	GACN01025628	2.50965	Up	2.79418e-07	3.63007e-06	MFS transporter, OPA family, solute carrier family 37 [Arabidopsis thaliana] >gi|332658509|gb|AEE83909.1| MFS transporter, OPA family, solute carrier family 37 [Arabidopsis thaliana]	Vitis vinifera contig VV78X263566.23, whole genome shotgun sequence	Putative glycerol-3-phosphate transporter 4 OS=Arabidopsis thaliana GN=At4g17550 PE=2 SV=2	Sugar phosphate permease	MFS transporter, OPA family, solute carrier family 37 (glycerol-3-phosphate transporter), member 1/2	-	-	-
CL2970.Contig1_P1	GACN01007749	2.49584	Up	6.0174e-13	1.68299e-11	phosphate starvation-induced protein [Arabidopsis thaliana] >gi|332644758|gb|AEE78279.1| phosphate starvation-induced protein [Arabidopsis thaliana]	Vitis vinifera contig VV78X005920.8, whole genome shotgun sequence	Putative glycerol-3-phosphate transporter 1 OS=Arabidopsis thaliana GN=At3g47420 PE=2 SV=1	Sugar phosphate permease	MFS transporter, OPA family, solute carrier family 37 (glycerol-3-phosphate transporter), member 1/2	-	-	-
CL7046.Contig1_P1	GACN01015594	2.48728	Up	1.25689e-06	1.47485e-05	PREDICTED: uncharacterized protein LOC100802419 [Glycine max]	--	--	--	--	-	-	-
CL445.Contig1_P1	GACN01001495	2.4847	Up	5.42186e-06	5.76526e-05	Zinc finger CCCH domain-containing protein [Medicago truncatula] >gi|355482671|gb|AES63874.1| Zinc finger CCCH domain-containing protein [Medicago truncatula]	--	Protein ycf2 OS=Oenothera elata subsp. hookeri GN=ycf2-A PE=3 SV=2	RNA-binding proteins (RRM domain)	--	-	-	-
Unigene29059_P1	GACN01045737	2.47347	Up	4.6306e-07	5.83632e-06	PREDICTED: hypothetical protein [Vitis vinifera]	--	--	--	--	-	-	-
Unigene17115_P1	GACN01033893	2.46783	Up	1.44933e-05	0.000143955	PREDICTED: uncharacterized protein LOC100780184 [Glycine max]	Vitis vinifera, whole genome shotgun sequence, contig VV78X161795.5, clone ENTAV 115	--	--	--	-	-	-
Unigene7857_P1	GACN01024692	2.45565	Up	7.64562e-07	9.30968e-06	PREDICTED: uncharacterized protein LOC100803213 [Glycine max]	Arabidopsis thaliana calmodulin binding protein-like protein (AT1G73805) mRNA, complete cds	--	--	calmodulin	-	-	-
Unigene27183_P1	GACN01043870	2.4445	Up	3.353e-06	3.69099e-05	Germin-like protein [Medicago truncatula] >gi|355491670|gb|AES72873.1| Germin-like protein [Medicago truncatula]	Arabidopsis lyrata subsp. lyrata glycoside hydrolase family 28 protein, mRNA	Probable polygalacturonase OS=Vitis vinifera GN=GSVIVT00026920001 PE=1 SV=1	Endopolygalacturonase	polygalacturonase [EC:3.2.1.15]	-	-	-
Unigene11716_P1	GACN01028527	2.43926	Up	6.05564e-05	0.000532522	UBX domain-containing protein [Medicago truncatula] >gi|355524936|gb|AET05390.1| UBX domain-containing protein [Medicago truncatula]	Lotus japonicus genomic DNA, chromosome 4, clone: LjT15N19, TM0097b, complete sequence	--	--	UBX domain-containing protein 6	GO:0044464//cell part	-	-
Unigene21036_P1	GACN01037761	2.43926	Up	6.05564e-05	0.0005324	Agenet domain containing protein expressed [Medicago truncatula] >gi|355509754|gb|AES90896.1| Agenet domain containing protein expressed [Medicago truncatula]	--	--	--	--	-	-	-
CL7555.Contig1_P1	GACN01016440	2.41279	Up	3.36176e-06	3.69745e-05	TIR-NBS-LRR class disease resistance protein [Arabidopsis thaliana] >gi|145339123|ref|NP_190053.3| TIR-NBS-LRR class disease resistance protein [Arabidopsis thaliana] >gi|332644407|gb|AEE77928.1| TIR-NBS-LRR class disease resistance protein [Arabidopsis thaliana] >gi|332644408|gb|AEE77929.1| TIR-NBS-LRR class disease resistance protein [Arabidopsis thaliana]	--	Protein SUPPRESSOR OF npr1-1, CONSTITUTIVE 1 OS=Arabidopsis thaliana GN=SNC1 PE=1 SV=3	Leucine-rich repeat (LRR) protein	maintenance of ploidy protein MOB1 (MPS1 binder 1)	-	-	-
Unigene25037_P1	GACN01041728	2.40503	Up	3.257e-10	5.67891e-09	uncharacterized protein LOC100500105 [Glycine max]	--	Nudix hydrolase 18, mitochondrial OS=Arabidopsis thaliana GN=NUDT18 PE=2 SV=1	--	--	-	-	-
Unigene9733_P1	GACN01026561	2.40273	Up	2.79432e-07	3.6278e-06	tir-nbs-lrr resistance protein [Populus trichocarpa] >gi|224145719|ref|XP_002325742.1| tir-nbs-lrr resistance protein [Populus trichocarpa] >gi|222862616|gb|EEF00123.1| tir-nbs-lrr resistance protein [Populus trichocarpa] >gi|222862617|gb|EEF00124.1| tir-nbs-lrr resistance protein [Populus trichocarpa]	Populus trichocarpa tir-nbs-lrr resistance protein, mRNA	TMV resistance protein N OS=Nicotiana glutinosa GN=N PE=1 SV=1	--	--	-	-	GO:0006952//defense response
Unigene20959_P1	GACN01037685	2.38037	Up	4.6316e-07	5.83566e-06	UDP-glucuronic acid decarboxylase 2 [Populus tomentosa]	Glycine max cDNA, clone: GMFL01-40-L06	--	Nucleoside-diphosphate-sugar epimerases	dTDP-glucose 4,6-dehydratase [EC:4.2.1.46]	-	-	-
Unigene29197_P1	GACN01045874	2.38037	Up	8.47778e-05	0.000722859	PREDICTED: uncharacterized membrane protein YLR241W-like [Glycine max]	Vitis vinifera contig VV78X271043.4, whole genome shotgun sequence	--	--	--	GO:0044464//cell part	-	-
Unigene27330_P1	GACN01044016	2.37002	Up	1.4418e-11	2.92849e-10	uncharacterized protein LOC100500289 precursor [Glycine max]	PREDICTED: Vitis vinifera hypothetical protein LOC100251212 (LOC100251212), mRNA	Non-specific lipid-transfer protein-like protein At2g13820 OS=Arabidopsis thaliana GN=At2g13820 PE=1 SV=1	--	--	-	-	-
Unigene27382_P1	GACN01044068	2.35612	Up	4.63256e-07	5.83496e-06	disease resistance protein - like [Arabidopsis thaliana] >gi|32189309|gb|AAP75809.1| At5g25910 [Arabidopsis thaliana]	--	Leucine-rich repeat receptor protein kinase EXS OS=Arabidopsis thaliana GN=EXS PE=1 SV=1	--	[EC:2.7.1.-]	-	-	-
Unigene15520_P1	GACN01032312	2.34999	Up	2.07102e-06	2.35396e-05	--	--	--	--	--	-	-	-
CL2542.Contig4_P1	GACN01006779	2.34999	Up	2.07102e-06	2.35465e-05	PREDICTED: transcription factor GTE4-like [Glycine max]	Populus trichocarpa clone ACSB1309-P04, complete sequence	Transcription factor GTE4 OS=Arabidopsis thaliana GN=GTE4 PE=2 SV=1	Transcription factor involved in chromatin remodeling, contains bromodomain	bromodomain-containing factor 1	-	-	-
CL2689.Contig1_P1	GACN01007117	2.3472	Up	3.40814e-06	3.74525e-05	Ankyrin repeat-containing protein [Medicago truncatula] >gi|355486745|gb|AES67948.1| Ankyrin repeat-containing protein [Medicago truncatula]	--	Ankyrin repeat-containing protein At3g12360 OS=Arabidopsis thaliana GN=At3g12360 PE=2 SV=1	FOG: Ankyrin repeat	26S proteasome non-ATPase regulatory subunit 10	-	-	-
Unigene29538_P1	GACN01046214	2.3472	Up	3.40814e-06	3.74418e-05	Cysteine/Histidine-rich C1 domain family protein [Arabidopsis thaliana] >gi|332007054|gb|AED94437.1| Cysteine/Histidine-rich C1 domain family protein [Arabidopsis thaliana]	--	--	--	--	-	-	-
Unigene22925_P1	GACN01039630	2.3456	Up	2.14334e-08	3.17038e-07	4-coumarate:CoA ligase [Gynura bicolor]	Lactuca sativa mRNA for 4-coumarate-CoA ligase, partial cds, clone: 4CL1	4-coumarate--CoA ligase 1 OS=Nicotiana tabacum GN=4CL1 PE=2 SV=1	Acyl-CoA synthetases (AMP-forming)/AMP-acid ligases II	4-coumarate--CoA ligase [EC:6.2.1.12]	-	GO:0016405//CoA-ligase activity	-
Unigene17636_P1	GACN01034412	2.33456	Up	1.8819e-05	0.00018318	PREDICTED: uncharacterized protein LOC100814143 [Glycine max]	--	--	--	--	GO:0044464//cell part	-	-
Unigene21263_P1	GACN01037988	2.31325	Up	1.27452e-08	1.92829e-07	PREDICTED: similar to proton-dependent oligopeptide transport (POT) family protein [Vitis vinifera]	--	Probable peptide/nitrate transporter At3g53960 OS=Arabidopsis thaliana GN=At3g53960 PE=2 SV=2	--	solute carrier family 15 (peptide/histidine transporter), member 3/4	-	-	-
Unigene16121_P1	GACN01032906	2.2979	Up	1.08462e-05	0.000110092	U-box domain-containing protein 16 [Arabidopsis thaliana] >gi|75264490|sp|Q9LZW3.1|PUB16_ARATH RecName: Full=U-box domain-containing protein 16; AltName: Full=Plant U-box protein 16 >gi|51536504|gb|AAU05490.1| At5g01830 [Arabidopsis thaliana] >gi|52421307|gb|AAU45223.1| At5g01830 [Arabidopsis thaliana] >gi|332003015|gb|AED90398.1| U-box domain-containing protein 16 [Arabidopsis thaliana]	--	U-box domain-containing protein 16 OS=Arabidopsis thaliana GN=PUB16 PE=2 SV=1	--	--	-	GO:0016874//ligase activity	-
Unigene607_P1	GACN01017489	2.2979	Up	1.08462e-05	0.000110121	PREDICTED: uncharacterized protein LOC100802419 [Glycine max]	Vitis vinifera contig VV78X020252.14, whole genome shotgun sequence	--	--	--	-	-	-
Unigene11659_P1	GACN01028470	2.29464	Up	1.26912e-06	1.48783e-05	PREDICTED: uncharacterized protein LOC100810113 [Glycine max]	Populus trichocarpa clone Pop1-117O4, complete sequence	--	--	--	-	-	-
Unigene234_P1	GACN01017117	2.29464	Up	1.26912e-06	1.48738e-05	PREDICTED: uncharacterized protein LOC100820164 [Glycine max]	Vitis vinifera contig VV78X251216.6, whole genome shotgun sequence	Regulator of nonsense transcripts 1 homolog OS=Arabidopsis thaliana GN=UPF1 PE=1 SV=2	Superfamily I DNA and RNA helicases and helicase subunits	regulator of nonsense transcripts 1 [EC:3.6.4.-]	-	-	-
CL2970.Contig2_P1	GACN01007750	2.28726	Up	2.31726e-05	0.00022207	phosphate starvation-induced protein [Arabidopsis thaliana] >gi|332644758|gb|AEE78279.1| phosphate starvation-induced protein [Arabidopsis thaliana]	Populus trichocarpa clone POP018-L01, complete sequence	Putative glycerol-3-phosphate transporter 1 OS=Arabidopsis thaliana GN=At3g47420 PE=2 SV=1	Sugar phosphate permease	MFS transporter, OPA family, solute carrier family 37 (glycerol-3-phosphate transporter), member 1/2	-	-	-
CL2004.Contig2_P1	GACN01005501	2.27849	Up	1.27454e-08	1.92756e-07	ATP-binding cassette sub-family F member [Medicago truncatula]	Vitis vinifera, whole genome shotgun sequence, contig VV78X031878.8, clone ENTAV 115	ABC transporter F family member 1 OS=Arabidopsis thaliana GN=ABCF1 PE=1 SV=1	ATPase components of ABC transporters with duplicated ATPase domains	ATP-binding cassette, sub-family F, member 2	-	-	-
CL4308.Contig1_P1	GACN01010640	2.27849	Up	3.56514e-06	3.90884e-05	PREDICTED: uncharacterized protein LOC100805358 [Glycine max]	Vitis vinifera, whole genome shotgun sequence, contig VV78X170195.9, clone ENTAV 115	--	--	--	-	-	-
Unigene27844_P1	GACN01044525	2.27345	Up	6.24772e-05	0.000547284	catalytic/ pyridoxal phosphate binding protein [Arabidopsis thaliana] >gi|332010900|gb|AED98283.1| catalytic/ pyridoxal phosphate binding protein [Arabidopsis thaliana]	Ricinus communis molybdopterin cofactor sulfurase, putative, mRNA	--	--	--	GO:0016020//membrane	-	-
Unigene11141_P1	GACN01027953	2.26619	Up	7.5676e-09	1.17075e-07	PREDICTED: uncharacterized protein LOC100783158 [Glycine max]	--	--	--	--	-	-	-
Unigene10348_P1	GACN01027169	2.25483	Up	4.65398e-07	5.8581e-06	PREDICTED: uncharacterized protein LOC100786928 [Glycine max]	--	--	--	--	-	-	-
CL7696.Contig1_P1	GACN01016645	2.25483	Up	1.2697e-05	0.000127464	PREDICTED: uncharacterized protein LOC100527898 [Glycine max]	Solanum lycopersicum cDNA, clone: LEFL3155A19, HTC in root	--	--	--	-	-	-
Unigene25991_P1	GACN01042682	2.25483	Up	2.15176e-06	2.44139e-05	PREDICTED: nuclear-pore anchor-like [Glycine max]	Vitis vinifera contig VV78X150313.6, whole genome shotgun sequence	Nuclear-pore anchor OS=Arabidopsis thaliana GN=NUA PE=1 SV=1	ATPase involved in DNA repair	nucleoprotein TPR	-	-	GO:0048437//floral organ development
CL629.Contig2_P1	GACN01002034	2.23835	Up	3.11378e-05	0.000291001	Os02g0732700 [Oryza sativa Japonica Group] >gi|113537560|dbj|BAF09943.1| Os02g0732700 [Oryza sativa Japonica Group]	Vitis vinifera contig VV78X253394.5, whole genome shotgun sequence	--	--	mediator of RNA polymerase II transcription subunit 23	-	-	-
Unigene5252_P1	GACN01022094	2.23281	Up	1.00891e-07	1.38173e-06	PREDICTED: uncharacterized protein LOC100782905 [Glycine max]	--	--	--	--	-	-	-
CL445.Contig4_P1	GACN01001498	2.22167	Up	4.48774e-09	7.09126e-08	Zinc finger CCCH domain-containing protein [Medicago truncatula] >gi|355482671|gb|AES63874.1| Zinc finger CCCH domain-containing protein [Medicago truncatula]	--	--	--	--	-	-	-
Unigene28986_P1	GACN01045665	2.22032	Up	0	0	PREDICTED: uncharacterized protein LOC100798009 [Glycine max]	PREDICTED: Vitis vinifera misc_RNA (LOC100264164), miscRNA	Calcium-dependent protein kinase 9 OS=Arabidopsis thaliana GN=CPK9 PE=1 SV=1	Chromosome segregation ATPases	calcium-dependent protein kinase [EC:2.7.11.1]	GO:0044464//cell part	-	-
Unigene29435_P1	GACN01046112	2.21687	Up	9.70078e-05	0.000815736	PREDICTED: uncharacterized protein LOC100777465 [Glycine max]	Arabidopsis lyrata subsp. lyrata HB-1, mRNA	--	--	--	-	-	-
CL3067.Contig2_P1	GACN01007977	2.21687	Up	9.70078e-05	0.000815557	Beta-glucan-binding protein [Medicago truncatula] >gi|355503793|gb|AES84996.1| Beta-glucan-binding protein [Medicago truncatula]	Medicago truncatula beta-glucan-binding protein 4 (GBP4) mRNA, complete cds	--	--	--	-	GO:0004553//hydrolase activity, hydrolyzing O-glycosyl compounds	-
Unigene17482_P1	GACN01034258	2.21687	Up	9.70078e-05	0.000816093	protein kinase-like protein [Arabidopsis thaliana] >gi|332193964|gb|AEE32085.1| protein kinase-like protein [Arabidopsis thaliana]	--	--	--	--	-	GO:0016740//transferase activity	-
Unigene21434_P1	GACN01038159	2.21687	Up	9.70078e-05	0.000815914	histone acetyltransferase [Populus trichocarpa] >gi|222853803|gb|EEE91350.1| histone acetyltransferase [Populus trichocarpa]	Populus trichocarpa histone acetyltransferase (HAC901), mRNA	Histone acetyltransferase HAC1 OS=Arabidopsis thaliana GN=HAC1 PE=1 SV=2	--	E1A/CREB-binding protein [EC:2.3.1.48]	-	-	-
Unigene3716_P1	GACN01020570	2.21687	Up	7.82466e-07	9.51563e-06	--	--	--	--	--	-	-	-
CL2912.Contig1_P1	GACN01007632	2.20237	Up	5.50596e-10	9.39141e-09	PREDICTED: similar to VRP1-1 isoform 1 [Vitis vinifera]	Vitis vinifera contig VV78X159901.12, whole genome shotgun sequence	Probable disease resistance protein At5g66900 OS=Arabidopsis thaliana GN=At5g66900 PE=2 SV=1	Leucine-rich repeat (LRR) protein	disease resistance protein RPM1	-	-	-
Unigene19029_P1	GACN01035776	2.19979	Up	1.6886e-07	2.24927e-06	PREDICTED: hypothetical protein [Vitis vinifera]	--	--	--	--	-	-	-
CL211.Contig1_P1	GACN01000873	2.18989	Up	0	0	PREDICTED: probable xyloglucan endotransglucosylase/hydrolase protein 23-like [Glycine max]	Cucumis melo xyloglucan endotransglucosylase/hydrolase 3 (XTH3) mRNA, complete cds	Probable xyloglucan endotransglucosylase/hydrolase protein 23 OS=Arabidopsis thaliana GN=XTH23 PE=2 SV=1	Beta-glucanase/Beta-glucan synthetase	xyloglucan:xyloglucosyl transferase TCH4 [EC:2.4.1.207]	-	-	-
Unigene16168_P1	GACN01032952	2.18772	Up	4.56112e-05	0.000413102	--	--	--	--	--	-	-	-
Unigene18574_P1	GACN01035330	2.18772	Up	5.50598e-10	9.38728e-09	double WRKY type transfactor [Solanum tuberosum]	--	Probable WRKY transcription factor 26 OS=Arabidopsis thaliana GN=WRKY26 PE=2 SV=2	--	WRKY transcription factor 33	-	-	-
Unigene27165_P1	GACN01043852	2.18772	Up	2.37484e-06	2.67476e-05	uncharacterized protein [Arabidopsis thaliana] >gi|332010831|gb|AED98214.1| uncharacterized protein [Arabidopsis thaliana]	--	--	--	--	-	-	-
CL2237.Contig5_P1	GACN01006077	2.17391	Up	4.77122e-07	5.98802e-06	Agenet domain containing protein expressed [Medicago truncatula] >gi|355512657|gb|AES94280.1| Agenet domain containing protein expressed [Medicago truncatula]	PREDICTED: Vitis vinifera hypothetical protein LOC100266068 (LOC100266068), partial mRNA	--	--	--	-	-	-
Unigene16270_P1	GACN01033053	2.17178	Up	1.39385e-06	1.62464e-05	inwardly rectifying potassium channel subunit [Daucus carota]	--	Potassium channel AKT1 OS=Arabidopsis thaliana GN=AKT1 PE=1 SV=2	--	--	-	-	GO:0006811//ion transport
Unigene8235_P1	GACN01025069	2.17178	Up	1.39385e-06	1.62414e-05	ATMBAC2/BAC2 [Arabidopsis lyrata subsp. lyrata] >gi|297333695|gb|EFH64113.1| ATMBAC2/BAC2 [Arabidopsis lyrata subsp. lyrata]	Medicago truncatula clone mth2-27k21, complete sequence	--	--	solute carrier family 25 (mitochondrial carnitine/acylcarnitine transporter), member 20/29	GO:0031224//intrinsic to membrane	-	-
Unigene2307_P1	GACN01019172	2.16464	Up	9.30966e-10	1.55413e-08	TED4 [Zinnia elegans]	--	Probable non-specific lipid-transfer protein AKCS9 OS=Vigna unguiculata PE=2 SV=1	--	--	-	-	-
Unigene47_P1	GACN01016931	2.16464	Up	2.21566e-05	0.000212917	PREDICTED: uncharacterized protein LOC100804641 [Glycine max]	Vitis vinifera contig VV78X107915.8, whole genome shotgun sequence	--	--	--	-	-	-
Unigene24795_P1	GACN01041486	2.15566	Up	1.57373e-09	2.5889e-08	RecName: Full=Linoleate 13S-lipoxygenase 3-1, chloroplastic; Flags: Precursor >gi|1495804|emb|CAA65269.1| 13-lipoxygenase [Solanum tuberosum]	Lycopersicon esculentum lipoxygenase (loxD) mRNA, complete cds	Linoleate 13S-lipoxygenase 3-1, chloroplastic OS=Solanum tuberosum GN=LOX3.1 PE=1 SV=1	--	lipoxygenase [EC:1.13.11.12]	-	-	-
Unigene2036_P1	GACN01018901	2.15295	Up	2.63334e-06	2.94604e-05	protein kinase family protein [Glycine max] >gi|223452335|gb|ACM89495.1| protein kinase family protein [Glycine max]	Glycine max clone cw59 protein kinase family protein mRNA, complete cds	Probable receptor-like serine/threonine-protein kinase At5g57670 OS=Arabidopsis thaliana GN=At5g57670 PE=2 SV=1	Serine/threonine protein kinase	somatic embryogenesis receptor kinase 4 [EC:2.7.10.1 2.7.11.1]	-	-	-
CL3054.Contig1_P1	GACN01007944	2.14772	Up	3.31046e-12	7.62696e-11	JMS10C05.2 [Jatropha curcas]	Vitis vinifera seed imbibition protein 1 (SIP1) mRNA, complete cds	Probable galactinol--sucrose galactosyltransferase 2 OS=Arabidopsis thaliana GN=RFS2 PE=2 SV=2	--	stachyose synthetase [EC:2.4.1.67]	-	-	-
Unigene20807_P1	GACN01037533	2.1459	Up	0	0	PREDICTED: similar to RAP2-like protein [Vitis vinifera]	Glycine max cv. Xanhtiendai partial mRNA for drought responsive element binding protein 5 (DREB5 gene)	Ethylene-responsive transcription factor ERF054 OS=Arabidopsis thaliana GN=ERF054 PE=2 SV=1	--	EREBP-like factor	GO:0044424//intracellular part	-	-
Unigene7043_P1	GACN01023881	2.14569	Up	4.06786e-13	1.1988e-11	--	--	--	--	--	-	-	-
CL762.Contig3_P1	GACN01002367	2.13936	Up	1.50415e-06	1.7421e-05	phospholipid-translocating ATPase [Arabidopsis thaliana] >gi|5734708|gb|AAD49973.1|AC008075_6 Similar to gb|AF067820 ATPase II from Homo sapiens and is a member of PF|00122 E1-E2 ATPases family [Arabidopsis thaliana] >gi|332196709|gb|AEE34830.1| phospholipid-translocating ATPase [Arabidopsis thaliana]	Populus trichocarpa aminophospholipid ATPase, mRNA	Phospholipid-transporting ATPase 10 OS=Arabidopsis thaliana GN=ALA10 PE=1 SV=1	Cation transport ATPase	phospholipid-translocating ATPase [EC:3.6.3.1]	GO:0031224//intrinsic to membrane	-	-
Unigene1082_P1	GACN01017962	2.13936	Up	0	0	ZPT2-12 [Petunia x hybrida]	Vitis vinifera contig VV78X073310.28, whole genome shotgun sequence	Zinc finger protein ZAT11 OS=Arabidopsis thaliana GN=ZAT11 PE=2 SV=1	--	--	-	-	GO:0010468//regulation of gene expression
Unigene17355_P1	GACN01034132	2.13936	Up	1.50415e-06	1.74263e-05	PREDICTED: similar to ATGDU3 (ARABIDOPSIS THALIANA GLUTAMINE DUMPER 3) [Vitis vinifera]	--	--	--	--	-	-	-
CL3932.Contig1_P1	GACN01009835	2.1385	Up	4.86056e-13	1.3981e-11	Kunitz-type trypsin inhibitor B2 [Populus nigra]	--	Subtilisin inhibitor CLSI-II OS=Canavalia lineata PE=1 SV=1	--	--	-	-	-
CL2219.Contig3_P1	GACN01006036	2.13525	Up	7.17216e-05	0.000621463	caffeoyl CoA O-methyltransferase [Carthamus tinctorius]	Carthamus tinctorius CtCoAOMT2 mRNA for caffeoyl CoA O-methyltransferase, complete cds	Caffeoyl-CoA O-methyltransferase OS=Zinnia elegans GN=CCOAOMT PE=2 SV=1	Predicted O-methyltransferase	caffeoyl-CoA O-methyltransferase [EC:2.1.1.104]	-	-	-
CL3813.Contig3_P1	GACN01009583	2.13039	Up	5.78332e-06	6.12083e-05	chromatin remodeling complex subunit [Populus trichocarpa] >gi|222845877|gb|EEE83424.1| chromatin remodeling complex subunit [Populus trichocarpa]	Vitis vinifera contig VV78X055416.4, whole genome shotgun sequence	SWI/SNF complex component SNF12 homolog OS=Arabidopsis thaliana GN=At5g14170 PE=1 SV=1	SWIB-domain-containing proteins implicated in chromatin remodeling	SWI/SNF-related matrix-associated actin-dependent regulator of chromatin subfamily D	-	-	-
CL4175.Contig1_P1	GACN01010375	2.12183	Up	6.77562e-11	1.26153e-09	callose synthase 7 [Arabidopsis thaliana] >gi|334302882|sp|Q9SHJ3.3|CALS7_ARATH RecName: Full=Callose synthase 7; AltName: Full=1,3-beta-glucan synthase; AltName: Full=Protein GLUCAN SYNTHASE-LIKE 7 >gi|332189872|gb|AEE27993.1| callose synthase 7 [Arabidopsis thaliana]	Arabidopsis thaliana callose synthase 7 (GSL07) mRNA, complete cds	Callose synthase 7 OS=Arabidopsis thaliana GN=CALS7 PE=2 SV=3	--	callose synthase [EC:2.4.1.-]	GO:0043234//protein complex	-	-
Unigene8286_P1	GACN01025120	2.11733	Up	3.30994e-05	0.00030791	--	--	--	--	--	-	-	-
Unigene8684_P1	GACN01025515	2.11733	Up	3.09612e-06	3.43577e-05	PREDICTED: hypothetical protein [Vitis vinifera]	--	--	--	--	-	-	-
CL445.Contig2_P1	GACN01001496	2.11028	Up	9.15046e-13	2.40851e-11	uncharacterized protein [Arabidopsis thaliana] >gi|330252261|gb|AEC07355.1| uncharacterized protein [Arabidopsis thaliana]	--	Protein ycf2 OS=Oenothera glazioviana GN=ycf2-A PE=3 SV=1	RNA-binding proteins (RRM domain)	nucleolin	-	-	-
Unigene23408_P1	GACN01040113	2.10972	Up	3.29848e-12	7.60392e-11	Os01g0120700 [Oryza sativa Japonica Group] >gi|113531401|dbj|BAF03784.1| Os01g0120700 [Oryza sativa Japonica Group]	Vitis vinifera contig VV78X215791.5, whole genome shotgun sequence	CAX-interacting protein 4 OS=Arabidopsis thaliana GN=CXIP4 PE=1 SV=2	RNA-binding proteins (RRM domain)	CBF1 interacting corepressor	-	-	-
Unigene27804_P1	GACN01044485	2.10619	Up	1.70112e-06	1.95784e-05	ATFP4-like protein [Medicago truncatula] >gi|355490539|gb|AES71742.1| ATFP4-like protein [Medicago truncatula]	--	--	--	--	-	-	-
CL232.Contig2_P1	GACN01000940	2.10576	Up	0	0	osmotic stress-induced zinc-finger protein [Nicotiana tabacum]	Sorghum bicolor hypothetical protein, mRNA	Zinc finger protein ZAT6 OS=Arabidopsis thaliana GN=ZAT6 PE=2 SV=1	--	--	-	GO:0005488//binding	-
Unigene19870_P1	GACN01036608	2.10283	Up	3.63606e-08	5.26092e-07	AFG1-like protein [Arabidopsis thaliana] >gi|332660372|gb|AEE85772.1| AFG1-like protein [Arabidopsis thaliana]	Arabidopsis lyrata subsp. lyrata ATPase, mRNA	--	--		-	-	-
Unigene8531_P1	GACN01025363	2.09657	Up	9.54588e-07	1.14709e-05	receptor like protein 13 [Arabidopsis thaliana] >gi|332197441|gb|AEE35562.1| receptor like protein 13 [Arabidopsis thaliana]	--	Probable leucine-rich repeat receptor-like protein kinase At1g35710 OS=Arabidopsis thaliana GN=At1g35710 PE=2 SV=1	--	protein brassinosteroid insensitive 1 [EC:2.7.10.1 2.7.11.1]	-	GO:0016740//transferase activity	-
CL232.Contig1_P1	GACN01000939	2.09086	Up	7.62724e-13	2.04827e-11	osmotic stress-induced zinc-finger protein [Nicotiana tabacum]	Brassica carinata C2H2 zinc finger 2 (ZF2) mRNA, partial cds	Zinc finger protein ZAT10 OS=Arabidopsis thaliana GN=ZAT10 PE=2 SV=1	--	--	-	-	-
Unigene15646_P1	GACN01032437	2.09086	Up	7.72842e-06	8.00527e-05	Avr9/Cf-9 rapidly elicited protein 146 [Nicotiana tabacum]	Vitis vinifera contig VV78X129721.3, whole genome shotgun sequence	--	--	--	-	-	-
Unigene19214_P1	GACN01035959	2.08932	Up	1.57499e-09	2.58987e-08	C2H2-type zinc finger-containing protein [Arabidopsis thaliana] >gi|117168123|gb|ABK32144.1| At2g28710 [Arabidopsis thaliana] >gi|330253068|gb|AEC08162.1| C2H2-type zinc finger-containing protein [Arabidopsis thaliana]	Vitis vinifera contig VV78X073310.28, whole genome shotgun sequence	Zinc finger protein ZAT12 OS=Arabidopsis thaliana GN=ZAT12 PE=2 SV=1	--	--	-	-	GO:0010468//regulation of gene expression
Unigene15762_P1	GACN01032551	2.0808	Up	0.000118464	0.000973788	Nodulin-like protein [Medicago truncatula] >gi|355481173|gb|AES62376.1| Nodulin-like protein [Medicago truncatula]	Vitis vinifera contig VV78X219431.8, whole genome shotgun sequence	Vacuolar iron transporter homolog 4 OS=Arabidopsis thaliana GN=At3g43660 PE=2 SV=1	--	--	-	-	-
CL1429.Contig1_P1	GACN01004083	2.0808	Up	3.9201e-06	4.27e-05	PREDICTED: similar to SAB [Vitis vinifera]	PREDICTED: Vitis vinifera similar to SAB (LOC100254031), mRNA	--	--	--	-	-	-
Unigene1515_P1	GACN01018383	2.0808	Up	0.000118464	0.00097358	uncharacterized protein [Arabidopsis thaliana] >gi|94442475|gb|ABF19025.1| At5g40690 [Arabidopsis thaliana] >gi|332007199|gb|AED94582.1| uncharacterized protein [Arabidopsis thaliana]	--	--	--	--	-	-	-
Unigene29960_P1	GACN01046635	2.0808	Up	0.000118464	0.000973372	PREDICTED: protein FRIGIDA-like [Glycine max]	Vitis vinifera, whole genome shotgun sequence, contig VV78X193786.3, clone ENTAV 115	Protein FRIGIDA OS=Arabidopsis thaliana GN=FRI PE=1 SV=1	--	--	-	-	-
Unigene25949_P1	GACN01042640	2.07551	Up	6.0174e-13	1.68176e-11	ethylene-responsive transciptional coactivator-like protein [Retama raetam]	Vitis vinifera contig VV78X260201.39, whole genome shotgun sequence	Multiprotein-bridging factor 1c OS=Arabidopsis thaliana GN=MBF1C PE=1 SV=1	Predicted transcription factor, homolog of eukaryotic MBF1	putative transcription factor	-	-	GO:0000160//two-component signal transduction system (phosphorelay)
CL1167.Contig1_P1	GACN01003443	2.07224	Up	2.05108e-06	2.33544e-05	phosphatidyl serine synthase [Gossypium hirsutum]	Gossypium hirsutum phosphatidyl serine synthase mRNA, partial cds	--	--	phosphatidylserine synthase 2 [EC:2.7.8.-]	GO:0044464//cell part	-	-
CL4740.Contig1_P1	GACN01011497	2.07224	Up	0	0	protein phosphatase 2C [Solanum tuberosum]	Thellungiella halophila mRNA, complete cds, clone: RTFL01-18-J18	Probable protein phosphatase 2C 25 OS=Arabidopsis thaliana GN=At2g30020 PE=1 SV=1	Serine/threonine protein phosphatase	protein phosphatase [EC:3.1.3.16]	-	-	-
CL747.Contig2_P1	GACN01002330	2.06842	Up	1.07233e-07	1.46493e-06	Ca2+-transporting ATPase [Arabidopsis thaliana] >gi|12229639|sp|O81108.1|ACA2_ARATH RecName: Full=Calcium-transporting ATPase 2, plasma membrane-type; AltName: Full=Ca(2+)-ATPase isoform 2 >gi|3335060|gb|AAC26997.1| plasma membrane-type calcium ATPase [Arabidopsis thaliana] >gi|4468989|emb|CAB38303.1| plasma membrane-type calcium ATPase (ACA2) [Arabidopsis thaliana] >gi|7270746|emb|CAB80429.1| pl…	Arabidopsis thaliana chromosome 2, complete sequence	Calcium-transporting ATPase 2, plasma membrane-type OS=Arabidopsis thaliana GN=ACA2 PE=1 SV=1	Cation transport ATPase	Ca2+-transporting ATPase [EC:3.6.3.8]	GO:0031224//intrinsic to membrane	-	-
Unigene29989_P1	GACN01046664	2.06842	Up	5.26192e-05	0.000469165	PREDICTED: uncharacterized protein LOC100783330 [Glycine max]	Glycine max cDNA, clone: GMFL01-23-H14	--	--	--	GO:0043231//intracellular membrane-bounded organelle	-	-
Unigene11682_P1	GACN01028493	2.06486	Up	1.10356e-06	1.30972e-05	PREDICTED: uncharacterized protein LOC100778503 [Glycine max]	--	--	--	protein FAM32A	-	-	-
Unigene21593_P1	GACN01038318	2.06486	Up	5.5106e-10	9.39099e-09	JHL06B08.8 [Jatropha curcas]	Medicago truncatula mRNA for glycosyltransferase (a1 gene)	--	--	--	-	GO:0016740//transferase activity	-
Unigene9892_P1	GACN01026719	2.05996	Up	8.10462e-14	2.86789e-12	phosphate starvation-induced protein [Arabidopsis thaliana] >gi|332644758|gb|AEE78279.1| phosphate starvation-induced protein [Arabidopsis thaliana]	--	Putative glycerol-3-phosphate transporter 1 OS=Arabidopsis thaliana GN=At3g47420 PE=2 SV=1	--	MFS transporter, OPA family, solute carrier family 37 (glycerol-3-phosphate transporter), member 1/2	-	-	GO:0006810//transport
CL2242.Contig1_P1	GACN01006090	2.05844	Up	6.08024e-07	7.51552e-06	chromatin remodeling complex subunit [Populus trichocarpa] >gi|222867901|gb|EEF05032.1| chromatin remodeling complex subunit [Populus trichocarpa]	Populus trichocarpa chromatin remodeling complex subunit (CHR930), mRNA	DNA helicase INO80 OS=Arabidopsis thaliana GN=INO80 PE=2 SV=2	Superfamily II DNA/RNA helicases, SNF2 family	DNA helicase INO80 [EC:3.6.4.12]	-	GO:0017111//nucleoside-triphosphatase activity	-
Unigene26142_P1	GACN01042833	2.05844	Up	2.39306e-05	0.000228366	--	--	--	--	--	-	-	-
Unigene21494_P1	GACN01038219	2.05762	Up	0	0	WRKY transcription factor 6 [(Populus tomentosa x P. bolleana) x P. tomentosa]	Medicago truncatula WRKY transcription factor WRKY109669 mRNA, complete cds	Probable WRKY transcription factor 53 OS=Arabidopsis thaliana GN=WRKY53 PE=1 SV=1	--	WRKY transcription factor 29	-	-	-
CL816.Contig3_P1	GACN01002521	2.05414	Up	2.19486e-08	3.2391e-07	iron ion binding / oxidoreductase/ oxidoreductase protein [Arabidopsis thaliana] >gi|332010770|gb|AED98153.1| iron ion binding / oxidoreductase/ oxidoreductase protein [Arabidopsis thaliana]	PREDICTED: Vitis vinifera misc_RNA (LOC100255833), miscRNA	--	--	prolyl 4-hydroxylase [EC:1.14.11.2]	-	-	-
CL6807.Contig1_P1	GACN01015187	2.05022	Up	1.29674e-08	1.95959e-07	PREDICTED: E3 ubiquitin-protein ligase ATL23-like [Glycine max]	M.truncatula DNA sequence from clone MTH2-45F3 on chromosome 3, complete sequence	E3 ubiquitin-protein ligase ATL23 OS=Arabidopsis thaliana GN=ATL23 PE=1 SV=2	RING-finger-containing ubiquitin ligase	E3 ubiquitin-protein ligase RNF115/126 [EC:6.3.2.19]	-	GO:0046914//transition metal ion binding	-
Unigene3205_P1	GACN01020066	2.05022	Up	1.11794e-05	0.000113205	--	--	--	--	--	-	-	-
CL6837.Contig1_P1	GACN01015235	2.04595	Up	3.26058e-10	5.68258e-09	Amino acid permease [Medicago truncatula] >gi|355519245|gb|AET00869.1| Amino acid permease [Medicago truncatula]	Solanum lycopersicum cDNA, clone: LEFL1030DD06, HTC in leaf	Probable amino acid permease 7 OS=Arabidopsis thaliana GN=AAP7 PE=1 SV=1	Amino acid permeases	solute carrier family 36 (proton-coupled amino acid transporter)	GO:0031224//intrinsic to membrane	-	-
CL6014.Contig1_P1	GACN01013819	2.04476	Up	9.57012e-14	3.34336e-12	PREDICTED: uncharacterized protein LOC100799102 [Glycine max]	Vitis vinifera contig VV78X003621.11, whole genome shotgun sequence	--	--	exocyst complex component 7	GO:0043234//protein complex	-	-
Unigene2164_P1	GACN01019029	2.04333	Up	5.37898e-06	5.72918e-05	PREDICTED: uncharacterized protein LOC100786421 [Glycine max]	Populus trichocarpa predicted protein, mRNA	--	--	--	-	-	-
Unigene29635_P1	GACN01046310	2.04333	Up	5.37898e-06	5.72759e-05	GNOM-like 1 protein [Nicotiana tabacum]	Populus trichocarpa clone Pop1-109C22, complete sequence	Pattern formation protein EMB30 OS=Arabidopsis thaliana GN=EMB30 PE=1 SV=1	--	--	-	-	GO:0048764
Unigene2533_P1	GACN01019398	2.03706	Up	0	0	PREDICTED: uncharacterized protein LOC100810032 [Glycine max]	--	--	--	--	-	-	-
Unigene28724_P1	GACN01045404	2.03244	Up	1.36644e-06	1.59607e-05	fiber expressed protein [Gossypium hirsutum]	--	--	--	--	-	-	-
Unigene7447_P1	GACN01024282	2.03244	Up	1.36644e-06	1.59656e-05	PREDICTED: adipocyte plasma membrane-associated protein-like [Glycine max]	--	--	Gluconolactonase	--	-	GO:0016843	-
Unigene1856_P1	GACN01018721	2.03152	Up	0	0	PREDICTED: uncharacterized protein LOC100792751 [Glycine max]	Solanum lycopersicum cDNA, clone: LEFL1086DA08, HTC in leaf	--	--	--	-	-	-
Unigene25649_P1	GACN01042340	2.02266	Up	0	0	conserved hypothetical protein [Ricinus communis] >gi|223537375|gb|EEF39004.1| conserved hypothetical protein [Ricinus communis]	--	--	--	--	-	-	-
CL2693.Contig1_P1	GACN01007130	2.0178	Up	8.71792e-05	0.000741525	PREDICTED: uncharacterized protein LOC100810028 [Glycine max]	--	--	--	--	-	-	-
CL419.Contig3_P1	GACN01001419	2.0178	Up	8.71792e-05	0.000742018	--	--	--	--	--	-	-	-
CL953.Contig1_P1	GACN01002860	2.0178	Up	8.71792e-05	0.000741361	PREDICTED: uncharacterized protein LOC100814409 [Glycine max]	--	Ankyrin repeat-containing protein At3g12360 OS=Arabidopsis thaliana GN=At3g12360 PE=2 SV=1	--	--	-	-	-
Unigene10001_P1	GACN01026828	2.0178	Up	8.71792e-05	0.000741853	Transcription factor bHLH112 [Medicago truncatula] >gi|355482451|gb|AES63654.1| Transcription factor bHLH112 [Medicago truncatula]	Arabidopsis thaliana Full-length cDNA Complete sequence from clone GSLTPGH44ZG06 of Hormone Treated Callus of strain col-0 of Arabidopsis thaliana (thale cress)	Transcription factor bHLH112 OS=Arabidopsis thaliana GN=BHLH112 PE=2 SV=1	--	--	-	-	-
Unigene6005_P1	GACN01022844	2.0178	Up	8.71792e-05	0.000741689	hydroxyproline-rich glycoprotein DZ-HRGP [Volvox carteri f. nagariensis]	--	Sulfated surface glycoprotein 185 OS=Volvox carteri PE=1 SV=1	Endoglucanase	phospholipase D [EC:3.1.4.4]	GO:0044464//cell part	-	-
Unigene28532_P1	GACN01045212	2.01263	Up	3.83992e-05	0.000352434	PREDICTED: BEL1-like homeodomain protein 3-like [Glycine max]	Oryza sativa Japonica Group clone KCS181A11 homeodomain protein mRNA, complete cds	BEL1-like homeodomain protein 3 OS=Arabidopsis thaliana GN=BLH3 PE=1 SV=1	--	--	-	-	GO:0010468//regulation of gene expression
Unigene6749_P1	GACN01023588	2.01263	Up	3.83992e-05	0.00035235	chromatin remodeling complex subunit [Populus trichocarpa] >gi|222871157|gb|EEF08288.1| chromatin remodeling complex subunit [Populus trichocarpa]	Populus trichocarpa chromatin remodeling complex subunit (CHR906), mRNA	CHD3-type chromatin-remodeling factor PICKLE OS=Arabidopsis thaliana GN=PKL PE=1 SV=1	Superfamily II DNA/RNA helicases, SNF2 family	ATP-dependent helicase HepA [EC:3.6.4.-]	-	-	-
CL4797.Contig1_P1	GACN01011599	2.00756	Up	0	0	PREDICTED: uncharacterized protein LOC100788041 [Glycine max]	Medicago truncatula clone mth2-69h11, complete sequence	Uridine nucleosidase 1 OS=Arabidopsis thaliana GN=URH1 PE=1 SV=2	Inosine-uridine nucleoside N-ribohydrolase	purine nucleosidase [EC:3.2.2.1]	GO:0030312//external encapsulating structure	-	-
Unigene5729_P1	GACN01022568	2.00559	Up	0	0	salt responsive protein 2 [Solanum lycopersicum] >gi|195549553|gb|ACG50004.1| salt responsive protein 2 [Solanum lycopersicum]	--	--	--	nucleolar pre-ribosomal-associated protein 1	-	-	-
Unigene128_P1	GACN01017012	2.00486	Up	7.94676e-06	8.21151e-05	Golgi SNARE 11 protein [Medicago truncatula] >gi|355505259|gb|AES86401.1| Golgi SNARE 11 protein [Medicago truncatula]	Solanum lycopersicum cDNA, clone: LEFL2051K03, HTC in fruit	Golgi SNARE 11 protein OS=Arabidopsis thaliana GN=GOS11 PE=2 SV=1	--	golgi SNAP receptor complex member 1	-	-	GO:0048193//Golgi vesicle transport
Unigene27229_P1	GACN01043915	2.00486	Up	7.94676e-06	8.2093e-05	Peptide transporter family [Medicago truncatula] >gi|355493385|gb|AES74588.1| Peptide transporter family [Medicago truncatula]	Arabidopsis thaliana chromosome 5, complete sequence	Probable peptide/nitrate transporter At5g14940 OS=Arabidopsis thaliana GN=At5g14940 PE=2 SV=1	--	solute carrier family 15 (peptide/histidine transporter), member 3/4	-	-	-
Unigene568_P1	GACN01017450	1.99927	Up	1.82793e-06	2.09438e-05	PREDICTED: PI-PLC X domain-containing protein At5g67130-like [Glycine max]	Solanum lycopersicum cDNA, clone: LEFL2037E13, HTC in fruit	PI-PLC X domain-containing protein At5g67130 OS=Arabidopsis thaliana GN=At5g67130 PE=1 SV=1	--	--	-	-	-
Unigene25236_P1	GACN01041927	1.99516	Up	0	0	PREDICTED: similar to Avr9/Cf-9 rapidly elicited protein 231 [Vitis vinifera]	Panax notoginseng clone 02051n glycosyltransferase mRNA, complete cds	Probable galacturonosyltransferase-like 10 OS=Arabidopsis thaliana GN=GATL10 PE=2 SV=1	Lipopolysaccharide biosynthesis proteins, LPS:glycosyltransferases	alpha-1,4-galacturonosyltransferase [EC:2.4.1.43]	-	-	-
Unigene2140_P1	GACN01019005	1.99334	Up	2.5086e-07	3.2779e-06	PREDICTED: uncharacterized protein LOC100777000 isoform 2 [Glycine max]	Vitis vinifera contig VV78X236146.14, whole genome shotgun sequence	--	--	--	-	-	-
Unigene10804_P1	GACN01027617	1.99042	Up	7.55024e-08	1.05241e-06	PREDICTED: uncharacterized protein LOC100776258 [Glycine max]	Solanum lycopersicum cDNA, clone: LEFL1086DA08, HTC in leaf	--	--	--	-	-	-
CL2973.Contig4_P1	GACN01007761	1.96533	Up	6.37722e-05	0.000557485	transducin/WD40 domain-containing protein [Arabidopsis thaliana] >gi|332009349|gb|AED96732.1| transducin/WD40 domain-containing protein [Arabidopsis thaliana]	--	--	--	U4/U6 small nuclear ribonucleoprotein PRP4	-	-	-
CL6239.Contig1_P1	GACN01014213	1.96533	Up	6.37722e-05	0.000557358	Tir-nbs-lrr resistance protein [Medicago truncatula] >gi|355522599|gb|AET03053.1| Tir-nbs-lrr resistance protein [Medicago truncatula]	Lotus japonicus genomic DNA, chromosome 5, clone: LjT25M10, TM1712b, complete sequence	Probable WRKY transcription factor 19 OS=Arabidopsis thaliana GN=WRKY19 PE=2 SV=1	--	--	-	-	-
CL6667.Contig2_P1	GACN01014961	1.96533	Up	6.37722e-05	0.000557611	uncharacterized protein [Arabidopsis thaliana] >gi|330252261|gb|AEC07355.1| uncharacterized protein [Arabidopsis thaliana]	--	Protein ycf2 (Fragment) OS=Oenothera picensis GN=ycf2 PE=3 SV=1	RNA-binding proteins (RRM domain)	nucleolin	GO:0043231//intracellular membrane-bounded organelle	-	-
Unigene21711_P1	GACN01038435	1.96533	Up	5.64196e-10	9.60633e-09	WRKY domain class transcription factor [Malus x domestica]	--	--	--	WRKY transcription factor 33	-	-	-
Unigene24189_P1	GACN01040892	1.96533	Up	6.37722e-05	0.000557738	gamma-tocopherol methyltransferase [Gossypium hirsutum]	Lactuca sativa gamma-tocopherol methyltransferase mRNA, complete cds	Probable tocopherol O-methyltransferase, chloroplastic OS=Oryza sativa subsp. japonica GN=VTE4 PE=2 SV=1	--	tocopherol O-methyltransferase [EC:2.1.1.95]	-	GO:0016741	-
Unigene26910_P1	GACN01043600	1.96533	Up	2.79182e-05	0.000263022	Os01g0916200 [Oryza sativa Japonica Group] >gi|113534723|dbj|BAF07106.1| Os01g0916200 [Oryza sativa Japonica Group]	--	AP-4 complex subunit epsilon OS=Arabidopsis thaliana GN=At1g31730 PE=1 SV=1	--	AP-4 complex subunit epsilon-1	-	GO:0005488//binding	-
Unigene3236_P1	GACN01020097	1.96533	Up	1.24385e-05	0.000125065	protein disulfide isomerase [Malus x domestica]	Vitis vinifera contig VV78X015838.9, whole genome shotgun sequence	Probable nucleoredoxin 2 OS=Oryza sativa subsp. japonica GN=Os01g0794400 PE=2 SV=1	--	--	-	-	-
Unigene593_P1	GACN01017475	1.96533	Up	8.69136e-08	1.20491e-06	--	--	--	--	--	-	-	-
Unigene15111_P1	GACN01031905	1.96533	Up	3.13178e-07	4.03187e-06	DREPP2 protein [Nicotiana tabacum]	Thellungiella halophila mRNA, complete cds, clone: RTFL01-02-I22	--	--	--	-	GO:0035091//phosphatidylinositol binding	-
CL6797.Contig2_P1	GACN01015171	1.95938	Up	0	0	PREDICTED: uncharacterized protein LOC100816012 [Glycine max]	--	--	--	--	-	-	-
Unigene25419_P1	GACN01042110	1.95325	Up	1.32605e-12	3.33937e-11	Epoxide hydrolase [Medicago truncatula] >gi|355523440|gb|AET03894.1| Epoxide hydrolase [Medicago truncatula]	Solanum lycopersicum cDNA, clone: LEFL1052BH10, HTC in leaf	--	Predicted hydrolases or acyltransferases (alpha/beta hydrolase superfamily)	isochorismate synthase / 2-succinyl-5-enolpyruvyl-6-hydroxy-3-cyclohexene-1-carboxylate synthase / 2-succinyl-6-hydroxy-2,4-cyclohexadiene-1-carboxylate synthase / O-succinylbenzoate synthase [EC:5.4.4.2 2.2.1.9 4.2.99.20 4.2.1.113]	-	-	-
CL6562.Contig1_P1	GACN01014786	1.94921	Up	1.70974e-14	6.51823e-13	Alanine glyoxylate aminotransferase-like protein [Medicago truncatula] >gi|355498574|gb|AES79777.1| Alanine glyoxylate aminotransferase-like protein [Medicago truncatula]	Glycine max cDNA, clone: GMFL01-03-M23	Alanine--glyoxylate aminotransferase 2 homolog 2, mitochondrial OS=Arabidopsis thaliana GN=AGT3 PE=2 SV=2	4-aminobutyrate aminotransferase and related aminotransferases	alanine-glyoxylate transaminase / (R)-3-amino-2-methylpropionate-pyruvate transaminase [EC:2.6.1.44 2.6.1.40]	-	GO:0048037//cofactor binding	-
CL113.Contig1_P1	GACN01000393	1.94058	Up	0	0	PREDICTED: cytochrome P450 82A4-like [Glycine max]	Stevia rebaudiana P450 mono-oxygenase mRNA, complete cds	Cytochrome P450 82A4 OS=Glycine max GN=CYP82A4 PE=2 SV=1	Cytochrome P450	[EC:1.14.-.-]	-	-	GO:0008152//metabolic process
CL2316.Contig1_P1	GACN01006255	1.9391	Up	5.33506e-12	1.16622e-10	glycosyltransferase [Panax notoginseng]	S.lycopersicum DNA sequence from clone LE_HBa-110G11 on chromosome 4, complete sequence	Cyanidin-3-O-glucoside 2-O-glucuronosyltransferase OS=Bellis perennis GN=UGAT PE=1 SV=1	Glycosyl transferases, related to UDP-glucuronosyltransferase	hydroquinone glucosyltransferase [EC:2.4.1.218]	GO:0016020//membrane	-	-
CL3229.Contig1_P1	GACN01008334	1.93676	Up	4.21274e-07	5.34119e-06	PREDICTED: uncharacterized protein LOC100779823 [Glycine max]	Solanum lycopersicum cDNA, clone: LEFL2003CF06, HTC in fruit	--	--	microspherule protein 1	-	-	-
Unigene15827_P1	GACN01032614	1.93495	Up	6.91898e-11	1.28698e-09	PREDICTED: NAC domain-containing protein 100-like [Glycine max]	Arabidopsis thaliana chromosome 3, complete sequence	NAC domain-containing protein 100 OS=Arabidopsis thaliana GN=NAC100 PE=2 SV=1	--	--	-	-	-
CL428.Contig1_P1	GACN01001448	1.93056	Up	4.03288e-06	4.38167e-05	aldose 1-epimerase family protein [Arabidopsis lyrata subsp. lyrata] >gi|297322463|gb|EFH52884.1| aldose 1-epimerase family protein [Arabidopsis lyrata subsp. lyrata]	Solanum lycopersicum cDNA, clone: LEFL3144I04, HTC in root	Putative glucose-6-phosphate 1-epimerase OS=Cenchrus ciliaris PE=2 SV=1	Uncharacterized enzymes related to aldose 1-epimerase	glucose-6-phosphate 1-epimerase [EC:5.1.3.15]	-	-	-
Unigene18289_P1	GACN01035051	1.93056	Up	4.03288e-06	4.38043e-05	PREDICTED: E3 ubiquitin-protein ligase KEG-like isoform 2 [Brachypodium distachyon]	--	--	--	--	-	GO:0016301//kinase activity	-
Unigene24109_P1	GACN01040814	1.93056	Up	4.03288e-06	4.37919e-05	uncharacterized protein [Arabidopsis thaliana] >gi|3176675|gb|AAC18798.1| F17O7.4 [Arabidopsis thaliana] >gi|15010576|gb|AAK73947.1| At1g70420/F17O7_4 [Arabidopsis thaliana] >gi|21700801|gb|AAM70524.1| At1g70420/F17O7_4 [Arabidopsis thaliana] >gi|332196939|gb|AEE35060.1| uncharacterized protein [Arabidopsis thaliana]	--	--	--	--	-	-	-
CL2476.Contig3_P1	GACN01006633	1.9297	Up	9.16156e-13	2.40979e-11	boron transporter [Citrus macrophylla]	Populus trichocarpa anion exchanger family protein, mRNA	Probable boron transporter 2 OS=Arabidopsis thaliana GN=BOR2 PE=2 SV=1	--	solute carrier family 4 (sodium borate transporter), member 11	-	-	-
CL3481.Contig1_P1	GACN01008884	1.92838	Up	0	0	UDP-glucose:glucosyltransferase [Lycium barbarum]	Panax notoginseng clone 00082n glycosyltransferase mRNA, complete cds	Cyanidin-3-O-glucoside 2-O-glucuronosyltransferase OS=Bellis perennis GN=UGAT PE=1 SV=1	--	UDP-glucosyl transferase 73C [EC:2.4.1.-]	-	GO:0016758//transferase activity, transferring hexosyl groups	-
Unigene22730_P1	GACN01039435	1.92785	Up	8.9567e-06	9.20067e-05	--	--	--	--	--	-	-	-
CL2325.Contig2_P1	GACN01006276	1.92785	Up	8.9567e-06	9.20313e-05	Adiponectin receptor protein [Medicago truncatula] >gi|355510483|gb|AES91625.1| Adiponectin receptor protein [Medicago truncatula]	Medicago truncatula chromosome 8 clone mth2-19p16, complete sequence	--	Predicted membrane protein, hemolysin III homolog	adiponectin receptor	-	GO:0004871//signal transducer activity	-
Unigene30121_P1	GACN01046796	1.92469	Up	2.0245e-05	0.000196067	PREDICTED: E3 ubiquitin-protein ligase listerin-like [Glycine max]	PREDICTED: Vitis vinifera misc_RNA (LOC100267314), miscRNA	E3 ubiquitin-protein ligase listerin OS=Arabidopsis thaliana GN=At5g58410 PE=3 SV=1	--	--	-	GO:0046872//metal ion binding	-
Unigene28347_P1	GACN01045027	1.92469	Up	2.0245e-05	0.000196117	PREDICTED: pentatricopeptide repeat-containing protein At2g13600-like [Glycine max]	Vitis vinifera contig VV78X036617.6, whole genome shotgun sequence	Pentatricopeptide repeat-containing protein At5g42310, mitochondrial OS=Arabidopsis thaliana GN=At5g42310 PE=2 SV=1	--	cell division protease FtsH [EC:3.4.24.-]	-	-	-
Unigene11445_P1	GACN01028256	1.92399	Up	8.10462e-14	2.87318e-12	uncharacterized protein [Arabidopsis thaliana] >gi|332197742|gb|AEE35863.1| uncharacterized protein [Arabidopsis thaliana]	--	--	--	--	GO:0031981//nuclear lumen	-	-
Unigene11258_P1	GACN01028069	1.92093	Up	4.13686e-11	7.87397e-10	PREDICTED: E3 ubiquitin-protein ligase KEG-like [Glycine max]	Solanum lycopersicum cDNA, clone: LEFL1005CE05, HTC in leaf	E3 ubiquitin-protein ligase KEG OS=Arabidopsis thaliana GN=KEG PE=1 SV=2	--	serine/threonine-protein kinase CTR1 [EC:2.7.11.1]	-	-	GO:0006464//protein modification process
Unigene25326_P1	GACN01042017	1.92093	Up	4.64474e-05	0.000419588	peptide transporter [Hakea actites]	Populus EST from mild drought-stressed leaves	Peptide transporter PTR2 OS=Arabidopsis thaliana GN=PTR2 PE=1 SV=1	--	solute carrier family 15 (peptide/histidine transporter), member 3/4	-	-	-
Unigene24631_P1	GACN01041322	1.91855	Up	5.79314e-12	1.25564e-10	ferritin [Brassica juncea]	Pyrus pyrifolia iron-binding protein (Fer3) mRNA, complete cds	Ferritin-1, chloroplastic OS=Brassica napus GN=LSC30 PE=2 SV=1	Ferritin-like protein	ferritin heavy chain [EC:1.16.3.1]	-	-	-
CL4594.Contig1_P1	GACN01011208	1.91642	Up	0.000107928	0.000897745	chromatin remodeling complex subunit [Populus trichocarpa] >gi|222847974|gb|EEE85521.1| chromatin remodeling complex subunit [Populus trichocarpa]	Medicago truncatula chromosome 2 BAC clone mte1-19j14, complete sequence	Probable chromatin-remodeling complex ATPase chain OS=Oryza sativa subsp. japonica GN=Os01g0367900 PE=2 SV=2	Superfamily II DNA/RNA helicases, SNF2 family	DNA repair protein RAD16	-	-	-
Unigene23984_P1	GACN01040689	1.91642	Up	0.000107928	0.000897939	PREDICTED: lysosomal beta glucosidase [Glycine max]	--	--	Beta-glucosidase-related glycosidases	beta-glucosidase [EC:3.2.1.21]	-	-	GO:0044238//primary metabolic process
CL445.Contig3_P1	GACN01001497	1.91088	Up	2.88882e-07	3.73912e-06	Zinc finger CCCH domain-containing protein [Medicago truncatula] >gi|355482671|gb|AES63874.1| Zinc finger CCCH domain-containing protein [Medicago truncatula]	--	--	--	--	-	-	-
CL3329.Contig1_P1	GACN01008555	1.90761	Up	6.07876e-07	7.51611e-06	PREDICTED: uncharacterized protein LOC100800370 [Glycine max]	Oryza minuta clone OM__Ba0149B10, complete sequence	--	--	--	-	-	-
CL5584.Contig2_P1	GACN01013052	1.90615	Up	5.9952e-15	2.33188e-13	low temperature and salt responsive protein [Cenchrus americanus]	Solanum tuberosum StLTSR mRNA for low temperature and salt responsive protein, complete cds	Hydrophobic protein LTI6A OS=Oryza sativa subsp. japonica GN=LTI6A PE=2 SV=1	Uncharacterized homolog of Blt101	--	-	-	-
Unigene23581_P1	GACN01040286	1.9022	Up	6.82566e-13	1.86295e-11	PREDICTED: aspartic proteinase nepenthesin-1-like [Glycine max]	Vitis vinifera contig VV78X017376.3, whole genome shotgun sequence	Aspartic proteinase nepenthesin-2 OS=Nepenthes gracilis GN=nep2 PE=1 SV=1	--	[EC:2.7.1.-]	-	GO:0008233//peptidase activity	-
Unigene25481_P1	GACN01042172	1.90094	Up	0	0	S-adenosylmethionine decarboxylase [Salvia miltiorrhiza]	Gossypium hirsutum S-adenosylmethionine decarboxylase (SAMDC) mRNA, complete cds	S-adenosylmethionine decarboxylase proenzyme OS=Daucus carota GN=SAMDC PE=2 SV=1	--	S-adenosylmethionine decarboxylase [EC:4.1.1.50]	-	-	GO:0006596//polyamine biosynthetic process
Unigene20523_P1	GACN01037249	1.89974	Up	2.88018e-06	3.20912e-05	endoplasmic reticulum [ER]-type calcium ATPase [Populus trichocarpa] >gi|222872699|gb|EEF09830.1| endoplasmic reticulum [ER]-type calcium ATPase [Populus trichocarpa]	Populus trichocarpa endoplasmic reticulum [ER]-type calcium ATPase, mRNA	Calcium-transporting ATPase 1, endoplasmic reticulum-type OS=Arabidopsis thaliana GN=ECA1 PE=1 SV=2	--	Ca2+-transporting ATPase [EC:3.6.3.8]	-	-	GO:0010038//response to metal ion
Unigene13004_P1	GACN01029809	1.89951	Up	0	0	dehydrin [Helianthus annuus]	Cichorium intybus dehydrin 2 (DHN2) mRNA, complete cds	Dehydrin Rab18 OS=Arabidopsis thaliana GN=RAB18 PE=2 SV=1	--	--	-	-	-
CL987.Contig2_P1	GACN01002972	1.89883	Up	5.42566e-12	1.18333e-10	Transcripteion factor [Medicago truncatula] >gi|355495940|gb|AES77143.1| Transcripteion factor [Medicago truncatula]	--	--	--	--	-	-	-
Unigene28000_P1	GACN01044681	1.89056	Up	4.34752e-11	8.25041e-10	jumonji domain protein [Populus trichocarpa] >gi|222840866|gb|EEE78413.1| jumonji domain protein [Populus trichocarpa]	Vitis vinifera contig VV78X062341.4, whole genome shotgun sequence	Probable lysine-specific demethylase ELF6 OS=Arabidopsis thaliana GN=ELF6 PE=1 SV=1	--	histone demethylase JARID1 [EC:1.14.11.-]	-	-	GO:0009743//response to carbohydrate stimulus
Unigene18893_P1	GACN01035643	1.88938	Up	1.46536e-05	0.00014536	uncharacterized protein [Arabidopsis thaliana] >gi|332010831|gb|AED98214.1| uncharacterized protein [Arabidopsis thaliana]	--	--	--	--	-	-	-
Unigene13977_P1	GACN01030774	1.88816	Up	7.5096e-11	1.39078e-09	PREDICTED: ALA-interacting subunit 1-like [Glycine max]	Brassica rapa subsp. pekinensis clone KBrB039A19, complete sequence	ALA-interacting subunit 1 OS=Arabidopsis thaliana GN=ALIS1 PE=1 SV=1	Cell cycle control protein	--	-	-	-
CL5407.Contig1_P1	GACN01012702	1.88287	Up	3.37212e-05	0.000312861	uncharacterized protein LOC100527869 [Glycine max]	Solanum nigrum clone 106 vesicle transport protein GOT1A (GOT1A) mRNA, partial cds	--	--	--	-	-	-
Unigene15089_P1	GACN01031883	1.88287	Up	3.37212e-05	0.000313013	--	--	--	--	--	-	-	-
Unigene968_P1	GACN01017849	1.88287	Up	3.37212e-05	0.000312937	LRR receptor-like serine/threonine-protein kinase EFR [Medicago truncatula]	--	Receptor-like protein 12 OS=Arabidopsis thaliana GN=RLP12 PE=2 SV=2	--	LRR receptor-like serine/threonine-protein kinase FLS2 [EC:2.7.11.1]	-	-	-
Unigene10679_P1	GACN01027492	1.88287	Up	4.25938e-07	5.39676e-06	PREDICTED: uncharacterized protein LOC100527519 [Glycine max]	Vitis vinifera contig VV78X144195.7, whole genome shotgun sequence	--	--	--	-	-	-
Unigene19206_P1	GACN01035951	1.88287	Up	4.25938e-07	5.39498e-06	PREDICTED: uncharacterized protein LOC100788041 [Glycine max]	Lotus japonicus genomic DNA, chromosome 6, clone: LjT34E13, TM1889, complete sequence	--	Inosine-uridine nucleoside N-ribohydrolase	--	GO:0030312//external encapsulating structure	-	-
Unigene13736_P1	GACN01030533	1.87738	Up	0	0	EDS1 [Nicotiana tabacum]	--	--	--	--	-	-	-
Unigene15433_P1	GACN01032226	1.87513	Up	3.17212e-08	4.61049e-07	PREDICTED: uncharacterized protein LOC100776990 [Glycine max]	--	--	--	--	-	-	-
Unigene1956_P1	GACN01018821	1.87513	Up	7.84334e-05	0.000675357	Glycosyltransferase CAZy family GT8 [Medicago truncatula] >gi|355491384|gb|AES72587.1| Glycosyltransferase CAZy family GT8 [Medicago truncatula]	--	Probable galacturonosyltransferase-like 10 OS=Arabidopsis thaliana GN=GATL10 PE=2 SV=1	--	--	-	GO:0008194//UDP-glycosyltransferase activity	-
Unigene3318_P1	GACN01020179	1.87513	Up	7.84334e-05	0.000675205	PREDICTED: glycerophosphodiester phosphodiesterase GDE1-like isoform 4 [Glycine max]	Populus trichocarpa predicted protein, mRNA	--	Glycerophosphoryl diester phosphodiesterase	--	-	-	-
CL4436.Contig2_P1	GACN01010905	1.87069	Up	2.39808e-13	7.68606e-12	PREDICTED: uncharacterized protein LOC100811368 [Glycine max]	Medicago truncatula chromosome 2 BAC clone mth2-13b10, complete sequence	UPF0467 protein At2g41420 OS=Arabidopsis thaliana GN=At2g41420 PE=2 SV=1	--	--	-	-	-
CL4506.Contig1_P1	GACN01011051	1.8683	Up	9.3503e-13	2.45439e-11	Remorin, C-terminal region [Medicago truncatula]	Prunus cerasifera BAC insert containing Ma gene, resistant Ma1 allele, clone 76H19	--	--	--	-	-	-
CL1479.Contig1_P1	GACN01004206	1.86803	Up	1.9118e-13	6.26332e-12	BPF-1 [Petroselinum crispum] >gi|441310|emb|CAA44518.1| BPF-1 [Petroselinum crispum]	P.crispum BPF-1 mRNA	Telomere repeat-binding protein 3 OS=Arabidopsis thaliana GN=TRP3 PE=1 SV=1	--	--	-	GO:0003690//double-stranded DNA binding	-
CL3824.Contig2_P1	GACN01009601	1.86579	Up	1.38776e-07	1.86534e-06	CRT/DRE binding factor [Citrus jambhiri]	Betula platyphylla CBF transcription factor 2 mRNA, complete cds	Dehydration-responsive element-binding protein 1B OS=Arabidopsis thaliana GN=DREB1B PE=2 SV=2	--	EREBP-like factor	-	-	-
Unigene2744_P1	GACN01019609	1.86579	Up	1.38776e-07	1.866e-06	PREDICTED: transmembrane anterior posterior transformation protein 1 homolog isoform 2 [Glycine max]	Vitis vinifera contig VV78X107052.6, whole genome shotgun sequence	--	--	--	-	-	-
CL4659.Contig1_P1	GACN01011334	1.86276	Up	2.80778e-11	5.45777e-10	PREDICTED: asparaginyl-tRNA synthetase, cytoplasmic 2-like [Glycine max]	PREDICTED: Vitis vinifera hypothetical protein LOC100266075 (LOC100266075), mRNA	Asparaginyl-tRNA synthetase, cytoplasmic 2 OS=Arabidopsis thaliana GN=SYNC2 PE=2 SV=2	Aspartyl/asparaginyl-tRNA synthetases	asparaginyl-tRNA synthetase [EC:6.1.1.22]	-	-	-
CL3487.Contig4_P1	GACN01008900	1.8592	Up	0	0	PREDICTED: BI1-like protein-like [Glycine max]	Arabidopsis lyrata subsp. lyrata glutamate binding protein, mRNA	BI1-like protein OS=Arabidopsis thaliana GN=At4g15470 PE=2 SV=1	Integral membrane protein, interacts with FtsH		GO:0031224//intrinsic to membrane	-	-
CL4551.Contig2_P1	GACN01011126	1.85841	Up	9.09266e-10	1.52254e-08	zinc finger protein [Fagus sylvatica]	Solanum lycopersicum cDNA, clone: LEFL1098DG07, HTC in leaf	NEP1-interacting protein 1 OS=Arabidopsis thaliana GN=NIP1 PE=1 SV=2	RING-finger-containing ubiquitin ligase	E3 ubiquitin-protein ligase RNF115/126 [EC:6.3.2.19]	-	-	-
CL6426.Contig1_P1	GACN01014528	1.85841	Up	1.05923e-05	0.000107828	Aminopeptidase N [Medicago truncatula] >gi|355521230|gb|AET01684.1| Aminopeptidase N [Medicago truncatula]	Vitis vinifera, whole genome shotgun sequence, contig VV78X225485.15, clone ENTAV 115	--	Aminopeptidase N	puromycin-sensitive aminopeptidase [EC:3.4.11.-]	-	-	GO:0019538//protein metabolic process
Unigene19730_P1	GACN01036468	1.8543	Up	6.60276e-07	8.11181e-06	photoperiod responsive protein [Solanum tuberosum subsp. andigenum]	--	U-box domain-containing protein 28 OS=Arabidopsis thaliana GN=PUB28 PE=2 SV=1	--	--	-	-	-
Unigene592_P1	GACN01017474	1.85243	Up	2.04282e-14	7.76494e-13	non-race specific disease resistance protein 1-like protein a [Coffea arabica]	--	--	--	--	-	-	-
CL3849.Contig1_P1	GACN01009652	1.84985	Up	2.44238e-05	0.000232726	PREDICTED: histone-lysine N-methyltransferase ATX3-like [Glycine max]	Populus trichocarpa SET domain protein (SDG914), mRNA	Histone-lysine N-methyltransferase ATX3 OS=Arabidopsis thaliana GN=ATX3 PE=2 SV=2	PHD zinc finger-containing protein	NuA3 HAT complex component NTO1	-	-	-
CL7826.Contig1_P1	GACN01016847	1.84985	Up	2.44238e-05	0.000232841	NBS-LRR resistance protein RS6-8 [Helianthus annuus]	Populus trichocarpa histone 2 (HTA910), mRNA	Histone H2AX OS=Cicer arietinum GN=HIS2A PE=2 SV=1	Histone H2A	histone H2A	-	-	-
CL934.Contig5_P1	GACN01002812	1.84985	Up	2.44238e-05	0.000232783	PREDICTED: lysosomal beta glucosidase-like [Glycine max]	Nicotiana tabacum mRNA for beta-D-glucan exohydrolase, complete cds	Beta-xylosidase/alpha-L-arabinofuranosidase 2 OS=Medicago sativa subsp. varia GN=Xyl2 PE=2 SV=1	Beta-glucosidase-related glycosidases	beta-glucosidase [EC:3.2.1.21]	-	-	GO:0044238//primary metabolic process
CL269.Contig3_P1	GACN01001027	1.84749	Up	1.4761e-06	1.71375e-05	phenylalanine ammonia-lyase 3 [Cynara cardunculus var. scolymus]	Gerbera hybrid cultivar phenylalanine ammonia-lyase mRNA, partial cds	Phenylalanine ammonia-lyase 1 OS=Petroselinum crispum GN=PAL1 PE=1 SV=1	--	phenylalanine ammonia-lyase [EC:4.3.1.24]	-	-	-
Unigene7879_P1	GACN01024714	1.84749	Up	3.09318e-11	5.98228e-10	PREDICTED: uncharacterized protein LOC100775708 [Glycine max]	Ricinus communis conserved hypothetical protein, mRNA	--	--	--	-	-	-
CL1198.Contig4_P1	GACN01003513	1.84603	Up	6.27054e-13	1.74616e-11	pheromone receptor-like protein [Quercus robur]	--	--	--	--	-	GO:0005515//protein binding	-
Unigene23286_P1	GACN01039991	1.84603	Up	6.27054e-13	1.74743e-11	uncharacterized protein [Arabidopsis thaliana] >gi|3337365|gb|AAC27410.1| expressed protein [Arabidopsis thaliana] >gi|28416871|gb|AAO42966.1| At2g34340 [Arabidopsis thaliana] >gi|330253866|gb|AEC08960.1| uncharacterized protein [Arabidopsis thaliana]	--	--	--	--	-	-	-
CL614.Contig1_P1	GACN01002003	1.84431	Up	0	0	PREDICTED: uncharacterized protein LOC100799102 [Glycine max]	--	--	--	exocyst complex component 7	GO:0044444//cytoplasmic part	-	-
CL7516.Contig1_P1	GACN01016372	1.8398	Up	5.68196e-05	0.000502652	flavonoid glucoyltransferase UGT73E2 [Antirrhinum majus]	Beta vulgaris glucosyltransferase gene, partial cds	UDP-glycosyltransferase 73C5 OS=Arabidopsis thaliana GN=UGT73C5 PE=2 SV=1	--	UDP-glucosyl transferase 73C [EC:2.4.1.-]	-	GO:0035251//UDP-glucosyltransferase activity	-
Unigene18623_P1	GACN01035376	1.8398	Up	5.68196e-05	0.000502421	steroid 22-alpha-hydroxylase [Zinnia elegans]	Zinnia elegans ZeDWF4 mRNA for steroid 22-alpha-hydroxylase, complete cds	Cytochrome P450 90B1 OS=Arabidopsis thaliana GN=CYP90B1 PE=1 SV=2	Cytochrome P450	cytochrome P450, family 90, subfamily B, polypeptide 1 (steroid 22-alpha-hydroxylase) [EC:1.14.13.-]	-	-	-
Unigene2765_P1	GACN01019630	1.8398	Up	3.3425e-06	3.68471e-05	uncharacterized protein LOC100274199 precursor [Zea mays]	Oryza sativa (indica cultivar-group) clone 3-2-G02 ATP-binding cassette sub-family f member 2 mRNA, partial cds	ABC transporter F family member 1 OS=Arabidopsis thaliana GN=ABCF1 PE=1 SV=1	--	ATP-binding cassette, sub-family F, member 2	-	GO:0042626//ATPase activity, coupled to transmembrane movement of substances	-
Unigene29349_P1	GACN01046026	1.8398	Up	5.68196e-05	0.000502536	Avr9/Cf-9 rapidly elicited protein 180 [Nicotiana tabacum]	--	--	--	--	-	-	-
CL625.Contig1_P1	GACN01002027	1.83327	Up	5.9952e-15	2.32952e-13	PREDICTED: uncharacterized mscS family protein At1g78610-like isoform 1 [Glycine max]	Arabidopsis thaliana mechanosensitive channel of small conductance-like 5 (MSL5) mRNA, complete cds	Uncharacterized mscS family protein At1g78610 OS=Arabidopsis thaliana GN=At1g78610 PE=1 SV=1	Small-conductance mechanosensitive channel	--	GO:0016020//membrane	-	-
Unigene26015_P1	GACN01042706	1.83214	Up	2.39808e-13	7.69247e-12	uncharacterized protein [Arabidopsis thaliana] >gi|89111818|gb|ABD60681.1| At1g67920 [Arabidopsis thaliana] >gi|332196601|gb|AEE34722.1| uncharacterized protein [Arabidopsis thaliana]	--	--	--	--	-	-	-
CL1311.Contig2_P1	GACN01003799	1.83103	Up	7.64906e-06	7.93376e-05	PREDICTED: zinc finger CCCH domain-containing protein 17-like [Glycine max]	Solanum lycopersicum cDNA, clone: LEFL1013CG02, HTC in leaf	Zinc finger CCCH domain-containing protein 17 OS=Arabidopsis thaliana GN=At2g02160 PE=1 SV=1	--	ATP-dependent RNA helicase DDX46/PRP5 [EC:3.6.4.13]	-	-	-
CL2482.Contig3_P1	GACN01006643	1.83103	Up	7.64906e-06	7.9359e-05	PREDICTED: uncharacterized protein LOC100812353 [Glycine max]	Populus balsamifera isolate STO11 haplotype B XH/XS domain-containing protein / XS zinc finger domain-containing protein gene, partial sequence	Protein SUPPRESSOR OF GENE SILENCING 3 homolog OS=Oryza sativa subsp. japonica GN=SGS3 PE=2 SV=1	Chromosome segregation ATPases	structural maintenance of chromosome 1	-	-	-
Unigene13219_P1	GACN01030024	1.82688	Up	5.88418e-14	2.13123e-12	1-aminocyclopropane-1-carboxylate synthase [Diospyros kaki]	Lactuca sativa putative ACC synthase 1 (ACS1) mRNA, complete cds	1-aminocyclopropane-1-carboxylate synthase OS=Glycine max GN=ACS1 PE=2 SV=1	--	1-aminocyclopropane-1-carboxylate synthase [EC:4.4.1.14]	-	GO:0048037//cofactor binding	-
Unigene10723_P1	GACN01027536	1.82592	Up	0	0	--	--	--	--	--	-	-	-
Unigene26483_P1	GACN01043173	1.82515	Up	1.05894e-06	1.26144e-05	PREDICTED: uncharacterized protein LOC100804824 [Glycine max]	--	Formin-like protein 5 OS=Oryza sativa subsp. japonica GN=FH5 PE=2 SV=2	ATPases involved in chromosome partitioning	phospholipase D [EC:3.1.4.4]	-	-	-
Unigene25268_P1	GACN01041959	1.82094	Up	1.50664e-07	2.01878e-06	homeodomain leucine zipper protein HDZ2 [Phaseolus vulgaris]	Arabidopsis thaliana chromosome 2, complete sequence	Homeobox-leucine zipper protein HAT5 OS=Arabidopsis thaliana GN=HAT5 PE=1 SV=1	--	homeobox-leucine zipper protein	-	-	-
Unigene6323_P1	GACN01023162	1.82094	Up	8.21566e-14	2.9045e-12	PREDICTED: uncharacterized protein LOC100819263 [Glycine max]	Arabidopsis thaliana kinase interacting KIP1-like protein (AT3G22790) mRNA, complete cds	Nuclear-pore anchor OS=Arabidopsis thaliana GN=NUA PE=1 SV=1	Chromosome segregation ATPases	nucleoprotein TPR	-	-	-
Unigene12709_P1	GACN01029514	1.81953	Up	1.91528e-10	3.41701e-09	dehydrin [Helianthus annuus]	Helianthus annuus mRNA for dehydrin-like protein, partial	Dehydrin Rab18 OS=Arabidopsis thaliana GN=RAB18 PE=2 SV=1	Endoglucanase	RNA-binding protein Musashi	-	-	-
Unigene7499_P1	GACN01024334	1.811	Up	4.8333e-08	6.89198e-07	PREDICTED: pirin-like protein-like [Glycine max]	Lycopersicon esculentum pirin mRNA, complete cds	Pirin-like protein OS=Solanum lycopersicum PE=2 SV=1	Pirin-related protein		-	-	-
Unigene10407_P1	GACN01027224	1.80921	Up	4.10644e-05	0.00037457	steroid 22-alpha-hydroxylase [Zinnia elegans]	Zinnia elegans ZeDWF4 mRNA for steroid 22-alpha-hydroxylase, complete cds	Cytochrome P450 90B1 OS=Arabidopsis thaliana GN=CYP90B1 PE=1 SV=2	--	cytochrome P450, family 90, subfamily B, polypeptide 1 (steroid 22-alpha-hydroxylase) [EC:1.14.13.-]	-	-	-
Unigene910_P1	GACN01017791	1.80921	Up	4.10644e-05	0.000374392	repressor of silencing 1 [Nicotiana tabacum]	Nicotiana tabacum NtROS1 mRNA for repressor of silencing 1, complete cds	Protein ROS1 OS=Arabidopsis thaliana GN=ROS1 PE=1 SV=2	--	--	-	-	-
Unigene9868_P1	GACN01026696	1.80921	Up	4.10644e-05	0.000374481	conserved hypothetical protein [Ricinus communis] >gi|223550084|gb|EEF51571.1| conserved hypothetical protein [Ricinus communis]	--	--	--	--	-	-	-
Unigene27061_P1	GACN01043749	1.8086	Up	0	0	WRKY6 [Nicotiana attenuata]	Medicago truncatula WRKY transcription factor WRKY108715 mRNA, complete cds	Probable WRKY transcription factor 33 OS=Arabidopsis thaliana GN=WRKY33 PE=1 SV=2	--	WRKY transcription factor 33	-	-	-
CL2004.Contig1_P1	GACN01005500	1.80663	Up	1.73392e-10	3.10788e-09	ABC transporter homolog [Populus nigra]	Populus nigra PnATH mRNA for ABC transporter homolog, complete cds	ABC transporter F family member 1 OS=Arabidopsis thaliana GN=ABCF1 PE=1 SV=1	ATPase components of ABC transporters with duplicated ATPase domains	ATP-binding cassette, sub-family F, member 2	-	-	-
Unigene8696_P1	GACN01025527	1.79932	Up	2.03392e-13	6.62948e-12	PREDICTED: similar to At1g61340 [Vitis vinifera]	PREDICTED: Vitis vinifera similar to At1g61340 (LOC100246508), mRNA	F-box protein SKIP27 OS=Arabidopsis thaliana GN=SKIP27 PE=1 SV=2	--	--	-	-	-
Unigene12183_P1	GACN01028989	1.79872	Up	6.45728e-12	1.38785e-10	PREDICTED: uncharacterized protein LOC100796466 [Glycine max]	PREDICTED: Vitis vinifera ripening-related protein-like (GRIP21), mRNA	--	Predicted hydrolase (HAD superfamily)	putative hydrolase of the HAD superfamily	-	-	-
Unigene2613_P1	GACN01019478	1.7954	Up	1.73365e-06	1.99289e-05	PREDICTED: uncharacterized protein LOC100799266 [Glycine max]	Ricinus communis ATP binding protein, putative, mRNA	DEAD-box ATP-dependent RNA helicase 42 OS=Arabidopsis thaliana GN=RH42 PE=1 SV=2	--	U4/U6.U5 tri-snRNP-associated protein 1	-	-	-
Unigene2712_P1	GACN01019577	1.79179	Up	8.79296e-14	3.07746e-12	acyl:coa ligase acetate-coa synthetase-like protein [Populus trichocarpa] >gi|222848201|gb|EEE85748.1| acyl:coa ligase acetate-coa synthetase-like protein [Populus trichocarpa]	Populus trichocarpa acyl:coa ligase acetate-coa synthetase-like protein (ACLL8), mRNA	4-coumarate--CoA ligase-like 5 OS=Arabidopsis thaliana GN=4CLL5 PE=1 SV=2	Acyl-CoA synthetases (AMP-forming)/AMP-acid ligases II	fatty-acyl-CoA synthase [EC:6.2.1.-]	-	GO:0003824//catalytic activity	-
Unigene5221_P1	GACN01022063	1.78754	Up	7.6696e-08	1.06866e-06	--	--	--	--	--	-	-	-
Unigene1154_P1	GACN01018033	1.78476	Up	3.9806e-06	4.33221e-05	--	--	--	--	--	-	-	-
Unigene141_P1	GACN01017025	1.78288	Up	1.48992e-13	4.99182e-12	P450 mono-oxygenase [Stevia rebaudiana]	--	Cytochrome P450 82C4 OS=Arabidopsis thaliana GN=CYP82C4 PE=2 SV=1	--	[EC:1.14.-.-]	-	GO:0005506//iron ion binding	-
CL1341.Contig1_P1	GACN01003869	1.7809	Up	1.36069e-12	3.41764e-11	amino acid permease 6 [Populus tremula x Populus alba]	Ricinus communis mRNA for amino acid carrier, partial	Amino acid permease 6 OS=Arabidopsis thaliana GN=AAP6 PE=1 SV=1	Amino acid permeases	solute carrier family 36 (proton-coupled amino acid transporter)	-	-	GO:0015801//aromatic amino acid transport
Unigene6711_P1	GACN01023550	1.78061	Up	3.61932e-14	1.34383e-12	PREDICTED: uncharacterized protein LOC100815187 [Glycine max]	--	--	--	--	-	-	-
CL7826.Contig2_P1	GACN01016848	1.77891	Up	1.73025e-07	2.30235e-06	NBS-LRR resistance-like protein RGC463 [Helianthus annuus]	--	TMV resistance protein N OS=Nicotiana glutinosa GN=N PE=1 SV=1	--	--	-	-	-
Unigene27077_P1	GACN01043765	1.77629	Up	1.2488e-06	1.46803e-05	PREDICTED: probable ADP-ribosylation factor GTPase-activating protein AGD5-like [Glycine max]	--	Probable ADP-ribosylation factor GTPase-activating protein AGD5 OS=Arabidopsis thaliana GN=AGD5 PE=1 SV=1	--	stromal membrane-associated protein	-	-	-
CL372.Contig3_P1	GACN01001302	1.76941	Up	3.93336e-07	5.00845e-06	PREDICTED: bidirectional sugar transporter N3-like [Glycine max]	Solanum lycopersicum cDNA, clone: LEFL2014I23, HTC in fruit	Bidirectional sugar transporter SWEET14 OS=Oryza sativa subsp. japonica GN=SWEET14 PE=2 SV=1	--	--	GO:0031224//intrinsic to membrane	-	-
Unigene27875_P1	GACN01044556	1.76739	Up	6.92044e-05	0.000601007	--	--	--	--	--	-	-	-
CL5432.Contig1_P1	GACN01012751	1.76369	Up	1.24313e-07	1.68153e-06	PREDICTED: uncharacterized basic helix-loop-helix protein At1g06150-like [Glycine max]	--	Uncharacterized basic helix-loop-helix protein At1g06150 OS=Arabidopsis thaliana GN=At1g06150 PE=2 SV=1	--	transcription factor MYC2	-	-	-
Unigene10859_P1	GACN01027671	1.76369	Up	2.51132e-13	7.96924e-12	Calcium-binding protein CML38 [Medicago truncatula] >gi|355493838|gb|AES75041.1| Calcium-binding protein CML38 [Medicago truncatula]	Vitis vinifera contig VV78X215452.6, whole genome shotgun sequence	Probable calcium-binding protein CML31 OS=Oryza sativa subsp. japonica GN=CML31 PE=2 SV=1	Ca2+-binding protein (EF-Hand superfamily)	calcium-binding protein CML	-	-	-
CL4029.Contig3_P1	GACN01010056	1.76283	Up	5.57968e-09	8.76263e-08	PREDICTED: uncharacterized protein LOC100785857 [Glycine max]	Solanum lycopersicum cDNA, clone: FC03AD02, HTC in fruit	--	--	--	-	-	-
Unigene29521_P1	GACN01046197	1.76119	Up	1.74749e-13	5.77424e-12	PREDICTED: protein MEI2-like 2-like [Glycine max]	Solanum lycopersicum cDNA, clone: LEFL1014BC10, HTC in leaf	Protein MEI2-like 2 OS=Oryza sativa subsp. japonica GN=ML2 PE=2 SV=1	--	splicing factor, arginine/serine-rich 7	-	-	-
Unigene18707_P1	GACN01035460	1.75888	Up	2.13418e-05	0.000205808	--	--	--	--	--	-	-	-
Unigene21465_P1	GACN01038190	1.75888	Up	8.43352e-11	1.55291e-09	PREDICTED: uncharacterized protein LOC100792166 [Glycine max]	Solanum lycopersicum chromosome 2 clone C02HBa0090O01, complete sequence	--	--	jumonji domain-containing protein 1 [EC:1.14.11.-]	-	GO:0046872//metal ion binding	-
Unigene2553_P1	GACN01019418	1.75888	Up	8.99616e-07	1.0851e-05	Kinesin-like protein [Medicago truncatula] >gi|355500322|gb|AES81525.1| Kinesin-like protein [Medicago truncatula]	Populus trichocarpa predicted protein, mRNA	Interactor of constitutive active ROPs 1 OS=Arabidopsis thaliana GN=ICR1 PE=1 SV=1	Chromosome segregation ATPases	centromeric protein E	-	-	-
Unigene27940_P1	GACN01044621	1.75888	Up	1.78539e-09	2.92086e-08	PREDICTED: uncharacterized protein LOC100799644 [Glycine max]	PREDICTED: Vitis vinifera hypothetical protein LOC100242439 (LOC100242439), mRNA	Formin-like protein 14 OS=Arabidopsis thaliana GN=FH14 PE=3 SV=3	--	--	-	-	-
Unigene7736_P1	GACN01024571	1.75888	Up	2.13418e-05	0.000205859	PREDICTED: LRR receptor-like serine/threonine-protein kinase RPK2-like [Glycine max]	--	Probable LRR receptor-like serine/threonine-protein kinase RPK1 OS=Arabidopsis thaliana GN=RPK1 PE=1 SV=1	Serine/threonine protein kinase	somatic embryogenesis receptor kinase 1 [EC:2.7.10.1 2.7.11.1]	-	-	-
Unigene11019_P1	GACN01027831	1.75382	Up	2.8314e-07	3.67098e-06	endoplasmic reticulum [ER]-type calcium ATPase [Populus trichocarpa] >gi|222850617|gb|EEE88164.1| endoplasmic reticulum [ER]-type calcium ATPase [Populus trichocarpa]	Aegiceras corniculatum calcium-transporting ATPase (ECA) mRNA, partial cds	Calcium-transporting ATPase 4, endoplasmic reticulum-type OS=Arabidopsis thaliana GN=ECA4 PE=2 SV=2	Cation transport ATPase	Ca2+-transporting ATPase [EC:3.6.3.8]	-	-	GO:0010038//response to metal ion
Unigene9245_P1	GACN01026075	1.75146	Up	0	0	Os07g0549100 [Oryza sativa Japonica Group] >gi|113611467|dbj|BAF21845.1| Os07g0549100 [Oryza sativa Japonica Group]	--	--	--	--	-	-	-
CL7827.Contig1_P1	GACN01016850	1.7496	Up	8.94096e-08	1.23728e-06	Calcium-transporting ATPase 2, plasma membrane-type [Medicago truncatula] >gi|355512923|gb|AES94546.1| Calcium-transporting ATPase 2, plasma membrane-type [Medicago truncatula]	PREDICTED: Vitis vinifera similar to ACA1 (autoinhibited Ca2+ -ATPase 1); calmodulin binding, transcript variant 2 (LOC100247373), mRNA	Calcium-transporting ATPase 2, plasma membrane-type OS=Arabidopsis thaliana GN=ACA2 PE=1 SV=1	Cation transport ATPase	Ca2+-transporting ATPase [EC:3.6.3.8]	-	-	-
Unigene8278_P1	GACN01025112	1.74715	Up	2.06756e-06	2.35141e-05	Os06g0193300 [Oryza sativa Japonica Group] >gi|113595082|dbj|BAF18956.1| Os06g0193300 [Oryza sativa Japonica Group]	Solanum lycopersicum cDNA, clone: LEFL3164P05, HTC in root	--	--	--	-	-	-
Unigene6067_P1	GACN01022906	1.74381	Up	5.56998e-12	1.21274e-10	PREDICTED: uncharacterized protein LOC100790912 [Glycine max]	--	--	--	--	-	-	-
CL4639.Contig1_P1	GACN01011291	1.74294	Up	4.97524e-05	0.000447446	PREDICTED: zeatin O-glucosyltransferase-like [Glycine max]	Solanum lycopersicum cDNA, clone: LEFL1025AC12, HTC in leaf	Zeatin O-glucosyltransferase OS=Phaseolus lunatus GN=ZOG1 PE=2 SV=1	--	cis-zeatin O-glucosyltransferase [EC:2.4.1.215]	-	-	-
Unigene29791_P1	GACN01046466	1.74294	Up	6.48092e-07	7.98254e-06	PREDICTED: uncharacterized protein LOC100803544 [Glycine max] >gi|356537433|ref|XP_003537232.1| PREDICTED: uncharacterized protein LOC100806623 [Glycine max]	--	--	--	--	-	-	-
CL3836.Contig1_P1	GACN01009627	1.74077	Up	4.25604e-11	8.08879e-10	PREDICTED: uncharacterized protein LOC100800079 [Glycine max]	Vitis vinifera contig VV78X271989.8, whole genome shotgun sequence	--	--	--	-	-	-
CL497.Contig2_P1	GACN01001653	1.74026	Up	2.86256e-09	4.59696e-08	PREDICTED: phosphoenolpyruvate/phosphate translocator 1, chloroplastic-like [Glycine max]	Pisum sativum chloroplast phosphoenolpyruvate/phosphate translocator mRNA, complete cds; nuclear gene for chloroplast product	Triose phosphate/phosphate translocator, non-green plastid, chloroplastic OS=Brassica oleracea var. botrytis GN=NGTPT PE=2 SV=1	--	--	GO:0031224//intrinsic to membrane	-	-
CL878.Contig1_P1	GACN01002673	1.73945	Up	2.03904e-07	2.69458e-06	Programmed cell death protein [Medicago truncatula] >gi|355494042|gb|AES75245.1| Programmed cell death protein [Medicago truncatula]	S.lycopersicum DNA sequence from clone LE_HBa-66O12 on chromosome 4, complete sequence	Eukaryotic translation initiation factor 4G OS=Arabidopsis thaliana GN=EIF4G PE=1 SV=2	--	translation initiation factor 4G	-	-	-
CL2099.Contig2_P1	GACN01005723	1.73792	Up	1.53583e-05	0.000151801	Baculoviral IAP repeat-containing protein [Medicago truncatula] >gi|355483107|gb|AES64310.1| Baculoviral IAP repeat-containing protein [Medicago truncatula]	Vitis vinifera contig VV78X252367.9, whole genome shotgun sequence	MND1-interacting protein 1 OS=Arabidopsis thaliana GN=MIP1 PE=1 SV=1	--	--	-	-	-
Unigene1910_P1	GACN01018775	1.73031	Up	7.14984e-14	2.56307e-12	PREDICTED: uncharacterized protein LOC100799639 [Glycine max]	--	--	--	--	-	GO:0016301//kinase activity	-
Unigene9052_P1	GACN01025882	1.72846	Up	8.35776e-13	2.22116e-11	SAUR family protein [Populus trichocarpa] >gi|222860821|gb|EEE98363.1| SAUR family protein [Populus trichocarpa]	Populus trichocarpa SAUR family protein (SAUR21), mRNA	Auxin-induced protein X10A OS=Glycine max PE=2 SV=1	--	SAUR family protein	-	-	-
CL2628.Contig2_P1	GACN01006982	1.72766	Up	6.82566e-13	1.86427e-11	PREDICTED: lysine histidine transporter 1-like [Glycine max]	Solanum lycopersicum chromosome 2 clone C02HBa0194L19, complete sequence	Lysine histidine transporter 1 OS=Arabidopsis thaliana GN=LHT1 PE=1 SV=1	--	--	-	-	GO:0006865//amino acid transport
Unigene13558_P1	GACN01030355	1.72682	Up	2.09874e-10	3.71842e-09	RecName: Full=Retinoblastoma-related protein >gi|167593891|gb|ABZ85632.1| retinoblastoma-related protein [Hieracium pilosella]	Camellia sinensis pRB mRNA for retinoblastoma related protein, complete cds	Retinoblastoma-related protein OS=Hieracium pilosella GN=RBR PE=2 SV=1	--	retinoblastoma-like	-	-	GO:0010468//regulation of gene expression
CL2454.Contig1_P1	GACN01006570	1.7255	Up	6.74502e-11	1.25644e-09	Os02g0584700 [Oryza sativa Japonica Group] >gi|255671036|dbj|BAH91774.1| Os02g0584700 [Oryza sativa Japonica Group]	--	--	--	--	-	-	-
CL6085.Contig1_P1	GACN01013939	1.72432	Up	0.000116432	0.000958721	PREDICTED: uncharacterized protein LOC100778584 [Glycine max]	Medicago truncatula clone mth2-101f3, complete sequence	Pollen-specific leucine-rich repeat extensin-like protein 2 OS=Arabidopsis thaliana GN=PEX2 PE=1 SV=1	Uncharacterized protein conserved in bacteria	U4/U6.U5 tri-snRNP-associated protein 1	-	-	-
Unigene28840_P1	GACN01045520	1.72432	Up	0.000116432	0.000958515	GYF domain-containing protein [Arabidopsis lyrata subsp. lyrata] >gi|297336556|gb|EFH66973.1| GYF domain-containing protein [Arabidopsis lyrata subsp. lyrata]	--	--	--	--	-	-	-
CL4070.Contig3_P1	GACN01010152	1.72432	Up	0.000116432	0.000958926	PREDICTED: eukaryotic translation initiation factor 5-like [Glycine max]	Vitis vinifera contig VV78X278879.7, whole genome shotgun sequence	Eukaryotic translation initiation factor 5 OS=Phaseolus vulgaris GN=EIF5 PE=2 SV=1	Translation initiation factor 2, beta subunit (eIF-2beta)/eIF-5 N-terminal domain	translation initiation factor 5	-	-	-
CL4775.Contig1_P1	GACN01011568	1.72411	Up	0	0	PREDICTED: disease resistance response protein 206-like [Glycine max]	Vitis vinifera contig VV78X229159.7, whole genome shotgun sequence	Disease resistance response protein 206 OS=Pisum sativum GN=PI206 PE=2 SV=2	--	--	-	-	-
Unigene17243_P1	GACN01034021	1.72377	Up	2.66454e-14	9.98008e-13	ubiquitin-protein ligase [Cucumis melo subsp. melo]	--	U-box domain-containing protein 19 OS=Arabidopsis thaliana GN=PUB19 PE=2 SV=1	--	--	-	GO:0005488//binding	-
Unigene21624_P1	GACN01038349	1.7226	Up	0	0	uncharacterized protein LOC100277116 [Zea mays]	--	--	--	--	GO:0031410//cytoplasmic vesicle	-	-
Unigene23467_P1	GACN01040172	1.7214	Up	8.36886e-13	2.22258e-11	PREDICTED: UDP-glucuronic acid decarboxylase 1-like [Glycine max]	Arabidopsis lyrata subsp. lyrata UDP-glucuronic acid decarboxylase 2 (UXS2), mRNA	GDP-mannose 3,5-epimerase 2 OS=Oryza sativa subsp. japonica GN=GME-2 PE=2 SV=2	Nucleoside-diphosphate-sugar epimerases	dTDP-glucose 4,6-dehydratase [EC:4.2.1.46]	-	GO:0016854//racemase and epimerase activity	-
CL5215.Contig1_P1	GACN01012351	1.7214	Up	3.57266e-05	0.000329479	nodulation protein-like protein [Arabidopsis thaliana] >gi|40823013|gb|AAR92253.1| At2g15730 [Arabidopsis thaliana] >gi|45752690|gb|AAS76243.1| At2g15730 [Arabidopsis thaliana] >gi|330251339|gb|AEC06433.1| nodulation protein-like protein [Arabidopsis thaliana]	Medicago truncatula clone mth2-14p3, complete sequence	--	--	--	-	-	GO:0006787
Unigene4098_P1	GACN01020948	1.71379	Up	0	0	cytochrome P450 [Populus trichocarpa] >gi|222859506|gb|EEE97053.1| cytochrome P450 [Populus trichocarpa]	Solanum lycopersicum cDNA, clone: LEFL1004CH10, HTC in leaf	Probable (S)-N-methylcoclaurine 3'-hydroxylase isozyme 2 OS=Coptis japonica GN=CYP80B2 PE=2 SV=1	--	[EC:1.14.-.-]	-	-	-
Unigene928_P1	GACN01017809	1.71294	Up	3.3401e-08	4.84365e-07	PREDICTED: probable xyloglucan endotransglucosylase/hydrolase protein 23-like [Glycine max]	Solanum lycopersicum chromosome 3 clone C03HBa0254B14, complete sequence	Xyloglucan endotransglucosylase/hydrolase protein 22 OS=Arabidopsis thaliana GN=XTH22 PE=1 SV=1	--	xyloglucan:xyloglucosyl transferase TCH4 [EC:2.4.1.207]	-	-	-
Unigene10751_P1	GACN01027564	1.71033	Up	0	0	malate transporter [Malus x domestica]	Populus trichocarpa sodium-dicarboxylate cotransporter, mRNA	Tonoplast dicarboxylate transporter OS=Arabidopsis thaliana GN=TDT PE=2 SV=2	Di- and tricarboxylate transporters	solute carrier family 13 (sodium-dependent dicarboxylate transporter), member 2/3/5	-	-	-
Unigene29784_P1	GACN01046459	1.70899	Up	3.77498e-12	8.59412e-11	gibberellin 2-oxidase1 [Helianthus annuus] >gi|213032423|emb|CAS03785.1| gibberellin 2-oxidase1 [Helianthus annuus]	Lactuca sativa Ls2ox1 mRNA for gibberellin 2-oxidase No1, complete cds	Gibberellin 2-beta-dioxygenase 1 OS=Pisum sativum GN=GA2OX1 PE=1 SV=1	Isopenicillin N synthase and related dioxygenases	gibberellin 2-oxidase [EC:1.14.11.13]	-	GO:0046914//transition metal ion binding	-
CL707.Contig1_P1	GACN01002236	1.70669	Up	0	0	PREDICTED: uncharacterized protein LOC100776993 [Glycine max]	Glycine max cDNA, clone: GMFL01-15-I19	--	--	--	-	-	-
Unigene23328_P1	GACN01040033	1.70229	Up	2.56322e-05	0.000243095	--	--	--	--	--	-	-	-
Unigene29425_P1	GACN01046102	1.70229	Up	2.56322e-05	0.000243155	PREDICTED: protein SMG7-like [Glycine max]	--	--	--	--	-	-	-
Unigene5494_P1	GACN01022333	1.70229	Up	2.46954e-06	2.77005e-05	PREDICTED: protein SRG1-like [Glycine max]	Solanum lycopersicum strain Heinz 1706 chromosome 1 clone slm-7h19 map 1, complete sequence	Protein SRG1 OS=Arabidopsis thaliana GN=SRG1 PE=2 SV=1	Isopenicillin N synthase and related dioxygenases		-	-	GO:0008152//metabolic process
Unigene10888_P1	GACN01027700	1.70229	Up	8.33628e-05	0.000712692	--	--	--	--	--	-	-	-
Unigene19854_P1	GACN01036592	1.70229	Up	7.93462e-06	8.20117e-05	Cell cycle regulated microtubule associated protein [Arabidopsis thaliana] >gi|332659269|gb|AEE84669.1| Cell cycle regulated microtubule associated protein [Arabidopsis thaliana]	--	--	--	--	-	-	-
Unigene23921_P1	GACN01040626	1.70229	Up	7.61894e-09	1.17822e-07	cytochrome P450 [Populus trichocarpa] >gi|222861575|gb|EEE99117.1| cytochrome P450 [Populus trichocarpa]	Solanum lycopersicum strain Heinz 1706 chromosome 1 clone hba-208m24 map 1, complete sequence	Cytochrome P450 86A2 OS=Arabidopsis thaliana GN=CYP86A2 PE=2 SV=1	--	[EC:1.14.-.-]	-	-	-
Unigene7800_P1	GACN01024635	1.70229	Up	8.33628e-05	0.000712533	PREDICTED: uncharacterized protein LOC100804310 [Glycine max]	--	--	--	--	-	-	-
Unigene9994_P1	GACN01026821	1.70229	Up	0	0	ethylene response factor 13 [Actinidia deliciosa]	Actinidia deliciosa ethylene response factor 13 (ERF13) mRNA, complete cds	Ethylene-responsive transcription factor 5 OS=Nicotiana tabacum GN=ERF5 PE=2 SV=1	--	EREBP-like factor	-	-	-
CL3569.Contig1_P1	GACN01009064	1.69639	Up	2.6179e-13	8.24617e-12	gamma-tocopherol methyltransferase [Lactuca sativa]	Lactuca sativa gamma-tocopherol methyltransferase mRNA, complete cds	Probable tocopherol O-methyltransferase, chloroplastic OS=Oryza sativa subsp. japonica GN=VTE4 PE=2 SV=1	SAM-dependent methyltransferases	tocopherol O-methyltransferase [EC:2.1.1.95]	-	GO:0016741	-
Unigene10942_P1	GACN01027754	1.69157	Up	5.4957e-08	7.77879e-07	PREDICTED: uncharacterized protein LOC100783970 [Glycine max]	Medicago truncatula clone mth2-75h15, complete sequence	Homeobox-leucine zipper protein HOX5 OS=Oryza sativa subsp. japonica GN=HOX5 PE=1 SV=1	Homeodomain-containing transcription factor	homeobox-leucine zipper protein	-	-	GO:0010468//regulation of gene expression
Unigene21035_P1	GACN01037760	1.68969	Up	5.5564e-07	6.90355e-06	PREDICTED: protein translocase subunit SecA 1-like [Glycine max]	Solanum lycopersicum cDNA, clone: LEFL2045B17, HTC in fruit	--	--	--	-	-	-
Unigene9655_P1	GACN01026485	1.68849	Up	1.77566e-06	2.03753e-05	multidrug/pheromone exporter, MDR family, ABC transporter family [Populus trichocarpa] >gi|222865349|gb|EEF02480.1| multidrug/pheromone exporter, MDR family, ABC transporter family [Populus trichocarpa]	Arabidopsis thaliana ABC transporter B family member 20 (PGP20) mRNA, complete cds	ABC transporter B family member 6 OS=Arabidopsis thaliana GN=ABCB6 PE=1 SV=2	ABC-type multidrug transport system, ATPase and permease components	ATP-binding cassette, subfamily B (MDR/TAP), member 1	-	GO:0015405	-
Unigene22795_P1	GACN01039500	1.68632	Up	2.73114e-14	1.01997e-12	PREDICTED: patatin group A-3-like [Glycine max]	Hevea brasiliensis mRNA for latex allergen (1438 bp)	Patatin-2-Kuras 2 OS=Solanum tuberosum GN=pat2-k2 PE=2 SV=1	Patatin	--	-	-	-
Unigene28982_P1	GACN01045661	1.68561	Up	5.77316e-14	2.09496e-12	vacuolar malate transmembrane transporter [Malus x domestica]	Malus x domestica vacuolar malate transmembrane transporter mRNA, complete cds	Tonoplast dicarboxylate transporter OS=Arabidopsis thaliana GN=TDT PE=2 SV=2	Di- and tricarboxylate transporters	solute carrier family 13 (sodium-dependent dicarboxylate transporter), member 2/3/5	-	-	-
Unigene1754_P1	GACN01018619	1.68522	Up	1.83774e-05	0.000179245	PREDICTED: pentatricopeptide repeat-containing protein At4g04790, mitochondrial-like [Glycine max]	Medicago truncatula strain A17 clone mth2-139c1, complete sequence	Pentatricopeptide repeat-containing protein At4g21880, mitochondrial OS=Arabidopsis thaliana GN=At4g21880 PE=2 SV=2	--	--	-	-	-
Unigene28330_P1	GACN01045010	1.68522	Up	1.25779e-09	2.08613e-08	uncharacterized protein LOC100305571 [Glycine max]	--	Zinc finger protein CONSTANS-LIKE 12 OS=Arabidopsis thaliana GN=COL12 PE=2 SV=2	--	zinc finger protein CONSTANS	-	-	GO:0010468//regulation of gene expression
Unigene6872_P1	GACN01023711	1.68522	Up	1.83774e-05	0.0001792	--	--	--	--	--	-	-	-
Unigene2057_P1	GACN01018922	1.68293	Up	1.25133e-08	1.89918e-07	E3 ubiquitin-protein ligase UBR4 [Medicago truncatula] >gi|355496574|gb|AES77777.1| E3 ubiquitin-protein ligase UBR4 [Medicago truncatula]	PREDICTED: Vitis vinifera misc_RNA (LOC100256705), miscRNA	Auxin transport protein BIG OS=Arabidopsis thaliana GN=BIG PE=2 SV=2	--	E3 ubiquitin-protein ligase UBR4 [EC:6.3.2.19]	-	-	-
Unigene25063_P1	GACN01041754	1.68293	Up	1.25133e-08	1.89994e-07	GDSL-motif lipase/hydrolase family protein [Arabidopsis lyrata subsp. lyrata] >gi|297309277|gb|EFH39701.1| GDSL-motif lipase/hydrolase family protein [Arabidopsis lyrata subsp. lyrata]	--	GDSL esterase/lipase At5g45910 OS=Arabidopsis thaliana GN=At5g45910 PE=2 SV=1	--	--	-	-	-
Unigene5208_P1	GACN01022050	1.68293	Up	5.96388e-05	0.000525415	RecName: Full=Receptor-like protein kinase; Flags: Precursor >gi|14495542|gb|AAB36558.2| receptor-like protein kinase INRPK1 [Ipomoea nil]	--	Receptor-like protein kinase OS=Ipomoea nil GN=INRPK1 PE=2 SV=2	Serine/threonine protein kinase	protein-serine/threonine kinase [EC:2.7.11.-]	-	GO:0005488//binding	-
Unigene9704_P1	GACN01026532	1.68153	Up	3.96024e-08	5.70848e-07	PREDICTED: ceramide kinase-like [Glycine max]	Solanum tuberosum chromosome 5 clone RH011D18, complete sequence	Sphingoid long-chain bases kinase 1 OS=Arabidopsis thaliana GN=LCBK1 PE=1 SV=1	--	ceramide kinase [EC:2.7.1.138]	-	GO:0016301//kinase activity	-
CL2865.Contig2_P1	GACN01007530	1.67676	Up	1.2057e-13	4.13327e-12	PREDICTED: BTB/POZ domain-containing protein At5g41330-like [Glycine max]	--	BTB/POZ domain-containing protein At5g41330 OS=Arabidopsis thaliana GN=At5g41330 PE=2 SV=1	--	--	-	-	-
Unigene16295_P1	GACN01033078	1.6747	Up	0	0	P-loop containing nucleoside triphosphate hydrolase-like protein [Arabidopsis thaliana] >gi|330255636|gb|AEC10730.1| P-loop containing nucleoside triphosphate hydrolase-like protein [Arabidopsis thaliana]	Arabidopsis thaliana chromosome 2, complete sequence	--	ATP-dependent Zn proteases	mitochondrial chaperone BCS1	-	GO:0000166//nucleotide binding	-
Unigene17327_P1	GACN01034104	1.67386	Up	0	0	--	--	--	--	--	-	-	-
CL745.Contig4_P1	GACN01002326	1.67255	Up	5.71986e-13	1.61387e-11	heat shock protein 70.58 [Ageratina adenophora]	Ageratina adenophora heat shock protein 70.58 mRNA, complete cds	Heat shock cognate 70 kDa protein 2 OS=Solanum lycopersicum GN=HSC-2 PE=2 SV=1	Molecular chaperone	heat shock 70kDa protein 1/8	-	GO:0032559	-
Unigene655_P1	GACN01017537	1.67255	Up	5.71986e-13	1.61505e-11	--	--	--	--	--	-	-	-
CL4107.Contig1_P1	GACN01010223	1.66987	Up	1.3169e-05	0.000131653	white-brown-complex ABC transporter family [Populus trichocarpa] >gi|222863935|gb|EEF01066.1| white-brown-complex ABC transporter family [Populus trichocarpa]	PREDICTED: Vitis vinifera misc_RNA (LOC100255890), miscRNA	ABC transporter G family member 21 OS=Arabidopsis thaliana GN=ABCG21 PE=2 SV=2	ABC-type multidrug transport system, permease component	ATP-binding cassette, subfamily G (WHITE), member 2	-	GO:0017111//nucleoside-triphosphatase activity	-
Unigene9219_P1	GACN01026049	1.66987	Up	0	0	PREDICTED: desiccation-related protein PCC13-62-like [Glycine max]	Medicago truncatula chromosome 2 clone mth2-33e9, complete sequence	Desiccation-related protein PCC13-62 OS=Craterostigma plantagineum PE=2 SV=1	--	--	-	-	-
Unigene7129_P1	GACN01023967	1.66893	Up	0	0	Arogenate dehydrogenase [Medicago truncatula] >gi|355518054|gb|AES99677.1| Arogenate dehydrogenase [Medicago truncatula]	Vitis vinifera contig VV78X004406.5, whole genome shotgun sequence	Arogenate dehydrogenase 1, chloroplastic OS=Arabidopsis thaliana GN=TYRAAT1 PE=1 SV=1	Prephenate dehydrogenase	arogenate dehydrogenase (NADP+), plant [EC:1.3.1.78]	GO:0043231//intracellular membrane-bounded organelle	-	-
CL5897.Contig2_P1	GACN01013602	1.66855	Up	6.45928e-13	1.77938e-11	lysine/histidine transporter [Populus trichocarpa] >gi|222845857|gb|EEE83404.1| lysine/histidine transporter [Populus trichocarpa]	Populus trichocarpa lysine/histidine transporter, mRNA	Lysine histidine transporter 1 OS=Arabidopsis thaliana GN=LHT1 PE=1 SV=1	--	--	GO:0043231//intracellular membrane-bounded organelle	-	-
Unigene11456_P1	GACN01028267	1.66577	Up	4.26416e-05	0.00038776	Serine/threonine protein kinase-like protein CCR4 [Medicago truncatula] >gi|355506689|gb|AES87831.1| Serine/threonine protein kinase-like protein CCR4 [Medicago truncatula]	Vitis vinifera contig VV78X148680.10, whole genome shotgun sequence	Serine/threonine-protein kinase-like protein CCR4 OS=Arabidopsis thaliana GN=CCR4 PE=1 SV=1	Serine/threonine protein kinase	[EC:2.7.1.-]	GO:0031410//cytoplasmic vesicle	-	-
CL4500.Contig1_P1	GACN01011036	1.66416	Up	9.17088e-07	1.1041e-05	PREDICTED: vacuolar protein sorting-associated protein 8 homolog [Glycine max]	Vitis vinifera, whole genome shotgun sequence, contig VV78X172742.3, clone ENTAV 115	--	--	--	-	-	-
CL749.Contig1_P1	GACN01002335	1.661	Up	0	0	Ca2+/H+-exchanging protein [Galega orientalis]	Helianthus annuus RFLP probe ZVG28 mRNA sequence	Vacuolar cation/proton exchanger 3 OS=Arabidopsis thaliana GN=CAX3 PE=1 SV=1	Ca2+/H+ antiporter	Ca2+:H+ antiporter	-	GO:0015075//ion transmembrane transporter activity	-
Unigene26340_P1	GACN01043031	1.66047	Up	6.51306e-08	9.15808e-07	PREDICTED: uncharacterized protein KIAA1530-like [Glycine max]	Vitis vinifera contig VV78X039912.12, whole genome shotgun sequence	Protein At-4/1 OS=Arabidopsis thaliana GN=At4g26020 PE=1 SV=1	--	--	-	-	-
Unigene26300_P1	GACN01042991	1.65338	Up	6.588e-07	8.09886e-06	DNAJ heat shock N-terminal domain-containing protein [Arabidopsis lyrata subsp. lyrata] >gi|297328434|gb|EFH58853.1| DNAJ heat shock N-terminal domain-containing protein [Arabidopsis lyrata subsp. lyrata]	Arabidopsis lyrata subsp. lyrata DNAJ heat shock N-terminal domain-containing protein, mRNA	DnaJ protein homolog 2 OS=Allium porrum GN=LDJ2 PE=2 SV=1	DnaJ-class molecular chaperone with C-terminal Zn finger domain	protein disulfide-isomerase A6 [EC:5.3.4.1]	GO:0044432//endoplasmic reticulum part	-	-
Unigene27214_P1	GACN01043901	1.65167	Up	4.688e-08	6.69473e-07	UPA16 [Capsicum annuum]	Solanum lycopersicum cDNA, clone: LEFL1098AA07, HTC in leaf	Bidirectional sugar transporter SWEET14 OS=Oryza sativa subsp. japonica GN=SWEET14 PE=2 SV=1	--	--	-	-	-
CL7788.Contig2_P1	GACN01016781	1.64785	Up	1.48733e-07	1.99361e-06	homeodomain-leucine zipper protein HD4 [Gossypium hirsutum]	Capsicum annuum homeodomain leucine-zipper 1 (HB1) mRNA, complete cds	Homeobox-leucine zipper protein HAT22 OS=Arabidopsis thaliana GN=HAT22 PE=1 SV=1	--	homeobox-leucine zipper protein	-	-	-
Unigene6377_P1	GACN01023216	1.64665	Up	7.74126e-10	1.30192e-08	starch branching enzyme II [Populus trichocarpa]	Solanum tuberosum mRNA for starch branching enzyme II	1,4-alpha-glucan-branching enzyme 2, chloroplastic/amyloplastic OS=Zea mays GN=SBE1 PE=1 SV=1	1,4-alpha-glucan branching enzyme	1,4-alpha-glucan branching enzyme [EC:2.4.1.18]	-	-	-
Unigene29845_P1	GACN01046520	1.6444	Up	0	0	--	--	--	--	--	-	-	-
CL1500.Contig1_P1	GACN01004262	1.6434	Up	3.31956e-13	1.00605e-11	Gtk16 protein [Gerbera hybrid cultivar]	Gerbera hybrida gtk16 gene, variety Terra Regina	Uncharacterized membrane protein At4g09580 OS=Arabidopsis thaliana GN=At4g09580 PE=1 SV=1	Uncharacterized conserved protein	--	GO:0044464//cell part	-	-
Unigene17753_P1	GACN01034526	1.6434	Up	6.75462e-06	7.08249e-05	--	--	--	--	--	-	-	-
CL3765.Contig1_P1	GACN01009473	1.6434	Up	4.73146e-07	5.94589e-06	PREDICTED: calmodulin-binding transcription activator 4-like [Glycine max]	Vitis vinifera contig VV78X060641.5, whole genome shotgun sequence	Calmodulin-binding transcription activator 4 OS=Arabidopsis thaliana GN=CMTA4 PE=1 SV=1	--	--	-	-	-
Unigene1161_P1	GACN01018040	1.6434	Up	9.90998e-05	0.000831689	PREDICTED: HEAT repeat-containing protein 5B-like [Glycine max]	Solanum lycopersicum cDNA, clone: LEFL3158D09, HTC in root	Protein DA1-related 1 OS=Arabidopsis thaliana GN=DAR1 PE=2 SV=3	--	--	-	-	-
Unigene27979_P1	GACN01044660	1.64146	Up	6.43042e-13	1.7778e-11	f-box family protein [Populus trichocarpa] >gi|222849780|gb|EEE87327.1| f-box family protein [Populus trichocarpa]	--	F-box protein At4g18380 OS=Arabidopsis thaliana GN=At4g18380 PE=2 SV=1	ATPases involved in chromosome partitioning	phospholipase D [EC:3.1.4.4]	-	-	-
CL1785.Contig1_P1	GACN01004975	1.64075	Up	0	0	Os07g0185900 [Oryza sativa Japonica Group] >gi|113610604|dbj|BAF20982.1| Os07g0185900 [Oryza sativa Japonica Group]	Solanum lycopersicum cDNA, clone: FC15DH04, HTC in fruit	--	--	--	-	-	-
CL6758.Contig1_P1	GACN01015106	1.63883	Up	0	0	conserved hypothetical protein [Ricinus communis] >gi|223546799|gb|EEF48297.1| conserved hypothetical protein [Ricinus communis]	--	--	--	--	-	-	-
CL4306.Contig1_P1	GACN01010637	1.63868	Up	7.51398e-13	2.02209e-11	arogenate/prephenate dehydratase [Populus trichocarpa] >gi|222859600|gb|EEE97147.1| arogenate/prephenate dehydratase [Populus trichocarpa]	Solanum lycopersicum chromosome 2 clone C02HBa0167J21, complete sequence	Arogenate dehydratase/prephenate dehydratase 1, chloroplastic OS=Arabidopsis thaliana GN=ADT1 PE=1 SV=1	--	--	-	-	-
CL3910.Contig1_P1	GACN01009779	1.63752	Up	1.28422e-10	2.3323e-09	PREDICTED: uncharacterized protein LOC100800231 [Glycine max]	Vitis vinifera contig VV78X161473.6, whole genome shotgun sequence	--	--	--	-	-	-
CL1486.Contig1_P1	GACN01004230	1.6367	Up	2.17746e-05	0.000209613	PREDICTED: uncharacterized protein DDB_G0273453/DDB_G0273565-like [Glycine max]	Vitis vinifera contig VV78X255159.2, whole genome shotgun sequence	--	2-phosphoglycerate kinase	2-phosphoglycerate kinase [EC:2.7.2.-]	-	-	-
Unigene7704_P1	GACN01024539	1.6367	Up	2.17746e-05	0.000209666	PREDICTED: uncharacterized protein LOC100779659 [Glycine max]	--	--	--	--	-	-	-
Unigene17267_P1	GACN01034045	1.6319	Up	4.83558e-06	5.18634e-05	--	--	--	--	--	-	-	-
CL2140.Contig3_P1	GACN01005818	1.62829	Up	1.58096e-13	5.25105e-12	FERONIA receptor-like kinase [Arabidopsis lyrata]	--	Receptor-like protein kinase FERONIA OS=Arabidopsis thaliana GN=FER PE=1 SV=1	Serine/threonine protein kinase	interleukin-1 receptor-associated kinase 4 [EC:2.7.11.1]	-	-	-
Unigene9084_P1	GACN01025914	1.62653	Up	6.68818e-11	1.24706e-09	PREDICTED: serine/threonine-protein kinase HT1-like [Glycine max]	Lotus japonicus genomic DNA, chromosome 1, clone: LjT09C23, TM0001, complete sequence	Serine/threonine-protein kinase HT1 OS=Arabidopsis thaliana GN=HT1 PE=1 SV=1	--	sterile alpha motif and leucine zipper containing kinase AZK [EC:2.7.11.25]	-	-	-
Unigene25752_P1	GACN01042443	1.62558	Up	7.77156e-14	2.76531e-12	conserved hypothetical protein [Ricinus communis] >gi|223545402|gb|EEF46907.1| conserved hypothetical protein [Ricinus communis]	--	--	--	--	-	-	-
Unigene24167_P1	GACN01040871	1.62548	Up	3.57492e-13	1.07245e-11	PREDICTED: uncharacterized protein LOC100819866 [Glycine max]	--	--	--	--	GO:0044464//cell part	-	-
Unigene26193_P1	GACN01042884	1.62429	Up	1.55545e-05	0.000153504	PREDICTED: uncharacterized protein LOC100775655 [Glycine max]	Vitis vinifera contig VV78X045433.6, whole genome shotgun sequence	--	--	--	-	-	-
Unigene29519_P1	GACN01046195	1.62411	Up	0	0	PREDICTED: similar to Os04g0509400 [Vitis vinifera]	PREDICTED: Vitis vinifera similar to Os04g0509400 (LOC100241271), mRNA	--	--		GO:0009536//plastid	-	-
Unigene9668_P1	GACN01026497	1.62392	Up	7.59392e-14	2.7172e-12	--	--	--	--	--	-	-	-
Unigene16286_P1	GACN01033069	1.6231	Up	0	0	PREDICTED: similar to DNA-binding protein [Vitis vinifera]	Cucumis sativus WRKY protein (WRKY23) mRNA, complete cds	Probable WRKY transcription factor 4 OS=Arabidopsis thaliana GN=WRKY4 PE=1 SV=2	--	WRKY transcription factor 33	-	GO:0003677//DNA binding	-
CL4167.Contig3_P1	GACN01010364	1.62137	Up	3.4611e-06	3.79802e-05	PREDICTED: uncharacterized protein LOC100783651 [Glycine max]	Arabidopsis thaliana chromosome 5, complete sequence	--	--	--	-	-	-
Unigene28406_P1	GACN01045086	1.62137	Up	1.25625e-08	1.9059e-07	PREDICTED: protein ALWAYS EARLY 3-like [Glycine max]	Solanum lycopersicum strain Heinz 1706 chromosome 1 clone slm-7h19 map 1, complete sequence	Protein ALWAYS EARLY 3 OS=Arabidopsis thaliana GN=ALY3 PE=1 SV=1	--	--	-	-	-
Unigene16217_P1	GACN01033001	1.61915	Up	7.76062e-07	9.44074e-06	Os04g0308500 [Oryza sativa Japonica Group] >gi|38347187|emb|CAD37104.2| OSJNBa0024J22.15 [Oryza sativa Japonica Group] >gi|38567935|emb|CAD37118.3| OSJNBa0033H08.12 [Oryza sativa Japonica Group] >gi|113563998|dbj|BAF14341.1| Os04g0308500 [Oryza sativa Japonica Group] >gi|116309538|emb|CAH66601.1| H0211A12.4 [Oryza sativa Indica Group] >gi|116309546|emb|CAH66609.1| H0211A12.12 [Oryza sativa Indica…	--	23 kDa jasmonate-induced protein OS=Hordeum vulgare PE=2 SV=1	--	--	-	-	-
Unigene413_P1	GACN01017295	1.61871	Up	1.32783e-13	4.53171e-12	Choline/ethanolamine kinase [Medicago truncatula] >gi|355487465|gb|AES68668.1| Choline/ethanolamine kinase [Medicago truncatula]	Glycine max choline kinase GmCK1p mRNA, complete cds	--	Predicted choline kinase involved in LPS biosynthesis	choline/ethanolamine kinase [EC:2.7.1.32 2.7.1.82]	-	-	-
Unigene9397_P1	GACN01026227	1.61843	Up	3.02424e-13	9.29748e-12	Monoglyceride lipase [Medicago truncatula]	Glycine max cDNA, clone: GMFL01-09-N04	--	Lysophospholipase	--	-	-	-
CL816.Contig1_P1	GACN01002519	1.61483	Up	5.02992e-05	0.000451307	oxidoreductase [Arabidopsis lyrata subsp. lyrata] >gi|297329919|gb|EFH60338.1| oxidoreductase [Arabidopsis lyrata subsp. lyrata]	Arabidopsis lyrata subsp. lyrata oxidoreductase, mRNA	--	--	prolyl 4-hydroxylase [EC:1.14.11.2]	-	-	GO:0019471
Unigene26097_P1	GACN01042788	1.61483	Up	5.02992e-05	0.000451412	PREDICTED: calcium-dependent protein kinase 9-like [Glycine max]	PREDICTED: Vitis vinifera similar to calmodulin-like domain protein kinase isoenzyme gamma (LOC100243573), mRNA	Calcium-dependent protein kinase isoform 2 OS=Oryza sativa subsp. japonica GN=CPK2 PE=2 SV=2	--	calcium-dependent protein kinase [EC:2.7.11.1]	-	GO:0005488//binding	-
Unigene5582_P1	GACN01022421	1.61425	Up	0	0	AP2 domain class transcription factor [Malus x domestica]	Arabidopsis thaliana chromosome 3, complete sequence	Ethylene-responsive transcription factor 4 OS=Arabidopsis thaliana GN=ERF4 PE=1 SV=1	--	EREBP-like factor	-	-	-
Unigene5467_P1	GACN01022306	1.61303	Up	1.11097e-05	0.000112588	VQ motif-containing protein [Arabidopsis thaliana] >gi|40823004|gb|AAR92252.1| At4g39720 [Arabidopsis thaliana] >gi|45752688|gb|AAS76242.1| At4g39720 [Arabidopsis thaliana] >gi|332661709|gb|AEE87109.1| VQ motif-containing protein [Arabidopsis thaliana]	--	--	--	--	-	-	-
CL2790.Contig3_P1	GACN01007365	1.61169	Up	2.47696e-06	2.77675e-05	extracellular ligand-gated ion channel [Arabidopsis lyrata subsp. lyrata] >gi|297331204|gb|EFH61623.1| extracellular ligand-gated ion channel [Arabidopsis lyrata subsp. lyrata]	Vitis vinifera contig VV78X031273.6, whole genome shotgun sequence	--	--	--	-	-	-
Unigene26930_P1	GACN01043620	1.61098	Up	0	0	PREDICTED: probable protein phosphatase 2C 43-like [Glycine max]	Zea mays full-length cDNA clone ZM_BFb0114A21 mRNA, complete cds	Probable protein phosphatase 2C 68 OS=Arabidopsis thaliana GN=At5g06750 PE=2 SV=1	Serine/threonine protein phosphatase	protein phosphatase 2C [EC:3.1.3.16]	-	-	-
Unigene11316_P1	GACN01028127	1.60276	Up	7.93434e-06	8.20309e-05	Os07g0188700 [Oryza sativa Japonica Group] >gi|113610617|dbj|BAF20995.1| Os07g0188700 [Oryza sativa Japonica Group]	Vitis vinifera contig VV78X105358.3, whole genome shotgun sequence	Probable glycosyltransferase At5g03795 OS=Arabidopsis thaliana GN=At5g03795 PE=3 SV=2	--	--	-	GO:0016757//transferase activity, transferring glycosyl groups	-
Unigene26125_P1	GACN01042816	1.60276	Up	1.15463e-14	4.43714e-13	PREDICTED: protein OBERON 4-like [Glycine max]	Vitis vinifera, whole genome shotgun sequence, contig VV78X076653.8, clone ENTAV 115	Protein OBERON 4 OS=Arabidopsis thaliana GN=OBE4 PE=1 SV=2	--	--	-	-	-
Unigene7518_P1	GACN01024353	1.60276	Up	3.98662e-07	5.06452e-06	PREDICTED: sulfate transporter 1.3-like [Glycine max]	Populus trichocarpa sulfate/bicarbonate/oxalate exchanger and transporter sat-1, mRNA	Sulfate transporter 1.2 OS=Arabidopsis thaliana GN=SULTR1;2 PE=1 SV=1	Sulfate permease and related transporters (MFS superfamily)	--	-	GO:0015291//secondary active transmembrane transporter activity	-
Unigene29189_P1	GACN01045866	1.59947	Up	1.71196e-13	5.66659e-12	SBT1 protein precursor [Solanum lycopersicum] >gi|1771160|emb|CAA67429.1| SBT1 [Solanum lycopersicum] >gi|3687305|emb|CAA06999.1| subtilisin-like protease [Solanum lycopersicum]	Ricinus communis Xylem serine proteinase 1 precursor, putative, mRNA	Subtilisin-like protease OS=Arabidopsis thaliana GN=ARA12 PE=1 SV=1	Subtilisin-like serine proteases	--	-	-	-
Unigene1397_P1	GACN01018268	1.59932	Up	2.65344e-13	8.30367e-12	PREDICTED: hypothetical protein [Vitis vinifera] >gi|147781893|emb|CAN69942.1| hypothetical protein VITISV_006130 [Vitis vinifera]	--	--	--	--	-	-	-
Unigene25450_P1	GACN01042141	1.59668	Up	1.47123e-08	2.21283e-07	PREDICTED: similar to cysteine proteinase inhibitor [Vitis vinifera]	PREDICTED: Vitis vinifera similar to cysteine proteinase inhibitor (LOC100260839), mRNA	Cysteine proteinase inhibitor 12 OS=Oryza sativa subsp. japonica GN=Os01g0270100 PE=2 SV=1	--	--	-	GO:0030414//peptidase inhibitor activity	-
Unigene13443_P1	GACN01030240	1.59496	Up	1.65223e-12	4.04161e-11	uncharacterized protein [Arabidopsis thaliana] >gi|240256149|ref|NP_195100.4| uncharacterized protein [Arabidopsis thaliana] >gi|240256151|ref|NP_849489.4| uncharacterized protein [Arabidopsis thaliana] >gi|332660871|gb|AEE86271.1| uncharacterized protein [Arabidopsis thaliana] >gi|332660872|gb|AEE86272.1| uncharacterized protein [Arabidopsis thaliana] >gi|332660873|gb|AEE86273.1| uncharacterized…	--	Protein ycf2 OS=Oenothera argillicola GN=ycf2-A PE=3 SV=1	RNA-binding proteins (RRM domain)	U3 small nucleolar RNA-associated protein MPP10	-	-	-
Unigene21598_P1	GACN01038323	1.59449	Up	1.26821e-06	1.48722e-05	glucosyltransferase like protein [Vigna angularis]	--	UDP-glycosyltransferase 89A2 OS=Arabidopsis thaliana GN=UGT89A2 PE=2 SV=1	--	pathogen-inducible salicylic acid glucosyltransferase [EC:2.4.1.-]	-	GO:0008194//UDP-glycosyltransferase activity	-
CL1165.Contig2_P1	GACN01003440	1.59336	Up	5.66632e-06	6.01024e-05	CTV.15 [Citrus trifoliata]	Vitis vinifera contig VV78X253653.6, whole genome shotgun sequence	--	--	--	-	-	-
Unigene26067_P1	GACN01042758	1.59336	Up	5.66632e-06	6.0119e-05	S-locus lectin protein kinase-like protein [Arabidopsis thaliana] >gi|75220153|sp|O81906.1|B120_ARATH RecName: Full=G-type lectin S-receptor-like serine/threonine-protein kinase B120; Flags: Precursor >gi|3402758|emb|CAA20204.1| serine/threonine kinase-like protein [Arabidopsis thaliana] >gi|7268936|emb|CAB81246.1| serine/threonine kinase-like protein [Arabidopsis thaliana] >gi|157086543|gb|ABV21…	Arabidopsis lyrata subsp. lyrata clone CDS S-locus lectin protein kinase family protein (B120) mRNA, partial cds	G-type lectin S-receptor-like serine/threonine-protein kinase B120 OS=Arabidopsis thaliana GN=B120 PE=1 SV=1	Serine/threonine protein kinase	serine/threonine-protein kinase PBS1 [EC:2.7.11.1]	-	GO:0030246//carbohydrate binding	-
CL3860.Contig1_P1	GACN01009672	1.59187	Up	2.55258e-05	0.000242565	auxin response factor 19 [Solanum lycopersicum] >gi|298570957|gb|ADI87602.1| auxin response factor 19 [Solanum lycopersicum] >gi|307091363|gb|ADN28050.1| auxin response factor 19 [Solanum lycopersicum]	Gossypium arboreum auxin response factor 2 (ARF2) mRNA, complete cds	Auxin response factor 19 OS=Oryza sativa subsp. japonica GN=ARF19 PE=2 SV=2	FOG: TPR repeat	auxin response factor	-	-	-
CL5395.Contig2_P1	GACN01012686	1.59187	Up	2.55258e-05	0.000242505	male sterility MS5 family protein [Arabidopsis lyrata subsp. lyrata] >gi|297311519|gb|EFH41943.1| male sterility MS5 family protein [Arabidopsis lyrata subsp. lyrata]	Vitis vinifera contig VV78X001696.8, whole genome shotgun sequence	--	--	--	-	-	-
Unigene10036_P1	GACN01026862	1.59187	Up	2.55258e-05	0.000242445	PREDICTED: proline-rich receptor-like protein kinase PERK13-like [Glycine max]	Vitis vinifera contig VV78X046508.6, whole genome shotgun sequence	Probable receptor-like serine/threonine-protein kinase At5g57670 OS=Arabidopsis thaliana GN=At5g57670 PE=2 SV=1	Serine/threonine protein kinase	serine/threonine-protein kinase PBS1 [EC:2.7.11.1]	-	-	-
Unigene10842_P1	GACN01027654	1.58992	Up	0	0	osmotic stress-induced zinc-finger protein [Nicotiana tabacum]	Nicotiana tabacum osmotic stress-induced zinc-finger protein (zfp) mRNA, complete cds	Zinc finger protein ZAT10 OS=Arabidopsis thaliana GN=ZAT10 PE=2 SV=1	--	--	-	-	-
Unigene28324_P1	GACN01045004	1.58982	Up	0.000116246	0.000958015	neutral/alkaline invertase 2 [Orobanche ramosa]	--	--	--	--	-	GO:0003824//catalytic activity	-
CL1489.Contig1_P1	GACN01004236	1.58982	Up	2.11912e-11	4.19339e-10	PREDICTED: similar to E3 ubiquitin-protein ligase UPL1 [Vitis vinifera]	PREDICTED: Vitis vinifera similar to E3 ubiquitin-protein ligase UPL1 (LOC100246297), mRNA	E3 ubiquitin-protein ligase UPL1 OS=Arabidopsis thaliana GN=UPL1 PE=1 SV=3	Ubiquitin-protein ligase	E3 ubiquitin-protein ligase HUWE1 [EC:6.3.2.19]	GO:0043234//protein complex	-	-
Unigene14850_P1	GACN01031645	1.58982	Up	0.000116246	0.000957605	PREDICTED: E3 ubiquitin-protein ligase Os04g0590900-like [Glycine max]	Gossypium hirsutum clone MX179E13-jom, complete sequence	RING-H2 finger protein ATL51 OS=Arabidopsis thaliana GN=ATL51 PE=2 SV=2	RING-finger-containing ubiquitin ligase	integrator complex subunit 11 [EC:3.1.27.-]	-	-	-
Unigene16468_P1	GACN01033249	1.58982	Up	0.000116246	0.00095781	--	--	--	--	--	-	-	-
CL4059.Contig2_P1	GACN01010128	1.5875	Up	3.83694e-13	1.14037e-11	uncharacterized protein [Arabidopsis thaliana] >gi|332007166|gb|AED94549.1| uncharacterized protein [Arabidopsis thaliana]	Vitis vinifera contig VV78X179961.32, whole genome shotgun sequence	Nuclear-pore anchor OS=Arabidopsis thaliana GN=NUA PE=1 SV=1	Chromosome segregation ATPases	nucleoprotein TPR	-	-	-
Unigene13500_P1	GACN01030297	1.58472	Up	4.04654e-06	4.39154e-05	PREDICTED: auxin-responsive protein IAA27-like [Glycine max]	Helianthus annuus mRNA for auxin-responsive protein iaa27 (iaa27 gene)	Auxin-responsive protein IAA27 OS=Arabidopsis thaliana GN=IAA27 PE=1 SV=1	--	auxin-responsive protein IAA	-	-	GO:0009987//cellular process
Unigene741_P1	GACN01017623	1.58472	Up	4.04654e-06	4.39278e-05	Protein kinase family protein [Medicago truncatula] >gi|355492968|gb|AES74171.1| Protein kinase family protein [Medicago truncatula]	Lotus japonicus cDNA, clone: LjFL2-004-BF08, HTC	Probable receptor-like serine/threonine-protein kinase At4g34500 OS=Arabidopsis thaliana GN=At4g34500 PE=2 SV=1	--	protein brassinosteroid insensitive 1 [EC:2.7.10.1 2.7.11.1]	-	-	-
Unigene27857_P1	GACN01044538	1.5839	Up	3.32944e-08	4.83001e-07	RecName: Full=Probable ubiquitin-conjugating enzyme E2 23; AltName: Full=Ubiquitin carrier protein 23	Arabidopsis lyrata subsp. lyrata ubiquitin-conjugating enzyme 22 (UBC23), mRNA	Probable ubiquitin-conjugating enzyme E2 23 OS=Arabidopsis thaliana GN=UBC23 PE=2 SV=1	Ubiquitin-protein ligase	ubiquitin-conjugating enzyme E2 O [EC:6.3.2.19]	-	-	GO:0019538//protein metabolic process
CL4111.Contig1_P1	GACN01010233	1.57997	Up	3.2152e-13	9.8061e-12	PREDICTED: U-box domain-containing protein 30-like [Glycine max]	Vitis vinifera contig VV78X135785.10, whole genome shotgun sequence	U-box domain-containing protein 30 OS=Arabidopsis thaliana GN=PUB30 PE=2 SV=1	Ubiquitin fusion degradation protein 2	--	-	-	-
Unigene20090_P1	GACN01036821	1.57914	Up	2.0584e-10	3.65368e-09	PREDICTED: receptor-like protein kinase HAIKU2-like [Glycine max]	Ricinus communis Receptor protein kinase CLAVATA1 precursor, putative, mRNA	--	--	--	GO:0043229//intracellular organelle	-	-
Unigene9122_P1	GACN01025952	1.57865	Up	0	0	PREDICTED: ABC transporter B family member 4-like [Glycine max]	Populus trichocarpa multidrug/pheromone exporter, MDR family, ABC transporter family, mRNA	ABC transporter B family member 4 OS=Arabidopsis thaliana GN=ABCB4 PE=1 SV=1	ABC-type multidrug transport system, ATPase and permease components	ATP-binding cassette, subfamily B (MDR/TAP), member 1	-	-	-
Unigene7557_P1	GACN01024392	1.5783	Up	2.38824e-08	3.50966e-07	F-box protein [Medicago truncatula] >gi|355510724|gb|AES91866.1| F-box protein [Medicago truncatula]	--	F-box protein At2g35280 OS=Arabidopsis thaliana GN=At2g35280 PE=2 SV=1	--	--	-	-	-
CL3209.Contig1_P1	GACN01008287	1.57301	Up	1.71299e-08	2.56342e-07	Kinesin-like protein [Medicago truncatula] >gi|355500322|gb|AES81525.1| Kinesin-like protein [Medicago truncatula]	PREDICTED: Vitis vinifera misc_RNA (LOC100257143), miscRNA	Kinesin-like protein FLA10 OS=Chlamydomonas reinhardtii GN=FLA10 PE=1 SV=1	Kinesin-like protein	centromeric protein E	-	GO:0003774//motor activity	-
CL7016.Contig1_P1	GACN01015544	1.57301	Up	4.64448e-07	5.84806e-06	white-brown-complex ABC transporter family [Populus trichocarpa] >gi|222865421|gb|EEF02552.1| white-brown-complex ABC transporter family [Populus trichocarpa]	Populus trichocarpa white-brown-complex ABC transporter family, mRNA	ABC transporter G family member 28 OS=Arabidopsis thaliana GN=ABCG28 PE=3 SV=1	ABC-type multidrug transport system, ATPase component	ATP-binding cassette, subfamily G (WHITE), member 2	-	-	-
CL7839.Contig1_P1	GACN01016875	1.57301	Up	1.29571e-05	0.00012977	glyceraldehyde-3-phosphate dehydrogenase [Cladopus doianus]	P.hortense GADPH mRNA for glycolytic glyceraldehyde-3-phosphate dehydrogenase	Glyceraldehyde-3-phosphate dehydrogenase, cytosolic OS=Petroselinum crispum GN=GAPC PE=2 SV=1	Glyceraldehyde-3-phosphate dehydrogenase/erythrose-4-phosphate dehydrogenase	glyceraldehyde 3-phosphate dehydrogenase [EC:1.2.1.12]	-	-	-
Unigene10623_P1	GACN01027437	1.57301	Up	6.43796e-10	1.09133e-08	--	--	--	--	--	-	-	-
Unigene8914_P1	GACN01025744	1.57301	Up	2.649e-13	8.29653e-12	PREDICTED: BTB/POZ domain-containing protein At5g41330-like [Glycine max]	--	BTB/POZ domain-containing protein At5g41330 OS=Arabidopsis thaliana GN=At5g41330 PE=2 SV=1	--	--	GO:0005887//integral to plasma membrane	-	-
Unigene9192_P1	GACN01026022	1.57301	Up	2.45662e-11	4.8019e-10	PREDICTED: uncharacterized protein LOC100775525 [Glycine max]	Vitis vinifera, whole genome shotgun sequence, contig VV78X216861.11, clone ENTAV 115	--	--	pre-rRNA-processing protein IPI1	-	-	-
CL2289.Contig1_P1	GACN01006197	1.57301	Up	1.29571e-05	0.000129736	PREDICTED: lysine-specific demethylase 5C-like [Glycine max]	Populus trichocarpa jumonji domain protein (JMJ911), mRNA	Probable lysine-specific demethylase ELF6 OS=Arabidopsis thaliana GN=ELF6 PE=1 SV=1	--	histone demethylase JARID1 [EC:1.14.11.-]	-	-	-
Unigene20220_P1	GACN01036951	1.57105	Up	0	0	Avr9/Cf-9 rapidly elicited protein 132 [Nicotiana tabacum]	Solanum tuberosum ACRE 132-like protein mRNA, complete cds	RING-H2 finger protein ATL3 OS=Arabidopsis thaliana GN=ATL3 PE=2 SV=1	RING-finger-containing ubiquitin ligase	E3 ubiquitin-protein ligase RNF115/126 [EC:6.3.2.19]	-	GO:0046914//transition metal ion binding	-
CL494.Contig2_P1	GACN01001640	1.57087	Up	0	0	delta-12 desaturase [Brassica carinata]	Gossypium hirsutum mRNA for omega-6 desaturase	Omega-6 fatty acid desaturase, endoplasmic reticulum OS=Brassica juncea PE=2 SV=1	Fatty acid desaturase	omega-6 fatty acid desaturase (delta-12 desaturase) [EC:1.14.19.-]	-	-	GO:0044238//primary metabolic process
Unigene20599_P1	GACN01037325	1.5694	Up	1.77003e-11	3.55198e-10	E3 ubiquitin-protein ligase UBR4 [Medicago truncatula] >gi|355496574|gb|AES77777.1| E3 ubiquitin-protein ligase UBR4 [Medicago truncatula]	PREDICTED: Vitis vinifera misc_RNA (LOC100256705), miscRNA	Auxin transport protein BIG OS=Arabidopsis thaliana GN=BIG PE=2 SV=2	--	E3 ubiquitin-protein ligase UBR4 [EC:6.3.2.19]	-	-	GO:0006260//DNA replication
Unigene26832_P1	GACN01043522	1.5694	Up	0	0	hetrotrimeric G protein alpha subunit [Phaseolus vulgaris]	Pisum sativum G protein alpha subunit 2 mRNA, complete cds	Guanine nucleotide-binding protein alpha-1 subunit OS=Lotus japonicus GN=GPA1 PE=2 SV=1	--	guanine nucleotide binding protein (G protein), alpha, other	-	-	-
Unigene8586_P1	GACN01025418	1.56678	Up	3.3228e-07	4.26493e-06	lipoxygenase [Sesbania rostrata]	Brassica rapa subsp. pekinensis clone KBrS004B22, complete sequence	Linoleate 13S-lipoxygenase 3-1, chloroplastic OS=Solanum tuberosum GN=LOX3.1 PE=1 SV=1	--	lipoxygenase [EC:1.13.11.12]	-	-	GO:0051707//response to other organism
Unigene17665_P1	GACN01034441	1.56479	Up	3.32322e-10	5.78388e-09	PREDICTED: protein NSP-INTERACTING KINASE 1-like [Glycine max]	Populus tomentosa leucine-rich repeat receptor-like kinase (SERK1) mRNA, complete cds	Protein NSP-INTERACTING KINASE 2 OS=Arabidopsis thaliana GN=NIK2 PE=1 SV=1	Serine/threonine protein kinase	somatic embryogenesis receptor kinase 1 [EC:2.7.10.1 2.7.11.1]	-	GO:0004871//signal transducer activity	-
Unigene29611_P1	GACN01046286	1.56447	Up	2.65344e-13	8.28343e-12	f-box family protein [Populus trichocarpa] >gi|222849780|gb|EEE87327.1| f-box family protein [Populus trichocarpa]	--	F-box protein At5g46170 OS=Arabidopsis thaliana GN=At5g46170 PE=2 SV=1	--	--	-	-	GO:0009408//response to heat
CL6293.Contig1_P1	GACN01014300	1.56197	Up	0	0	Avr9/Cf-9 rapidly elicited protein 20 [Nicotiana tabacum]	Nicotiana tabacum Avr9/Cf-9 rapidly elicited protein 19 (ACRE19) mRNA, partial cds	Calcium-binding protein PBP1 OS=Arabidopsis thaliana GN=PBP1 PE=1 SV=1	Ca2+-binding protein (EF-Hand superfamily)	calmodulin	-	-	-
CL3611.Contig1_P1	GACN01009151	1.5612	Up	0	0	AG-motif binding protein-1 [Nicotiana tabacum]	Populus balsamifera isolate LOV02 haplotype B zinc finger (GATA type) family protein gene, partial sequence	GATA transcription factor 8 OS=Arabidopsis thaliana GN=GATA8 PE=2 SV=1	GATA Zn-finger-containing transcription factor	--	-	GO:0005488//binding	-
Unigene11284_P1	GACN01028095	1.56019	Up	2.629e-13	8.26082e-12	cytochrome P450 [Populus trichocarpa] >gi|222838355|gb|EEE76720.1| cytochrome P450 [Populus trichocarpa]	--	Cytochrome P450 82A3 OS=Glycine max GN=CYP82A3 PE=2 SV=1	--	[EC:1.14.-.-]	-	-	GO:0008152//metabolic process
CL7464.Contig2_P1	GACN01016280	1.5587	Up	4.1663e-05	0.00037958	PIP2;1 [Karelinia caspia]	PREDICTED: Vitis vinifera aquaporin PIP2 (PIP2), mRNA	Probable aquaporin PIP2-2 OS=Oryza sativa subsp. japonica GN=PIP2-2 PE=2 SV=1	Glycerol uptake facilitator and related permeases (Major Intrinsic Protein Family)	aquaporin PIP	-	-	GO:0006810//transport
Unigene6790_P1	GACN01023629	1.5587	Up	4.1663e-05	0.00037967	PREDICTED: two-component response regulator-like APRR9-like [Glycine max]	Vitis vinifera, whole genome shotgun sequence, contig VV78X045984.11, clone ENTAV 115	Two-component response regulator-like APRR5 OS=Arabidopsis thaliana GN=APRR5 PE=1 SV=2	FOG: CheY-like receiver	pseudo-response regulator 5	-	-	-
CL2810.Contig1_P1	GACN01007412	1.55514	Up	0	0	calcium-dependent protein kinase [Nicotiana tabacum]	Solanum lycopersicum calcium-dependent protein kinase mRNA, complete cds	Calcium-dependent protein kinase 28 OS=Arabidopsis thaliana GN=CPK28 PE=1 SV=1	Serine/threonine protein kinase	Ca2+/calmodulin-dependent protein kinase [EC:2.7.11.17]	-	-	-
Unigene7082_P1	GACN01023920	1.55401	Up	7.4555e-10	1.25771e-08	PREDICTED: uncharacterized protein LOC100788041 [Glycine max]	Lotus japonicus genomic DNA, chromosome 6, clone: LjT34E13, TM1889, complete sequence	--	--	--	GO:0030312//external encapsulating structure	-	-
Unigene18463_P1	GACN01035221	1.55331	Up	0	0	predicted protein [Populus trichocarpa] >gi|222833945|gb|EEE72422.1| predicted protein [Populus trichocarpa]	--	RING-H2 finger protein ATL3 OS=Arabidopsis thaliana GN=ATL3 PE=2 SV=1	--	--	-	-	-
Unigene28557_P1	GACN01045237	1.553	Up	6.45706e-13	1.78005e-11	PREDICTED: uncharacterized protein LOC100799367 [Glycine max]	Ricinus communis conserved hypothetical protein, mRNA	--	--	transcription elongation factor S-II	-	GO:0005488//binding	-
Unigene10518_P1	GACN01027334	1.55283	Up	5.54224e-13	1.57067e-11	PREDICTED: arabinogalactan peptide 22-like [Glycine max]	--	Arabinogalactan peptide 22 OS=Arabidopsis thaliana GN=AGP22 PE=3 SV=1	--	--	-	-	-
Unigene27622_P1	GACN01044305	1.55141	Up	0	0	pectinesterase [Citrus sinensis]	--	Pectinesterase 2 OS=Citrus sinensis GN=PECS-2.1 PE=2 SV=1	--	pectinesterase [EC:3.1.1.11]	GO:0044464//cell part	-	-
Unigene25939_P1	GACN01042630	1.55029	Up	2.961e-05	0.000277803	myb family transcription factor [Arabidopsis thaliana] >gi|41619532|gb|AAS10123.1| MYB transcription factor [Arabidopsis thaliana] >gi|332007243|gb|AED94626.1| myb family transcription factor [Arabidopsis thaliana]	--	DEAD-box ATP-dependent RNA helicase 42 OS=Arabidopsis thaliana GN=RH42 PE=1 SV=2	Myb superfamily proteins, including transcription factors and mRNA splicing factors	U4/U6.U5 tri-snRNP-associated protein 1	-	-	-
Unigene7181_P1	GACN01024019	1.5484	Up	0	0	pheromone receptor-like protein [Quercus robur]	Taraxacum officinale TO26-13 (To26-13) mRNA, partial cds	--	--	--	-	-	-
Unigene14169_P1	GACN01030966	1.54748	Up	1.5965e-13	5.29352e-12	PREDICTED: protein yippee-like At4g27745-like [Glycine max]	--	Protein yippee-like At4g27740 OS=Arabidopsis thaliana GN=At4g27740 PE=3 SV=1	--	--	-	-	GO:0008152//metabolic process
CL5075.Contig2_P1	GACN01012111	1.54468	Up	5.50448e-13	1.56112e-11	PREDICTED: similar to Os01g0238200 [Vitis vinifera]	--	--	--	--	-	-	-
CL5936.Contig1_P1	GACN01013672	1.54264	Up	1.671e-09	2.74187e-08	flavonoid glucoyltransferase UGT73N1 [Antirrhinum majus]	--	UDP-glycosyltransferase 73C5 OS=Arabidopsis thaliana GN=UGT73C5 PE=2 SV=1	--	UDP-glucosyl transferase 73C [EC:2.4.1.-]	-	GO:0016758//transferase activity, transferring hexosyl groups	-
Unigene20513_P1	GACN01037239	1.54264	Up	1.53877e-13	5.13311e-12	enhanced disease susceptibility 1 [Vitis aestivalis]	--	--	--	--	-	-	-
Unigene24487_P1	GACN01041178	1.54183	Up	1.01757e-08	1.55918e-07	4-coumarate:CoA ligase [Gynura bicolor]	Gynura bicolor Gb4CL mRNA for 4-coumarate:CoA ligase, complete cds	4-coumarate--CoA ligase 2 OS=Solanum tuberosum GN=4CL2 PE=3 SV=1	Acyl-CoA synthetases (AMP-forming)/AMP-acid ligases II	4-coumarate--CoA ligase [EC:6.2.1.12]	-	-	-
Unigene22102_P1	GACN01038821	1.54083	Up	6.22914e-08	8.76848e-07	AT5g67360/K8K14_8 [Arabidopsis thaliana] >gi|24111425|gb|AAN46863.1| At5g67360/K8K14_8 [Arabidopsis thaliana]	--	Subtilisin-like protease OS=Arabidopsis thaliana GN=ARA12 PE=1 SV=1	Subtilisin-like serine proteases	--	-	GO:0004175//endopeptidase activity	-
Unigene11728_P1	GACN01028539	1.53863	Up	0	0	NAC-like protein 1 [Passiflora morifolia]	--	--	--	--	-	-	-
Unigene15563_P1	GACN01032355	1.53791	Up	2.38394e-06	2.68343e-05	jasmonic acid-amino acid-conjugating enzyme [Nicotiana attenuata]	--	Jasmonic acid-amido synthetase JAR1 OS=Arabidopsis thaliana GN=JAR1 PE=1 SV=2	--	jasmonic acid-amino synthetase	-	-	-
CL3505.Contig2_P1	GACN01008939	1.53564	Up	1.49683e-05	0.000148328	PREDICTED: ethylene-responsive transcription factor ERF026-like [Glycine max]	Arabidopsis lyrata subsp. lyrata AP2 domain-containing protein, mRNA	Ethylene-responsive transcription factor ERF026 OS=Arabidopsis thaliana GN=ERF026 PE=2 SV=1	--	EREBP-like factor	-	-	GO:0010468//regulation of gene expression
CL697.Contig1_P1	GACN01002215	1.53564	Up	1.49683e-05	0.000148366	PREDICTED: chromodomain-helicase-DNA-binding protein 2-like [Glycine max]	Populus trichocarpa chromatin remodeling complex subunit (CHR907), mRNA	CHD3-type chromatin-remodeling factor PICKLE OS=Arabidopsis thaliana GN=PKL PE=1 SV=1	Superfamily II DNA/RNA helicases, SNF2 family	chromodomain-helicase-DNA-binding protein 1 [EC:3.6.4.12]	-	GO:0003676//nucleic acid binding	-
CL5866.Contig1_P1	GACN01013549	1.53509	Up	4.54304e-13	1.31861e-11	PREDICTED: uncharacterized protein LOC100527578 [Glycine max]	Gossypium herbaceum clone NBRI_Gh_B_1141 simple sequence repeat marker, mRNA sequence	--	--	--	GO:0044464//cell part	-	-
Unigene28573_P1	GACN01045253	1.53237	Up	1.7e-06	1.95773e-05	PREDICTED: uncharacterized protein LOC100805223 [Glycine max]	Nicotiana benthamiana neuroblastoma-amplified gene (NAG) mRNA, complete cds	--	--	--	-	-	-
CL1008.Contig1_P1	GACN01003024	1.53237	Up	1.7e-06	1.95714e-05	Flavonol synthase/flavanone 3-hydroxylase [Medicago truncatula] >gi|355493054|gb|AES74257.1| Flavonol synthase/flavanone 3-hydroxylase [Medicago truncatula]	Vitis vinifera contig VV78X108989.6, whole genome shotgun sequence	Zinc finger CCCH domain-containing protein 44 OS=Arabidopsis thaliana GN=At3g51120 PE=2 SV=3	--	upstream activation factor subunit UAF30	-	-	-
Unigene28599_P1	GACN01045279	1.53069	Up	0	0	Calcium-binding protein CML42 [Medicago truncatula] >gi|355513833|gb|AES95456.1| Calcium-binding protein CML42 [Medicago truncatula]	Glycine max cDNA, clone: GMFL01-11-K15	Probable calcium-binding protein CML45 OS=Arabidopsis thaliana GN=CML45 PE=1 SV=1	Ca2+-binding protein (EF-Hand superfamily)	calcium-binding protein CML	-	GO:0005488//binding	-
Unigene11519_P1	GACN01028330	1.52846	Up	2.28224e-08	3.35903e-07	PREDICTED: uncharacterized protein LOC100808447 [Glycine max]	Vitis vinifera contig VV78X003908.10, whole genome shotgun sequence	--	--	--	-	-	-
CL7813.Contig2_P1	GACN01016829	1.52721	Up	1.21247e-06	1.42795e-05	PREDICTED: 3-ketoacyl-CoA thiolase 2, peroxisomal-like [Glycine max]	PREDICTED: Vitis vinifera misc_RNA (LOC100245940), miscRNA	3-ketoacyl-CoA thiolase 2, peroxisomal OS=Arabidopsis thaliana GN=PED1 PE=1 SV=2	Acetyl-CoA acetyltransferase	acetyl-CoA acyltransferase 1 [EC:2.3.1.16]	-	-	-
Unigene11157_P1	GACN01027969	1.52526	Up	2.51e-12	5.94678e-11	NAC domain protein NAC4 [Gossypium hirsutum] >gi|206584355|gb|ACI15350.1| NAC domain protein NAC4 [Gossypium hirsutum]	Vitis vinifera contig VV78X264547.53, whole genome shotgun sequence	NAC domain-containing protein 72 OS=Arabidopsis thaliana GN=NAC072 PE=2 SV=1	--	--	-	-	-
CL3465.Contig1_P1	GACN01008843	1.52476	Up	6.76038e-05	0.000588703	--	Glycine max strain Williams 82 clone GM_WBb0014O04, complete sequence	--	--	--	-	-	-
CL438.Contig2_P1	GACN01001482	1.52476	Up	6.76038e-05	0.00058857	disease resistance protein [Brassica rapa subsp. pekinensis]	--	TMV resistance protein N OS=Nicotiana glutinosa GN=N PE=1 SV=1	--	--	-	-	-
Unigene21370_P1	GACN01038095	1.52476	Up	6.76038e-05	0.000588836	P protein [Flaveria pringlei]	F.pringlei gdcsPA gene for P-protein of the glycine cleavage system	Glycine dehydrogenase [decarboxylating] A, mitochondrial OS=Flaveria pringlei GN=GDCSPA PE=2 SV=1	Glycine cleavage system protein P (pyridoxal-binding), N-terminal domain	glycine dehydrogenase [EC:1.4.4.2]	-	-	-
Unigene6726_P1	GACN01023565	1.52394	Up	1.7423e-11	3.49816e-10	xyloglucan endotransglucosylase/hydrolase [Diospyros kaki]	Litchi chinensis xyloglucan endotransglycosylase 3 (XET3) mRNA, complete cds	Brassinosteroid-regulated protein BRU1 OS=Glycine max PE=2 SV=1	Beta-glucanase/Beta-glucan synthetase	xyloglucan:xyloglucosyl transferase [EC:2.4.1.207]	-	-	-
CL4665.Contig3_P1	GACN01011346	1.51787	Up	0	0	JHL06B08.8 [Jatropha curcas]	--	--	--	--	-	-	-
Unigene25910_P1	GACN01042601	1.51625	Up	0	0	PREDICTED: serine/threonine-protein kinase AtPK2/AtPK19-like [Glycine max]	Lycopersicon esculentum clone 133565F, mRNA sequence	Serine/threonine-protein kinase AtPK2/AtPK19 OS=Arabidopsis thaliana GN=ATPK2 PE=1 SV=2	Serine/threonine protein kinase	non-specific serine/threonine protein kinase [EC:2.7.11.1]	-	-	-
Unigene10916_P1	GACN01027728	1.51457	Up	4.15224e-14	1.52988e-12	PREDICTED: LRR receptor-like serine/threonine-protein kinase RPK2-like [Glycine max]	--	Probable LRR receptor-like serine/threonine-protein kinase RPK1 OS=Arabidopsis thaliana GN=RPK1 PE=1 SV=1	--	brassinosteroid insensitive 1-associated receptor kinase 1 [EC:2.7.10.1 2.7.11.1]	-	-	-
CL3646.Contig3_P1	GACN01009227	1.51389	Up	2.97096e-13	9.15566e-12	protein phpsphatase 2C (PP2C) [Fagus sylvatica]	Solanum lycopersicum cDNA, clone: LEFL2033E13, HTC in fruit	Protein phosphatase 2C 37 OS=Arabidopsis thaliana GN=PP2CA PE=1 SV=1	Serine/threonine protein phosphatase	protein phosphatase 2C [EC:3.1.3.16]	-	-	-
Unigene12726_P1	GACN01029531	1.51379	Up	0	0	isocitrate lyase [Solanum lycopersicum] >gi|1351841|sp|P49297.1|ACEA_SOLLC RecName: Full=Isocitrate lyase; Short=ICL; Short=Isocitrase; Short=Isocitratase >gi|624211|gb|AAA82738.1| isocitrate lyase [Solanum lycopersicum]	Cotton mRNA for cottonseed isocitrate lyase (ICL) (EC 4.1.3.1)	Isocitrate lyase OS=Solanum lycopersicum PE=2 SV=1	Isocitrate lyase	isocitrate lyase [EC:4.1.3.1]	-	-	GO:0009060//aerobic respiration
CL620.Contig1_P1	GACN01002016	1.51282	Up	3.83764e-06	4.18968e-05	arogenate/prephenate dehydratase [Populus trichocarpa] >gi|222848530|gb|EEE86077.1| arogenate/prephenate dehydratase [Populus trichocarpa]	Populus trichocarpa arogenate/prephenate dehydratase (PDT3), mRNA	Arogenate dehydratase/prephenate dehydratase 1, chloroplastic OS=Arabidopsis thaliana GN=ADT1 PE=1 SV=1	Prephenate dehydratase	--	-	GO:0031406//carboxylic acid binding	-
Unigene13785_P1	GACN01030582	1.51282	Up	0	0	uncharacterized protein LOC100526969 [Glycine max]	Arabidopsis thaliana chromosome 5, complete sequence	--	--	--	GO:0043231//intracellular membrane-bounded organelle	-	-
Unigene14410_P1	GACN01031207	1.51282	Up	3.83764e-06	4.18849e-05	f-box family protein [Populus trichocarpa] >gi|222847400|gb|EEE84947.1| f-box family protein [Populus trichocarpa]	--	F-box/LRR-repeat protein 25 OS=Arabidopsis thaliana GN=FBL25 PE=2 SV=1	--	--	-	-	GO:0008152//metabolic process
Unigene7076_P1	GACN01023914	1.51161	Up	3.4007e-05	0.000314981	PREDICTED: calmodulin-binding transcription activator 2-like [Glycine max]	Vitis vinifera contig VV78X089070.3, whole genome shotgun sequence	Calmodulin-binding transcription activator 3 OS=Arabidopsis thaliana GN=CMTA3 PE=1 SV=1	--	--	-	-	-
Unigene10397_P1	GACN01027214	1.50869	Up	3.06776e-09	4.91622e-08	flavonoid glucoyltransferase UGT73N1 [Antirrhinum majus]	--	UDP-glycosyltransferase 73C3 OS=Arabidopsis thaliana GN=UGT73C3 PE=2 SV=1	--	UDP-glucosyl transferase 73C [EC:2.4.1.-]	-	-	-
Unigene6206_P1	GACN01023045	1.50826	Up	5.72876e-14	2.08476e-12	PREDICTED: uncharacterized protein LOC100818059 [Glycine max]	Solanum lycopersicum cDNA, clone: LEFL2003DF02, HTC in fruit	--	--	--	-	-	-
Unigene15166_P1	GACN01031959	1.50748	Up	2.61246e-08	3.82309e-07	RecName: Full=KDEL-tailed cysteine endopeptidase CEP1; AltName: Full=Cysteine proteinase CP56; Short=AtCP56; Flags: Precursor >gi|9759028|dbj|BAB09397.1| cysteine endopeptidase [Arabidopsis thaliana] >gi|308097832|gb|ADO14465.1| papain [Arabidopsis thaliana]	Solanum lycopersicum KDEL-tailed cysteine endopeptidase (CysEP) gene, complete cds	KDEL-tailed cysteine endopeptidase CEP1 OS=Arabidopsis thaliana GN=CEP1 PE=2 SV=1	Cysteine protease	[EC:3.4.22.-]	-	GO:0004175//endopeptidase activity	-
CL1632.Contig3_P1	GACN01004591	1.5059	Up	2.2182e-11	4.37593e-10	auto-inhibited Ca2 -transporting ATPase 10 [Solanum lycopersicum] >gi|345548126|gb|AEO12147.1| auto-inhibited Ca2+-transporting ATPase 10 [Solanum lycopersicum]	Glycine max cDNA, clone: GMFL01-52-E23	Calcium-transporting ATPase 8, plasma membrane-type OS=Arabidopsis thaliana GN=ACA8 PE=1 SV=1	Cation transport ATPase	Ca2+-transporting ATPase [EC:3.6.3.8]	GO:0031224//intrinsic to membrane	-	-
Unigene11662_P1	GACN01028473	1.5059	Up	2.4425e-14	9.20224e-13	transcription factor TGA4 [Arabidopsis thaliana] >gi|334187567|ref|NP_001190270.1| transcription factor TGA4 [Arabidopsis thaliana] >gi|44888356|sp|Q39162.2|TGA4_ARATH RecName: Full=Transcription factor TGA4; AltName: Full=Ocs element-binding factor 4; Short=OBF4; AltName: Full=bZIP transcription factor 57; Short=AtbZIP57 >gi|7960722|emb|CAB92044.1| transcription factor OBF4 [Arabidopsis thaliana…	Lycopersicon esculentum clone 133394F, mRNA sequence	Transcription factor TGA4 OS=Arabidopsis thaliana GN=TGA4 PE=1 SV=2	--	transcription factor TGA	GO:0043231//intracellular membrane-bounded organelle	-	-
CL612.Contig1_P1	GACN01001994	1.50435	Up	1.86789e-08	2.78979e-07	leucine-rich receptor-like protein kinase BAM1 [Arabidopsis thaliana] >gi|334188646|ref|NP_001190624.1| leucine-rich receptor-like protein kinase BAM1 [Arabidopsis thaliana] >gi|75219638|sp|O49545.1|BAME1_ARATH RecName: Full=Leucine-rich repeat receptor-like serine/threonine-protein kinase BAM1; AltName: Full=Protein BARELY ANY MERISTEM 1; Flags: Precursor >gi|2827715|emb|CAA16688.1| receptor pro…	Solanum lycopersicum SlpCLV1 mRNA for leucine rich repeat receptor protein kinase CLAVATA1, complete cds, cultivar: Pritz	Leucine-rich repeat receptor-like serine/threonine-protein kinase BAM1 OS=Arabidopsis thaliana GN=BAM1 PE=1 SV=1	--	[EC:2.7.1.-]	-	-	GO:0044238//primary metabolic process
Unigene26191_P1	GACN01042882	1.49959	Up	1.17462e-13	4.04837e-12	PREDICTED: uncharacterized protein LOC100806904 [Glycine max]	Oryza sativa Japonica Group Os06g0635200 (Os06g0635200) mRNA, complete cds	--	--	--	-	-	-
CL3626.Contig1_P1	GACN01009182	1.49728	Up	0	0	PREDICTED: uncharacterized protein At2g24330-like [Glycine max]	Solanum lycopersicum cDNA, clone: LEFL1054CC01, HTC in leaf	Uncharacterized protein At2g24330 OS=Arabidopsis thaliana GN=At2g24330 PE=2 SV=1	Predicted integral membrane metal-binding protein	--	-	-	-
Unigene11056_P1	GACN01027868	1.49584	Up	1.2172e-05	0.000122675	C3H4 type zinc finger protein [Arabidopsis thaliana] >gi|145651778|gb|ABP88114.1| At3g10810 [Arabidopsis thaliana] >gi|332641436|gb|AEE74957.1| C3H4 type zinc finger protein [Arabidopsis thaliana]	--	--	--	--	-	GO:0005488//binding	-
Unigene20141_P1	GACN01036872	1.49584	Up	1.2172e-05	0.000122739	hsr203J [Solanum tuberosum]	--	--	--	--	-	GO:0016787//hydrolase activity	-
Unigene2736_P1	GACN01019601	1.49584	Up	1.2172e-05	0.000122707	PREDICTED: uncharacterized protein LOC100780184 [Glycine max]	Populus trichocarpa clone Pop1-106E15, complete sequence	--	--	--	-	-	-
Unigene6645_P1	GACN01023484	1.49569	Up	3.7903e-13	1.12825e-11	PREDICTED: probable CCR4-associated factor 1 homolog 11-like [Glycine max]	Dimocarpus longan CCR4-NOT mRNA, complete cds	Probable CCR4-associated factor 1 homolog 9 OS=Arabidopsis thaliana GN=CAF1-9 PE=2 SV=1	mRNA deadenylase subunit	CCR4-NOT transcription complex subunit 7/8	-	-	-
CL1006.Contig1_P1	GACN01003020	1.49559	Up	3.9524e-14	1.45905e-12	PREDICTED: UDP-glucuronate 4-epimerase 1-like [Glycine max]	Lotus japonicus genomic DNA, clone: LjT08P02, TM1700, complete sequence	UDP-glucuronate 4-epimerase 1 OS=Arabidopsis thaliana GN=GAE1 PE=1 SV=1	Nucleoside-diphosphate-sugar epimerases	UDP-glucuronate 4-epimerase [EC:5.1.3.6]	-	-	GO:0006139//nucleobase-containing compound metabolic process
Unigene572_P1	GACN01017454	1.49179	Up	7.74936e-14	2.75996e-12	IAA-amino acid hydrolase [Populus tomentosa]	Arabidopsis thaliana IAA-amino acid hydrolase ILR1-like 2 (ILL2) mRNA, complete cds	IAA-amino acid hydrolase ILR1-like 6 OS=Arabidopsis thaliana GN=ILL6 PE=2 SV=2	Metal-dependent amidase/aminoacylase/carboxypeptidase	IAA-amino acid hydrolase [EC:3.5.1.-]	-	-	-
Unigene5340_P1	GACN01022181	1.4914	Up	8.64906e-06	8.90608e-05	PREDICTED: serine/threonine-protein kinase BRI1-like 1-like [Brachypodium distachyon]	--	Receptor-like protein kinase BRI1-like 3 OS=Arabidopsis thaliana GN=BRL3 PE=1 SV=1	Leucine-rich repeat (LRR) protein	protein brassinosteroid insensitive 1 [EC:2.7.10.1 2.7.11.1]	-	GO:0005515//protein binding	-
Unigene18750_P1	GACN01035502	1.49079	Up	0	0	Os09g0472700 [Oryza sativa Japonica Group] >gi|255678972|dbj|BAH94610.1| Os09g0472700 [Oryza sativa Japonica Group]	--	EG45-like domain containing protein OS=Citrus jambhiri GN=CjBAp12 PE=1 SV=1	--	--	-	-	-
CL528.Contig3_P1	GACN01001730	1.48999	Up	0.000109014	0.000905597	calcium-dependent protein kinase 1 [Panax ginseng]	PREDICTED: Vitis vinifera similar to calmodulin-like domain protein kinase isoenzyme gamma (LOC100243573), mRNA	Calcium-dependent protein kinase 9 OS=Arabidopsis thaliana GN=CPK9 PE=1 SV=1	Ca2+-binding protein (EF-Hand superfamily)	calcium-dependent protein kinase [EC:2.7.11.1]	-	-	-
Unigene29513_P1	GACN01046190	1.48999	Up	0.000109014	0.000906185	PREDICTED: pentatricopeptide repeat-containing protein At5g02860-like [Glycine max]	Arabidopsis thaliana chromosome 5, complete sequence	Pentatricopeptide repeat-containing protein At5g02860 OS=Arabidopsis thaliana GN=At5g02860 PE=2 SV=1	--	nucleobase:cation symporter-1, NCS1 family	-	-	-
Unigene4868_P1	GACN01021712	1.48999	Up	0.000109014	0.000905989	PREDICTED: zinc finger protein JACKDAW-like [Glycine max]	Malus x domestica C2H2L domain class transcription factor (C2H2L2) mRNA, complete cds	Zinc finger protein JACKDAW OS=Arabidopsis thaliana GN=JKD PE=1 SV=1	--	--	-	-	-
Unigene9904_P1	GACN01026731	1.48999	Up	0.000109014	0.000905793	PREDICTED: pentatricopeptide repeat-containing protein At2g01390-like [Glycine max]	Mimulus guttatus clone MGBa-64L10, complete sequence	Pentatricopeptide repeat-containing protein At2g01390 OS=Arabidopsis thaliana GN=At2g01390/At2g01380 PE=2 SV=2	--	nucleobase:cation symporter-1, NCS1 family	GO:0043231//intracellular membrane-bounded organelle	-	-
Unigene2312_P1	GACN01019177	1.48889	Up	5.01928e-07	6.28088e-06	PREDICTED: uncharacterized protein LOC100800411 [Glycine max]	Medicago truncatula clone mth2-2b2, complete sequence	Nuclear-pore anchor OS=Arabidopsis thaliana GN=NUA PE=1 SV=1	Chromosome segregation ATPases	nucleoprotein TPR	-	-	-
Unigene24872_P1	GACN01041563	1.48889	Up	5.01928e-07	6.27884e-06	kinesin heavy chain-like protein [Solanum tuberosum]	Nicotiana tabacum kinesin-like protein (tck1) mRNA, complete cds	Kinesin-like calmodulin-binding protein OS=Arabidopsis thaliana GN=KCBP PE=1 SV=1	Kinesin-like protein	kinesin family member C1	GO:0043232	-	-
Unigene14297_P1	GACN01031094	1.48842	Up	0	0	glycosyltransferase [Panax notoginseng]	Arabidopsis thaliana xyloglucan glycosyltransferase 4 (CSLC04) mRNA, complete cds	Xyloglucan glycosyltransferase 4 OS=Arabidopsis thaliana GN=CSLC4 PE=1 SV=1	Glycosyltransferases, probably involved in cell wall biogenesis	beta-mannan synthase [EC:2.4.1.32]	-	GO:0016759//cellulose synthase activity	-
Unigene4683_P1	GACN01021529	1.48842	Up	2.50034e-09	4.03213e-08	PREDICTED: septum-promoting GTP-binding protein 1-like [Glycine max]	Arabidopsis lyrata subsp. lyrata GTP-binding family protein, mRNA	Ras-related protein RABH1b OS=Arabidopsis thaliana GN=RABH1B PE=1 SV=1	GTPase SAR1 and related small G proteins		-	-	-
Unigene10647_P1	GACN01027461	1.48728	Up	2.9749e-08	4.34026e-07	PREDICTED: receptor-like protein kinase HERK 1-like [Glycine max]	--	Probable receptor-like protein kinase At5g59700 OS=Arabidopsis thaliana GN=At5g59700 PE=1 SV=1	--	interleukin-1 receptor-associated kinase 4 [EC:2.7.11.1]	-	-	-
Unigene20914_P1	GACN01037640	1.48533	Up	1.08786e-10	1.986e-09	cytosolic alpha-amylase [Malus x domestica]	Manihot esculenta alpha-amylase 2 (amy2) mRNA, complete cds	Alpha-amylase type B isozyme OS=Hordeum vulgare GN=AMY1.2 PE=1 SV=3	Glycosidases	alpha-amylase [EC:3.2.1.1]	-	-	GO:0044238//primary metabolic process
CL2127.Contig2_P1	GACN01005793	1.485	Up	2.629e-13	8.26758e-12	PREDICTED: pectinesterase 2-like, partial [Glycine max]	Vitis vinifera, whole genome shotgun sequence, contig VV78X049529.5, clone ENTAV 115	Pectinesterase 2 OS=Citrus sinensis GN=PECS-2.1 PE=2 SV=1	Pectin methylesterase	pectinesterase [EC:3.1.1.11]	-	-	-
Unigene30038_P1	GACN01046713	1.4847	Up	7.71406e-05	0.000664821	lipin domain-containing protein [Gossypium hirsutum]	Vitis vinifera contig VV78X151521.14, whole genome shotgun sequence	--	--	--	-	-	GO:0009987//cellular process
CL6409.Contig1_P1	GACN01014499	1.48129	Up	1.84075e-13	6.05117e-12	PREDICTED: uncharacterized protein LOC100809557 [Glycine max]	--	--	--	--	-	GO:0016788//hydrolase activity, acting on ester bonds	-
Unigene29706_P1	GACN01046381	1.48029	Up	2.99094e-13	9.20984e-12	NAC domain protein, IPR003441 [Populus trichocarpa] >gi|222842094|gb|EEE79641.1| NAC domain protein, IPR003441 [Populus trichocarpa]	Populus trichocarpa NAC domain protein, IPR003441 (NAC052), mRNA	NAC domain-containing protein 18 OS=Arabidopsis thaliana GN=NAC018 PE=2 SV=1	--	--	-	-	GO:0010468//regulation of gene expression
CL6542.Contig1_P1	GACN01014745	1.4799	Up	3.10956e-06	3.44969e-05	PREDICTED: cysteine-rich receptor-like protein kinase 2-like [Glycine max]	PREDICTED: Vitis vinifera hypothetical protein LOC100241439 (LOC100241439), mRNA	Cysteine-rich receptor-like protein kinase 2 OS=Arabidopsis thaliana GN=CRK2 PE=2 SV=1	--	protein-serine/threonine kinase [EC:2.7.11.-]	-	GO:0004672//protein kinase activity	-
CL5202.Contig1_P1	GACN01012331	1.4799	Up	0	0	WRKY DNA-binding protein [Citrus unshiu]	Citrus unshiu genomic DNA, polyembryony locus, cultivar: Miyagawa wase	Probable WRKY transcription factor 50 OS=Arabidopsis thaliana GN=WRKY50 PE=2 SV=1	--	WRKY transcription factor 33	-	GO:0005488//binding	-
Unigene22749_P1	GACN01039454	1.4799	Up	5.46204e-05	0.000485207	ripening regulated protein DDTFR8 [Solanum lycopersicum] >gi|12231292|gb|AAG49030.1|AF204783_1 ripening regulated protein DDTFR8 [Solanum lycopersicum]	Glycine max cDNA, clone: GMFL01-01-C12	Uncharacterized protein OsI_027940 OS=Oryza sativa subsp. indica GN=OsI_027940 PE=1 SV=2	--	--	-	-	-
CL438.Contig1_P1	GACN01001481	1.47694	Up	1.23546e-12	3.12969e-11	tir-nbs-lrr resistance protein [Populus trichocarpa] >gi|222832110|gb|EEE70587.1| tir-nbs-lrr resistance protein [Populus trichocarpa]	--	TMV resistance protein N OS=Nicotiana glutinosa GN=N PE=1 SV=1	--	--	-	-	GO:0009987//cellular process
Unigene26773_P1	GACN01043463	1.47658	Up	2.21254e-06	2.50444e-05	PREDICTED: uncharacterized protein LOC100784560 [Glycine max]	Lycopersicon esculentum clone 133617F, mRNA sequence	--	Uncharacterized protein conserved in bacteria	--	GO:0005743//mitochondrial inner membrane	-	-
Unigene23502_P1	GACN01040207	1.47602	Up	0	0	PREDICTED: uncharacterized protein LOC100500585 [Glycine max]	--	--	--	--	-	-	GO:0006950//response to stress
CL177.Contig2_P1	GACN01000789	1.47585	Up	0	0	UDP-glucuronic acid decarboxylase 2 [Populus tomentosa]	Arabidopsis thaliana UDP-glucuronic acid decarboxylase (AUD1) mRNA, complete cds	Probable rhamnose biosynthetic enzyme 2 OS=Arabidopsis thaliana GN=RHM2 PE=1 SV=1	Nucleoside-diphosphate-sugar epimerases	dTDP-glucose 4,6-dehydratase [EC:4.2.1.46]	GO:0012505//endomembrane system	-	-
Unigene13645_P1	GACN01030442	1.47552	Up	5.54542e-09	8.71595e-08	PREDICTED: brassinosteroid-6-oxidase [Vitis vinifera]	PREDICTED: Vitis vinifera brassinosteroid-6-oxidase (BR6OX1), mRNA	Cytochrome P450 85A1 OS=Solanum lycopersicum GN=CYP85A1 PE=2 SV=1	Cytochrome P450	cytochrome P450, family 85, subfamily A, polypeptide 2 (brassinosteroid-6-oxidase 2) [EC:1.14.-.-]	-	-	GO:0016129
CL2108.Contig1_P1	GACN01005740	1.47552	Up	3.86972e-05	0.000355	PREDICTED: uncharacterized protein LOC100817952 [Glycine max]	Medicago truncatula clone mth2-26h9, complete sequence	Katanin p60 ATPase-containing subunit OS=Arabidopsis thaliana GN=AAA1 PE=1 SV=1	ATPases of the AAA+ class	spastin [EC:3.6.4.3]	-	-	-
Unigene5436_P1	GACN01022275	1.47449	Up	0	0	cytochrome P450 [Populus trichocarpa] >gi|222859506|gb|EEE97053.1| cytochrome P450 [Populus trichocarpa]	--	Probable (S)-N-methylcoclaurine 3'-hydroxylase isozyme 2 OS=Coptis japonica GN=CYP80B2 PE=2 SV=1	--	[EC:1.14.-.-]	-	GO:0046872//metal ion binding	-
Unigene27734_P1	GACN01044415	1.47434	Up	0	0	aquaporin, MIP family, TIP subfamily [Populus trichocarpa] >gi|222874587|gb|EEF11718.1| aquaporin, MIP family, TIP subfamily [Populus trichocarpa]	Cucurbita cv. Kurokawa Amakuri mRNA for MP23 precursor, complete cds	Probable aquaporin TIP3-2 OS=Arabidopsis thaliana GN=TIP3-2 PE=2 SV=1	Glycerol uptake facilitator and related permeases (Major Intrinsic Protein Family)	aquaporin TIP	GO:0000325//plant-type vacuole	-	-
Unigene29035_P1	GACN01045713	1.47367	Up	6.38378e-13	1.76618e-11	PREDICTED: U-box domain-containing protein 19-like [Glycine max]	Vitis vinifera, whole genome shotgun sequence, contig VV78X089690.6, clone ENTAV 115	U-box domain-containing protein 19 OS=Arabidopsis thaliana GN=PUB19 PE=2 SV=1	--	--	GO:0043234//protein complex	-	-
CL5075.Contig3_P1	GACN01012112	1.47356	Up	3.94796e-13	1.16885e-11	--	--	--	--	--	-	-	-
Unigene23443_P1	GACN01040148	1.47347	Up	1.57476e-06	1.81895e-05	PREDICTED: peptidyl-prolyl cis-trans isomerase E-like [Brachypodium distachyon]	Populus trichocarpa predicted protein, mRNA	--	--	--	-	-	GO:0000377
CL1588.Contig1_P1	GACN01004489	1.47347	Up	1.57476e-06	1.8184e-05	PREDICTED: uncharacterized protein LOC100819940 [Glycine max]	Glycine max cDNA, clone: GMFL01-31-B23	--	--	--	GO:0031410//cytoplasmic vesicle	-	-
Unigene544_P1	GACN01017426	1.47347	Up	1.57476e-06	1.81949e-05	PREDICTED: uncharacterized protein LOC100818992 [Glycine max]	Vitis vinifera, whole genome shotgun sequence, contig VV78X150580.50, clone ENTAV 115	Nuclear-pore anchor OS=Arabidopsis thaliana GN=NUA PE=1 SV=1	Chromosome segregation ATPases	DNA repair protein RAD50 [EC:3.6.-.-]	-	-	-
Unigene6004_P1	GACN01022843	1.47272	Up	0	0	argonaute protein group [Populus trichocarpa] >gi|222875200|gb|EEF12331.1| argonaute protein group [Populus trichocarpa]	--	Protein argonaute 2 OS=Arabidopsis thaliana GN=AGO2 PE=1 SV=1	--	argonaute	-	-	-
Unigene29704_P1	GACN01046379	1.47262	Up	1.72114e-10	3.08785e-09	Avr9/Cf-9 rapidly elicited protein 141 [Nicotiana tabacum]	--	Glutamate receptor 2.8 OS=Arabidopsis thaliana GN=GLR2.8 PE=2 SV=2	--	glutamate receptor, ionotropic, other eukaryote	-	GO:0004872//receptor activity	-
CL7808.Contig1_P1	GACN01016818	1.47151	Up	2.7431e-05	0.000258686	PREDICTED: beta-glucosidase 18-like [Glycine max]	Sorghum bicolor hypothetical protein, mRNA	Beta-glucosidase 18 OS=Oryza sativa subsp. japonica GN=BGLU18 PE=2 SV=2	Beta-glucosidase/6-phospho-beta-glucosidase/beta-galactosidase	beta-glucosidase [EC:3.2.1.21]	-	-	-
Unigene5401_P1	GACN01022242	1.47151	Up	2.7431e-05	0.00025875	cytochrome P450 monooxygenase isoform I [Sesamum indicum]	--	Cytochrome P450 76C4 OS=Arabidopsis thaliana GN=CYP76C4 PE=2 SV=1	--	[EC:1.14.-.-]	-	GO:0016491//oxidoreductase activity	-
Unigene26769_P1	GACN01043459	1.47067	Up	1.43441e-13	4.8311e-12	PREDICTED: uncharacterized protein LOC100786628 [Glycine max]	Medicago truncatula clone mth2-43g18, complete sequence	--	--	--	-	GO:0016787//hydrolase activity	-
Unigene28873_P1	GACN01045552	1.47	Up	0	0	gibberellin 2-oxidase No1 [Lactuca sativa]	Lactuca sativa Ls2ox1 mRNA for gibberellin 2-oxidase No1, complete cds	Gibberellin 2-beta-dioxygenase OS=Phaseolus coccineus GN=GA2OX1 PE=2 SV=1	--	gibberellin 2-oxidase [EC:1.14.11.13]	-	GO:0046914//transition metal ion binding	-
Unigene27277_P1	GACN01043963	1.46963	Up	5.95746e-13	1.66865e-11	tuber-specific and sucrose-responsive element binding factor [Solanum tuberosum]	Vitis vinifera, whole genome shotgun sequence, contig VV78X003670.12, clone ENTAV 115	Transcription factor MYB44 OS=Arabidopsis thaliana GN=MYB44 PE=2 SV=1	Myb superfamily proteins, including transcription factors and mRNA splicing factors	myb proto-oncogene protein, plant	-	-	-
CL2127.Contig3_P1	GACN01005794	1.46896	Up	2.74004e-13	8.51917e-12	PREDICTED: pectinesterase 2-like, partial [Glycine max]	Vitis vinifera contig VV78X067131.3, whole genome shotgun sequence	Pectinesterase 2 OS=Citrus sinensis GN=PECS-2.1 PE=2 SV=1	Pectin methylesterase	pectinesterase [EC:3.1.1.11]	-	-	-
Unigene19202_P1	GACN01035947	1.46553	Up	7.61612e-14	2.7226e-12	UDP-glycosyltransferase 73E1 [Stevia rebaudiana]	--	UDP-glycosyltransferase 73C6 OS=Arabidopsis thaliana GN=UGT73C6 PE=2 SV=1	--	UDP-glucosyl transferase 73C [EC:2.4.1.-]	-	GO:0035251//UDP-glucosyltransferase activity	-
Unigene8089_P1	GACN01024923	1.4649	Up	6.38378e-13	1.76873e-11	U-box domain containing protein [Medicago truncatula] >gi|355514579|gb|AES96202.1| U-box domain containing protein [Medicago truncatula]	--	U-box domain-containing protein 18 OS=Arabidopsis thaliana GN=PUB18 PE=2 SV=1	--	--	-	GO:0005488//binding	-
Unigene11497_P1	GACN01028308	1.46443	Up	1.38046e-05	0.000137577	glycerol-3-phosphate permease like protein [Arabidopsis thaliana] >gi|7268507|emb|CAB78758.1| glycerol-3-phosphate permease like protein [Arabidopsis thaliana]	Populus trichocarpa clone Pop1-100A20, complete sequence	Putative glycerol-3-phosphate transporter 4 OS=Arabidopsis thaliana GN=At4g17550 PE=2 SV=2	Sugar phosphate permease	MFS transporter, OPA family, solute carrier family 37 (glycerol-3-phosphate transporter), member 1/2	-	-	-
Unigene1882_P1	GACN01018747	1.46443	Up	1.38046e-05	0.000137541	PREDICTED: uncharacterized protein LOC100777150 [Glycine max]	--	--	--	--	-	-	-
Unigene749_P1	GACN01017631	1.46424	Up	8.10462e-14	2.87053e-12	--	--	--	--	--	-	-	-
Unigene4043_P1	GACN01020893	1.4642	Up	1.93179e-13	6.31802e-12	double WRKY type transfactor [Solanum tuberosum]	Ipomoea batatas mRNA for SPF1 protein, complete cds	Probable WRKY transcription factor 26 OS=Arabidopsis thaliana GN=WRKY26 PE=2 SV=2	--	WRKY transcription factor 33	-	-	GO:0010468//regulation of gene expression
Unigene14379_P1	GACN01031176	1.46402	Up	2.39364e-13	7.69107e-12	PREDICTED: uncharacterized protein LOC100787917 [Glycine max]	Vitis vinifera, whole genome shotgun sequence, contig VV78X052513.11, clone ENTAV 115	26S proteasome regulatory subunit 4 homolog A OS=Arabidopsis thaliana GN=RPT2A PE=2 SV=1	ATP-dependent Zn proteases	mitochondrial chaperone BCS1	-	GO:0016462//pyrophosphatase activity	-
Unigene25018_P1	GACN01041709	1.4633	Up	0	0	ORF; able to induce HR-like lesions [Nicotiana tabacum]	Solanum lycopersicum cDNA, clone: LEFL1090DC10, HTC in leaf	--	--	--	-	-	-
CL2439.Contig1_P1	GACN01006535	1.46283	Up	4.05228e-07	5.14623e-06	protein kinase [Zea mays]	Oryza sativa Japonica Group Os12g0149700 (Os12g0149700) mRNA, partial cds	Protein kinase G11A OS=Oryza sativa subsp. japonica GN=Os06g0291600 PE=2 SV=1	Serine/threonine protein kinase	protein-serine/threonine kinase [EC:2.7.11.-]	-	-	-
Unigene19548_P1	GACN01036287	1.46216	Up	0	0	WRKYP2 [Cucumis sativus]	(Populus tomentosa x P. bolleana) x P. tomentosa WRKY transcription factor 4 mRNA, complete cds	Probable WRKY transcription factor 3 OS=Arabidopsis thaliana GN=WRKY3 PE=2 SV=1	--	WRKY transcription factor 33	-	-	-
Unigene13749_P1	GACN01030546	1.45837	Up	1.94386e-10	3.46316e-09	PREDICTED: uncharacterized protein LOC100801024 [Glycine max]	Vitis vinifera contig VV78X203385.15, whole genome shotgun sequence	Zinc finger protein CONSTANS-LIKE 10 OS=Arabidopsis thaliana GN=COL10 PE=1 SV=1	--	zinc finger protein CONSTANS	-	-	-
Unigene15347_P1	GACN01032140	1.45777	Up	0	0	PREDICTED: arogenate dehydrogenase 1, chloroplastic-like [Glycine max]	Ricinus communis prephenate dehydrogenase, putative, mRNA	Arogenate dehydrogenase 1, chloroplastic OS=Arabidopsis thaliana GN=TYRAAT1 PE=1 SV=1	--	arogenate dehydrogenase (NADP+), plant [EC:1.3.1.78]	-	GO:0016628//oxidoreductase activity, acting on the CH-CH group of donors, NAD or NADP as acceptor	-
Unigene28121_P1	GACN01044801	1.45075	Up	2.49894e-06	2.79976e-05	Serine/threonine protein phosphatase 2A 59 kDa regulatory subunit B' gamma isoform [Medicago truncatula] >gi|355490426|gb|AES71629.1| Serine/threonine protein phosphatase 2A 59 kDa regulatory subunit B' gamma isoform [Medicago truncatula]	Lotus japonicus genomic DNA, chromosome 2, clone: LjT26K22, TM1679	Serine/threonine protein phosphatase 2A 59 kDa regulatory subunit B' zeta isoform OS=Arabidopsis thaliana GN=B'ZETA PE=2 SV=2	--	protein phosphatase 2 (formerly 2A), regulatory subunit B'	GO:0042579//microbody	-	-
CL5599.Contig1_P1	GACN01013081	1.44748	Up	8.71948e-05	0.000740838	oligopeptide transporter 1 [Solanum lycopersicum] >gi|4102839|gb|AAD01600.1| LeOPT1 [Solanum lycopersicum]	Lycopersicon esculentum oligopeptide transporter (LeOPT1) mRNA, complete cds	Peptide transporter PTR2 OS=Arabidopsis thaliana GN=PTR2 PE=1 SV=1	Dipeptide/tripeptide permease	solute carrier family 15 (peptide/histidine transporter), member 3/4	-	-	-
Unigene28251_P1	GACN01044931	1.44748	Up	8.71948e-05	0.000741329	DNAJ heat shock N-terminal domain-containing protein [Arabidopsis lyrata subsp. lyrata] >gi|297325775|gb|EFH56195.1| DNAJ heat shock N-terminal domain-containing protein [Arabidopsis lyrata subsp. lyrata]	--	Heat shock protein STI OS=Glycine max GN=STI PE=2 SV=1	FOG: TPR repeat	FK506-binding protein 4/5 [EC:5.2.1.8]	-	-	-
Unigene28972_P1	GACN01045651	1.44748	Up	8.71948e-05	0.000741002	PREDICTED: nucleolar MIF4G domain-containing protein 1-like [Glycine max]	Vitis vinifera contig VV78X121875.7, whole genome shotgun sequence	--	--	pre-mRNA-splicing factor CWC22	-	-	-
Unigene29097_P1	GACN01045774	1.44748	Up	8.71948e-05	0.000741165	PREDICTED: BEACH domain-containing protein lvsC-like [Glycine max]	Vitis vinifera, whole genome shotgun sequence, contig VV78X165469.38, clone ENTAV 115	--	--	--	GO:0031410//cytoplasmic vesicle	-	-
Unigene8650_P1	GACN01025481	1.44748	Up	8.71948e-05	0.000740674	root border cell-specific protein-like protein [Solanum tuberosum]	Pisum sativum root border cell-specific protein (BRD13) mRNA, complete cds	--	--	--	-	GO:0000166//nucleotide binding	-
CL2480.Contig1_P1	GACN01006639	1.4445	Up	6.168e-05	0.000541783	PREDICTED: uncharacterized protein LOC100818519 [Glycine max]	Arabidopsis lyrata subsp. lyrata patatin family protein, mRNA	--	Patatin	--	-	-	-
CL3677.Contig1_P1	GACN01009292	1.4445	Up	6.168e-05	0.000541412	MYB domain class transcription factor [Malus x domestica]	Malus x domestica MYB domain class transcription factor (MYB31) mRNA, complete cds	Myb-related protein 306 OS=Antirrhinum majus GN=MYB306 PE=2 SV=1	Myb superfamily proteins, including transcription factors and mRNA splicing factors	myb proto-oncogene protein, plant	-	-	-
Unigene19038_P1	GACN01035785	1.4445	Up	6.168e-05	0.000541535	Lactuca sativa aldehyde oxidase 1	Lactuca sativa LsAO1 mRNA for Lactuca sativa aldehyde oxidase 1, complete cds	Aldehyde oxidase 1 OS=Arabidopsis thaliana GN=AAO1 PE=1 SV=2	Aerobic-type carbon monoxide dehydrogenase, middle subunit CoxM/CutM homologs	abscisic-aldehyde oxidase [EC:1.2.3.14]	-	GO:0046872//metal ion binding	-
Unigene2160_P1	GACN01019025	1.4445	Up	6.168e-05	0.000541659	histone acetyltransferase [Populus trichocarpa] >gi|222852779|gb|EEE90326.1| histone acetyltransferase [Populus trichocarpa]	Vitis vinifera contig VV78X266792.10, whole genome shotgun sequence	Transcription initiation factor TFIID subunit 1-A OS=Arabidopsis thaliana GN=HAF1 PE=2 SV=1	Transcription factor involved in chromatin remodeling, contains bromodomain	transcription initiation factor TFIID subunit 1	-	-	-
Unigene8150_P1	GACN01024984	1.4419	Up	2.73114e-14	1.01898e-12	D-galacturonic acid reductase 1 [Actinidia deliciosa]	Fragaria x ananassa probable aldo-keto reductase superfamily member mRNA, complete cds	Probable NAD(P)H-dependent oxidoreductase 2 OS=Oryza sativa subsp. japonica GN=Os10g0113100 PE=2 SV=1	Aldo/keto reductases, related to diketogulonate reductase	alcohol dehydrogenase (NADP+) [EC:1.1.1.2]	-	GO:0016616//oxidoreductase activity, acting on the CH-OH group of donors, NAD or NADP as acceptor	-
Unigene9774_P1	GACN01026602	1.44177	Up	4.36602e-05	0.00039646	--	--	--	--	--	-	-	-
Unigene20146_P1	GACN01036877	1.44049	Up	5.03696e-09	7.93301e-08	PREDICTED: receptor-like protein kinase HAIKU2-like [Glycine max]	--	Receptor-like protein kinase HAIKU2 OS=Arabidopsis thaliana GN=IKU2 PE=1 SV=1	Leucine-rich repeat (LRR) protein	protein-serine/threonine kinase [EC:2.7.11.-]	-	GO:0016301//kinase activity	-
CL3910.Contig2_P1	GACN01009780	1.43926	Up	3.0924e-05	0.000289073	PREDICTED: uncharacterized protein LOC100808420 [Glycine max]	Arabidopsis thaliana chromosome 4, complete sequence	--	--	--	-	-	-
CL7002.Contig2_P1	GACN01015519	1.43926	Up	3.0924e-05	0.000289143	PREDICTED: uncharacterized protein LOC100777698 [Glycine max]	Lycopersicon esculentum clone 132102R, mRNA sequence	--	--	--	-	-	-
Unigene26312_P1	GACN01043003	1.43886	Up	0	0	PREDICTED: hypothetical protein [Vitis vinifera]	Fragaria vesca subsp. americana clone fosmid 34E24, complete sequence	--	--	--	-	-	-
CL3494.Contig1_P1	GACN01008915	1.43695	Up	2.19158e-05	0.000210814	Retrotransposon gag protein [Asparagus officinalis]	Gossypioides kirkii clone GKH008L01-jmt, complete sequence	RNA-directed DNA polymerase homolog OS=Oenothera berteriana PE=4 SV=1	Transposase and inactivated derivatives	--	-	-	GO:0006259//DNA metabolic process
CL4533.Contig1_P1	GACN01011099	1.43695	Up	2.19158e-05	0.000210761	PREDICTED: uncharacterized protein LOC100777431 [Glycine max]	Vitis vinifera, whole genome shotgun sequence, contig VV78X160871.5, clone ENTAV 115	DEAD-box ATP-dependent RNA helicase 42 OS=Arabidopsis thaliana GN=RH42 PE=1 SV=2	RNA-binding proteins (RRM domain)	translation initiation factor 5B	-	-	-
Unigene13922_P1	GACN01030719	1.43481	Up	7.68562e-12	1.6237e-10	nitrate transporter [Citrus trifoliata]	Arabidopsis thaliana chromosome 3, complete sequence	Probable peptide/nitrate transporter At1g18880 OS=Arabidopsis thaliana GN=At1g18880 PE=2 SV=1	Dipeptide/tripeptide permease	solute carrier family 15 (peptide/histidine transporter), member 3/4	-	-	GO:0015833//peptide transport
Unigene6428_P1	GACN01023267	1.43447	Up	0	0	PREDICTED: uncharacterized protein LOC100788029 [Glycine max]	Solanum lycopersicum cDNA, clone: LEFL1003DB08, HTC in leaf	--	--	--	-	-	-
Unigene19437_P1	GACN01036180	1.42927	Up	0	0	UDP-glycosyltransferase 73E1 [Stevia rebaudiana]	--	UDP-glycosyltransferase 73C4 OS=Arabidopsis thaliana GN=UGT73C4 PE=2 SV=1	--	UDP-glucosyl transferase 73C [EC:2.4.1.-]	-	-	-
CL1374.Contig1_P1	GACN01003941	1.42927	Up	5.55644e-06	5.90184e-05	PREDICTED: uncharacterized protein LOC100807371 isoform 1 [Glycine max] >gi|356544694|ref|XP_003540782.1| PREDICTED: uncharacterized protein LOC100807371 isoform 2 [Glycine max]	Vitis vinifera contig VV78X025637.4, whole genome shotgun sequence	--	--	--	-	-	-
CL7373.Contig1_P1	GACN01016136	1.429	Up	3.0953e-13	9.48559e-12	uncharacterized protein LOC100527075 [Glycine max]	--	BON1-associated protein 2 OS=Arabidopsis thaliana GN=BAP2 PE=1 SV=1	--	--	-	-	GO:0006952//defense response
Unigene20602_P1	GACN01037328	1.42767	Up	6.42494e-11	1.2009e-09	Tyrosine-specific transport protein [Medicago truncatula] >gi|355518516|gb|AET00140.1| Tyrosine-specific transport protein [Medicago truncatula]	Vitis vinifera contig VV78X206466.5, whole genome shotgun sequence	--	--	tyrosine-specific transport protein	-	-	GO:0015837//amine transport
Unigene20616_P1	GACN01037342	1.42739	Up	1.5743e-13	5.23344e-12	PREDICTED: phospholipase A1-Igamma1, chloroplastic-like [Glycine max]	Vitis vinifera, whole genome shotgun sequence, contig VV78X199041.10, clone ENTAV 115	Phospholipase A1-Igamma1, chloroplastic OS=Arabidopsis thaliana GN=At1g06800 PE=1 SV=2	Predicted lipase	phospholipase A1 [EC:3.1.1.32]	-	-	-
CL7706.Contig2_P1	GACN01016661	1.42666	Up	1.10703e-08	1.69019e-07	PREDICTED: uncharacterized protein LOC100814269 [Glycine max]	--	--	--	--	-	-	-
Unigene11142_P1	GACN01027954	1.42646	Up	1.17018e-13	4.03669e-12	Protein kinase catalytic domain-containing protein [Medicago truncatula] >gi|355485056|gb|AES66259.1| Protein kinase catalytic domain-containing protein [Medicago truncatula]	Vitis vinifera contig VV78X110653.9, whole genome shotgun sequence	Probable LRR receptor-like serine/threonine-protein kinase At1g56130 OS=Arabidopsis thaliana GN=At1g56130 PE=1 SV=2	Serine/threonine protein kinase	serine/threonine-protein kinase PBS1 [EC:2.7.11.1]	-	-	GO:0006464//protein modification process
CL3667.Contig1_P1	GACN01009267	1.42588	Up	0	0	CCHC-type integrase [Populus trichocarpa]	--	G-type lectin S-receptor-like serine/threonine-protein kinase RLK1 OS=Arabidopsis thaliana GN=RLK1 PE=2 SV=2	--	--	-	-	-
Unigene9950_P1	GACN01026777	1.42476	Up	5.64424e-09	8.85678e-08	PREDICTED: myosin-H heavy chain-like [Glycine max]	Solanum lycopersicum cDNA, clone: LEFL2054E13, HTC in fruit	MAR-binding filament-like protein 1 OS=Solanum lycopersicum GN=MFP1 PE=1 SV=1	Myosin heavy chain	DNA topoisomerase III [EC:5.99.1.2]	-	-	-
CL6386.Contig1_P1	GACN01014468	1.42393	Up	0	0	PREDICTED: BTB/POZ domain-containing protein At5g41330-like [Glycine max]	Solanum lycopersicum cDNA, clone: LEFL1089BE06, HTC in leaf	BTB/POZ domain-containing protein At5g41330 OS=Arabidopsis thaliana GN=At5g41330 PE=2 SV=1	--	BTB/POZ domain-containing adapter for CUL3-mediated RhoA degradation protein	GO:0005887//integral to plasma membrane	-	-
Unigene14386_P1	GACN01031183	1.42294	Up	8.68416e-13	2.29521e-11	L-allo-threonine aldolase-related protein [Solanum tuberosum]	Solanum lycopersicum cDNA, clone: LEFL2054F24, HTC in fruit	--	Threonine aldolase	threonine aldolase [EC:4.1.2.5]	-	-	-
Unigene25870_P1	GACN01042561	1.42273	Up	0	0	Transcription factor TGA5 [Medicago truncatula] >gi|355485389|gb|AES66592.1| Transcription factor TGA5 [Medicago truncatula]	Vitis vinifera contig VV78X233655.5, whole genome shotgun sequence	Transcription factor TGA1 OS=Arabidopsis thaliana GN=TGA1 PE=1 SV=2	--	transcription factor TGA	-	-	-
CL5074.Contig1_P1	GACN01012108	1.42219	Up	1.00902e-06	1.20684e-05	copia-type polyprotein [Arabidopsis thaliana] >gi|13872710|emb|CAC37622.1| polyprotein [Arabidopsis thaliana]	Vitis vinifera contig VV78X116449.3, whole genome shotgun sequence	Retrovirus-related Pol polyprotein from transposon TNT 1-94 OS=Nicotiana tabacum PE=2 SV=1	--	exopolyphosphatase [EC:3.6.1.11]	-	-	-
Unigene9273_P1	GACN01026103	1.42194	Up	1.5965e-13	5.29809e-12	pyrimidine 2 [Arabidopsis thaliana] >gi|28194047|gb|AAO33381.1|AF465755_1 dihydropyrimidine amidohydrolase [Arabidopsis thaliana] >gi|9759387|dbj|BAB10038.1| dihydropyrimidinase [Arabidopsis thaliana] >gi|332004390|gb|AED91773.1| pyrimidine 2 [Arabidopsis thaliana]	Solanum lycopersicum cDNA, clone: LEFL1095AA10, HTC in leaf	--	Dihydroorotase and related cyclic amidohydrolases	dihydropyrimidinase [EC:3.5.2.2]	-	-	-
CL1400.Contig3_P1	GACN01004003	1.42139	Up	1.47e-09	2.42761e-08	PREDICTED: uncharacterized protein LOC100787535 [Glycine max]	Vitis vinifera, whole genome shotgun sequence, contig VV78X070942.16, clone ENTAV 115	--	--	--	-	-	-
Unigene26481_P1	GACN01043171	1.42101	Up	7.18076e-07	8.7826e-06	WRKY transcription factor [Vitis pseudoreticulata]	Vitis vinifera, whole genome shotgun sequence, contig VV78X175068.11, clone ENTAV 115	Probable WRKY transcription factor 4 OS=Arabidopsis thaliana GN=WRKY4 PE=1 SV=2	--	--	-	-	GO:0009987//cellular process
CL1461.Contig1_P1	GACN01004161	1.42044	Up	4.68514e-13	1.35372e-11	homogentisate phytyltransferase [Manihot esculenta]	--	Homogentisate phytyltransferase 1, chloroplastic OS=Arabidopsis thaliana GN=VTE2-1 PE=2 SV=1	4-hydroxybenzoate polyprenyltransferase and related prenyltransferases	homogenitisate phytyltransferase	-	-	GO:0006952//defense response
Unigene21449_P1	GACN01038174	1.41869	Up	0	0	PREDICTED: transformation/transcription domain-associated protein-like [Glycine max]	PREDICTED: Vitis vinifera misc_RNA (LOC100255847), miscRNA	--	Phosphatidylinositol kinase and protein kinases of the PI-3 kinase family	transformation/transcription domain-associated protein	-	GO:0016772//transferase activity, transferring phosphorus-containing groups	-
Unigene4391_P1	GACN01021238	1.41799	Up	2.52464e-13	8.0049e-12	PREDICTED: NAD(P)H-dependent 6'-deoxychalcone synthase-like [Glycine max]	--	Probable NAD(P)H-dependent oxidoreductase 1 OS=Oryza sativa subsp. japonica GN=Os10g0113000 PE=1 SV=1	Aldo/keto reductases, related to diketogulonate reductase	aldose-6-phosphate reductase (NADPH2) [EC:1.1.1.200]	-	-	-
Unigene20556_P1	GACN01037282	1.41784	Up	2.59264e-07	3.38311e-06	PREDICTED: uncharacterized protein LOC100786822 [Glycine max]	Solanum lycopersicum DNA, chromosome 8, clone: C08HBa0222J03, complete sequence	--	--	--	-	-	-
Unigene1834_P1	GACN01018699	1.41513	Up	9.3831e-08	1.29334e-06	autoinhibited calcium ATPase [Populus trichocarpa] >gi|222841752|gb|EEE79299.1| autoinhibited calcium ATPase [Populus trichocarpa]	Populus trichocarpa autoinhibited calcium ATPase, mRNA	Calcium-transporting ATPase 2, plasma membrane-type OS=Arabidopsis thaliana GN=ACA2 PE=1 SV=1	Cation transport ATPase	Ca2+-transporting ATPase [EC:3.6.3.8]	-	-	-
CL967.Contig4_P1	GACN01002911	1.41279	Up	9.77126e-05	0.000821123	purple acid phosphatase [Nicotiana tabacum]	Ipomoea batatas mRNA for purple acid phosphatase	Purple acid phosphatase 2 OS=Ipomoea batatas GN=PAP2 PE=1 SV=1	Predicted phosphohydrolases	--	-	GO:0016791//phosphatase activity	-
Unigene18990_P1	GACN01035737	1.41279	Up	9.77126e-05	0.000820944	uncharacterized protein LOC100306593 [Glycine max]	--	--	--	--	-	-	-
CL7344.Contig1_P1	GACN01016086	1.41207	Up	2.42774e-08	3.56226e-07	uncharacterized protein LOC100305540 [Glycine max]	Physcomitrella patens subsp. patens predicted protein (PHYPADRAFT_234253) mRNA, complete cds	--	Periplasmic protein TonB, links inner and outer membranes	hypoxia up-regulated 1	-	-	GO:0006812//cation transport
Unigene890_P1	GACN01017771	1.41139	Up	6.9082e-05	0.000600487	F-box/kelch-repeat protein SKIP25 [Medicago truncatula] >gi|355513911|gb|AES95534.1| F-box/kelch-repeat protein SKIP25 [Medicago truncatula]	--	F-box/kelch-repeat protein SKIP25 OS=Arabidopsis thaliana GN=SKIP25 PE=1 SV=1	--	--	-	-	-
CL2865.Contig1_P1	GACN01007529	1.41087	Up	1.93179e-13	6.3234e-12	PREDICTED: BTB/POZ domain-containing protein At5g41330-like [Glycine max]	Solanum lycopersicum cDNA, clone: LEFL1089BE06, HTC in leaf	BTB/POZ domain-containing protein At5g41330 OS=Arabidopsis thaliana GN=At5g41330 PE=2 SV=1	--	--	-	-	-
CL303.Contig1_P1	GACN01001113	1.40893	Up	3.46014e-05	0.000320023	tir-nbs-lrr resistance protein [Populus trichocarpa] >gi|222857434|gb|EEE94981.1| tir-nbs-lrr resistance protein [Populus trichocarpa]	--	TMV resistance protein N OS=Nicotiana glutinosa GN=N PE=1 SV=1	--	--	-	GO:0005488//binding	-
CL6422.Contig1_P1	GACN01014520	1.40893	Up	3.46014e-05	0.000319869	glycosyl transferase family 17 protein [Arabidopsis lyrata subsp. lyrata] >gi|297335821|gb|EFH66238.1| glycosyl transferase family 17 protein [Arabidopsis lyrata subsp. lyrata]	Arabidopsis thaliana chromosome 1, complete sequence	--	--	beta-1,4-mannosyl-glycoprotein beta-1,4-N-acetylglucosaminyltransferase [EC:2.4.1.144]	-	-	GO:0006486//protein glycosylation
Unigene27900_P1	GACN01044581	1.40893	Up	3.46014e-05	0.000319792	PREDICTED: uncharacterized protein LOC100798853 [Glycine max]	Vitis vinifera contig VV78X086645.5, whole genome shotgun sequence	--	--	--	-	-	-
CL3037.Contig1_P1	GACN01007907	1.40893	Up	3.46014e-05	0.000319946	--	--	--	--	--	-	-	-
Unigene2525_P1	GACN01019390	1.40785	Up	2.45112e-05	0.0002335	histone ubiquitination proteins group [Populus trichocarpa] >gi|222844236|gb|EEE81783.1| histone ubiquitination proteins group [Populus trichocarpa]	Populus trichocarpa histone ubiquitination proteins group (HUPA902), mRNA	E3 ubiquitin-protein ligase BRE1-like 1 OS=Arabidopsis thaliana GN=HUB1 PE=1 SV=1	ATPase involved in DNA repair	E3 ubiquitin-protein ligase BRE1 [EC:6.3.2.19]	-	-	-
CL1781.Contig2_P1	GACN01004959	1.40684	Up	1.73733e-05	0.000169926	uncharacterized protein LOC100527259 [Glycine max]	Solanum lycopersicum cDNA, clone: LEFL1078AE10, HTC in leaf	Transmembrane ascorbate ferrireductase 1 OS=Arabidopsis thaliana GN=CYB561A PE=1 SV=1	--	cytochrome b-561	GO:0031224//intrinsic to membrane	-	-
Unigene9142_P1	GACN01025972	1.40684	Up	1.73733e-05	0.000169969	glucose acyltransferase [Solanum berthaultii]	Clitoria ternatea CtSCPLAT4 mRNA for 1-O-acylglucose:anthocyanin-O-acyltransferase, complete cds, cultivar: Double Blue	Serine carboxypeptidase 1 OS=Hordeum vulgare GN=CBP1 PE=1 SV=4	--	cathepsin A (carboxypeptidase C) [EC:3.4.16.5]	-	-	-
CL2455.Contig1_P1	GACN01006573	1.40662	Up	3.50386e-13	1.05525e-11	Beta-glucosidase D4 [Medicago truncatula] >gi|355486530|gb|AES67733.1| Beta-glucosidase D4 [Medicago truncatula]	--	Beta-glucosidase 24 OS=Oryza sativa subsp. japonica GN=BGLU24 PE=2 SV=1	Beta-glucosidase/6-phospho-beta-glucosidase/beta-galactosidase	beta-glucosidase [EC:3.2.1.21]	-	-	-
Unigene20649_P1	GACN01037375	1.40652	Up	2.55352e-14	9.60168e-13	PREDICTED: histone-lysine N-methyltransferase ASHH2-like [Glycine max]	Populus trichocarpa SET domain protein (SDG923), mRNA	Histone-lysine N-methyltransferase ASHH2 OS=Arabidopsis thaliana GN=ASHH2 PE=1 SV=1	Proteins containing SET domain	histone-lysine N-methyltransferase SETD2 [EC:2.1.1.43]	-	-	GO:0034968//histone lysine methylation
Unigene19571_P1	GACN01036309	1.40632	Up	3.72146e-13	1.11034e-11	--	--	--	--	--	-	-	-
CL4732.Contig2_P1	GACN01011483	1.40239	Up	2.9251e-11	5.67721e-10	PREDICTED: uncharacterized protein LOC100787513 [Glycine max]	Mimulus guttatus clone MGBa-64L10, complete sequence	--	--	--	GO:0031224//intrinsic to membrane	-	-
CL2338.Contig1_P1	GACN01006302	1.40239	Up	2.9251e-11	5.68007e-10	PREDICTED: laccase-17-like [Glycine max]	PREDICTED: Vitis vinifera misc_RNA (LOC100245042), miscRNA	Laccase-17 OS=Arabidopsis thaliana GN=LAC17 PE=2 SV=1	Putative multicopper oxidases	L-ascorbate oxidase [EC:1.10.3.3]	-	GO:0046914//transition metal ion binding	-
Unigene25685_P1	GACN01042376	1.40206	Up	2.22524e-06	2.51733e-05	NIMIN2c protein [Nicotiana tabacum]	--	--	--	--	-	-	-
Unigene21385_P1	GACN01038110	1.39901	Up	1.59872e-14	6.11925e-13	late embryogenis abundant protein 5 [Nicotiana tabacum]	--	--	--	--	-	-	-
CL285.Contig2_P1	GACN01001074	1.39808	Up	2.1756e-12	5.2091e-11	microsomal oleate desaturase [Carthamus tinctorius]	Carthamus tinctorius microsomal oleate desaturase (FAD2-3) mRNA, complete cds	Omega-6 fatty acid desaturase, endoplasmic reticulum OS=Arabidopsis thaliana GN=FAD2 PE=2 SV=1	--	omega-6 fatty acid desaturase (delta-12 desaturase) [EC:1.14.19.-]	-	-	GO:0008152//metabolic process
Unigene24512_P1	GACN01041203	1.39724	Up	0	0	LOC100281016 [Zea mays] >gi|195611128|gb|ACG27394.1| HVA22-like protein e [Zea mays] >gi|195621378|gb|ACG32519.1| HVA22-like protein e [Zea mays]	Oryza sativa Japonica Group Os09g0450600 (Os09g0450600) mRNA, complete cds	HVA22-like protein e OS=Arabidopsis thaliana GN=HVA22E PE=2 SV=1	Protein involved in membrane traffic	--	-	-	GO:0050896//response to stimulus
Unigene9264_P1	GACN01026094	1.39667	Up	5.31148e-08	7.52914e-07	PREDICTED: probable protein phosphatase 2C 63-like isoform 1 [Glycine max]	Lotus japonicus genomic DNA, chromosome 5, clone: LjT09H13, TM0200, complete sequence	Probable protein phosphatase 2C 63 OS=Arabidopsis thaliana GN=At4g33920 PE=1 SV=1	Serine/threonine protein phosphatase	protein phosphatase [EC:3.1.3.16]	-	-	-
Unigene8100_P1	GACN01024934	1.39532	Up	1.37573e-08	2.0757e-07	PREDICTED: zinc finger protein JACKDAW-like [Glycine max]	--	Zinc finger protein JACKDAW OS=Arabidopsis thaliana GN=JKD PE=1 SV=1	--	--	-	GO:0005488//binding	-
Unigene2711_P1	GACN01019576	1.39254	Up	3.39942e-10	5.91115e-09	PREDICTED: uncharacterized protein LOC100793984 [Glycine max]	Solanum lycopersicum cDNA, clone: LEFL1092CD04, HTC in leaf	DEAD-box ATP-dependent RNA helicase 42 OS=Arabidopsis thaliana GN=RH42 PE=1 SV=2	AAA ATPase containing von Willebrand factor type A (vWA) domain	U4/U6.U5 tri-snRNP-associated protein 1	-	-	GO:0048507//meristem development
Unigene5587_P1	GACN01022426	1.39254	Up	3.39942e-10	5.91382e-09	--	--	--	--	--	-	-	-
Unigene5771_P1	GACN01022610	1.39192	Up	0	0	LEA-2 protein [Bupleurum chinense]	--	Late embryogenesis abundant protein Lea14-A OS=Gossypium hirsutum GN=LEA14-A PE=2 SV=1	--	--	-	-	GO:0009414//response to water deprivation
Unigene6137_P1	GACN01022976	1.39142	Up	1.4122e-13	4.76886e-12	inositol oxygenase 1 [Arabidopsis thaliana] >gi|75154124|sp|Q8L799.1|MIOX1_ARATH RecName: Full=Inositol oxygenase 1; AltName: Full=Myo-inositol oxygenase 1; Short=AtMIOX1; Short=MI oxygenase 1 >gi|332191053|gb|AEE29174.1| inositol oxygenase 1 [Arabidopsis thaliana]	Solanum lycopersicum cDNA, clone: LEFL3153B08, HTC in root	Inositol oxygenase 1 OS=Arabidopsis thaliana GN=MIOX1 PE=2 SV=1	--	inositol oxygenase [EC:1.13.99.1]	-	-	-
Unigene30203_P1	GACN01046878	1.39134	Up	0	0	PREDICTED: uncharacterized protein LOC100796078 [Glycine max]	--	Disease resistance response protein 206 OS=Pisum sativum GN=PI206 PE=2 SV=2	--	--	-	-	-
Unigene2757_P1	GACN01019622	1.39063	Up	8.47056e-12	1.77683e-10	RING finger protein [Medicago truncatula] >gi|355505711|gb|AES86853.1| RING finger protein [Medicago truncatula]	Theobroma cacao clone TCC_BC090G10, complete sequence	E3 ubiquitin-protein ligase makorin OS=Oryza sativa subsp. japonica GN=MKRN PE=2 SV=1	--	--	-	GO:0003824//catalytic activity	-
CL3116.Contig1_P1	GACN01008082	1.39062	Up	0	0	PREDICTED: similar to PDR8/PEN3 (PLEIOTROPIC DRUG RESISTANCE8); ATPase, coupled to transmembrane movement of substances / cadmium ion transmembrane transporter [Vitis vinifera]	Glycine max cDNA, clone: GMFL01-24-L17	ABC transporter G family member 36 OS=Arabidopsis thaliana GN=ABCG36 PE=1 SV=1	ABC-type multidrug transport system, ATPase component	U4/U6 small nuclear ribonucleoprotein PRP3	-	GO:0017111//nucleoside-triphosphatase activity	-
CL4819.Contig1_P1	GACN01011635	1.38995	Up	1.48015e-12	3.66736e-11	CXE carboxylesterase [Actinidia chinensis]	--	Probable carboxylesterase 2 OS=Arabidopsis thaliana GN=CXE2 PE=2 SV=1	--	--	-	GO:0016788//hydrolase activity, acting on ester bonds	-
CL1028.Contig1_P1	GACN01003076	1.38987	Up	1.07248e-13	3.71634e-12	Avr9/Cf-9 rapidly elicited protein 102 [Nicotiana tabacum]	Nicotiana tabacum Avr9/Cf-9 rapidly elicited protein 102 (ACRE102) mRNA, partial cds	--	ATP-dependent Zn proteases	mitochondrial chaperone BCS1	-	GO:0016462//pyrophosphatase activity	-
Unigene17249_P1	GACN01034027	1.38827	Up	0	0	--	--	--	--	--	-	-	-
Unigene3994_P1	GACN01020844	1.38802	Up	1.48992e-13	4.98747e-12	PREDICTED: WW domain-containing oxidoreductase [Glycine max]	Musa balbisiana clone BAC MBP-64B17, complete sequence	Short-chain dehydrogenase TIC 32, chloroplastic OS=Arabidopsis thaliana GN=TIC32 PE=2 SV=1	--	--	-	GO:0016491//oxidoreductase activity	-
Unigene24805_P1	GACN01041496	1.38744	Up	7.18536e-13	1.95142e-11	Remorin, C-terminal region [Medicago truncatula]	Glycine max cDNA, clone: GMFL01-13-L24	Remorin OS=Solanum tuberosum PE=1 SV=1	--	--	-	-	-
Unigene22777_P1	GACN01039482	1.38667	Up	0	0	PREDICTED: uncharacterized protein LOC100811704 [Glycine max]	Lotus japonicus cDNA, clone: LjFL1-sab-002-AA07, HTC	--	Fructose-2,6-bisphosphatase	--	-	-	-
CL3493.Contig3_P1	GACN01008913	1.38434	Up	1.00941e-12	2.6281e-11	RecName: Full=Probable inositol transporter 1 >gi|84617967|emb|CAJ00303.1| inositol transporter 1 [Arabidopsis thaliana]	Vitis vinifera contig VV78X165337.3, whole genome shotgun sequence	Probable inositol transporter 1 OS=Arabidopsis thaliana GN=INT1 PE=2 SV=1	Permeases of the major facilitator superfamily	MFS transporter, SP family, solute carrier family 2 (myo-inositol transporter), member 13	GO:0000325//plant-type vacuole	-	-
CL5075.Contig1_P1	GACN01012110	1.38037	Up	2.91322e-13	9.0284e-12	PREDICTED: similar to Os01g0238200 [Vitis vinifera]	--	--	--	--	-	-	-
Unigene4830_P1	GACN01021675	1.38037	Up	1.24886e-06	1.46766e-05	PREDICTED: uncharacterized membrane protein C24H6.13-like [Glycine max]	Medicago truncatula chromosome 7 clone mth2-30a12, complete sequence	--	Uncharacterized integral membrane protein	--	-	-	-
CL1310.Contig1_P1	GACN01003797	1.38037	Up	3.76658e-10	6.51715e-09	PREDICTED: uncharacterized protein LOC100805723 [Glycine max]	Solanum lycopersicum cDNA, clone: LEFL1003BC06, HTC in leaf	--	--	jumonji domain-containing protein 1 [EC:1.14.11.-]	-	-	-
CL2337.Contig3_P1	GACN01006301	1.38037	Up	3.2463e-13	9.86182e-12	PREDICTED: E3 ubiquitin-protein ligase RHA1B-like [Glycine max]	Glycine max cDNA, clone: GMFL01-30-D18	E3 ubiquitin-protein ligase RHA1B OS=Arabidopsis thaliana GN=RHA1B PE=2 SV=1	--	E3 ubiquitin-protein ligase RNF115/126 [EC:6.3.2.19]	-	-	GO:0009725//response to hormone stimulus
CL247.Contig1_P1	GACN01000970	1.38037	Up	5.43194e-05	0.00048298	JAR1-like protein [Nicotiana attenuata]	Glycine max cDNA, clone: GMFL01-26-E22	Probable indole-3-acetic acid-amido synthetase GH3.5 OS=Oryza sativa subsp. japonica GN=GH3.5 PE=2 SV=1	--	jasmonic acid-amino synthetase	-	-	GO:0009314//response to radiation
CL2484.Contig2_P1	GACN01006648	1.38037	Up	6.89042e-06	7.20718e-05	Nuclear transcription factor Y subunit [Medicago truncatula] >gi|355489515|gb|AES70718.1| Nuclear transcription factor Y subunit [Medicago truncatula]	Solanum lycopersicum cDNA, clone: LEFL1087BC03, HTC in leaf	Nuclear transcription factor Y subunit A-9 OS=Arabidopsis thaliana GN=NFYA9 PE=2 SV=1	CCAAT-binding factor, subunit B	nuclear transcription factor Y, alpha	-	-	-
CL3237.Contig2_P1	GACN01008360	1.38037	Up	1.36844e-05	0.000136556	PREDICTED: probable WRKY transcription factor 21-like [Glycine max]	Linum usitatissimum clone LU0017D02 mRNA sequence	Probable WRKY transcription factor 21 OS=Arabidopsis thaliana GN=WRKY21 PE=2 SV=1	--	WRKY transcription factor 22	-	-	-
CL3532.Contig1_P1	GACN01008990	1.38037	Up	5.01646e-11	9.4731e-10	uncharacterized protein [Arabidopsis thaliana] >gi|332009983|gb|AED97366.1| uncharacterized protein [Arabidopsis thaliana]	--	--	--	--	-	-	-
CL4346.Contig1_P1	GACN01010729	1.38037	Up	6.89042e-06	7.20915e-05	PREDICTED: LOB domain-containing protein 15-like [Glycine max]	Arabidopsis thaliana ASL11 mRNA for ASYMMETRIC LEAVES2-like 11 protein, complete cds	LOB domain-containing protein 15 OS=Arabidopsis thaliana GN=LBD15 PE=2 SV=2	--	carbamoyl-phosphate synthase large subunit [EC:6.3.5.5]	-	-	-
CL6669.Contig3_P1	GACN01014964	1.38037	Up	5.43194e-05	0.000482868	PREDICTED: probable ADP-ribosylation factor GTPase-activating protein AGD8-like [Glycine max]	Populus EST from mild drought-stressed leaves	Probable ADP-ribosylation factor GTPase-activating protein AGD8 OS=Arabidopsis thaliana GN=AGD8 PE=1 SV=1	--	ADP-ribosylation factor GTPase-activating protein 2/3	-	GO:0005083//small GTPase regulator activity	-
Unigene11400_P1	GACN01028211	1.38037	Up	1.52535e-08	2.29065e-07	PREDICTED: mitochondrial carnitine/acylcarnitine carrier protein CACL-like [Glycine max]	--	Mitochondrial carnitine/acylcarnitine carrier-like protein OS=Arabidopsis thaliana GN=BOU PE=1 SV=1	--	solute carrier family 25 (mitochondrial carnitine/acylcarnitine transporter), member 20/29	GO:0031224//intrinsic to membrane	-	-
Unigene11749_P1	GACN01028560	1.38037	Up	8.2619e-08	1.14661e-06	NN mitogen-activated protein kinase [Nicotiana tabacum]	Vitis vinifera, whole genome shotgun sequence, contig VV78X240918.5, clone ENTAV 115	Probable serine/threonine-protein kinase WNK5 OS=Arabidopsis thaliana GN=WNK5 PE=1 SV=2	Serine/threonine protein kinase	serine/threonine-protein kinase WNK1 [EC:2.7.11.1]	-	-	GO:0009648//photoperiodism
Unigene16942_P1	GACN01033720	1.38037	Up	6.3228e-07	7.80029e-06	F4N2.23 [Arabidopsis thaliana]	--	Probable LRR receptor-like serine/threonine-protein kinase RPK1 OS=Arabidopsis thaliana GN=RPK1 PE=1 SV=1	--	brassinosteroid insensitive 1-associated receptor kinase 1 [EC:2.7.10.1 2.7.11.1]	GO:0031224//intrinsic to membrane	-	-
Unigene1746_P1	GACN01018611	1.38037	Up	1.92991e-05	0.000187474	PREDICTED: LOW QUALITY PROTEIN: zinc finger matrin-type protein 2-like [Glycine max]	Solanum lycopersicum cDNA, clone: LEFL3067B01, HTC in root	--	--	U4/U6.U5 tri-snRNP component SNU23	GO:0044464//cell part	-	-
Unigene2046_P1	GACN01018911	1.38037	Up	2.47006e-06	2.76983e-05	metallo-beta-lactamase domain-containing protein [Arabidopsis thaliana] >gi|38566676|gb|AAR24228.1| At1g30300 [Arabidopsis thaliana] >gi|40824143|gb|AAR92355.1| At1g30300 [Arabidopsis thaliana] >gi|332193083|gb|AEE31204.1| metallo-beta-lactamase domain-containing protein [Arabidopsis thaliana]	Solanum lycopersicum cDNA, clone: LEFL1074CB12, HTC in leaf	--	Metal-dependent hydrolases of the beta-lactamase superfamily I	PhnP protein	-	-	-
Unigene2866_P1	GACN01019731	1.38037	Up	2.28286e-07	2.99209e-06	PREDICTED: uncharacterized protein LOC100806603 [Glycine max]	Arabidopsis thaliana Myosin heavy chain-related protein (AT5G41140) mRNA, complete cds	MAR-binding filament-like protein 1 OS=Arabidopsis thaliana GN=MFP1 PE=1 SV=2	ATPase involved in DNA repair	nucleoprotein TPR	-	-	-
Unigene29493_P1	GACN01046170	1.38037	Up	2.72324e-05	0.000257192	PREDICTED: uncharacterized protein LOC100780083 [Glycine max]	Vitis vinifera, whole genome shotgun sequence, contig VV78X224189.2, clone ENTAV 115	--	--	--	-	-	-
Unigene7866_P1	GACN01024701	1.38037	Up	9.70804e-06	9.93529e-05	PREDICTED: probable LRR receptor-like serine/threonine-protein kinase At1g56130-like [Glycine max]	Solanum lycopersicum cDNA, clone: LEFL2011H10, HTC in fruit	Probable LRR receptor-like serine/threonine-protein kinase At1g56140 OS=Arabidopsis thaliana GN=At1g56140 PE=1 SV=2	--	chitin elicitor receptor kinase 1	-	-	-
Unigene12614_P1	GACN01029419	1.37921	Up	3.60322e-11	6.91304e-10	RecName: Full=NADP-dependent glyceraldehyde-3-phosphate dehydrogenase; AltName: Full=Glyceraldehyde-3-phosphate dehydrogenase [NADP+]; AltName: Full=Non-phosphorylating glyceraldehyde 3-phosphate dehydrogenase; AltName: Full=Triosephosphate dehydrogenase >gi|1842115|gb|AAB47571.1| non-phosphorylating glyceraldehyde dehydrogenase [Nicotiana plumbaginifolia]	Apium graveolens nonreversible glyceraldehyde-3-phosphate dehydrogenase mRNA, complete cds	NADP-dependent glyceraldehyde-3-phosphate dehydrogenase OS=Nicotiana plumbaginifolia GN=GAPN PE=2 SV=1	NAD-dependent aldehyde dehydrogenases	glyceraldehyde-3-phosphate dehydrogenase (NADP) [EC:1.2.1.9]	-	-	GO:0008152//metabolic process
CL4748.Contig2_P1	GACN01011513	1.37775	Up	0	0	PREDICTED: 1-aminocyclopropane-1-carboxylate oxidase homolog 1-like [Glycine max]	Solanum lycopersicum strain Heinz 1706 chromosome 10 clone hba-39b1 map 10, complete sequence	1-aminocyclopropane-1-carboxylate oxidase homolog OS=Solanum lycopersicum GN=ACO3 PE=2 SV=1	Isopenicillin N synthase and related dioxygenases		-	GO:0016706//oxidoreductase activity, acting on paired donors, with incorporation or reduction of molecular oxygen, 2-oxoglutarate as one donor, and incorporation of one atom each of oxygen into both donors	-
Unigene2863_P1	GACN01019728	1.37622	Up	8.25118e-13	2.19436e-11	PREDICTED: uncharacterized oxidoreductase yrbE-like [Glycine max]	Solanum lycopersicum cDNA, clone: LEFL1092DC07, HTC in leaf	--	Predicted dehydrogenases and related proteins	myo-inositol 2-dehydrogenase [EC:1.1.1.18]	-	-	-
Unigene12302_P1	GACN01029108	1.37233	Up	0	0	PREDICTED: uncharacterized protein LOC100813837 [Glycine max]	Vitis vinifera contig VV78X037650.6, whole genome shotgun sequence	--	--	--	-	-	-
CL620.Contig3_P1	GACN01002018	1.36939	Up	7.7618e-11	1.43403e-09	arogenate/prephenate dehydratase [Populus trichocarpa] >gi|222859600|gb|EEE97147.1| arogenate/prephenate dehydratase [Populus trichocarpa]	Populus trichocarpa arogenate/prephenate dehydratase (PDT3), mRNA	Arogenate dehydratase/prephenate dehydratase 1, chloroplastic OS=Arabidopsis thaliana GN=ADT1 PE=1 SV=1	Prephenate dehydratase	--	-	-	-
Unigene14100_P1	GACN01030897	1.36836	Up	1.00364e-13	3.4904e-12	GRAS1 protein [Solanum lycopersicum] >gi|89474462|gb|ABD72958.1| GRAS1 [Solanum lycopersicum]	Arabidopsis thaliana chromosome 4, complete sequence	Scarecrow-like protein 13 OS=Arabidopsis thaliana GN=SCL13 PE=2 SV=2	--	DELLA protein	-	-	GO:0010468//regulation of gene expression
Unigene26695_P1	GACN01043385	1.36829	Up	5.8233e-10	9.90631e-09	cytochrome P450 monooxygenase [Petunia x hybrida]	Solanum lycopersicum strain Heinz 1706 chromosome 1 clone hba-75n11 map 1, complete sequence	Cytochrome P450 704C1 OS=Pinus taeda GN=CYP704C1 PE=2 SV=1	Cytochrome P450	[EC:1.14.-.-]	-	GO:0016491//oxidoreductase activity	-
CL4646.Contig1_P1	GACN01011310	1.36723	Up	0	0	homogentisate geranylgeranyl transferase [Vitis vinifera]	--	Probable homogentisate phytyltransferase 1, chloroplastic OS=Oryza sativa subsp. japonica GN=HPT1 PE=2 SV=1	--	homogenitisate phytyltransferase	-	-	-
CL4665.Contig2_P1	GACN01011345	1.36682	Up	0	0	PREDICTED: uncharacterized glycosyltransferase AGO61-like [Glycine max]	Medicago truncatula mRNA for glycosyltransferase (a1 gene)	--	--	--	-	-	-
Unigene21815_P1	GACN01038537	1.36669	Up	6.13106e-09	9.58156e-08	PREDICTED: uncharacterized protein LOC100810563 [Glycine max]	--	--	--	--	-	-	-
Unigene13272_P1	GACN01030075	1.36589	Up	2.21378e-13	7.16709e-12	RecName: Full=Short-chain dehydrogenase TIC 32, chloroplastic; AltName: Full=Translocon at the inner envelope membrane of chloroplasts 32; Short=PsTIC32 >gi|42725482|gb|AAS38575.1| short-chain dehydrogenase Tic32 [Pisum sativum]	--	Short-chain dehydrogenase TIC 32, chloroplastic OS=Pisum sativum GN=TIC32 PE=1 SV=1	--	[EC:1.1.1.-]	-	GO:0016628//oxidoreductase activity, acting on the CH-CH group of donors, NAD or NADP as acceptor	-
Unigene2949_P1	GACN01019814	1.3646	Up	6.50856e-08	9.1551e-07	PREDICTED: cucumisin-like [Glycine max]	Medicago truncatula clone mth2-78c5, complete sequence	Subtilisin-like protease OS=Arabidopsis thaliana GN=ARA12 PE=1 SV=1	Subtilisin-like serine proteases	--	-	GO:0004175//endopeptidase activity	-
Unigene11555_P1	GACN01028366	1.36425	Up	9.12858e-08	1.26188e-06	endonuclease [Zinnia elegans]	Zinnia elegans mRNA for endonuclease, complete cds	--	--	--	-	-	-
Unigene29107_P1	GACN01045784	1.36388	Up	1.28062e-07	1.73163e-06	--	--	--	--	--	-	-	-
Unigene44_P1	GACN01016928	1.36349	Up	0	0	protein kinase (PK) [Fagus sylvatica]	Solanum lycopersicum cDNA, clone: LEFL1007CF06, HTC in leaf	Serine/threonine-protein kinase HT1 OS=Arabidopsis thaliana GN=HT1 PE=1 SV=1	Serine/threonine protein kinase	serine/threonine-protein kinase CTR1 [EC:2.7.11.1]	-	-	-
CL3163.Contig1_P1	GACN01008195	1.36175	Up	6.98506e-07	8.55414e-06	PREDICTED: armadillo repeat-containing kinesin-like protein 3-like [Glycine max]	Arabidopsis thaliana armadillo repeat-containing kinesin-like protein 3 (ARK3) mRNA, complete cds	Armadillo repeat-containing kinesin-like protein 3 OS=Arabidopsis thaliana GN=ARK3 PE=1 SV=1	Kinesin-like protein	kinesin family member 11	-	-	GO:0008037//cell recognition
CL3644.Contig3_P1	GACN01009222	1.36126	Up	9.815e-07	1.17648e-05	RecName: Full=Methionine S-methyltransferase; AltName: Full=AdoMet:Met S-methyltransferase >gi|5733427|gb|AAD49573.1| methionine S-methyltransferase [Wedelia biflora]	Wollastonia biflora methionine S-methyltransferase mRNA, complete cds	Methionine S-methyltransferase OS=Wollastonia biflora GN=MMT1 PE=1 SV=1	Aspartate/tyrosine/aromatic aminotransferase	methionine S-methyltransferase [EC:2.1.1.12]	-	-	GO:0006790//sulfur compound metabolic process
CL528.Contig2_P1	GACN01001729	1.36126	Up	9.815e-07	1.17575e-05	calcium-dependent protein kinase 1 [Panax ginseng]	PREDICTED: Vitis vinifera similar to calmodulin-like domain protein kinase isoenzyme gamma (LOC100243573), mRNA	Calcium-dependent protein kinase 9 OS=Arabidopsis thaliana GN=CPK9 PE=1 SV=1	Ca2+-binding protein (EF-Hand superfamily)	calcium-dependent protein kinase [EC:2.7.11.1]	-	-	-
Unigene2642_P1	GACN01019507	1.36126	Up	9.815e-07	1.17612e-05	--	--	--	--	--	-	-	-
Unigene24556_P1	GACN01041247	1.36054	Up	2.58904e-13	8.18209e-12	PREDICTED: uncharacterized protein LOC100802549 [Glycine max]	Brassica rapa subsp. pekinensis clone KBrH004P05, complete sequence	--	--	--	-	-	-
Unigene20416_P1	GACN01037143	1.36019	Up	1.93978e-06	2.21659e-05	PREDICTED: receptor-like protein kinase HAIKU2-like [Glycine max]	--	Receptor-like protein kinase HAIKU2 OS=Arabidopsis thaliana GN=IKU2 PE=1 SV=1	Leucine-rich repeat (LRR) protein	protein-serine/threonine kinase [EC:2.7.11.-]	-	GO:0004672//protein kinase activity	-
CL6219.Contig1_P1	GACN01014179	1.35867	Up	8.56636e-11	1.5751e-09	PREDICTED: dicer-like protein 4-like [Glycine max]	Populus trichocarpa dicer-like protein (DCL905), mRNA	Dicer-like protein 4 OS=Arabidopsis thaliana GN=DCL4 PE=1 SV=2	dsRNA-specific ribonuclease	endoribonuclease Dicer [EC:3.1.26.-]	-	-	-
Unigene7227_P1	GACN01024065	1.3585	Up	3.2776e-12	7.56486e-11	MP28 [Cucurbita cv. Kurokawa Amakuri]	--	--	--	--	-	-	-
CL1869.Contig1_P1	GACN01005164	1.35765	Up	7.61016e-06	7.89981e-05	PREDICTED: uncharacterized protein LOC100785965 [Glycine max]	PREDICTED: Vitis vinifera misc_RNA (LOC100253711), miscRNA	Probable NOT transcription complex subunit VIP2 (Fragment) OS=Nicotiana benthamiana GN=VIP2 PE=1 SV=1	CCR4-NOT transcriptional regulation complex, NOT5 subunit	CCR4-NOT transcription complex subunit 3	-	-	GO:0010468//regulation of gene expression
Unigene5248_P1	GACN01022090	1.35612	Up	1.51123e-05	0.000149716	PREDICTED: LRR receptor-like serine/threonine-protein kinase GSO1-like [Glycine max]	--	LRR receptor-like serine/threonine-protein kinase GSO2 OS=Arabidopsis thaliana GN=GSO2 PE=2 SV=2	Leucine-rich repeat (LRR) protein	protein brassinosteroid insensitive 1 [EC:2.7.10.1 2.7.11.1]	-	-	GO:0007275//multicellular organismal development
Unigene11065_P1	GACN01027877	1.35235	Up	5.46452e-13	1.55208e-11	Lysine histidine transporter [Medicago truncatula] >gi|355507339|gb|AES88481.1| Lysine histidine transporter [Medicago truncatula]	Populus trichocarpa proline transporter (PtrProT4), mRNA	Lysine histidine transporter-like 1 OS=Arabidopsis thaliana GN=At1g48640 PE=3 SV=2	Amino acid permeases	auxin influx carrier (AUX1 LAX family)	-	-	GO:0015837//amine transport
Unigene16732_P1	GACN01033513	1.35235	Up	5.99714e-05	0.000527982	PREDICTED: transcription factor bHLH30-like [Glycine max]	Populus trichocarpa clone POP076-F15, complete sequence	Transcription factor bHLH30 OS=Arabidopsis thaliana GN=BHLH30 PE=1 SV=1	--	transcription factor MYC2	-	-	-
CL2099.Contig1_P1	GACN01005722	1.35235	Up	5.99714e-05	0.000527861	protein binding protein [Arabidopsis lyrata subsp. lyrata] >gi|297320720|gb|EFH51142.1| protein binding protein [Arabidopsis lyrata subsp. lyrata]	Vitis vinifera contig VV78X252367.9, whole genome shotgun sequence	MND1-interacting protein 1 OS=Arabidopsis thaliana GN=MIP1 PE=1 SV=1	--	--	-	-	-
Unigene22592_P1	GACN01039301	1.34999	Up	0.000119922	0.000983461	PREDICTED: probable serine/threonine-protein kinase At1g18390-like [Glycine max]	--	Probable serine/threonine-protein kinase At1g18390 OS=Arabidopsis thaliana GN=At1g18390 PE=1 SV=2	--	--	-	-	GO:0006464//protein modification process
CL4766.Contig2_P1	GACN01011546	1.34866	Up	1.00498e-07	1.37783e-06	PREDICTED: G-type lectin S-receptor-like serine/threonine-protein kinase At4g27290-like [Glycine max]	Ipomoea trifida receptor protein kinase 2 (IRK2) mRNA, partial cds	G-type lectin S-receptor-like serine/threonine-protein kinase At4g27290 OS=Arabidopsis thaliana GN=At4g27290 PE=2 SV=3	--	somatic embryogenesis receptor kinase 4 [EC:2.7.10.1 2.7.11.1]	-	GO:0004871//signal transducer activity	-
Unigene10836_P1	GACN01027649	1.34794	Up	1.40972e-07	1.8942e-06	uncharacterized protein [Arabidopsis thaliana] >gi|332005792|gb|AED93175.1| uncharacterized protein [Arabidopsis thaliana]	Solanum lycopersicum cDNA, clone: LEFL2008N19, HTC in fruit	--	--	--	-	-	-
Unigene13499_P1	GACN01030296	1.34642	Up	2.77582e-07	3.60988e-06	uncharacterized protein [Arabidopsis thaliana] >gi|3341687|gb|AAC27469.1| expressed protein [Arabidopsis thaliana] >gi|15081775|gb|AAK82542.1| At2g44670/F16B22.16 [Arabidopsis thaliana] >gi|24797042|gb|AAN64533.1| At2g44670/F16B22.16 [Arabidopsis thaliana] >gi|330255359|gb|AEC10453.1| uncharacterized protein [Arabidopsis thaliana]	Glycine max cDNA, clone: GMFL01-02-B22	--	--	--	-	-	-
Unigene2924_P1	GACN01019789	1.34526	Up	0	0	PREDICTED: uncharacterized protein LOC100796620 [Glycine max]	Vitis vinifera contig VV78X245147.5, whole genome shotgun sequence	--	--	bile acid:Na+ symporter, BASS family	-	-	-
Unigene24934_P1	GACN01041625	1.34467	Up	3.94796e-13	1.16705e-11	PREDICTED: E3 ubiquitin-protein ligase UPL2-like [Glycine max]	Solanum lycopersicum cDNA, clone: LEFL1088CE12, HTC in leaf	E3 ubiquitin-protein ligase UPL2 OS=Arabidopsis thaliana GN=UPL2 PE=1 SV=3	Ubiquitin-protein ligase	E3 ubiquitin-protein ligase HUWE1 [EC:6.3.2.19]	-	GO:0016881//acid-amino acid ligase activity	-
Unigene20951_P1	GACN01037677	1.34384	Up	7.68474e-07	9.35435e-06	CTV.2 [Citrus trifoliata]	Lotus japonicus genomic DNA, chromosome 3, clone: LjT34E16, TM1822, complete sequence	Protein TOPLESS OS=Arabidopsis thaliana GN=TPL PE=1 SV=1	--	periodic tryptophan protein 2	-	-	-
Unigene2447_P1	GACN01019312	1.34189	Up	1.51736e-06	1.75634e-05	JHL06P13.19 [Jatropha curcas]	Citrus sinensis polygalacturonase (PG) mRNA, complete cds	Probable polygalacturonase At1g80170 OS=Arabidopsis thaliana GN=At1g80170 PE=2 SV=1	Endopolygalacturonase	polygalacturonase [EC:3.2.1.15]	-	-	-
Unigene1085_P1	GACN01017965	1.34047	Up	7.41886e-09	1.14959e-07	PREDICTED: similar to proton-dependent oligopeptide transport (POT) family protein [Vitis vinifera]	--	Probable peptide/nitrate transporter At5g14940 OS=Arabidopsis thaliana GN=At5g14940 PE=2 SV=1	--	solute carrier family 15 (peptide/histidine transporter), member 3/4	-	-	-
CL411.Contig2_P1	GACN01001399	1.34035	Up	0	0	multidrug resistance protein ABC transporter family [Populus trichocarpa] >gi|222843202|gb|EEE80749.1| multidrug resistance protein ABC transporter family [Populus trichocarpa]	Populus trichocarpa multidrug resistance protein ABC transporter family, mRNA	ABC transporter C family member 14 OS=Arabidopsis thaliana GN=ABCC14 PE=1 SV=1	ABC-type multidrug transport system, ATPase and permease components	ATP-binding cassette, subfamily C (CFTR/MRP), member 2	-	-	GO:0009987//cellular process
Unigene25232_P1	GACN01041923	1.33854	Up	4.22048e-06	4.56484e-05	UDP-glucose pyrophosphorylase [Populus tremula x Populus tremuloides]	Glycine max cDNA, clone: GMFL01-01-M01	UTP--glucose-1-phosphate uridylyltransferase OS=Hordeum vulgare PE=2 SV=1	UDP-glucose pyrophosphorylase	UTP--glucose-1-phosphate uridylyltransferase [EC:2.7.7.9]	-	-	-
Unigene30089_P1	GACN01046764	1.33854	Up	4.22048e-06	4.56356e-05	PREDICTED: similar to UPL4 (ubiquitin-protein ligase 4) [Vitis vinifera]	PREDICTED: Vitis vinifera similar to UPL4 (ubiquitin-protein ligase 4) (LOC100243094), mRNA	E3 ubiquitin-protein ligase UPL4 OS=Arabidopsis thaliana GN=UPL4 PE=1 SV=1	Ubiquitin-protein ligase	E3 ubiquitin-protein ligase TRIP12 [EC:6.3.2.19]	-	GO:0016881//acid-amino acid ligase activity	-
Unigene26794_P1	GACN01043484	1.33382	Up	7.73518e-10	1.30147e-08	HEAT repeat-containing protein [Arabidopsis thaliana] >gi|17978919|gb|AAL47427.1| AT5g16210/T21H19_130 [Arabidopsis thaliana] >gi|332004878|gb|AED92261.1| HEAT repeat-containing protein [Arabidopsis thaliana]	Arabidopsis thaliana AT5G16210 mRNA, partial cds, clone: RAFL04-18-F14	--	--	--	GO:0044464//cell part	-	-
Unigene23260_P1	GACN01039965	1.33357	Up	1.1026e-07	1.50522e-06	PREDICTED: uncharacterized protein LOC100801758 [Glycine max]	Phyllostachys edulis cDNA clone: bphyem122p06, full insert sequence	--	--	--	-	-	-
Unigene15512_P1	GACN01032304	1.33306	Up	1.66003e-05	0.000163113	PREDICTED: calcium-dependent protein kinase 30-like [Glycine max]	Populus trichocarpa calcium dependent protein kinase 28 (CPK28), mRNA	Calcium-dependent protein kinase 10 OS=Arabidopsis thaliana GN=CPK10 PE=1 SV=1	Ca2+-binding protein (EF-Hand superfamily)	calcium-dependent protein kinase [EC:2.7.11.1]	-	-	-
CL5755.Contig1_P1	GACN01013355	1.33271	Up	0	0	NAC domain protein NAC4 [Gossypium hirsutum] >gi|206584355|gb|ACI15350.1| NAC domain protein NAC4 [Gossypium hirsutum]	--	NAC domain-containing protein 72 OS=Arabidopsis thaliana GN=NAC072 PE=2 SV=1	--	--	-	-	-
Unigene732_P1	GACN01017614	1.33108	Up	0	0	PREDICTED: probable receptor-like protein kinase At1g11050-like [Glycine max]	Vitis vinifera contig VV78X264662.4, whole genome shotgun sequence	Probable receptor-like protein kinase At1g11050 OS=Arabidopsis thaliana GN=At1g11050 PE=2 SV=1	Serine/threonine protein kinase	interleukin-1 receptor-associated kinase 4 [EC:2.7.11.1]	-	-	-
CL3161.Contig4_P1	GACN01008193	1.33061	Up	2.9633e-09	4.75477e-08	PREDICTED: beta-1,4-mannosyl-glycoprotein 4-beta-N-acetylglucosaminyltransferase-like [Glycine max]	Arabidopsis lyrata subsp. lyrata glycosyl transferase family 17 protein, mRNA	--	--	beta-1,4-mannosyl-glycoprotein beta-1,4-N-acetylglucosaminyltransferase [EC:2.4.1.144]	-	-	GO:0006486//protein glycosylation
CL494.Contig1_P1	GACN01001639	1.32983	Up	1.67739e-11	3.3802e-10	oleate desaturase [Arachis hypogaea]	Calendula officinalis FadX-2 mRNA, complete cds	Omega-6 fatty acid desaturase, endoplasmic reticulum OS=Brassica juncea PE=2 SV=1	Fatty acid desaturase	omega-6 fatty acid desaturase (delta-12 desaturase) [EC:1.14.19.-]	-	-	GO:0044238//primary metabolic process
Unigene20928_P1	GACN01037654	1.32974	Up	3.30154e-05	0.000307352	PREDICTED: uncharacterized protein LOC100803769 [Glycine max]	Lotus japonicus genomic DNA, chromosome 6, clone: LjT46O03, TM1904, complete sequence	--	--	U4/U6.U5 tri-snRNP-associated protein 1	-	GO:0005515//protein binding	-
Unigene26775_P1	GACN01043465	1.32974	Up	3.30154e-05	0.000307426	--	Arabidopsis thaliana chromosome 1, complete sequence	--	--	--	-	-	-
CL4337.Contig1_P1	GACN01010710	1.32909	Up	2.2946e-12	5.47017e-11	Cytidine deaminase [Medicago truncatula] >gi|355524653|gb|AET05107.1| Cytidine deaminase [Medicago truncatula]	Vitis vinifera, whole genome shotgun sequence, contig VV78X204423.6, clone ENTAV 115	Leucine-rich repeat extensin-like protein 3 OS=Arabidopsis thaliana GN=LRX3 PE=1 SV=1	Cytidine deaminase	cytidine deaminase [EC:3.5.4.5]	-	-	-
Unigene25835_P1	GACN01042526	1.32883	Up	5.80464e-09	9.10104e-08	PREDICTED: uncharacterized protein LOC100791837 [Glycine max]	Vitis vinifera contig VV78X228641.5, whole genome shotgun sequence	--	--	--	GO:0043231//intracellular membrane-bounded organelle	-	-
Unigene1831_P1	GACN01018696	1.3279	Up	5.99716e-07	7.42477e-06	PREDICTED: alcohol dehydrogenase-like 6-like [Glycine max]	Vitis vinifera, whole genome shotgun sequence, contig VV78X114832.9, clone ENTAV 115	Alcohol dehydrogenase-like 6 OS=Arabidopsis thaliana GN=At5g24760 PE=2 SV=2	Zn-dependent alcohol dehydrogenases, class III	alcohol dehydrogenase [EC:1.1.1.1]	-	-	GO:0008152//metabolic process
Unigene29544_P1	GACN01046219	1.3279	Up	4.6598e-05	0.000420751	PREDICTED: uncharacterized protein LOC100810300 [Glycine max]	--	--	--	--	GO:0016020//membrane	-	-
Unigene27421_P1	GACN01044107	1.32725	Up	2.34612e-12	5.57915e-11	uncharacterized protein [Arabidopsis thaliana] >gi|3176675|gb|AAC18798.1| F17O7.4 [Arabidopsis thaliana] >gi|15010576|gb|AAK73947.1| At1g70420/F17O7_4 [Arabidopsis thaliana] >gi|21700801|gb|AAM70524.1| At1g70420/F17O7_4 [Arabidopsis thaliana] >gi|332196939|gb|AEE35060.1| uncharacterized protein [Arabidopsis thaliana]	S.lycopersicum DNA sequence from clone LE_HBa-21K21 on chromosome 4, complete sequence	--	--	--	-	-	-
Unigene16907_P1	GACN01033685	1.32719	Up	7.63834e-14	2.72801e-12	IAA-amino acid hydrolase [Populus tomentosa]	Populus tomentosa IAA-amino acid hydrolase (ILL6) mRNA, partial cds	IAA-amino acid hydrolase ILR1-like 6 OS=Arabidopsis thaliana GN=ILL6 PE=2 SV=2	Metal-dependent amidase/aminoacylase/carboxypeptidase	IAA-amino acid hydrolase [EC:3.5.1.-]	-	-	GO:0042445//hormone metabolic process
Unigene25701_P1	GACN01042392	1.32693	Up	1.1377e-08	1.73426e-07	PREDICTED: transcription factor bHLH49-like [Glycine max]	Arabidopsis lyrata subsp. lyrata basic helix-loop-helix family protein, mRNA	Transcription factor bHLH49 OS=Arabidopsis thaliana GN=BHLH49 PE=2 SV=1	--	phytochrome-interacting factor 3	GO:0043231//intracellular membrane-bounded organelle	-	-
Unigene28597_P1	GACN01045277	1.3254	Up	0	0	PREDICTED: U-box domain-containing protein 28-like [Glycine max]	Oryza sativa Japonica Group Os04g0418500 (Os04g0418500) mRNA, complete cds	U-box domain-containing protein 29 OS=Arabidopsis thaliana GN=PUB29 PE=1 SV=1	--	STIP1 homology and U-box containing protein 1 [EC:6.3.2.19]	-	-	GO:0009743//response to carbohydrate stimulus
Unigene4429_P1	GACN01021275	1.32522	Up	0	0	RecName: Full=ADP,ATP carrier protein, mitochondrial; AltName: Full=ADP/ATP translocase; AltName: Full=Adenine nucleotide translocator; Short=ANT; Flags: Precursor >gi|21405|emb|CAA40782.1| adenine nucleotide translocator [Solanum tuberosum]	--	ADP,ATP carrier protein, mitochondrial (Fragment) OS=Solanum tuberosum GN=ANT1 PE=2 SV=1	--	solute carrier family 25 (mitochondrial adenine nucleotide translocator), member 4/5/6/31	-	-	-
CL1010.Contig2_P1	GACN01003033	1.32522	Up	2.66454e-14	9.99957e-13	PREDICTED: G-type lectin S-receptor-like serine/threonine-protein kinase At4g27290-like [Glycine max]	PREDICTED: Vitis vinifera misc_RNA (LOC100241928), miscRNA	G-type lectin S-receptor-like serine/threonine-protein kinase SD1-1 OS=Arabidopsis thaliana GN=SD11 PE=1 SV=1	Serine/threonine protein kinase	[EC:2.7.1.-]	-	GO:0004871//signal transducer activity	-
Unigene20851_P1	GACN01037577	1.32487	Up	2.23132e-08	3.2866e-07	Nuclear-pore anchor [Medicago truncatula] >gi|355484970|gb|AES66173.1| Nuclear-pore anchor [Medicago truncatula]	Oryza sativa Japonica Group genomic DNA, chromosome 2, PAC clone:P0516G10	Nuclear-pore anchor OS=Arabidopsis thaliana GN=NUA PE=1 SV=1	Chromosome segregation ATPases	nucleoprotein TPR	-	-	GO:0009908//flower development
Unigene28156_P1	GACN01044836	1.3246	Up	2.48912e-13	7.91841e-12	PREDICTED: uncharacterized protein LOC100802243 [Glycine max]	Glycine max cDNA, clone: GMFL01-43-I05	--	--		-	-	GO:0008152//metabolic process
Unigene9250_P1	GACN01026080	1.32303	Up	2.38032e-13	7.65467e-12	--	--	--	--	--	-	-	-
Unigene30080_P1	GACN01046755	1.32226	Up	2.33596e-06	2.63174e-05	PREDICTED: uncharacterized protein LOC100782261 [Glycine max]	Glycine max strain Williams 82 clone GM_WBb0171K17, complete sequence	--	--	--	-	-	-
Unigene6876_P1	GACN01023715	1.3212	Up	7.77156e-14	2.76275e-12	PREDICTED: aspartic proteinase nepenthesin-2-like [Glycine max]	Nicotiana tabacum cDNA-AFLP-fragment BC3-M22-004	Aspartic proteinase nepenthesin-2 OS=Nepenthes gracilis GN=nep2 PE=1 SV=1	--	[EC:2.7.1.-]	-	-	-
CL2481.Contig1_P1	GACN01006640	1.32066	Up	3.28426e-06	3.63092e-05	PREDICTED: G-type lectin S-receptor-like serine/threonine-protein kinase At4g27290-like [Glycine max]	--	G-type lectin S-receptor-like serine/threonine-protein kinase At4g27290 OS=Arabidopsis thaliana GN=At4g27290 PE=2 SV=3	--	--	-	-	-
Unigene28094_P1	GACN01044774	1.32042	Up	4.69402e-13	1.35527e-11	unnamed protein product [Vitis vinifera]	Vitis vinifera contig VV78X044512.5, whole genome shotgun sequence	--	--	--	-	-	-
CL2976.Contig1_P1	GACN01007768	1.31896	Up	0	0	PREDICTED: NAC domain-containing protein 2 [Glycine max]	Mikania micrantha NAC transcription factor ATAF1 mRNA, complete cds	Protein ATAF2 OS=Arabidopsis thaliana GN=NAC081 PE=1 SV=1	--	--	-	-	-
CL5488.Contig2_P1	GACN01012863	1.31896	Up	1.20574e-07	1.63671e-06	PREDICTED: brefeldin A-inhibited guanine nucleotide-exchange protein 1-like isoform 1 [Glycine max]	Arabidopsis lyrata subsp. lyrata guanine nucleotide exchange family protein, mRNA	Pattern formation protein EMB30 OS=Arabidopsis thaliana GN=EMB30 PE=1 SV=1	SEC7 domain proteins	guanine nucleotide-exchange factor	-	-	-
CL1828.Contig2_P1	GACN01005071	1.31623	Up	2.37104e-07	3.10343e-06	PREDICTED: probable E3 ubiquitin-protein ligase HERC1-like [Glycine max]	Solanum lycopersicum cDNA, clone: LEFL1025DA08, HTC in leaf	--	Alpha-tubulin suppressor and related RCC1 domain-containing proteins	E3 ubiquitin-protein ligase HERC4 [EC:6.3.2.19]	-	-	-
Unigene9989_P1	GACN01026816	1.31478	Up	3.32602e-07	4.26763e-06	PREDICTED: vacuolar-sorting receptor 7-like [Glycine max]	Helianthus annuus RFLP probe ZVG62 mRNA sequence	Vacuolar-sorting receptor 7 OS=Arabidopsis thaliana GN=VSR7 PE=2 SV=2	--	--	-	-	-
Unigene6828_P1	GACN01023667	1.31428	Up	0	0	proteinase inhibitor [Trifolium repens]	--	Subtilisin-like protease OS=Arabidopsis thaliana GN=ARA12 PE=1 SV=1	--	--	-	-	-
Unigene20431_P1	GACN01037158	1.31165	Up	4.61852e-14	1.69518e-12	UDP-glucose:glucosyltransferase [Lycium barbarum]	Vitis vinifera contig VV78X097102.12, whole genome shotgun sequence	UDP-glycosyltransferase 75C1 OS=Arabidopsis thaliana GN=UGT75C1 PE=2 SV=2	--	anthocyanin 5-O-glucosyltransferase [EC:2.4.1.-]	-	-	GO:0044238//primary metabolic process
Unigene17427_P1	GACN01034204	1.3111	Up	1.81445e-05	0.000177153	PREDICTED: probable sulfate transporter 3.4-like isoform 1 [Glycine max]	Populus trichocarpa sulfate/bicarbonate/oxalate exchanger and transporter sat-1, mRNA	Probable sulfate transporter 3.4 OS=Arabidopsis thaliana GN=SULTR3;4 PE=2 SV=1	Sulfate permease and related transporters (MFS superfamily)	--	-	-	-
Unigene1116_P1	GACN01017995	1.30971	Up	8.26006e-14	2.91216e-12	Pyridoxal kinase [Medicago truncatula] >gi|355517727|gb|AES99350.1| Pyridoxal kinase [Medicago truncatula]	Lycopersicon esculentum clone 133015R, mRNA sequence	Pyridoxal kinase OS=Arabidopsis thaliana GN=PK PE=1 SV=2	Pyridoxal/pyridoxine/pyridoxamine kinase	pyridoxine kinase [EC:2.7.1.35]	-	-	-
CL551.Contig2_P1	GACN01001800	1.30881	Up	2.5572e-05	0.000242763	U-box domain-containing protein [Medicago truncatula] >gi|355508995|gb|AES90137.1| U-box domain-containing protein [Medicago truncatula]	Glycine max cDNA, clone: GMFL01-46-D21	U-box domain-containing protein 26 OS=Arabidopsis thaliana GN=PUB26 PE=2 SV=1	--	--	GO:0043234//protein complex	-	-
Unigene11192_P1	GACN01028003	1.30881	Up	2.5572e-05	0.000242823	PREDICTED: nudix hydrolase 17, mitochondrial-like [Glycine max]	--	Nudix hydrolase 18, mitochondrial OS=Arabidopsis thaliana GN=NUDT18 PE=2 SV=1	--	--	-	GO:0003824//catalytic activity	-
Unigene16934_P1	GACN01033712	1.30881	Up	3.06866e-13	9.41897e-12	PREDICTED: uncharacterized protein LOC100814955 [Glycine max]	--	--	--	--	-	-	-
Unigene11307_P1	GACN01028118	1.30881	Up	2.5572e-05	0.000242703	kip-related cyclin-dependent kinase inhibitor 3 [Populus trichocarpa] >gi|222843509|gb|EEE81056.1| kip-related cyclin-dependent kinase inhibitor 3 [Populus trichocarpa]	--	Cyclin-dependent kinase inhibitor 5 OS=Oryza sativa subsp. japonica GN=KRP5 PE=2 SV=1	--	--	-	-	-
Unigene21047_P1	GACN01037772	1.30822	Up	7.24198e-12	1.53758e-10	Autophagy-related protein [Medicago truncatula] >gi|355485670|gb|AES66873.1| Autophagy-related protein [Medicago truncatula]	Populus trichocarpa clone POP003-C07, complete sequence	--	--	--	-	-	-
Unigene13025_P1	GACN01029830	1.30815	Up	4.4631e-14	1.64127e-12	beta-fructofuranosidase [Cichorium intybus]	Cichorium intybus mRNA for beta-fructofuranosidase	Beta-fructofuranosidase, soluble isoenzyme I OS=Daucus carota GN=INV*DC4 PE=1 SV=2	Beta-fructosidases (levanase/invertase)	beta-fructofuranosidase [EC:3.2.1.26]	-	-	GO:0044238//primary metabolic process
Unigene22365_P1	GACN01039077	1.30636	Up	9.37872e-08	1.29366e-06	photoperiod responsive protein [Solanum tuberosum subsp. andigenum]	--	U-box domain-containing protein 28 OS=Arabidopsis thaliana GN=PUB28 PE=2 SV=1	--	--	-	-	GO:0009743//response to carbohydrate stimulus
Unigene27347_P1	GACN01044033	1.30636	Up	1.81341e-06	2.07837e-05	PREDICTED: F-box protein At1g67340-like [Glycine max]	--	F-box protein At1g67340 OS=Arabidopsis thaliana GN=At1g67340 PE=1 SV=1	--	--	-	-	-
Unigene28044_P1	GACN01044724	1.30636	Up	4.93938e-09	7.7889e-08	--	Vitis vinifera contig VV78X155059.4, whole genome shotgun sequence	--	--	--	-	-	-
Unigene6146_P1	GACN01022985	1.30604	Up	8.52652e-14	2.99238e-12	PREDICTED: uncharacterized protein LOC100794402 [Glycine max]	--	Vegetative cell wall protein gp1 OS=Chlamydomonas reinhardtii GN=GP1 PE=2 SV=1	--	phospholipase D [EC:3.1.4.4]	-	-	-
Unigene15046_P1	GACN01031840	1.30374	Up	5.08696e-05	0.000455574	cysteine-rich receptor-like protein kinase 2 [Arabidopsis thaliana] >gi|75333659|sp|Q9CAL3.1|CRK2_ARATH RecName: Full=Cysteine-rich receptor-like protein kinase 2; Short=Cysteine-rich RLK2; Flags: Precursor >gi|332196953|gb|AEE35074.1| cysteine-rich receptor-like protein kinase 2 [Arabidopsis thaliana]	Ipomoea nil PnE24-21 mRNA for putative protein kinase, complete cds	Cysteine-rich receptor-like protein kinase 2 OS=Arabidopsis thaliana GN=CRK2 PE=2 SV=1	--	--	-	GO:0004672//protein kinase activity	-
Unigene24561_P1	GACN01041252	1.30374	Up	9.66956e-09	1.4834e-07	PREDICTED: uncharacterized protein ycf45-like [Glycine max]	Glycine max cDNA, clone: GMFL01-02-C03	Uncharacterized protein ycf45 OS=Porphyra purpurea GN=ycf45 PE=3 SV=1	Uncharacterized protein conserved in bacteria	--	-	GO:0000166//nucleotide binding	-
Unigene6742_P1	GACN01023581	1.30374	Up	5.08696e-05	0.000455468	Calcium-dependent protein kinase [Medicago truncatula] >gi|355478620|gb|AES59823.1| Calcium-dependent protein kinase [Medicago truncatula]	Arabidopsis thaliana calcium-dependent protein kinase 29 (CPK29) mRNA, complete cds	Calcium-dependent protein kinase 29 OS=Arabidopsis thaliana GN=CPK29 PE=2 SV=2	Ca2+-binding protein (EF-Hand superfamily)	calcium-dependent protein kinase [EC:2.7.11.1]	-	-	-
Unigene29803_P1	GACN01046478	1.30306	Up	4.86056e-13	1.39915e-11	PREDICTED: uncharacterized protein LOC100778503 [Glycine max]	Vitis vinifera contig VV78X009523.11, whole genome shotgun sequence	--	ATP-dependent Zn proteases	protein FAM32A	-	GO:0017111//nucleoside-triphosphatase activity	-
Unigene26755_P1	GACN01043445	1.30151	Up	2.58312e-07	3.37183e-06	PREDICTED: tuftelin-interacting protein 11-like [Glycine max]	Vitis vinifera contig VV78X154662.12, whole genome shotgun sequence	Zinc finger CCCH domain-containing protein 22 OS=Arabidopsis thaliana GN=At2g24830 PE=2 SV=1	--	tuftelin-interacting protein 11	-	GO:0005488//binding	-
CL4836.Contig1_P1	GACN01011663	1.30093	Up	7.18064e-05	0.000622058	PREDICTED: crt homolog 1-like [Glycine max]	Lotus japonicus genomic DNA, chromosome 2, clone: LjT15H15, TM0308, complete sequence	--	--	--	GO:0031224//intrinsic to membrane	-	-
CL934.Contig4_P1	GACN01002811	1.2979	Up	5.08082e-07	6.34756e-06	beta-D-glucosidase [Gossypium hirsutum]	Tropaeolum majus mRNA for beta-D-glucosidase	Probable beta-D-xylosidase 2 OS=Arabidopsis thaliana GN=BXL2 PE=2 SV=1	Beta-glucosidase-related glycosidases	beta-glucosidase [EC:3.2.1.21]	-	-	-
Unigene2032_P1	GACN01018897	1.2979	Up	0.000101421	0.000850427	uncharacterized protein [Arabidopsis thaliana] >gi|11762283|gb|AAG40412.1|AF325060_1 At1g20810 [Arabidopsis thaliana] >gi|15724260|gb|AAL06523.1|AF412070_1 At1g20810/F2D10_27 [Arabidopsis thaliana] >gi|18252259|gb|AAL62010.1| At1g20810/F2D10_27 [Arabidopsis thaliana] >gi|332197716|gb|AEE35837.1| uncharacterized protein [Arabidopsis thaliana]	Vitis vinifera contig VV78X107241.11, whole genome shotgun sequence	--	--	--	GO:0009526//plastid envelope	-	-
Unigene9404_P1	GACN01026234	1.2979	Up	0.000101421	0.000850242	Autophagy-related protein [Medicago truncatula] >gi|355485670|gb|AES66873.1| Autophagy-related protein [Medicago truncatula]	Solanum lycopersicum chromosome 7 clone C07HBa0130B18, complete sequence	--	--	--	-	-	-
CL2151.Contig2_P1	GACN01005841	1.29671	Up	2.86404e-10	5.01651e-09	auto-inhibited Ca2 -transporting ATPase 10 [Solanum lycopersicum] >gi|345548126|gb|AEO12147.1| auto-inhibited Ca2+-transporting ATPase 10 [Solanum lycopersicum]	Glycine max cDNA, clone: GMFL01-52-E23	Calcium-transporting ATPase 10, plasma membrane-type OS=Arabidopsis thaliana GN=ACA10 PE=1 SV=2	Cation transport ATPase	Ca2+-transporting ATPase [EC:3.6.3.8]	-	-	-
CL4574.Contig1_P1	GACN01011176	1.2963	Up	3.2463e-13	9.85403e-12	syntaxin-related protein Nt-syr1 [Nicotiana tabacum]	Vitis vinifera contig VV78X017225.20, whole genome shotgun sequence	Syntaxin-121 OS=Arabidopsis thaliana GN=SYP121 PE=1 SV=1	--	syntaxin 1B/2/3	-	-	-
CL2756.Contig1_P1	GACN01007266	1.29548	Up	4.00166e-10	6.91145e-09	PREDICTED: uncharacterized protein LOC100810724 [Glycine max]	Medicago truncatula chromosome 5 clone mte1-26c9, COMPLETE SEQUENCE	--	--	--	-	-	-
CL1479.Contig2_P1	GACN01004207	1.29464	Up	7.27946e-08	1.01688e-06	MYB-like DNA-binding protein [Catharanthus roseus]	Vitis vinifera contig VV78X157260.5, whole genome shotgun sequence	Telomere repeat-binding protein 4 OS=Arabidopsis thaliana GN=TRP4 PE=1 SV=1	--	--	-	-	-
Unigene6433_P1	GACN01023272	1.29345	Up	9.59232e-14	3.34808e-12	stress induced protein [Vitis vinifera]	--	--	--	--	-	-	-
Unigene3791_P1	GACN01020645	1.2929	Up	1.40199e-05	0.000139433	PREDICTED: crt homolog 1-like [Glycine max]	Solanum lycopersicum cDNA, clone: LEFL1003CB08, HTC in leaf	--	--	--	GO:0031224//intrinsic to membrane	-	-
Unigene23604_P1	GACN01040309	1.2929	Up	1.40199e-05	0.00013947	UDP-glucose:sterol 3-O-glucosyltransferase [Panax ginseng]	--	--	--	sterol 3beta-glucosyltransferase [EC:2.4.1.173]	GO:0016020//membrane	-	-
Unigene26226_P1	GACN01042917	1.29156	Up	1.09162e-09	1.81602e-08	F-box protein [Arabidopsis thaliana] >gi|75262475|sp|Q9FH99.1|FB302_ARATH RecName: Full=F-box protein At5g67140 >gi|332010923|gb|AED98306.1| F-box protein [Arabidopsis thaliana]	Vitis vinifera contig VV78X061842.5, whole genome shotgun sequence	F-box protein At5g67140 OS=Arabidopsis thaliana GN=At5g67140 PE=2 SV=1	--	EIN3-binding F-box protein	-	GO:0003824//catalytic activity	-
Unigene28174_P1	GACN01044854	1.29156	Up	1.09162e-09	1.81523e-08	--	--	--	--	--	-	-	-
CL3532.Contig2_P1	GACN01008991	1.29095	Up	2.70672e-13	8.43605e-12	uncharacterized protein [Arabidopsis thaliana] >gi|332009983|gb|AED97366.1| uncharacterized protein [Arabidopsis thaliana]	Populus trichocarpa clone ACSB1245-D15, complete sequence	--	--	--	-	-	-
CL7360.Contig2_P1	GACN01016115	1.2903	Up	4.019e-14	1.48221e-12	aminotransferase family protein [Populus trichocarpa] >gi|222860546|gb|EEE98093.1| aminotransferase family protein [Populus trichocarpa]	Solanum pennellii tyrosine aminotransferase 1 mRNA, complete cds	Probable aminotransferase TAT2 OS=Arabidopsis thaliana GN=At5g53970 PE=2 SV=1	Aspartate/tyrosine/aromatic aminotransferase	tyrosine aminotransferase [EC:2.6.1.5]	-	-	GO:0042360//vitamin E metabolic process
Unigene24043_P1	GACN01040748	1.28844	Up	2.33568e-11	4.58416e-10	PREDICTED: RING finger and CHY zinc finger domain-containing protein 1-like [Glycine max]	Glycine max cDNA, clone: GMFL01-33-J12	--	--	ring finger and CHY zinc finger domain-containing protein 1	-	-	-
Unigene2123_P1	GACN01018988	1.2878	Up	0	0	PREDICTED: lysine-specific histone demethylase 1 homolog 1-like [Glycine max]	Vitis vinifera, whole genome shotgun sequence, contig VV78X052910.9, clone ENTAV 115	Aspartic proteinase Asp1 OS=Oryza sativa subsp. japonica GN=ASP1 PE=2 SV=1	--	[EC:2.7.1.-]	-	-	-
Unigene12402_P1	GACN01029208	1.2867	Up	3.95906e-13	1.16853e-11	PREDICTED: uncharacterized protein LOC100808207 [Glycine max]	--	Uncharacterized protein At5g01610 OS=Arabidopsis thaliana GN=At5g01610 PE=1 SV=1	--	--	GO:0043231//intracellular membrane-bounded organelle	-	-
Unigene28948_P1	GACN01045627	1.28415	Up	5.82548e-09	9.12999e-08	Kinase-like protein [Medicago truncatula] >gi|355512688|gb|AES94311.1| Kinase-like protein [Medicago truncatula]	--	G-type lectin S-receptor-like serine/threonine-protein kinase RLK1 OS=Arabidopsis thaliana GN=RLK1 PE=2 SV=2	--	--	-	-	GO:0008037//cell recognition
Unigene13621_P1	GACN01030418	1.28386	Up	3.02424e-13	9.29005e-12	PREDICTED: uncharacterized protein LOC100779463 [Glycine max]	Lotus japonicus genomic DNA, chromosome 1, clone: LjT46E19, TM0371b, complete sequence	--	--	--	-	-	-
CL5012.Contig1_P1	GACN01011989	1.2818	Up	7.89494e-08	1.09886e-06	adenine/guanine permease AZG1 [Arabidopsis thaliana] >gi|75207346|sp|Q9SRK7.1|AZG1_ARATH RecName: Full=Adenine/guanine permease AZG1; AltName: Full=AzgA-homolog protein; AltName: Full=Protein AZAGUANINE RESISTANT 1; Short=AtAzg1 >gi|34365735|gb|AAQ65179.1| At3g10960 [Arabidopsis thaliana] >gi|332641461|gb|AEE74982.1| adenine/guanine permease AZG1 [Arabidopsis thaliana]	Arabidopsis lyrata subsp. lyrata xanthine/uracil permease family protein, mRNA	Adenine/guanine permease AZG1 OS=Arabidopsis thaliana GN=AZG1 PE=2 SV=1	Permeases	putative MFS transporter, AGZA family, xanthine/uracil permease	GO:0044464//cell part	-	-
Unigene5652_P1	GACN01022491	1.28075	Up	0	0	prephenate aminotransferase [Solanum lycopersicum] >gi|311700557|gb|ADQ00383.1| prephenate aminotransferase [Solanum lycopersicum]	Petunia x hybrida cultivar Mitchell prephenate aminotransferase mRNA, complete cds	Bifunctional aspartate aminotransferase and glutamate/aspartate-prephenate aminotransferase OS=Arabidopsis thaliana GN=PAT PE=1 SV=2	Aspartate/tyrosine/aromatic aminotransferase	tyrosine aminotransferase [EC:2.6.1.5]	-	-	GO:0008152//metabolic process
Unigene20740_P1	GACN01037466	1.27984	Up	1.10547e-07	1.50859e-06	PREDICTED: RNA polymerase-associated protein CTR9 homolog [Glycine max]	Populus trichocarpa PAF1 complex component (PAFC901), mRNA	Probable UDP-N-acetylglucosamine--peptide N-acetylglucosaminyltransferase SEC OS=Arabidopsis thaliana GN=SEC PE=2 SV=1	FOG: TPR repeat	RNA polymerase-associated protein CTR9	-	-	GO:0006355//regulation of transcription, DNA-dependent
CL1063.Contig3_P1	GACN01003152	1.27849	Up	1.0846e-06	1.29001e-05	PREDICTED: casein kinase I isoform delta-like [Brachypodium distachyon]	Solanum lycopersicum cDNA, clone: LEFL2051P19, HTC in fruit	Casein kinase I isoform delta-like OS=Arabidopsis thaliana GN=At4g26100 PE=2 SV=2	--	casein kinase 1, epsilon [EC:2.7.11.1]	GO:0043231//intracellular membrane-bounded organelle	-	-
CL4838.Contig1_P1	GACN01011667	1.27725	Up	2.95152e-11	5.71982e-10	delta12-fatty acid acetylenase [Helianthus annuus]	Helianthus annuus delta12-fatty acid acetylenase mRNA, complete cds	Delta(12) fatty acid dehydrogenase OS=Crepis alpina PE=2 SV=2	Fatty acid desaturase	omega-6 fatty acid desaturase (delta-12 desaturase) [EC:1.14.19.-]	-	-	GO:0006631//fatty acid metabolic process
CL3123.Contig1_P1	GACN01008104	1.27634	Up	0	0	trehalose 6-phosphate phosphatase [Nicotiana tabacum]	Arabidopsis thaliana AT5G51460 mRNA, partial cds, clone: RAFL21-65-D08	Probable alpha,alpha-trehalose-phosphate synthase [UDP-forming] 8 OS=Arabidopsis thaliana GN=TPS8 PE=2 SV=1	Trehalose-6-phosphatase	trehalose-phosphatase [EC:3.1.3.12]	-	-	-
Unigene21647_P1	GACN01038372	1.27501	Up	0	0	brassinosteroid-responsive RING-H2 [Arabidopsis thaliana] >gi|297820998|ref|XP_002878382.1| brassinosteroid-responsive ring-H2 [Arabidopsis lyrata subsp. lyrata] >gi|4689366|gb|AAD27870.1|AF134155_1 BRH1 RING finger protein [Arabidopsis thaliana] >gi|6850837|emb|CAB71076.1| RING finger protein [Arabidopsis thaliana] >gi|21554590|gb|AAM63625.1| RING finger protein [Arabidopsis thaliana] >gi|297324…	--	--	--	--	-	GO:0046914//transition metal ion binding	-
Unigene29365_P1	GACN01046042	1.27478	Up	2.90878e-14	1.0842e-12	ascorbate oxidase precursor [Solanum lycopersicum] >gi|66475040|gb|AAY47050.1| ascorbate oxidase [Solanum lycopersicum]	Glycine max mRNA for syringolide-induced protein B13-1-1, partial cds	L-ascorbate oxidase OS=Cucumis sativus PE=1 SV=1	Putative multicopper oxidases	L-ascorbate oxidase [EC:1.10.3.3]	-	GO:0046914//transition metal ion binding	-
Unigene12126_P1	GACN01028932	1.27345	Up	0	0	cytochrome P450 [Coptis japonica var. dissecta]	Catharanthus roseus mRNA for flavonoid 3',5'-hydroxylase	4-hydroxyphenylacetaldehyde oxime monooxygenase OS=Sorghum bicolor GN=CYP71E1 PE=2 SV=1	Cytochrome P450	4-hydroxyphenylacetaldehyde oxime monooxygenase [EC:1.14.13.68]	-	-	-
Unigene9918_P1	GACN01026745	1.27345	Up	0.000110015	0.000913325	PREDICTED: epoxide hydrolase 4-like [Glycine max]	--	--	--	--	-	GO:0003824//catalytic activity	-
Unigene26281_P1	GACN01042972	1.27345	Up	1.51958e-05	0.000150505	--	Gossypium barbadense clone I14-27 ISSR marker genomic sequence	--	--	--	-	-	-
Unigene16236_P1	GACN01033020	1.27275	Up	3.57492e-13	1.07329e-11	uncharacterized protein LOC100306532 [Glycine max]	--	BON1-associated protein 2 OS=Arabidopsis thaliana GN=BAP2 PE=1 SV=1	--	--	-	-	-
Unigene9274_P1	GACN01026104	1.27266	Up	1.96065e-13	6.39609e-12	PREDICTED: uncharacterized protein LOC100788331 [Glycine max]	Vitis vinifera contig VV78X091561.7, whole genome shotgun sequence	--	--	--	-	-	-
Unigene27938_P1	GACN01044619	1.27018	Up	2.13832e-05	0.000206104	PREDICTED: uncharacterized protein LOC100804316 [Glycine max]	Arabidopsis lyrata subsp. lyrata hypothetical protein, mRNA	Splicing factor U2af large subunit B OS=Arabidopsis thaliana GN=U2AF65B PE=2 SV=2	--	ATP-dependent RNA helicase DDX46/PRP5 [EC:3.6.4.13]	-	-	-
Unigene26740_P1	GACN01043430	1.26894	Up	3.63932e-10	6.31401e-09	PREDICTED: probable LRR receptor-like serine/threonine-protein kinase At1g07650-like [Glycine max]	Arabidopsis thaliana leucine-rich repeat receptor-like protein kinase (LRR-RLK) mRNA, partial cds	Probable LRR receptor-like serine/threonine-protein kinase At1g07650 OS=Arabidopsis thaliana GN=At1g07650 PE=1 SV=1	Leucine-rich repeat (LRR) protein	LRR receptor-like serine/threonine-protein kinase FLS2 [EC:2.7.11.1]	-	-	GO:0006464//protein modification process
CL4664.Contig1_P1	GACN01011343	1.26854	Up	0	0	uncharacterized protein [Arabidopsis thaliana] >gi|330254159|gb|AEC09253.1| uncharacterized protein [Arabidopsis thaliana]	--	UPF0481 protein At3g47200 OS=Arabidopsis thaliana GN=At3g47200 PE=1 SV=1	--	--	-	-	-
Unigene2555_P1	GACN01019420	1.26812	Up	1.32783e-13	4.53574e-12	U-box domain containing protein [Medicago truncatula] >gi|355514579|gb|AES96202.1| U-box domain containing protein [Medicago truncatula]	--	U-box domain-containing protein 19 OS=Arabidopsis thaliana GN=PUB19 PE=2 SV=1	--	--	-	GO:0005488//binding	-
Unigene25930_P1	GACN01042621	1.26789	Up	4.20878e-06	4.55347e-05	PREDICTED: uncharacterized protein LOC100819615 [Glycine max]	Vitis vinifera contig VV78X173950.4, whole genome shotgun sequence	--	--	--	-	-	-
CL6137.Contig1_P1	GACN01014027	1.26698	Up	6.11288e-13	1.70597e-11	PREDICTED: low affinity sulfate transporter 3-like [Glycine max]	Populus trichocarpa sulfate/bicarbonate/oxalate exchanger and transporter sat-1, mRNA	Low affinity sulfate transporter 3 OS=Stylosanthes hamata GN=ST3 PE=2 SV=1	Sulfate permease and related transporters (MFS superfamily)	--	-	-	-
Unigene8587_P1	GACN01025419	1.26355	Up	1.17228e-06	1.38656e-05	--	Pinus taeda clone PT_7Ba2900I02, complete sequence	--	--	--	-	-	-
Unigene21011_P1	GACN01037736	1.26301	Up	4.23936e-05	0.000385779	ATPase-like protein, partial [Medicago truncatula]	Glycine max cDNA, clone: GMFL01-02-C03	Uncharacterized protein ycf45 OS=Porphyra purpurea GN=ycf45 PE=3 SV=1	Uncharacterized protein conserved in bacteria	--	-	-	-
CL1770.Contig1_P1	GACN01004936	1.26301	Up	8.86846e-13	2.33909e-11	aspartyl protease family protein [Arabidopsis thaliana] >gi|15983376|gb|AAL11556.1|AF424562_1 AT3g59080/F17J16_130 [Arabidopsis thaliana] >gi|332646352|gb|AEE79873.1| aspartyl protease family protein [Arabidopsis thaliana]	Mimulus guttatus clone MGBa-50E20, complete sequence	Aspartic proteinase nepenthesin-1 OS=Nepenthes gracilis GN=nep1 PE=1 SV=1	--	[EC:2.7.1.-]	GO:0044464//cell part	-	-
Unigene11743_P1	GACN01028554	1.26301	Up	6.80814e-09	1.05752e-07	PREDICTED: uncharacterized protein LOC100803573 [Glycine max]	Gossypium herbaceum clone NBRI_Gh_C2_2110 simple sequence repeat marker, mRNA sequence	--	--	--	-	-	-
Unigene3324_P1	GACN01020185	1.26301	Up	4.23936e-05	0.00038587	PREDICTED: BTB/POZ domain-containing protein At5g41330-like [Glycine max]	--	BTB/POZ domain-containing protein At5g41330 OS=Arabidopsis thaliana GN=At5g41330 PE=2 SV=1	--	--	-	-	-
Unigene6529_P1	GACN01023368	1.26271	Up	4.13072e-11	7.87008e-10	PREDICTED: tryptophan aminotransferase-related protein 4-like [Glycine max]	Vitis vinifera contig VV78X029774.8, whole genome shotgun sequence	Tryptophan aminotransferase-related protein 4 OS=Arabidopsis thaliana GN=TAR4 PE=2 SV=2	--	U3 small nucleolar RNA-associated protein 4	-	-	-
Unigene12905_P1	GACN01029710	1.25848	Up	2.2382e-13	7.24005e-12	CBL-interacting protein kinase 13 [Vitis vinifera]	Vitis vinifera CBL-interacting protein kinase 13 (CIPK13) mRNA, complete cds	CBL-interacting protein kinase 2 OS=Oryza sativa subsp. japonica GN=CIPK2 PE=2 SV=1	Serine/threonine protein kinase	[EC:2.7.1.-]	-	-	-
CL6227.Contig2_P1	GACN01014193	1.25826	Up	3.93018e-14	1.45504e-12	PREDICTED: 1-phosphatidylinositol-3-phosphate 5-kinase-like [Glycine max]	Arabidopsis lyrata subsp. lyrata phosphatidylinositol-4-phosphate 5-kinase family protein, mRNA	T-complex protein 1 subunit gamma OS=Thalassiosira weissflogii PE=2 SV=1	Phosphatidylinositol-4-phosphate 5-kinase	1-phosphatidylinositol-3-phosphate 5-kinase [EC:2.7.1.150]	-	-	-
CL5726.Contig2_P1	GACN01013305	1.2581	Up	2.96452e-12	6.92124e-11	monosaccharide transporter 2 [Olea europaea]	Olea europaea monosaccharide transporter 2 (MST2) mRNA, complete cds	Sugar carrier protein C OS=Ricinus communis GN=STC PE=2 SV=1	Permeases of the major facilitator superfamily	MFS transporter, SP family, solute carrier family 2 (myo-inositol transporter), member 13	-	-	-
CL4887.Contig1_P1	GACN01011757	1.25788	Up	2.30566e-06	2.59913e-05	PREDICTED: uncharacterized protein LOC100810934 [Glycine max]	Arabidopsis thaliana chromosome 5, complete sequence	--	--	--	-	-	-
CL269.Contig5_P1	GACN01001029	1.25772	Up	1.10667e-12	2.83333e-11	phenylalanine ammonia-lyase 4 [Cynara cardunculus var. scolymus]	Gerbera jamesonii phenylalanine ammonia-lyase-like (PAL1) mRNA, partial sequence	Phenylalanine ammonia-lyase OS=Helianthus annuus GN=PAL PE=2 SV=2	--	phenylalanine ammonia-lyase [EC:4.3.1.24]	-	-	GO:0009698//phenylpropanoid metabolic process
Unigene28522_P1	GACN01045202	1.25768	Up	4.67582e-12	1.03865e-10	galactinol synthase 2-2 [Populus trichocarpa]	Oryza sativa Japonica Group Os03g0316200 (Os03g0316200) mRNA, complete cds	--	Lipopolysaccharide biosynthesis proteins, LPS:glycosyltransferases	glycogenin glucosyltransferase [EC:2.4.1.186]	-	-	-
CL1976.Contig2_P1	GACN01005436	1.25751	Up	4.59388e-07	5.79574e-06	adenosylhomocysteinase/s-adenosyl-l-homocysteine hydrolase [Populus trichocarpa] >gi|222847405|gb|EEE84952.1| adenosylhomocysteinase/s-adenosyl-l-homocysteine hydrolase [Populus trichocarpa]	Mimulus guttatus clone MGBa-24L12, complete sequence	Adenosylhomocysteinase OS=Triticum aestivum GN=SAHH PE=2 SV=1	S-adenosylhomocysteine hydrolase	adenosylhomocysteinase [EC:3.3.1.1]	-	-	-
Unigene12436_P1	GACN01029242	1.25723	Up	1.84408e-12	4.47105e-11	xyloglucan endotransglucosylase/hydrolase [Rosa hybrid cultivar]	Malus x domestica xyloglucan endotransglucosylase/hydrolase 5 mRNA, complete cds	Xyloglucan endotransglucosylase/hydrolase protein 9 OS=Arabidopsis thaliana GN=XTH9 PE=2 SV=2	Beta-glucanase/Beta-glucan synthetase	xyloglucan:xyloglucosyl transferase [EC:2.4.1.207]	-	-	-
Unigene9321_P1	GACN01026151	1.25483	Up	8.41974e-05	0.000718708	PREDICTED: similar to ATP-dependent helicase [Vitis vinifera]	PREDICTED: Vitis vinifera similar to ATP-dependent helicase (LOC100253599), mRNA	DEAD-box ATP-dependent RNA helicase ISE2, chloroplastic OS=Arabidopsis thaliana GN=ISE2 PE=1 SV=2	Superfamily II RNA helicase	antiviral helicase SKI2 [EC:3.6.4.-]	-	-	-
CL3528.Contig2_P1	GACN01008983	1.25483	Up	3.23462e-06	3.58223e-05	uncharacterized protein [Arabidopsis thaliana] >gi|332003669|gb|AED91052.1| uncharacterized protein [Arabidopsis thaliana]	Solanum lycopersicum cDNA, clone: LEFL1093DD08, HTC in leaf	--	Cellobiohydrolase A (1,4-beta-cellobiosidase A)	DNA-directed RNA polymerase II subunit RPB1 [EC:2.7.7.6]	-	-	-
Unigene20569_P1	GACN01037295	1.25483	Up	8.41974e-05	0.000718548	--	--	--	--	--	-	-	-
Unigene8754_P1	GACN01025585	1.25483	Up	8.41974e-05	0.000718867	early-responsive to dehydration stress-related protein [Arabidopsis thaliana] >gi|332643010|gb|AEE76531.1| early-responsive to dehydration stress-related protein [Arabidopsis thaliana]	Picea glauca clone GQ02816_O10 mRNA sequence	--	Uncharacterized integral membrane protein	--	-	-	-
CL4273.Contig1_P1	GACN01010581	1.25325	Up	1.5743e-13	5.23798e-12	Beta-1,3-galactosyltransferase [Medicago truncatula] >gi|355515143|gb|AES96766.1| Beta-1,3-galactosyltransferase [Medicago truncatula]	Solanum lycopersicum cDNA, clone: LEFL1045BF05, HTC in leaf	Beta-1,3-galactosyltransferase 15 OS=Arabidopsis thaliana GN=B3GALT15 PE=2 SV=1	--	beta-1,3-galactosyltransferase [EC:2.4.1.-]	-	-	-
Unigene16832_P1	GACN01033610	1.25236	Up	1.80352e-07	2.3957e-06	PREDICTED: dihydrosphingosine 1-phosphate phosphatase C823.11-like [Glycine max]	Solanum lycopersicum cDNA, clone: LEFL1029DG03, HTC in leaf	--	--	--	-	-	GO:0009725//response to hormone stimulus
Unigene25800_P1	GACN01042491	1.25204	Up	9.01494e-07	1.08668e-05	zinc knuckle family protein [Olimarabidopsis pumila]	--	--	--	--	-	-	-
Unigene12734_P1	GACN01029539	1.25193	Up	3.6282e-13	1.08673e-11	--	Artemisia annua clone gel4-1	--	--	--	-	-	-
CL943.Contig1_P1	GACN01002835	1.25178	Up	7.10098e-13	1.92987e-11	PREDICTED: scarecrow-like transcription factor PAT1-like [Glycine max]	Vitis vinifera contig VV78X087117.8, whole genome shotgun sequence	Scarecrow-like transcription factor PAT1 OS=Arabidopsis thaliana GN=PAT1 PE=2 SV=1	--	DELLA protein	-	-	GO:0010468//regulation of gene expression
Unigene703_P1	GACN01017585	1.24992	Up	0	0	enhanced disease susceptibility 1 protein [Solanum tuberosum]	Helianthus tuberosus isolate 23b EDS1 gene, partial cds	--	--	--	-	-	-
CL4903.Contig1_P1	GACN01011786	1.24912	Up	9.81438e-14	3.41937e-12	U-box domain-containing protein [Medicago truncatula] >gi|355498985|gb|AES80188.1| U-box domain-containing protein [Medicago truncatula]	Solanum lycopersicum cDNA, clone: LEFL1032AG10, HTC in leaf	U-box domain-containing protein 33 OS=Arabidopsis thaliana GN=PUB33 PE=2 SV=2	Serine/threonine protein kinase	interleukin-1 receptor-associated kinase 4 [EC:2.7.11.1]	-	GO:0016301//kinase activity	-
Unigene27088_P1	GACN01043776	1.2469	Up	6.38378e-13	1.76745e-11	Cytokinin-O-glucosyltransferase [Medicago truncatula] >gi|355500729|gb|AES81932.1| Cytokinin-O-glucosyltransferase [Medicago truncatula]	--	UDP-glycosyltransferase 73C1 OS=Arabidopsis thaliana GN=UGT73C1 PE=2 SV=1	--	UDP-glucosyl transferase 73C [EC:2.4.1.-]	-	-	-
Unigene2506_P1	GACN01019371	1.24669	Up	2.96652e-13	9.14931e-12	uncharacterized protein [Arabidopsis thaliana] >gi|332009983|gb|AED97366.1| uncharacterized protein [Arabidopsis thaliana]	Arabidopsis thaliana chromosome 5, complete sequence	--	--	--	-	-	-
Unigene1354_P1	GACN01018228	1.24471	Up	8.9442e-06	9.19274e-05	PREDICTED: probable mitochondrial chaperone BCS1-B-like [Glycine max]	Arabidopsis thaliana chromosome 2, complete sequence	--	--	mitochondrial chaperone BCS1	-	GO:0016462//pyrophosphatase activity	-
Unigene14980_P1	GACN01031775	1.24471	Up	8.9442e-06	9.1952e-05	tuber-specific and sucrose-responsive element binding factor [Solanum tuberosum]	Vitis vinifera, whole genome shotgun sequence, contig VV78X003670.12, clone ENTAV 115	--	--	myb proto-oncogene protein, plant	-	-	-
CL7067.Contig1_P1	GACN01015633	1.2443	Up	4.94428e-07	6.19308e-06	chromatin remodeling complex subunit [Populus trichocarpa] >gi|222860295|gb|EEE97842.1| chromatin remodeling complex subunit [Populus trichocarpa]	Populus trichocarpa chromatin remodeling complex subunit (CHR936), mRNA	Putative SWI/SNF-related matrix-associated actin-dependent regulator of chromatin subfamily A member 3-like 3 OS=Arabidopsis thaliana GN=At5g43530 PE=3 SV=1	Superfamily II DNA/RNA helicases, SNF2 family	DNA repair protein RAD16	-	-	-
Unigene20661_P1	GACN01037387	1.24356	Up	5.147e-13	1.47278e-11	nbs-lrr resistance protein [Populus trichocarpa] >gi|222835418|gb|EEE73853.1| nbs-lrr resistance protein [Populus trichocarpa]	Vitis vinifera contig VV78X233392.5, whole genome shotgun sequence	Probable disease resistance protein At4g33300 OS=Arabidopsis thaliana GN=At4g33300 PE=2 SV=3	Leucine-rich repeat (LRR) protein	disease resistance protein RPM1	GO:0005576//extracellular region	-	-
Unigene11122_P1	GACN01027934	1.24286	Up	4.5667e-05	0.000413413	PREDICTED: serine/threonine-protein kinase PBS1-like [Glycine max]	Solanum lycopersicum cDNA, clone: LEFL2024K18, HTC in fruit	Serine/threonine-protein kinase PBS1 OS=Arabidopsis thaliana GN=PBS1 PE=1 SV=1	Serine/threonine protein kinase	serine/threonine-protein kinase PBS1 [EC:2.7.11.1]	-	GO:0004871//signal transducer activity	-
Unigene13470_P1	GACN01030267	1.24019	Up	2.39808e-13	7.6989e-12	PREDICTED: uncharacterized oxidoreductase At1g06690, chloroplastic-like [Glycine max]	Vitis vinifera, whole genome shotgun sequence, contig VV78X031416.3, clone ENTAV 115	Uncharacterized oxidoreductase At1g06690, chloroplastic OS=Arabidopsis thaliana GN=At1g06690 PE=1 SV=1	Predicted oxidoreductases (related to aryl-alcohol dehydrogenases)	pyridoxine 4-dehydrogenase [EC:1.1.1.65]	-	-	-
Unigene19073_P1	GACN01035818	1.23988	Up	3.02558e-12	7.05522e-11	uncharacterized protein [Arabidopsis thaliana] >gi|332640286|gb|AEE73807.1| uncharacterized protein [Arabidopsis thaliana]	Vitis vinifera contig VV78X059322.2, whole genome shotgun sequence	Leucine-rich repeat extensin-like protein 3 OS=Arabidopsis thaliana GN=LRX3 PE=1 SV=1	ATPases involved in chromosome partitioning	phospholipase D [EC:3.1.4.4]	GO:0044464//cell part	-	-
Unigene2489_P1	GACN01019354	1.23904	Up	0	0	histidine kinase 3 [Betula pendula]	Betula pendula histidine kinase 3 (HK3) mRNA, partial cds	Histidine kinase 3 OS=Arabidopsis thaliana GN=AHK3 PE=1 SV=1	Signal transduction histidine kinase	arabidopsis histidine kinase 2/3/4 (cytokinin receptor) [EC:2.7.13.3]	-	-	-
CL1006.Contig2_P1	GACN01003021	1.23901	Up	0	0	uncharacterized protein LOC100274751 [Zea mays]	Lotus japonicus cDNA, clone: LjFL1-sab-002-CE08, HTC	UDP-glucuronate 4-epimerase 1 OS=Arabidopsis thaliana GN=GAE1 PE=1 SV=1	Nucleoside-diphosphate-sugar epimerases	UDP-glucuronate 4-epimerase [EC:5.1.3.6]	-	-	GO:0006139//nucleobase-containing compound metabolic process
Unigene6155_P1	GACN01022994	1.23881	Up	0	0	PREDICTED: U-box domain-containing protein 9-like [Glycine max]	Vitis vinifera contig VV78X157683.7, whole genome shotgun sequence	U-box domain-containing protein 9 OS=Arabidopsis thaliana GN=PUB9 PE=1 SV=1	--	STIP1 homology and U-box containing protein 1 [EC:6.3.2.19]	-	-	-
CL87.Contig1_P1	GACN01000276	1.23835	Up	6.429e-05	0.000561373	PREDICTED: uncharacterized protein LOC100810028 [Glycine max]	--	--	--	--	-	-	-
Unigene23291_P1	GACN01039996	1.23835	Up	0	0	elicitor-induced DNA-binding protein homolog [Matricaria chamomilla]	Matricaria chamomilla McWRKY1 mRNA for elicitor-induced DNA-binding protein homolog, complete cds	Probable WRKY transcription factor 70 OS=Arabidopsis thaliana GN=WRKY70 PE=2 SV=1	--	WRKY transcription factor 29	-	-	-
CL2200.Contig2_P1	GACN01005987	1.23835	Up	6.429e-05	0.0005615	PREDICTED: signal peptide peptidase-like 2B-like [Glycine max]	Euphorbia esula growth-on protein GRO11 (Gro11) mRNA, complete cds	--	--	signal peptide peptidase-like 2B [EC:3.4.23.-]	GO:0031224//intrinsic to membrane	-	-
CL3824.Contig1_P1	GACN01009600	1.23792	Up	2.13384e-13	6.91994e-12	dehydration-responsive element-binding protein 1A [Ageratina adenophora]	Ageratina adenophora dehydration-responsive element-binding protein 1A (DREB1A) mRNA, partial cds	Dehydration-responsive element-binding protein 1D OS=Arabidopsis thaliana GN=DREB1D PE=2 SV=1	ATPases involved in chromosome partitioning	EREBP-like factor	-	-	-
Unigene2696_P1	GACN01019561	1.23598	Up	4.87902e-06	5.22709e-05	glycosyltransferase, CAZy family GT8 [Populus trichocarpa] >gi|222857077|gb|EEE94624.1| glycosyltransferase, CAZy family GT8 [Populus trichocarpa]	Populus trichocarpa glycosyltransferase, CAZy family GT8, mRNA	Probable galacturonosyltransferase 6 OS=Arabidopsis thaliana GN=GAUT6 PE=2 SV=1	--	alpha-1,4-galacturonosyltransferase [EC:2.4.1.43]	-	GO:0016757//transferase activity, transferring glycosyl groups	-
Unigene22943_P1	GACN01039648	1.23579	Up	7.22534e-13	1.95675e-11	Serine carboxypeptidase-like protein [Medicago truncatula] >gi|355488558|gb|AES69761.1| Serine carboxypeptidase-like protein [Medicago truncatula]	Vitis vinifera, whole genome shotgun sequence, contig VV78X102909.41, clone ENTAV 115	Serine carboxypeptidase-like 40 OS=Arabidopsis thaliana GN=SCPL40 PE=2 SV=2	Carboxypeptidase C (cathepsin A)	cathepsin A (carboxypeptidase C) [EC:3.4.16.5]	-	-	-
CL2219.Contig1_P1	GACN01006034	1.23504	Up	9.94538e-13	2.59288e-11	caffeoyl CoA O-methyltransferase [Carthamus tinctorius]	Carthamus tinctorius CtCoAOMT3 mRNA for caffeoyl CoA O-methyltransferase, complete cds	Caffeoyl-CoA O-methyltransferase OS=Zinnia elegans GN=CCOAOMT PE=2 SV=1	Predicted O-methyltransferase	caffeoyl-CoA O-methyltransferase [EC:2.1.1.104]	-	-	-
CL3686.Contig1_P1	GACN01009308	1.23408	Up	0	0	kelch repeat-containing F-box family protein [Arabidopsis lyrata subsp. lyrata] >gi|297338642|gb|EFH69059.1| kelch repeat-containing F-box family protein [Arabidopsis lyrata subsp. lyrata]	Brassica rapa subsp. pekinensis clone KBrB052E19, complete sequence	F-box/kelch-repeat protein SKIP11 OS=Arabidopsis thaliana GN=SKIP11 PE=1 SV=2	--	--	-	-	-
Unigene23837_P1	GACN01040542	1.23402	Up	3.9524e-14	1.46045e-12	proton-dependent oligopeptide transport-like protein [Bahiopsis reticulata]	--	--	--	--	-	-	-
CL1276.Contig6_P1	GACN01003726	1.23281	Up	2.47924e-05	0.000236062	Ubiquitin carboxyl-terminal hydrolase family protein [Medicago truncatula] >gi|355490406|gb|AES71609.1| Ubiquitin carboxyl-terminal hydrolase family protein [Medicago truncatula]	Nicotiana tabacum ubiquitin specific protease 12 (UBP12) mRNA, complete cds	Ubiquitin carboxyl-terminal hydrolase 13 OS=Arabidopsis thaliana GN=UBP13 PE=1 SV=1	Ubiquitin carboxyl-terminal hydrolase	ubiquitin carboxyl-terminal hydrolase 7 [EC:3.1.2.15]	-	-	GO:0006259//DNA metabolic process
Unigene16528_P1	GACN01033309	1.23184	Up	1.90096e-06	2.17416e-05	NAC domain protein NAC2 [Gossypium hirsutum] >gi|206584351|gb|ACI15348.1| NAC domain protein NAC2 [Gossypium hirsutum]	Mikania micrantha NAC transcription factor ATAF1 mRNA, complete cds	NAC domain-containing protein 48 OS=Oryza sativa subsp. japonica GN=NAC48 PE=2 SV=1	--	--	-	-	-
Unigene10875_P1	GACN01027687	1.2293	Up	2.91322e-13	9.03568e-12	autophagy-related protein 8c [Arabidopsis thaliana] >gi|332195796|gb|AEE33917.1| autophagy-related protein 8c [Arabidopsis thaliana]	Solanum lycopersicum cDNA, clone: LEFL1085AH10, HTC in leaf	Autophagy-related protein 8A OS=Oryza sativa subsp. japonica GN=ATG8A PE=3 SV=1	--	GABA(A) receptor-associated protein (autophagy-related protein 8)	-	-	-
Unigene6133_P1	GACN01022972	1.2292	Up	0	0	polygalacturonase inhibitor [Actinidia deliciosa]	Helianthus annuus genotype v94 poligalacturonase inhibitor protein precursor (PGIP) gene, partial cds	Polygalacturonase inhibitor OS=Vitis vinifera GN=pgip PE=1 SV=1	Leucine-rich repeat (LRR) protein	LRR receptor-like serine/threonine-protein kinase FLS2 [EC:2.7.11.1]	-	-	-
CL2807.Contig1_P1	GACN01007408	1.22836	Up	9.6009e-06	9.84137e-05	octicosapeptide/Phox/Bem1p domain-containing protein [Arabidopsis thaliana] >gi|28372944|gb|AAO39954.1| At5g63130 [Arabidopsis thaliana] >gi|332010325|gb|AED97708.1| octicosapeptide/Phox/Bem1p domain-containing protein [Arabidopsis thaliana]	Arabidopsis thaliana chromosome 5, complete sequence	--	--	--	-	-	-
Unigene14445_P1	GACN01031242	1.22836	Up	2.0799e-07	2.74385e-06	IST1-like protein [Medicago truncatula] >gi|355495887|gb|AES77090.1| IST1-like protein [Medicago truncatula]	--	Pollen-specific leucine-rich repeat extensin-like protein 1 OS=Arabidopsis thaliana GN=PEX1 PE=2 SV=1	--	--	-	-	-
Unigene2783_P1	GACN01019648	1.22836	Up	9.6009e-06	9.83875e-05	JHL23J11.2 [Jatropha curcas]	Hevea brasiliensis latex cyanogenic beta glucosidase mRNA, complete cds	Beta-glucosidase 42 OS=Arabidopsis thaliana GN=BGLU42 PE=2 SV=1	Beta-glucosidase/6-phospho-beta-glucosidase/beta-galactosidase	beta-glucosidase [EC:3.2.1.21]	-	GO:0043167//ion binding	-
Unigene1973_P1	GACN01018838	1.22682	Up	8.5465e-13	2.26662e-11	PREDICTED: probable protein phosphatase 2C 73-like [Glycine max]	Vitis vinifera contig VV78X132516.5, whole genome shotgun sequence	Probable protein phosphatase 2C 34 OS=Arabidopsis thaliana GN=At3g05640 PE=2 SV=1	--	--	-	GO:0016787//hydrolase activity	-
Unigene4621_P1	GACN01021467	1.22645	Up	1.48602e-10	2.6823e-09	PREDICTED: F-box/kelch-repeat protein At3g23880-like [Glycine max]	--	F-box protein At3g07870 OS=Arabidopsis thaliana GN=At3g07870 PE=2 SV=1	--	--	-	-	-
Unigene10167_P1	GACN01026993	1.22612	Up	0	0	PREDICTED: glucan endo-1,3-beta-glucosidase 14-like [Glycine max]	--	Glucan endo-1,3-beta-glucosidase 14 OS=Arabidopsis thaliana GN=At2g27500/F10A12.18 PE=1 SV=2	--	--	-	-	-
Unigene2810_P1	GACN01019675	1.22609	Up	5.16188e-12	1.13482e-10	matrix metalloprotease 1 [Nicotiana benthamiana]	Glycine max strain Williams 82 clone GM_WBb0005D20, complete sequence	Metalloendoproteinase 1 OS=Glycine max PE=1 SV=2	--	gelatinase A [EC:3.4.24.24]	-	-	-
Unigene4537_P1	GACN01021383	1.22604	Up	6.50208e-09	1.01079e-07	PREDICTED: RING-H2 finger protein ATL3-like [Glycine max]	Solanum lycopersicum chromosome 12 clone C12HBa0054J16, complete sequence	RING-H2 finger protein ATL3 OS=Arabidopsis thaliana GN=ATL3 PE=2 SV=1	RING-finger-containing ubiquitin ligase	E3 ubiquitin-protein ligase RNF115/126 [EC:6.3.2.19]	-	-	-
Unigene14264_P1	GACN01031061	1.22595	Up	2.0206e-14	7.68808e-13	PREDICTED: uncharacterized protein LOC100819947 [Glycine max]	--	--	--	--	-	-	-
Unigene29412_P1	GACN01046089	1.22564	Up	0	0	RecName: Full=Probable CCR4-associated factor 1 homolog 9 >gi|7649377|emb|CAB88994.1| CCR4-associated factor 1-like protein [Arabidopsis thaliana]	Vitis vinifera contig VV78X075364.12, whole genome shotgun sequence	Probable CCR4-associated factor 1 homolog 9 OS=Arabidopsis thaliana GN=CAF1-9 PE=2 SV=1	--	CCR4-NOT transcription complex subunit 7/8	-	GO:0000175//3'-5'-exoribonuclease activity	-
CL1524.Contig1_P1	GACN01004330	1.22396	Up	2.56714e-09	4.13811e-08	PREDICTED: calcium-binding protein KIC-like [Glycine max]	Populus trichocarpa predicted protein, mRNA	Calcium-binding protein KIC OS=Arabidopsis thaliana GN=KIC PE=1 SV=2	Ca2+-binding protein (EF-Hand superfamily)	calcium-binding protein CML	-	GO:0046872//metal ion binding	-
Unigene13592_P1	GACN01030389	1.22305	Up	6.57252e-14	2.36715e-12	PREDICTED: uncharacterized protein LOC100780025 isoform 1 [Glycine max]	Picea glauca clone GQ04004_D16 mRNA sequence	--	--	--	-	GO:0005543//phospholipid binding	-
Unigene24936_P1	GACN01041627	1.22218	Up	0	0	UDP-glucuronic acid decarboxylase [Arabidopsis thaliana] >gi|186511349|ref|NP_001118893.1| UDP-glucuronic acid decarboxylase [Arabidopsis thaliana] >gi|7362763|emb|CAB83133.1| dTDP-glucose 4-6-dehydratase homolog D18 [Arabidopsis thaliana] >gi|23505953|gb|AAN28836.1| At3g62830/F26K9_260 [Arabidopsis thaliana] >gi|332646877|gb|AEE80398.1| UDP-glucuronic acid decarboxylase [Arabidopsis thaliana] >g…	Vitis vinifera, whole genome shotgun sequence, contig VV78X222427.22, clone ENTAV 115	--	Nucleoside-diphosphate-sugar epimerases	dTDP-glucose 4,6-dehydratase [EC:4.2.1.46]	-	-	-
Unigene14500_P1	GACN01031297	1.22208	Up	7.22534e-13	1.95813e-11	C3HL domain class transcription factor [Malus x domestica]	--	Zinc finger CCCH domain-containing protein 47 OS=Arabidopsis thaliana GN=At3g55980 PE=2 SV=1	--	--	-	-	-
Unigene13904_P1	GACN01030701	1.22089	Up	1.14071e-10	2.08149e-09	NHL1 [Medicago truncatula] >gi|355507140|gb|AES88282.1| NHL1 [Medicago truncatula]	Glycine max cDNA, clone: GMFL01-32-G03	Proline-rich receptor-like protein kinase PERK2 OS=Arabidopsis thaliana GN=PERK2 PE=2 SV=3	--	chromodomain-helicase-DNA-binding protein 1 [EC:3.6.4.12]	-	-	GO:0002252
Unigene2742_P1	GACN01019607	1.22035	Up	2.95986e-13	9.1361e-12	CM0216.530.nc [Lotus japonicus]	Musa acuminata clone BAC MA4-52N2, complete sequence	--	--	--	-	-	-
Unigene27859_P1	GACN01044540	1.2199	Up	1.59326e-07	2.13187e-06	uncharacterized protein [Arabidopsis thaliana] >gi|332646502|gb|AEE80023.1| uncharacterized protein [Arabidopsis thaliana]	Lotus japonicus genomic DNA, chromosome 3, clone: LjT05N10, TM2057, complete sequence	--	--	--	GO:0016020//membrane	-	-
Unigene10281_P1	GACN01027103	1.2193	Up	4.9889e-09	7.86376e-08	Gibberellin receptor GID1 [Medicago truncatula] >gi|355521669|gb|AET02123.1| Gibberellin receptor GID1 [Medicago truncatula]	--	Probable carboxylesterase 120 OS=Arabidopsis thaliana GN=CXE20 PE=2 SV=1	--	gibberellin receptor GID1 [EC:3.-.-.-]	-	-	-
CL1594.Contig1_P1	GACN01004502	1.21908	Up	5.68286e-07	7.05611e-06	PREDICTED: alpha-mannosidase 2x-like [Glycine max]	Solanum lycopersicum chromosome 2 clone C02SLe0128J14, complete sequence	--	Alpha-mannosidase	alpha-mannosidase II [EC:3.2.1.114]	-	GO:0046914//transition metal ion binding	-
CL2631.Contig2_P1	GACN01006991	1.21861	Up	6.89154e-05	0.00059931	nematode resistance-like protein [Solanum tuberosum]	Cucumis melo clone BAC 31O16, complete sequence	TMV resistance protein N OS=Nicotiana glutinosa GN=N PE=1 SV=1	--	disease resistance protein RPM1	-	GO:0005488//binding	-
Unigene24744_P1	GACN01041435	1.21861	Up	6.89154e-05	0.000599174	dual protein phosphatase 4 [Castanea sativa]	Solanum lycopersicum cDNA, clone: LEFL2021P07, HTC in fruit	--	--	--	-	GO:0001871	-
Unigene17409_P1	GACN01034186	1.21848	Up	0	0	Mitochondrial chaperone BCS1 [Medicago truncatula] >gi|355483592|gb|AES64795.1| Mitochondrial chaperone BCS1 [Medicago truncatula]	--	--	--	mitochondrial chaperone BCS1	-	GO:0016462//pyrophosphatase activity	-
CL4635.Contig1_P1	GACN01011284	1.21764	Up	0	0	lipoxygenase [Nicotiana attenuata]	Arabidopsis thaliana chromosome 1, complete sequence	Linoleate 13S-lipoxygenase 3-1, chloroplastic OS=Solanum tuberosum GN=LOX3.1 PE=1 SV=1	--	lipoxygenase [EC:1.13.11.12]	-	-	-
Unigene11641_P1	GACN01028452	1.21687	Up	0	0	Protein CHUP1 [Medicago truncatula] >gi|355521103|gb|AET01557.1| Protein CHUP1 [Medicago truncatula]	--	Protein CHUP1, chloroplastic OS=Arabidopsis thaliana GN=CHUP1 PE=1 SV=1	Chromosome segregation ATPases	kinesin family member 15	GO:0009527//plastid outer membrane	-	-
CL4069.Contig3_P1	GACN01010147	1.21687	Up	7.32806e-06	7.63999e-05	PREDICTED: DEAD-box ATP-dependent RNA helicase 42-like [Glycine max]	Nicotiana tabacum geranylgeranylated protein NTGP3 mRNA, complete cds	DEAD-box ATP-dependent RNA helicase 42 OS=Arabidopsis thaliana GN=RH42 PE=1 SV=2	GTPase SAR1 and related small G proteins	ATP-dependent RNA helicase DDX46/PRP5 [EC:3.6.4.13]	-	-	-
CL2151.Contig1_P1	GACN01005840	1.21609	Up	2.46692e-13	7.85429e-12	auto-inhibited Ca2 -transporting ATPase 10 [Solanum lycopersicum] >gi|345548126|gb|AEO12147.1| auto-inhibited Ca2+-transporting ATPase 10 [Solanum lycopersicum]	Glycine max cDNA, clone: GMFL01-52-E23	Calcium-transporting ATPase 8, plasma membrane-type OS=Arabidopsis thaliana GN=ACA8 PE=1 SV=1	Cation transport ATPase	Ca2+-transporting ATPase [EC:3.6.3.8]	-	-	-
Unigene13723_P1	GACN01030520	1.21383	Up	2.10942e-14	8.00226e-13	aminopeptidase [Cucumis melo subsp. melo]	--	--	--	puromycin-sensitive aminopeptidase [EC:3.4.11.-]	-	-	GO:0060918//auxin transport
Unigene1782_P1	GACN01018647	1.21355	Up	1.21932e-10	2.21757e-09	PREDICTED: uncharacterized protein LOC100787602 [Glycine max]	Nicotiana tabacum cig3 mRNA, complete cds	--	--	protein SMG7	-	-	GO:0000956//nuclear-transcribed mRNA catabolic process
Unigene9154_P1	GACN01025984	1.21326	Up	9.69658e-05	0.000815918	uncharacterized protein LOC100527512 [Glycine max]	Solanum lycopersicum cDNA, clone: LEFL2006B13, HTC in fruit	Probable transmembrane ascorbate ferrireductase 4 OS=Arabidopsis thaliana GN=CYB561D PE=2 SV=1	--	cytochrome b-561	-	-	-
CL864.Contig3_P1	GACN01002649	1.21326	Up	3.4334e-08	4.97707e-07	PREDICTED: probable protein phosphatase 2C 4-like [Glycine max]	Vitis vinifera, whole genome shotgun sequence, contig VV78X024003.11, clone ENTAV 115	Probable protein phosphatase 2C 23 OS=Arabidopsis thaliana GN=PLL4 PE=2 SV=1	Serine/threonine protein phosphatase	protein phosphatase 2C [EC:3.1.3.16]	-	GO:0004721//phosphoprotein phosphatase activity	-
CL3308.Contig1_P1	GACN01008497	1.21224	Up	6.3216e-13	1.75529e-11	PREDICTED: uncharacterized protein LOC100805802 [Glycine max]	--	Blue copper protein OS=Arabidopsis thaliana GN=BCB PE=1 SV=2	Uncharacterized protein conserved in bacteria	phospholipase D [EC:3.1.4.4]	-	-	-
Unigene10298_P1	GACN01027120	1.21044	Up	4.34434e-07	5.49173e-06	cell death associated protein [Nicotiana tabacum]	Actinidia chinensis CXE carboxylesterase (CXE12) mRNA, complete cds	Probable carboxylesterase 15 OS=Arabidopsis thaliana GN=CXE15 PE=2 SV=1	--	gibberellin receptor GID1 [EC:3.-.-.-]	-	-	-
CL2448.Contig8_P1	GACN01006557	1.20909	Up	1.8846e-08	2.81147e-07	PREDICTED: sister chromatid cohesion protein PDS5 homolog B-like [Glycine max]	PREDICTED: Vitis vinifera misc_RNA (LOC100246762), miscRNA	--	--	sister chromatid cohesion protein PDS5	-	-	-
Unigene11556_P1	GACN01028367	1.20888	Up	2.69562e-13	8.40828e-12	f-box family protein [Populus trichocarpa] >gi|222843314|gb|EEE80861.1| f-box family protein [Populus trichocarpa]	--	F-box/kelch-repeat protein At3g06240 OS=Arabidopsis thaliana GN=At3g06240 PE=2 SV=1	--	--	-	-	-
CL6293.Contig2_P1	GACN01014301	1.20479	Up	2.17376e-06	2.46272e-05	Centrin-2 [Medicago truncatula] >gi|355485580|gb|AES66783.1| Centrin-2 [Medicago truncatula]	Vitis vinifera contig VV78X125768.3, whole genome shotgun sequence	Calcium-binding protein PBP1 OS=Arabidopsis thaliana GN=PBP1 PE=1 SV=1	Ca2+-binding protein (EF-Hand superfamily)	calmodulin	-	-	-
Unigene22048_P1	GACN01038767	1.2039	Up	7.63834e-14	2.72548e-12	PREDICTED: uncharacterized protein LOC100798687 [Glycine max]	--	--	--	--	-	-	-
Unigene5308_P1	GACN01022149	1.20349	Up	8.48226e-07	1.02601e-05	nam-like protein 14 [Petunia x hybrida]	--	--	--	--	-	-	-
CL7036.Contig1_P1	GACN01015576	1.20349	Up	2.02002e-05	0.000195732	PREDICTED: uncharacterized protein At4g26450-like isoform 1 [Glycine max]	--	Uncharacterized protein At4g26450 OS=Arabidopsis thaliana GN=At4g26450 PE=4 SV=1	--	--	-	-	-
Unigene19441_P1	GACN01036184	1.20349	Up	2.02002e-05	0.000195781	PREDICTED: endoplasmic reticulum metallopeptidase 1-like [Glycine max]	Oryza sativa Japonica Group cDNA, clone: J065132N12, full insert sequence	--	Predicted aminopeptidases	--	-	-	-
Unigene25117_P1	GACN01041808	1.20349	Up	7.16512e-11	1.32954e-09	Ligatin [Medicago truncatula] >gi|355506435|gb|AES87577.1| Ligatin [Medicago truncatula]	Lotus japonicus genomic DNA, chromosome 3, clone: LjT13G15, TM0634, complete sequence	--	Predicted RNA-binding protein (contains PUA domain)	translation initiation factor 2D	-	-	-
Unigene25336_P1	GACN01042027	1.20312	Up	3.20632e-13	9.78679e-12	PREDICTED: uncharacterized protein LOC100810726 [Glycine max]	Arabidopsis lyrata subsp. lyrata kinase interacting family protein, mRNA	Nuclear-pore anchor OS=Arabidopsis thaliana GN=NUA PE=1 SV=1	Myosin heavy chain	nucleoprotein TPR	-	-	-
Unigene13949_P1	GACN01030746	1.20248	Up	6.66134e-15	2.58574e-13	PREDICTED: insulin-degrading enzyme-like [Glycine max]	Lotus japonicus genomic DNA, chromosome 4, clone: LjT11D24, TM0179, complete sequence	Zinc-metallopeptidase, peroxisomal OS=Arabidopsis thaliana GN=PXM16 PE=2 SV=1	Secreted/periplasmic Zn-dependent peptidases, insulinase-like	nardilysin [EC:3.4.24.61]	-	GO:0046914//transition metal ion binding	-
Unigene23404_P1	GACN01040109	1.20203	Up	7.82366e-06	8.09301e-05	WRKY transcription factor [Vitis pseudoreticulata]	Medicago truncatula clone mth2-138b11, complete sequence	Probable WRKY transcription factor 70 OS=Arabidopsis thaliana GN=WRKY70 PE=2 SV=1	--	WRKY transcription factor 29	-	-	-
Unigene28725_P1	GACN01045405	1.20197	Up	0	0	UDP-glucose glucosyltransferase [Gardenia jasminoides]	Vitis vinifera contig VV78X080491.15, whole genome shotgun sequence	UDP-glycosyltransferase 71B2 OS=Arabidopsis thaliana GN=UGT71B2 PE=1 SV=1	--	hydroquinone glucosyltransferase [EC:2.4.1.218]	-	-	-
CL7349.Contig1_P1	GACN01016095	1.2016	Up	2.30926e-14	8.71734e-13	S-locus receptor kinase [Olea europaea]	PREDICTED: Vitis vinifera misc_RNA (LOC100241928), miscRNA	G-type lectin S-receptor-like serine/threonine-protein kinase At4g27290 OS=Arabidopsis thaliana GN=At4g27290 PE=2 SV=3	Serine/threonine protein kinase	[EC:2.7.1.-]	-	GO:0004672//protein kinase activity	-
Unigene21371_P1	GACN01038096	1.20104	Up	2.2431e-09	3.63713e-08	PREDICTED: probable LRR receptor-like serine/threonine-protein kinase At1g67720-like [Glycine max]	Glycine max clone cw55 leucine-rich repeat family protein / protein kinase family protein mRNA, complete cds	Probable LRR receptor-like serine/threonine-protein kinase At1g67720 OS=Arabidopsis thaliana GN=At1g67720 PE=2 SV=1	Serine/threonine protein kinase	protein brassinosteroid insensitive 1 [EC:2.7.10.1 2.7.11.1]	-	-	-
Unigene12536_P1	GACN01029342	1.19979	Up	1.18538e-06	1.40076e-05	UDP-glucosyltransferase family 1 protein [Citrus sinensis]	Vigna angularis AdGt-12 mRNA for glucosyltransferase-12, complete cds	UDP-glycosyltransferase 85A2 OS=Arabidopsis thaliana GN=UGT85A2 PE=2 SV=1	Glycosyl transferases, related to UDP-glucuronosyltransferase	cyanohydrin beta-glucosyltransferase [EC:2.4.1.85]	-	-	-
CL4767.Contig3_P1	GACN01011552	1.19979	Up	1.35225e-13	4.60281e-12	MYB transcription factor MYB178 [Glycine max] >gi|110931670|gb|ABH02834.1| MYB transcription factor MYB178 [Glycine max]	Malus x domestica MYB domain class transcription factor (MYB33) mRNA, complete cds	Transcription factor MYB44 OS=Arabidopsis thaliana GN=MYB44 PE=2 SV=1	Myb superfamily proteins, including transcription factors and mRNA splicing factors	myb proto-oncogene protein, plant	-	-	GO:0010468//regulation of gene expression
Unigene2936_P1	GACN01019801	1.19979	Up	1.18538e-06	1.40033e-05	PREDICTED: uncharacterized protein LOC100810674 [Glycine max]	Vitis vinifera contig VV78X228931.20, whole genome shotgun sequence	Proline-rich receptor-like protein kinase PERK1 OS=Arabidopsis thaliana GN=PERK1 PE=1 SV=1	--	--	-	-	-
CL5794.Contig2_P1	GACN01013426	1.19869	Up	0	0	chloroplast lipase protein [Brassica napus]	--	Phospholipase A1-Igamma1, chloroplastic OS=Arabidopsis thaliana GN=At1g06800 PE=1 SV=2	--	phospholipase A1 [EC:3.1.1.32]	-	-	-
Unigene24943_P1	GACN01041634	1.19853	Up	2.83348e-05	0.00026662	Serine/threonine protein phosphatase 2A 55 kDa regulatory subunit B beta isoform [Medicago truncatula] >gi|355486679|gb|AES67882.1| Serine/threonine protein phosphatase 2A 55 kDa regulatory subunit B beta isoform [Medicago truncatula]	Solanum lycopersicum cDNA, clone: LEFL1025CG02, HTC in leaf	Serine/threonine protein phosphatase 2A 55 kDa regulatory subunit B beta isoform OS=Arabidopsis thaliana GN=PP2AB2 PE=2 SV=1	Serine/threonine protein phosphatase 2A, regulatory subunit	protein phosphatase 2 (formerly 2A), regulatory subunit B	-	-	-
Unigene585_P1	GACN01017467	1.19799	Up	8.86846e-13	2.3407e-11	PREDICTED: uncharacterized protein LOC100792883 [Glycine max]	--	Nuclear-pore anchor OS=Arabidopsis thaliana GN=NUA PE=1 SV=1	Chromosome segregation ATPases	nucleoprotein TPR	-	-	-
Unigene23369_P1	GACN01040074	1.19654	Up	2.9976e-13	9.22296e-12	PREDICTED: uncharacterized protein LOC100803134 [Glycine max]	--	--	--	--	-	-	-
Unigene12550_P1	GACN01029356	1.19548	Up	0	0	Pollen Ole e 1 allergen and extensin family protein [Arabidopsis thaliana] >gi|9755623|emb|CAC01777.1| proline-rich protein [Arabidopsis thaliana] >gi|27311645|gb|AAO00788.1| proline-rich protein [Arabidopsis thaliana] >gi|53828649|gb|AAU94434.1| At5g15780 [Arabidopsis thaliana] >gi|332004821|gb|AED92204.1| Pollen Ole e 1 allergen and extensin family protein [Arabidopsis thaliana]	--	Vegetative cell wall protein gp1 OS=Chlamydomonas reinhardtii GN=GP1 PE=2 SV=1	Endoglucanase	solute carrier family 39 (zinc transporter), member 1/2/3	-	-	-
CL7680.Contig1_P1	GACN01016619	1.19533	Up	1.81877e-12	4.41525e-11	PREDICTED: uncharacterized protein LOC100814303 [Glycine max]	Vitis vinifera contig VV78X272316.8, whole genome shotgun sequence	--	--	--	-	-	-
Unigene11064_P1	GACN01027876	1.19503	Up	7.9936e-14	2.83906e-12	RING/U-box domain-containing protein [Arabidopsis thaliana] >gi|9758049|dbj|BAB08512.1| RING zinc finger protein-like [Arabidopsis thaliana] >gi|332007291|gb|AED94674.1| RING/U-box domain-containing protein [Arabidopsis thaliana]	--	RING-H2 finger protein ATL5 OS=Arabidopsis thaliana GN=ATL5 PE=2 SV=1	--	--	-	-	GO:0009987//cellular process
Unigene19207_P1	GACN01035952	1.19457	Up	3.9968e-15	1.56728e-13	Avr9/Cf-9 rapidly elicited protein 36 [Nicotiana tabacum]	Mimulus guttatus clone MGBa-50E20, complete sequence	Aspartic proteinase nepenthesin-1 OS=Nepenthes gracilis GN=nep1 PE=1 SV=1	--	--	-	-	GO:0019538//protein metabolic process
Unigene2402_P1	GACN01019267	1.19395	Up	0.000103438	0.000865452	RING-finger domain protein [Zinnia violacea]	Zinnia elegans rh2.1 gene for RING-finger domain protein	E3 ubiquitin-protein ligase At1g12760 OS=Arabidopsis thaliana GN=At1g12760 PE=2 SV=1	RING-finger-containing ubiquitin ligase	integrator complex subunit 11 [EC:3.1.27.-]	-	-	-
CL3515.Contig1_P1	GACN01008957	1.19286	Up	2.66454e-14	9.98982e-13	PREDICTED: protein TIFY 4B-like [Glycine max]	Arabidopsis thaliana protein TIFY 4A (PPD1) mRNA, complete cds	Protein TIFY 4B OS=Arabidopsis thaliana GN=TIFY4B PE=1 SV=1	--	jasmonate ZIM domain-containing protein	-	GO:0005488//binding	-
Unigene13952_P1	GACN01030749	1.19089	Up	5.43672e-08	7.70382e-07	PREDICTED: structural maintenance of chromosomes protein 1A-like [Glycine max]	Populus trichocarpa condensin complex components subunit (CPC902), mRNA	Structural maintenance of chromosomes protein 4 OS=Arabidopsis thaliana GN=SMC4 PE=2 SV=1	Chromosome segregation ATPases	structural maintenance of chromosome 1	-	-	GO:0006996//organelle organization
CL5888.Contig2_P1	GACN01013586	1.19003	Up	2.05266e-10	3.64518e-09	RecName: Full=Mannitol dehydrogenase; AltName: Full=NAD-dependent mannitol dehydrogenase >gi|836638|emb|CAA48028.1| Eli3 [Petroselinum crispum]	Arabidopsis thaliana chromosome 4, complete sequence	Mannitol dehydrogenase (Fragment) OS=Petroselinum crispum GN=ELI3 PE=2 SV=1	Zn-dependent alcohol dehydrogenases	cinnamyl-alcohol dehydrogenase [EC:1.1.1.195]	-	GO:0016616//oxidoreductase activity, acting on the CH-OH group of donors, NAD or NADP as acceptor	-
Unigene771_P1	GACN01017653	1.18954	Up	1.06448e-12	2.73992e-11	class I beta-1,3-glucanase [Vitis vinifera] >gi|295814495|gb|ADG35963.1| chitinase [Vitis hybrid cultivar]	Cichorium intybus x Cichorium endivia partial mRNA for ss-1,3-glucanase, (cg3 gene)	Glucan endo-1,3-beta-glucosidase OS=Vitis vinifera GN=GSVIVT00022223001 PE=1 SV=1	--	--	-	-	-
CL969.Contig3_P1	GACN01002920	1.18946	Up	1.19527e-12	3.03789e-11	stress-associated protein 7 [Solanum lycopersicum]	Taraxacum officinale TO27-2rc (To27-2rc) mRNA, partial cds	Zinc finger A20 and AN1 domain-containing stress-associated protein 4 OS=Arabidopsis thaliana GN=SAP4 PE=1 SV=1	--	--	-	-	GO:0009743//response to carbohydrate stimulus
CL649.Contig2_P1	GACN01002087	1.18422	Up	2.69198e-07	3.50678e-06	Protein BPS1 [Medicago truncatula] >gi|355499065|gb|AES80268.1| Protein BPS1 [Medicago truncatula]	Chlamydomonas reinhardtii strain CC-503 cw92 mt+	UPF0496 protein 4 OS=Oryza sativa subsp. japonica GN=Os10g0513300 PE=2 SV=1	--	--	-	-	-
CL3882.Contig1_P1	GACN01009723	1.18333	Up	4.52448e-06	4.87444e-05	dicer-like protein [Populus trichocarpa] >gi|222852017|gb|EEE89564.1| dicer-like protein [Populus trichocarpa]	Populus trichocarpa dicer-like protein (DCL903), mRNA	Endoribonuclease Dicer homolog 2 OS=Arabidopsis thaliana GN=At3g03300 PE=1 SV=2	ERCC4-like helicases	endoribonuclease Dicer [EC:3.1.26.-]	-	-	-
Unigene26830_P1	GACN01043520	1.18268	Up	1.39387e-09	2.30388e-08	PREDICTED: uncharacterized protein LOC100803267 [Glycine max]	Arabidopsis lyrata subsp. lyrata myb family transcription factor, mRNA	Myb family transcription factor APL OS=Arabidopsis thaliana GN=APL PE=2 SV=2	--	two-component response regulator ARR-B family	-	-	-
Unigene25341_P1	GACN01042032	1.18219	Up	4.49862e-13	1.30671e-11	cytochrome P450 [Populus trichocarpa] >gi|222859506|gb|EEE97053.1| cytochrome P450 [Populus trichocarpa]	Oryza sativa Japonica Group Os02g0185300 (Os02g0185300) mRNA, complete cds	Probable (S)-N-methylcoclaurine 3'-hydroxylase isozyme 2 OS=Coptis japonica GN=CYP80B2 PE=2 SV=1	Cytochrome P450	[EC:1.14.-.-]	-	-	-
CL2341.Contig1_P1	GACN01006311	1.18182	Up	7.83068e-05	0.00067472	HMG-CoA synthase [Nicotiana langsdorffii x Nicotiana sanderae]	Panax ginseng 3-hydroxy-3-methylglutaryl coenzyme A synthase mRNA, complete cds	Hydroxymethylglutaryl-CoA synthase OS=Arabidopsis thaliana GN=HMGS PE=2 SV=2	3-hydroxy-3-methylglutaryl CoA synthase	hydroxymethylglutaryl-CoA synthase [EC:2.3.3.10]	-	-	-
Unigene8738_P1	GACN01025569	1.18182	Up	7.83068e-05	0.000674569	phospholipid-translocating ATPase [Arabidopsis thaliana] >gi|5734708|gb|AAD49973.1|AC008075_6 Similar to gb|AF067820 ATPase II from Homo sapiens and is a member of PF|00122 E1-E2 ATPases family [Arabidopsis thaliana] >gi|332196709|gb|AEE34830.1| phospholipid-translocating ATPase [Arabidopsis thaliana]	Arabidopsis thaliana phospholipid-translocating ATPase (AT1G68710) mRNA, complete cds	Phospholipid-transporting ATPase 10 OS=Arabidopsis thaliana GN=ALA10 PE=1 SV=1	Cation transport ATPase	phospholipid-translocating ATPase [EC:3.6.3.1]	GO:0031224//intrinsic to membrane	-	-
Unigene9421_P1	GACN01026251	1.18182	Up	7.83068e-05	0.000674418	NAC domain protein [Medicago truncatula] >gi|355485905|gb|AES67108.1| NAC domain protein [Medicago truncatula]	Populus EST from leave	--	--	--	-	-	-
Unigene2591_P1	GACN01019456	1.17945	Up	2.4605e-06	2.76152e-05	PREDICTED: pentatricopeptide repeat-containing protein At3g02650, mitochondrial-like [Glycine max]	Euryale ferox microsatellite EF-E19-02 sequence	Pentatricopeptide repeat-containing protein At3g02650, mitochondrial OS=Arabidopsis thaliana GN=At3g02650 PE=2 SV=1	--	structure-specific endonuclease subunit SLX1 [EC:3.6.1.-]	GO:0043231//intracellular membrane-bounded organelle	-	-
CL269.Contig7_P1	GACN01001031	1.17919	Up	5.38236e-13	1.531e-11	phenylalanine ammonia-lyase [Lactuca sativa]	Rudbeckia hirta phenylalanine ammonia-lyase mRNA, complete cds	Phenylalanine ammonia-lyase OS=Helianthus annuus GN=PAL PE=2 SV=2	--	phenylalanine ammonia-lyase [EC:4.3.1.24]	-	-	GO:0006575//cellular modified amino acid metabolic process
Unigene29856_P1	GACN01046531	1.17755	Up	2.55796e-13	8.09719e-12	PREDICTED: uncharacterized protein At2g24330-like [Glycine max]	Ricinus communis conserved hypothetical protein, mRNA	Uncharacterized protein At2g24330 OS=Arabidopsis thaliana GN=At2g24330 PE=2 SV=1	--	--	-	-	-
Unigene16423_P1	GACN01033204	1.17747	Up	2.11698e-12	5.08141e-11	PREDICTED: cellulose synthase-like protein G2-like [Glycine max]	Coffea arabica clone BAC 140-17D, complete sequence	Cellulose synthase-like protein G1 OS=Arabidopsis thaliana GN=CSLG1 PE=2 SV=1	--	cellulose synthase A [EC:2.4.1.12]	-	GO:0016757//transferase activity, transferring glycosyl groups	-
Unigene21142_P1	GACN01037867	1.17738	Up	2.66454e-14	9.97036e-13	Solute carrier family 35 member F1 [Medicago truncatula] >gi|355496031|gb|AES77234.1| Solute carrier family 35 member F1 [Medicago truncatula]	Solanum lycopersicum cDNA, clone: LEFL2002AH03, HTC in fruit	--	Permeases of the drug/metabolite transporter (DMT) superfamily	--	-	-	-
Unigene11585_P1	GACN01028396	1.17575	Up	3.22852e-13	9.83112e-12	NRAMP family metal transporter [Chengiopanax sciadophylloides]	Chengiopanax sciadophylloides CsNramp1 mRNA for NRAMP family metal transporter, complete cds	Metal transporter Nramp6 OS=Arabidopsis thaliana GN=NRAMP6 PE=2 SV=2	Mn2+ and Fe2+ transporters of the NRAMP family	manganese transport protein	-	-	-
Unigene20682_P1	GACN01037408	1.17555	Up	0.000109942	0.000912913	PREDICTED: uncharacterized protein LOC100819044 [Glycine max]	Solanum lycopersicum cDNA, clone: FC13BH03, HTC in fruit	--	--	--	-	-	-
Unigene17640_P1	GACN01034416	1.17541	Up	0	0	peroxidase [Capsicum annuum]	Tamarix hispida class III peroxidase (POD5) mRNA, complete cds	Peroxidase 4 OS=Vitis vinifera GN=GSVIVT00023967001 PE=1 SV=1	--	peroxidase [EC:1.11.1.7]	-	-	GO:0042743//hydrogen peroxide metabolic process
Unigene4531_P1	GACN01021377	1.17497	Up	0	0	PREDICTED: peroxidase 16-like [Glycine max]	Vitis vinifera contig VV78X104548.8, whole genome shotgun sequence	Peroxidase 16 OS=Arabidopsis thaliana GN=PER16 PE=1 SV=2	--	peroxidase [EC:1.11.1.7]	-	-	-
Unigene17400_P1	GACN01034177	1.17462	Up	3.7442e-09	5.96294e-08	pathogenesis-related genes transcriptional activator PTI6 [Solanum lycopersicum] >gi|7531181|sp|O04682.1|PTI6_SOLLC RecName: Full=Pathogenesis-related genes transcriptional activator PTI6; AltName: Full=PTO-interacting protein 6 >gi|2213785|gb|AAC49741.1| Pti6 [Solanum lycopersicum]	--	Pathogenesis-related genes transcriptional activator PTI6 OS=Solanum lycopersicum GN=PTI6 PE=2 SV=1	--	EREBP-like factor	-	-	-
Unigene6918_P1	GACN01023757	1.17411	Up	0	0	PREDICTED: uncharacterized protein LOC100791666 [Glycine max]	--	Uncharacterized protein At1g76660 OS=Arabidopsis thaliana GN=At1g76660 PE=1 SV=1	--	--	-	-	-
Unigene9435_P1	GACN01026265	1.17256	Up	2.28384e-05	0.000218922	PREDICTED: protein FAR1-RELATED SEQUENCE 12-like [Glycine max]	Populus trichocarpa clone POP040-F15, complete sequence	Protein FAR1-RELATED SEQUENCE 5 OS=Arabidopsis thaliana GN=FRS5 PE=2 SV=1	--	--	-	-	-
Unigene1112_P1	GACN01017991	1.17044	Up	4.80004e-06	5.1511e-05	RecName: Full=UDP-sugar pyrophospharylase; AltName: Full=UDP-galactose/glucose pyrophosphorylase; Short=UGGPase >gi|88954061|gb|ABD59006.1| UDP-galactose/glucose pyrophosphorylase [Cucumis melo]	Zea mays LOC100285949 (TIDP2982), mRNA >gi|195654964|gb|EU974832.1| Zea mays clone 459390 UDP-sugar pyrophospharylase mRNA, complete cds	UDP-sugar pyrophospharylase OS=Cucumis melo GN=USP PE=1 SV=1	--	UDP-sugar pyrophosphorylase [EC:2.7.7.64]	-	GO:0070569	-
Unigene12870_P1	GACN01029675	1.17001	Up	0	0	--	Artemisia annua clone gel4-1	--	--	--	-	-	-
Unigene29851_P1	GACN01046526	1.16924	Up	0	0	uncharacterized protein [Arabidopsis thaliana] >gi|4056453|gb|AAC98026.1| EST gb|AA597511 comes from this gene [Arabidopsis thaliana] >gi|29028842|gb|AAO64800.1| At1g23710 [Arabidopsis thaliana] >gi|332192302|gb|AEE30423.1| uncharacterized protein [Arabidopsis thaliana]	Solanum lycopersicum cDNA, clone: LEFL1077BG06, HTC in leaf	--	--	--	-	-	-
Unigene25908_P1	GACN01042599	1.16886	Up	0	0	Tsi1-interacting protein TSIP1 [Nicotiana tabacum]	Populus EST from severe drought-stressed leaves	--	--	--	-	-	GO:0044267//cellular protein metabolic process
Unigene26190_P1	GACN01042881	1.16886	Up	1.23654e-05	0.000124395	PREDICTED: uncharacterized protein LOC100815106 [Glycine max]	Solanum lycopersicum cDNA, clone: LEFL1096AH06, HTC in leaf	--	--	--	-	-	-
CL987.Contig1_P1	GACN01002971	1.16764	Up	2.17256e-07	2.85531e-06	Transcripteion factor [Medicago truncatula] >gi|355495940|gb|AES77143.1| Transcripteion factor [Medicago truncatula]	--	--	--	--	-	-	-
Unigene29052_P1	GACN01045730	1.16624	Up	0	0	dehydroquinate dehydratase/ shikimate dehydrogenase [Populus trichocarpa] >gi|222838117|gb|EEE76482.1| dehydroquinate dehydratase/ shikimate dehydrogenase [Populus trichocarpa]	--	Bifunctional 3-dehydroquinate dehydratase/shikimate dehydrogenase, chloroplastic OS=Arabidopsis thaliana GN=EMB3004 PE=1 SV=1	--	3-dehydroquinate dehydratase / shikimate dehydrogenase [EC:4.2.1.10 1.1.1.25]	-	-	GO:0008652//cellular amino acid biosynthetic process
Unigene25214_P1	GACN01041905	1.1661	Up	2.629e-13	8.25407e-12	UDP-D-glucuronic acid 4-epimerase [Gossypium hirsutum]	Glycine max cDNA, clone: GMFL01-01-N09	UDP-glucuronate 4-epimerase 1 OS=Arabidopsis thaliana GN=GAE1 PE=1 SV=1	--	UDP-glucuronate 4-epimerase [EC:5.1.3.6]	-	-	-
Unigene9504_P1	GACN01026334	1.1651	Up	4.06966e-11	7.76529e-10	PREDICTED: receptor-like protein kinase HERK 1-like [Glycine max]	Arabidopsis thaliana chromosome 5, complete sequence	Probable receptor-like protein kinase At2g39360 OS=Arabidopsis thaliana GN=At2g39360 PE=1 SV=1	Serine/threonine protein kinase	interleukin-1 receptor-associated kinase 4 [EC:2.7.11.1]	-	GO:0004672//protein kinase activity	-
CL5897.Contig1_P1	GACN01013601	1.16405	Up	0	0	lysine/histidine transporter [Populus trichocarpa] >gi|222845857|gb|EEE83404.1| lysine/histidine transporter [Populus trichocarpa]	Populus trichocarpa lysine/histidine transporter, mRNA	Lysine histidine transporter-like 1 OS=Arabidopsis thaliana GN=At1g48640 PE=3 SV=2	--	solute carrier family 32 (vesicular inhibitory amino acid transporter)	GO:0043231//intracellular membrane-bounded organelle	-	-
Unigene383_P1	GACN01017265	1.16355	Up	1.19372e-09	1.98157e-08	cysteine/histidine-rich C1 domain-containing protein [Arabidopsis thaliana] >gi|38454132|gb|AAR20760.1| At5g40590 [Arabidopsis thaliana] >gi|38604024|gb|AAR24755.1| At5g40590 [Arabidopsis thaliana] >gi|332007187|gb|AED94570.1| cysteine/histidine-rich C1 domain-containing protein [Arabidopsis thaliana]	--	--	--	--	-	-	-
Unigene5636_P1	GACN01022475	1.16355	Up	1.7291e-05	0.000169207	PREDICTED: uncharacterized protein C24B11.05-like [Glycine max]	Vitis vinifera, whole genome shotgun sequence, contig VV78X259333.7, clone ENTAV 115	--	Predicted hydrolase (HAD superfamily)	putative hydrolase of the HAD superfamily	-	GO:0003824//catalytic activity	-
Unigene12600_P1	GACN01029405	1.16299	Up	0	0	tyrosine-rich hydroxyproline-rich glycoprotein [Petroselinum crispum]	Arabidopsis lyrata subsp. lyrata expressed protein, mRNA	Extensin-3 OS=Arabidopsis thaliana GN=EXT3 PE=2 SV=3	ATPases involved in chromosome partitioning	phospholipase D [EC:3.1.4.4]	-	-	-
Unigene25934_P1	GACN01042625	1.16218	Up	7.72842e-07	9.40454e-06	PREDICTED: 80 kDa MCM3-associated protein-like [Glycine max]	Brassica rapa subsp. pekinensis clone KBrB010G10, complete sequence	--	Nuclear protein export factor	--	GO:0043231//intracellular membrane-bounded organelle	-	-
Unigene5175_P1	GACN01022017	1.16181	Up	0	0	PREDICTED: cellulose synthase-like protein G2-like [Glycine max]	Vitis vinifera contig VV78X066904.6, whole genome shotgun sequence	Cellulose synthase A catalytic subunit 6 [UDP-forming] OS=Arabidopsis thaliana GN=CESA6 PE=1 SV=2	Glycosyltransferases, probably involved in cell wall biogenesis	cellulose synthase A [EC:2.4.1.12]	-	-	GO:0045229//external encapsulating structure organization
CL6448.Contig1_P1	GACN01014576	1.16172	Up	1.42432e-10	2.57456e-09	fructokinase [Dimocarpus longan]	Lycopersicon esculentum fructokinase (Frk1) mRNA, complete cds	Probable fructokinase-4 OS=Arabidopsis thaliana GN=At3g59480 PE=2 SV=1	Sugar kinases, ribokinase family	fructokinase [EC:2.7.1.4]	-	-	-
CL2967.Contig1_P1	GACN01007745	1.16147	Up	3.1043e-11	6.00076e-10	3-phosphoinositide-dependent protein kinase-1 [Solanum lycopersicum] >gi|57168305|gb|AAW38936.1| 3-phosphoinositide-dependent protein kinase-1 [Solanum lycopersicum]	Solanum lycopersicum cDNA, clone: LEFL1058CC07, HTC in leaf	3-phosphoinositide-dependent protein kinase 1 OS=Arabidopsis thaliana GN=PDK1 PE=1 SV=1	Serine/threonine protein kinase	3-phosphoinositide dependent protein kinase-1 [EC:2.7.11.1]	-	-	-
Unigene1105_P1	GACN01017985	1.16105	Up	4.47674e-05	0.000405938	PREDICTED: zinc finger A20 and AN1 domain-containing stress-associated protein 4-like [Glycine max]	Lotus japonicus cDNA, clone: LjFL3-004-BD04, HTC	Zinc finger A20 and AN1 domain-containing stress-associated protein 4 OS=Arabidopsis thaliana GN=SAP4 PE=1 SV=1	--	--	-	-	GO:0009743//response to carbohydrate stimulus
Unigene1762_P1	GACN01018627	1.16058	Up	9.36578e-06	9.60805e-05	Lin-9-like protein [Medicago truncatula] >gi|355480169|gb|AES61372.1| Lin-9-like protein [Medicago truncatula]	Glycine max strain Williams 82 clone GM_WBb0099N18, complete sequence	Protein ALWAYS EARLY 3 OS=Arabidopsis thaliana GN=ALY3 PE=1 SV=1	--	--	GO:0043231//intracellular membrane-bounded organelle	-	-
Unigene24212_P1	GACN01040914	1.16058	Up	8.4377e-14	2.96934e-12	cell-wall invertase [Populus alba x Populus grandidentata]	D.carota cell wall beta-fructosidase mRNA, complete cds	Beta-fructofuranosidase, insoluble isoenzyme 1 OS=Daucus carota GN=INV1 PE=1 SV=1	--	beta-fructofuranosidase [EC:3.2.1.26]	-	-	GO:0044238//primary metabolic process
Unigene17560_P1	GACN01034336	1.16024	Up	1.97885e-06	2.25787e-05	LRR receptor-like protein kinase m2 [Malus x domestica]	--	Receptor-like protein kinase HSL1 OS=Arabidopsis thaliana GN=HSL1 PE=2 SV=1	DNA-directed RNA polymerase, beta' subunit/160 kD subunit	[EC:2.7.1.-]	-	GO:0016740//transferase activity	-
Unigene14730_P1	GACN01031526	1.15985	Up	2.5957e-13	8.18967e-12	PREDICTED: cellulose synthase-like protein G2-like [Glycine max]	--	Cellulose synthase-like protein G3 OS=Arabidopsis thaliana GN=CSLG3 PE=2 SV=2	--	--	-	-	-
Unigene28565_P1	GACN01045245	1.15924	Up	1.97731e-10	3.52114e-09	Sucrose synthase [Medicago truncatula] >gi|355517501|gb|AES99124.1| Sucrose synthase [Medicago truncatula]	Populus trichocarpa sucrose synthase 6 (SuS6) mRNA, complete cds	Sucrose synthase 2 OS=Pisum sativum GN=SUS2 PE=2 SV=1	Glycosyltransferase	sucrose synthase [EC:2.4.1.13]	-	-	GO:0005984//disaccharide metabolic process
Unigene24142_P1	GACN01040846	1.15837	Up	7.18536e-13	1.95004e-11	UDP-glucose:flavonoid 7-O-glucosyltransferase [Malus x domestica]	--	UDP-glycosyltransferase 75D1 OS=Arabidopsis thaliana GN=UGT75D1 PE=2 SV=2	--	UDP-glucose:(indol-3-yl)acetate beta-D-glucosyltransferase [EC:2.4.1.121]	-	-	GO:0044238//primary metabolic process
Unigene28146_P1	GACN01044826	1.15797	Up	0.000116458	0.000958529	PREDICTED: phosphatase YfbT-like [Glycine max]	Vitis vinifera contig VV78X047551.6, whole genome shotgun sequence	--	--	--	GO:0043231//intracellular membrane-bounded organelle	-	-
Unigene457_P1	GACN01017339	1.15566	Up	2.7593e-06	3.07889e-05	PREDICTED: G-type lectin S-receptor-like serine/threonine-protein kinase B120-like [Glycine max]	Vitis vinifera, whole genome shotgun sequence, contig VV78X170049.10, clone ENTAV 115	Cysteine-rich receptor-like protein kinase 10 OS=Arabidopsis thaliana GN=CRK10 PE=1 SV=3	Serine/threonine protein kinase	[EC:2.7.1.-]	-	GO:0004672//protein kinase activity	-
Unigene11518_P1	GACN01028329	1.1553	Up	1.30833e-05	0.000130864	PREDICTED: uncharacterized protein LOC100814999 [Glycine max]	Vitis vinifera contig VV78X124061.4, whole genome shotgun sequence	--	--	--	-	-	-
CL783.Contig1_P1	GACN01002423	1.15481	Up	6.26886e-05	0.000548761	PREDICTED: uncharacterized protein LOC100809644 [Glycine max]	Solanum lycopersicum cDNA, clone: LEFL2028N02, HTC in fruit	Putative ribonuclease H protein At1g65750 OS=Arabidopsis thaliana GN=At1g65750 PE=3 SV=1	Ribonuclease HI	--	-	-	-
Unigene10676_P1	GACN01027489	1.15481	Up	6.26886e-05	0.000548886	PREDICTED: uncharacterized protein LOC100807086 [Glycine max]	Arabidopsis thaliana lipase class 3 family protein (AT3G14075) mRNA, complete cds	--	--	--	-	-	-
Unigene3940_P1	GACN01020790	1.15481	Up	6.26886e-05	0.000548636	cold-induced glucosyl transferase [Solanum sogarandinum]	Populus trichocarpa clone JGIACSB17-H15, complete sequence	UDP-glycosyltransferase 74E2 OS=Arabidopsis thaliana GN=UGT74E2 PE=1 SV=1	--	pathogen-inducible salicylic acid glucosyltransferase [EC:2.4.1.-]	-	GO:0016757//transferase activity, transferring glycosyl groups	-
CL7671.Contig1_P1	GACN01016607	1.15434	Up	6.45484e-13	1.78199e-11	UDP-glycosyltransferase 85A8 [Stevia rebaudiana]	Stevia rebaudiana UDP-glycosyltransferase 85A8 mRNA, complete cds	UDP-glycosyltransferase 85A5 OS=Arabidopsis thaliana GN=UGT85A5 PE=2 SV=1	--	cyanohydrin beta-glucosyltransferase [EC:2.4.1.85]	-	-	-
Unigene22457_P1	GACN01039168	1.1543	Up	2.35368e-14	8.87631e-13	uncharacterized protein [Arabidopsis thaliana] >gi|332009983|gb|AED97366.1| uncharacterized protein [Arabidopsis thaliana]	Medicago truncatula clone mth2-12a23, complete sequence	--	--	--	-	GO:0005488//binding	-
Unigene26392_P1	GACN01043082	1.15311	Up	2.46692e-13	7.86733e-12	PREDICTED: uncharacterized protein LOC100788358 [Glycine max]	--	--	--	--	-	-	-
CL1707.Contig2_P1	GACN01004792	1.15295	Up	3.7488e-08	5.41385e-07	PREDICTED: uncharacterized protein LOC100797510 [Glycine max]	Glycine max cDNA, clone: GMFL01-32-B23	--	--	--	-	-	-
Unigene12350_P1	GACN01029156	1.15281	Up	0	0	PREDICTED: probable peptide/nitrate transporter At5g62680-like [Glycine max]	Bahiopsis reticulata isolate Bah2 proton-dependent oligopeptide transport-like protein gene, partial cds	Probable peptide/nitrate transporter At5g62680 OS=Arabidopsis thaliana GN=At5g62680 PE=2 SV=1	Dipeptide/tripeptide permease	solute carrier family 15 (peptide/histidine transporter), member 3/4	-	-	-
Unigene10709_P1	GACN01027522	1.1527	Up	1.09024e-13	3.77449e-12	UDP-glycosyltransferase 73E1 [Stevia rebaudiana]	Stevia rebaudiana UDP-glycosyltransferase 73E1 mRNA, complete cds	UDP-glycosyltransferase 73C2 OS=Arabidopsis thaliana GN=UGT73C2 PE=2 SV=1	--	UDP-glucosyl transferase 73C [EC:2.4.1.-]	-	-	-
CL2125.Contig1_P1	GACN01005787	1.1525	Up	0	0	Homomeric Acetyl-CoA Carboxylase (Hom-ACCase) [Ricinus communis] >gi|223546967|gb|EEF48464.1| Homomeric Acetyl-CoA Carboxylase (Hom-ACCase) [Ricinus communis]	Jatropha curcas acetyl-CoA carboxylase mRNA, complete cds	Acetyl-CoA carboxylase 1 OS=Arabidopsis thaliana GN=ACC1 PE=1 SV=1	Acetyl-CoA carboxylase, carboxyltransferase component (subunits alpha and beta)	acetyl-CoA carboxylase / biotin carboxylase [EC:6.4.1.2 6.3.4.14]	-	-	-
Unigene14647_P1	GACN01031444	1.1521	Up	4.43142e-09	7.00514e-08	Spermatogenesis-associated protein [Medicago truncatula] >gi|355500895|gb|AES82098.1| Spermatogenesis-associated protein [Medicago truncatula]	Ammopiptanthus mongolicus cold-induced thioredoxin domain-containing protein mRNA, complete cds	--	Highly conserved protein containing a thioredoxin domain	dTMP kinase [EC:2.7.4.9]	-	-	-
Unigene29991_P1	GACN01046666	1.1521	Up	4.24106e-13	1.24507e-11	WAK-like kinase [Solanum lycopersicum]	Vitis vinifera contig VV78X021565.13, whole genome shotgun sequence	Wall-associated receptor kinase-like 14 OS=Arabidopsis thaliana GN=WAKL14 PE=2 SV=2	Serine/threonine protein kinase	[EC:2.7.1.-]	-	GO:0016491//oxidoreductase activity	-
Unigene14552_P1	GACN01031349	1.15174	Up	8.16756e-07	9.90755e-06	Ca2+-transporting ATPase, partial [Silene latifolia]	Populus trichocarpa endoplasmic reticulum [ER]-type calcium ATPase, mRNA	Calcium-transporting ATPase 4, endoplasmic reticulum-type OS=Arabidopsis thaliana GN=ECA4 PE=2 SV=2	--	Ca2+-transporting ATPase [EC:3.6.3.8]	-	-	-
CL2029.Contig2_P1	GACN01005551	1.14904	Up	6.14976e-09	9.59907e-08	RecName: Full=UDP-sugar pyrophospharylase; AltName: Full=UDP-galactose/glucose pyrophosphorylase; Short=UGGPase >gi|88954061|gb|ABD59006.1| UDP-galactose/glucose pyrophosphorylase [Cucumis melo]	Glycine max UDP-sugar pyrophosphorylase (USP1) mRNA, complete cds	UDP-sugar pyrophospharylase OS=Cucumis melo GN=USP PE=1 SV=1	UDP-glucose pyrophosphorylase	UDP-sugar pyrophosphorylase [EC:2.7.7.64]	-	-	-
Unigene1999_P1	GACN01018864	1.14869	Up	7.30972e-10	1.23421e-08	PREDICTED: uncharacterized protein LOC100779228 [Glycine max]	Medicago truncatula chromosome 2 BAC clone mth2-139p17, complete sequence	Chaperone protein dnaJ 49 OS=Arabidopsis thaliana GN=ATJ49 PE=2 SV=2	DnaJ-class molecular chaperone	DnaJ homolog subfamily B member 12	-	-	-
CL5967.Contig1_P1	GACN01013730	1.14859	Up	0	0	defensin [Helianthus annuus]	Helianthus annuus defensin mRNA, complete cds	Defensin-like protein 1 OS=Dahlia merckii PE=1 SV=1	--	--	-	-	GO:0001906//cell killing
Unigene5837_P1	GACN01022676	1.1476	Up	4.58122e-12	1.02118e-10	MYB2 [Chrysanthemum x morifolium]	Malus x domestica MYB domain class transcription factor (MYB33) mRNA, complete cds	Transcription factor MYB44 OS=Arabidopsis thaliana GN=MYB44 PE=2 SV=1	Myb superfamily proteins, including transcription factors and mRNA splicing factors	myb proto-oncogene protein, plant	-	-	-
Unigene2688_P1	GACN01019553	1.1459	Up	5.3648e-06	5.71725e-05	phytocalpain [Nicotiana benthamiana]	Arabidopsis thaliana calpain-type cysteine protease (DEK1) mRNA, complete cds	--	--	--	-	-	GO:0019538//protein metabolic process
Unigene2942_P1	GACN01019807	1.14515	Up	1.38778e-13	4.69049e-12	PREDICTED: probable protein phosphatase 2C 73-like [Glycine max]	PREDICTED: Vitis vinifera hypothetical protein LOC100256894 (LOC100256894), mRNA	Probable protein phosphatase 2C 73 OS=Arabidopsis thaliana GN=PPC6-7 PE=2 SV=1	Serine/threonine protein phosphatase	protein phosphatase 2C [EC:3.1.3.16]	-	GO:0004721//phosphoprotein phosphatase activity	-
Unigene926_P1	GACN01017807	1.14455	Up	3.37504e-07	4.32331e-06	PREDICTED: probable inactive purple acid phosphatase 16-like [Glycine max]	Vitis vinifera contig VV78X104792.17, whole genome shotgun sequence	Probable inactive purple acid phosphatase 16 OS=Arabidopsis thaliana GN=PAP16 PE=2 SV=1	Predicted phosphohydrolases	--	-	-	-
CL119.Contig2_P1	GACN01000412	1.1443	Up	2.91262e-06	3.24432e-05	homocysteine s-methyltransferase [Populus trichocarpa] >gi|222842550|gb|EEE80097.1| homocysteine s-methyltransferase [Populus trichocarpa]	Camellia sinensis selenocysteine methyltransferase mRNA, complete cds	Homocysteine S-methyltransferase 2 OS=Arabidopsis thaliana GN=HMT-2 PE=1 SV=1	Homocysteine/selenocysteine methylase (S-methylmethionine-dependent)	homocysteine S-methyltransferase [EC:2.1.1.10]	-	-	-
Unigene14043_P1	GACN01030840	1.14232	Up	3.5305e-13	1.06244e-11	mitochondrial FAD carrier [Cucumis melo subsp. melo]	Solanum lycopersicum cDNA, clone: LEFL2047K16, HTC in fruit	Probable envelope ADP,ATP carrier protein, chloroplastic OS=Arabidopsis thaliana GN=EAAC PE=2 SV=2	--	solute carrier family 25 (peroxisomal adenine nucleotide transporter), member 17	-	-	-
Unigene12880_P1	GACN01029685	1.14185	Up	0	0	PREDICTED: uncharacterized protein LOC100782381 [Glycine max]	Vitis vinifera contig VV78X033427.2, whole genome shotgun sequence	--	--	--	-	-	-
CL4503.Contig5_P1	GACN01011047	1.14175	Up	8.32668e-14	2.93296e-12	PREDICTED: uncharacterized protein LOC100776995 [Glycine max]	PREDICTED: Vitis vinifera misc_RNA (LOC100259538), miscRNA	Serine/threonine-protein kinase AtPK1/AtPK6 OS=Arabidopsis thaliana GN=ATPK1 PE=1 SV=1	Serine/threonine protein kinase	microtubule-associated serine/threonine kinase [EC:2.7.11.1]	-	-	-
CL1891.Contig1_P1	GACN01005214	1.14158	Up	3.29226e-12	7.59413e-11	PREDICTED: uncharacterized protein LOC100780634 [Glycine max]	Glycine max cDNA, clone: GMFL01-01-L11	--	--	--	-	-	-
Unigene28901_P1	GACN01045580	1.14158	Up	8.61538e-07	1.04081e-05	ankyrin repeat-containing protein [Arabidopsis thaliana] >gi|332641258|gb|AEE74779.1| ankyrin repeat-containing protein [Arabidopsis thaliana]	Vitis vinifera contig VV78X097253.12, whole genome shotgun sequence	Ankyrin repeat-containing protein At3g12360 OS=Arabidopsis thaliana GN=At3g12360 PE=2 SV=1	FOG: Ankyrin repeat	26S proteasome non-ATPase regulatory subunit 10	GO:0043231//intracellular membrane-bounded organelle	-	-
CL5454.Contig1_P1	GACN01012796	1.14151	Up	2.1494e-13	6.96453e-12	Bti9 [Nicotiana benthamiana]	--	--	--	chitin elicitor receptor kinase 1	-	-	-
Unigene25667_P1	GACN01042358	1.14082	Up	0	0	PREDICTED: UDP-glucuronate 4-epimerase 1-like [Glycine max]	Lotus japonicus cDNA, clone: LjFL1-sab-002-CE08, HTC	UDP-glucuronate 4-epimerase 1 OS=Arabidopsis thaliana GN=GAE1 PE=1 SV=1	Nucleoside-diphosphate-sugar epimerases	UDP-glucuronate 4-epimerase [EC:5.1.3.6]	-	GO:0048037//cofactor binding	-
CL6609.Contig1_P1	GACN01014859	1.14041	Up	5.57554e-13	1.57778e-11	--	--	--	--	--	-	-	-
Unigene901_P1	GACN01017782	1.13978	Up	0	0	expressed protein [Arabidopsis lyrata subsp. lyrata] >gi|297325867|gb|EFH56287.1| expressed protein [Arabidopsis lyrata subsp. lyrata]	Brassica rapa subsp. pekinensis clone KBrB038M13, complete sequence	Extensin OS=Daucus carota PE=2 SV=1	Predicted integral membrane protein	phospholipase D [EC:3.1.4.4]	-	-	-
Unigene768_P1	GACN01017650	1.13936	Up	1.4122e-13	4.76467e-12	wax synthase isoform 3 [Vitis vinifera]	--	Probable long-chain-alcohol O-fatty-acyltransferase 5 OS=Arabidopsis thaliana GN=AT5 PE=2 SV=1	Predicted membrane protein involved in D-alanine export	--	-	-	-
Unigene23223_P1	GACN01039928	1.13866	Up	5.95746e-13	1.66987e-11	Chain A, Structure Of Inactive Mutant Of Strictosidine Glucosidase In Complex With Strictosidine >gi|167013223|pdb|2JF6|B Chain B, Structure Of Inactive Mutant Of Strictosidine Glucosidase In Complex With Strictosidine >gi|167013224|pdb|2JF7|A Chain A, Structure Of Strictosidine Glucosidase >gi|167013225|pdb|2JF7|B Chain B, Structure Of Strictosidine Glucosidase >gi|27527664|emb|CAC83098.1| stric…	--	Beta-glucosidase 10 OS=Oryza sativa subsp. japonica GN=BGLU10 PE=2 SV=1	Beta-glucosidase/6-phospho-beta-glucosidase/beta-galactosidase	beta-glucosidase [EC:3.2.1.21]	-	-	-
Unigene21501_P1	GACN01038226	1.13816	Up	2.11604e-11	4.18945e-10	TMV-associated RING finger protein [Nicotiana tabacum]	Nicotiana tabacum TARF mRNA for TMV-associated RING finger protein, complete cds	--	--	ring finger and CHY zinc finger domain-containing protein 1	-	GO:0046914//transition metal ion binding	-
Unigene26390_P1	GACN01043080	1.13779	Up	3.56718e-05	0.000329052	2-oxoglutarate (2OG) and Fe(II)-dependent oxygenase-like protein [Arabidopsis thaliana] >gi|9558598|gb|AAF88161.1|AC026234_12 Contains similarity to a prolyl 4-hydroxylase alpha subunit protein from Gallus gallus gi|212530 [Arabidopsis thaliana] >gi|90962978|gb|ABE02413.1| At1g20270 [Arabidopsis thaliana] >gi|332191835|gb|AEE29956.1| 2-oxoglutarate (2OG) and Fe(II)-dependent oxygenase-like protei…	Solanum lycopersicum cDNA, clone: LEFL2052L18, HTC in fruit	--	--	prolyl 4-hydroxylase [EC:1.14.11.2]	-	GO:0046914//transition metal ion binding	-
Unigene28283_P1	GACN01044963	1.13665	Up	1.03673e-12	2.68466e-11	adenine nucleotide translocator [Cucumis melo subsp. melo]	Lupinus albus mRNA for adenine nucleotide translocator	ADP,ATP carrier protein 1, mitochondrial OS=Arabidopsis thaliana GN=AAC1 PE=1 SV=2	--	solute carrier family 25 (mitochondrial adenine nucleotide translocator), member 4/5/6/31	GO:0019866//organelle inner membrane	-	-
Unigene2806_P1	GACN01019671	1.13644	Up	1.47958e-09	2.44029e-08	PREDICTED: nuclear export mediator factor Nemf-like [Glycine max]	Arabidopsis lyrata subsp. lyrata EMB1441, mRNA	--	Predicted RNA-binding protein homologous to eukaryotic snRNP	translation initiation factor 5B	-	GO:0046914//transition metal ion binding	-
CL312.Contig10_P1	GACN01001155	1.13525	Up	1.04295e-05	0.000106312	Clathrin, heavy chain [Arabidopsis thaliana] >gi|122223702|sp|Q0WNJ6.1|CLAH1_ARATH RecName: Full=Clathrin heavy chain 1 >gi|332641484|gb|AEE75005.1| Clathrin, heavy chain [Arabidopsis thaliana]	Arabidopsis thaliana Clathrin, heavy chain (AT3G08530) mRNA, complete cds	--	--	clathrin heavy chain	GO:0005905//coated pit	-	-
Unigene29733_P1	GACN01046408	1.13525	Up	1.04295e-05	0.000106284	Probably inactive leucine-rich repeat receptor-like protein kinase [Medicago truncatula] >gi|124361026|gb|ABN08998.1| Protein kinase [Medicago truncatula] >gi|355499253|gb|AES80456.1| Probably inactive leucine-rich repeat receptor-like protein kinase [Medicago truncatula]	PREDICTED: Vitis vinifera misc_RNA (LOC100248052), miscRNA	Probably inactive leucine-rich repeat receptor-like protein kinase At5g48380 OS=Arabidopsis thaliana GN=At5g48380 PE=1 SV=1	Serine/threonine protein kinase	protein brassinosteroid insensitive 1 [EC:2.7.10.1 2.7.11.1]	-	GO:0004871//signal transducer activity	-
Unigene7786_P1	GACN01024621	1.1342	Up	1.34067e-10	2.42792e-09	PREDICTED: uncharacterized protein LOC100802243 [Glycine max]	Solanum lycopersicum cDNA, clone: LEFL2026L13, HTC in fruit	--	--	--	-	-	-
Unigene2532_P1	GACN01019397	1.13405	Up	3.15748e-13	9.66843e-12	ERD1 protein [Arabidopsis thaliana] >gi|1169544|sp|P42762.1|CLPD_ARATH RecName: Full=Chaperone protein ClpD, chloroplastic; AltName: Full=ATP-dependent Clp protease ATP-binding subunit ClpD homolog; AltName: Full=Casein lytic proteinase D; AltName: Full=ERD1 protein; AltName: Full=Protein EARLY RESPONSIVE TO DEHYDRATION 1; AltName: Full=Protein SENESCENCE ASSOCIATED GENE 15; Flags: Precursor >gi|…	Solanum lycopersicum chromosome 3 clone C03HBa0035B17, complete sequence	Chaperone protein ClpD, chloroplastic OS=Arabidopsis thaliana GN=CLPD PE=1 SV=1	ATPases with chaperone activity, ATP-binding subunit	ATP-dependent Clp protease ATP-binding subunit ClpC	-	-	-
Unigene1743_P1	GACN01018608	1.13373	Up	1.0585e-07	1.44706e-06	--	--	--	--	--	-	-	-
Unigene2794_P1	GACN01019659	1.13154	Up	1.85768e-10	3.31886e-09	Jp18 [Citrus trifoliata]	Lotus japonicus genomic DNA, chromosome 3, clone: LjT34E16, TM1822, complete sequence	--	--	--	-	-	-
CL609.Contig1_P1	GACN01001984	1.13134	Up	4.98366e-05	0.000448098	PREDICTED: uncharacterized protein LOC100804207 [Glycine max]	Arabidopsis thaliana uncharacterized protein (AT5G11700) mRNA, complete cds	Formin-like protein 5 OS=Oryza sativa subsp. japonica GN=FH5 PE=2 SV=2	RTX toxins and related Ca2+-binding proteins	phospholipase D [EC:3.1.4.4]	GO:0043231//intracellular membrane-bounded organelle	-	-
Unigene17821_P1	GACN01034593	1.13134	Up	4.98366e-05	0.000447993	Receptor-like protein kinase HAIKU2 [Medicago truncatula] >gi|355482394|gb|AES63597.1| Receptor-like protein kinase HAIKU2 [Medicago truncatula]	--	Receptor-like protein kinase HAIKU2 OS=Arabidopsis thaliana GN=IKU2 PE=1 SV=1	--	[EC:2.7.1.-]	-	GO:0016301//kinase activity	-
Unigene20746_P1	GACN01037472	1.13119	Up	3.66374e-14	1.35901e-12	uncharacterized protein [Arabidopsis thaliana] >gi|94442475|gb|ABF19025.1| At5g40690 [Arabidopsis thaliana] >gi|332007199|gb|AED94582.1| uncharacterized protein [Arabidopsis thaliana]	--	--	--	--	-	-	GO:0045333//cellular respiration
Unigene20853_P1	GACN01037579	1.13039	Up	2.6895e-05	0.00025413	cation-chloride co-transporter [Nicotiana tabacum]	Populus trichocarpa cation-chloride cotransporter (PtrCCC1), mRNA	Cation-chloride cotransporter 1 OS=Arabidopsis thaliana GN=CCC1 PE=1 SV=1	--	solute carrier family 12 (potassium/chloride transporter), member 4/5/6	-	GO:0015377//cation:chloride symporter activity	-
Unigene8415_P1	GACN01025249	1.12982	Up	1.46928e-07	1.97147e-06	PLATZ transcription factor domain-containing protein [Arabidopsis thaliana] >gi|14030627|gb|AAK52988.1|AF375404_1 At1g21000/F9H16_1 [Arabidopsis thaliana] >gi|16226407|gb|AAL16160.1|AF428392_1 At1g21000/F9H16_1 [Arabidopsis thaliana] >gi|22136542|gb|AAM91057.1| At1g21000/F9H16_1 [Arabidopsis thaliana] >gi|332191931|gb|AEE30052.1| PLATZ transcription factor domain-containing protein [Arabidopsis t…	Ricinus communis protein with unknown function, mRNA	--	--	--	-	-	-
CL7721.Contig2_P1	GACN01016682	1.12831	Up	0	0	expressed protein [Arabidopsis lyrata subsp. lyrata] >gi|297325867|gb|EFH56287.1| expressed protein [Arabidopsis lyrata subsp. lyrata]	Petroselinum crispum (clone ELI 09) tyrosine-rich hydroxyproline-rich glycoprotein (HRGP) mRNA, partial cds	Extensin OS=Daucus carota PE=2 SV=1	Periplasmic protein TonB, links inner and outer membranes	phospholipase D [EC:3.1.4.4]	-	-	-
CL1603.Contig1_P1	GACN01004522	1.12788	Up	4.25854e-11	8.08954e-10	GSQUA5 protein [Gerbera hybrid cultivar]	Gerbera hybrid cultivar mRNA for GSQUA5 protein	Agamous-like MADS-box protein AGL8 homolog OS=Solanum tuberosum PE=2 SV=1	Regulator of arginine metabolism and related MADS box-containing transcription factors	MADS-box transcription factor, plant	-	-	GO:0010468//regulation of gene expression
Unigene24583_P1	GACN01041274	1.12643	Up	0	0	PREDICTED: uncharacterized protein LOC100785182 isoform 1 [Glycine max] >gi|356496521|ref|XP_003517115.1| PREDICTED: uncharacterized protein LOC100785182 isoform 2 [Glycine max]	Vitis vinifera contig VV78X097831.6, whole genome shotgun sequence	--	Predicted permeases		-	-	-
Unigene11037_P1	GACN01027849	1.12453	Up	1.8173e-08	2.71634e-07	Cysteine-rich receptor-like protein kinase, partial [Medicago truncatula] >gi|355489121|gb|AES70324.1| Cysteine-rich receptor-like protein kinase, partial [Medicago truncatula]	--	G-type lectin S-receptor-like serine/threonine-protein kinase At4g27290 OS=Arabidopsis thaliana GN=At4g27290 PE=2 SV=3	--	--	-	GO:0004672//protein kinase activity	-
Unigene6694_P1	GACN01023533	1.12409	Up	5.37658e-12	1.17463e-10	PREDICTED: probable CCR4-associated factor 1 homolog 9-like [Glycine max]	Solanum lycopersicum cDNA, clone: FC18BE11, HTC in fruit	Probable CCR4-associated factor 1 homolog 11 OS=Arabidopsis thaliana GN=CAF1-11 PE=2 SV=1	mRNA deadenylase subunit	CCR4-NOT transcription complex subunit 7/8	-	-	-
Unigene29931_P1	GACN01046606	1.12403	Up	3.75328e-05	0.000345142	leucine-rich repeat receptor-like protein kinase [Glycine max]	Pyrus pyrifolia isolate Kinchaku leucine-rich repeat receptor-like protein kinase mRNA, partial cds	Receptor-like protein kinase HSL1 OS=Arabidopsis thaliana GN=HSL1 PE=2 SV=1	Serine/threonine protein kinase	[EC:2.7.1.-]	-	-	GO:0006464//protein modification process
Unigene2706_P1	GACN01019571	1.12403	Up	3.75328e-05	0.000345059	PREDICTED: transcriptional corepressor SEUSS-like [Glycine max]	Glycine max cDNA, clone: GMFL01-44-L14	Transcriptional corepressor SEUSS OS=Arabidopsis thaliana GN=SEU PE=1 SV=1	Regulator of arginine metabolism and related MADS box-containing transcription factors	E1A/CREB-binding protein [EC:2.3.1.48]	-	-	GO:0048438//floral whorl development
Unigene6290_P1	GACN01023129	1.12341	Up	0	0	RING finger protein [Medicago truncatula] >gi|355490652|gb|AES71855.1| RING finger protein [Medicago truncatula]	M.truncatula DNA sequence from clone MTH2-51D7 on chromosome 3, complete sequence	E3 ubiquitin-protein ligase RING1-like OS=Arabidopsis thaliana GN=At3g19950 PE=2 SV=1	RING-finger-containing ubiquitin ligase	E3 ubiquitin-protein ligase RNF115/126 [EC:6.3.2.19]	-	-	-
CL1619.Contig3_P1	GACN01004558	1.12317	Up	1.47815e-12	3.66476e-11	PREDICTED: ADP,ATP carrier protein 2, mitochondrial-like [Glycine max]	Populus trichocarpa clone POP035-J17, complete sequence	ADP,ATP carrier protein 1, mitochondrial OS=Gossypium hirsutum GN=ANT1 PE=2 SV=1	--	solute carrier family 25 (mitochondrial adenine nucleotide translocator), member 4/5/6/31	GO:0019866//organelle inner membrane	-	-
CL2219.Contig4_P1	GACN01006037	1.1223	Up	1.36657e-11	2.78305e-10	caffeoyl CoA O-methyltransferase [Carthamus tinctorius]	Carthamus tinctorius CtCoAOMT2 mRNA for caffeoyl CoA O-methyltransferase, complete cds	Caffeoyl-CoA O-methyltransferase OS=Zinnia elegans GN=CCOAOMT PE=2 SV=1	Predicted O-methyltransferase	caffeoyl-CoA O-methyltransferase [EC:2.1.1.104]	-	-	-
Unigene26646_P1	GACN01043336	1.12061	Up	4.13046e-09	6.55095e-08	PREDICTED: uncharacterized protein At4g14450, chloroplastic-like [Glycine max]	--	Uncharacterized protein At4g14450, chloroplastic OS=Arabidopsis thaliana GN=At4g14450 PE=2 SV=1	--	--	-	GO:0005488//binding	-
CL2542.Contig2_P1	GACN01006777	1.11733	Up	1.52779e-05	0.000151201	PREDICTED: transcription factor GTE4-like [Glycine max]	--	Transcription factor GTE4 OS=Arabidopsis thaliana GN=GTE4 PE=2 SV=1	Opacity protein and related surface antigens	bromodomain-containing factor 1	-	-	-
CL6833.Contig1_P1	GACN01015230	1.11733	Up	5.23768e-05	0.000467547	subtilisin-like proteinase-like [Oryza sativa Japonica Group] >gi|20161159|dbj|BAB90087.1| subtilisin-like proteinase-like [Oryza sativa Japonica Group]	Solanum lycopersicum cDNA, clone: LEFL2032A18, HTC in fruit	Subtilisin-like protease OS=Arabidopsis thaliana GN=ARA12 PE=1 SV=1	Subtilisin-like serine proteases	--	-	-	-
Unigene20598_P1	GACN01037324	1.11733	Up	1.52779e-05	0.00015124	PREDICTED: polyphosphoinositide phosphatase-like [Glycine max]	Picea glauca clone GQ03704_D12 mRNA sequence	--	Phosphoinositide polyphosphatase (Sac family)	--	-	-	-
Unigene20691_P1	GACN01037417	1.11733	Up	8.27274e-06	8.53229e-05	PREDICTED: actin-related protein 2/3 complex subunit 1-like [Glycine max]	Solanum lycopersicum cDNA, clone: LEFL1077CH05, HTC in leaf	Probable cytosolic iron-sulfur protein assembly protein CIAO1 homolog OS=Chlamydomonas reinhardtii GN=CHLREDRAFT_130093 PE=3 SV=1	FOG: WD40 repeat	actin related protein 2/3 complex, subunit 1A/1B	-	GO:0008092//cytoskeletal protein binding	-
Unigene2389_P1	GACN01019254	1.11733	Up	7.20784e-07	8.81012e-06	uncharacterized protein [Arabidopsis thaliana] >gi|332646497|gb|AEE80018.1| uncharacterized protein [Arabidopsis thaliana]	Vitis vinifera contig VV78X153767.8, whole genome shotgun sequence	--	Uncharacterized conserved protein	hypothetical protein	-	-	-
Unigene27961_P1	GACN01044642	1.11733	Up	1.52779e-05	0.000151162	PREDICTED: probable LRR receptor-like serine/threonine-protein kinase At1g06840-like [Glycine max]	Ipomoea nil In29 mRNA for leucine-rich repeat transmembrane protein kinase, complete cds	Probable LRR receptor-like serine/threonine-protein kinase At1g06840 OS=Arabidopsis thaliana GN=At1g06840 PE=1 SV=2	Serine/threonine protein kinase	interleukin-1 receptor-associated kinase 4 [EC:2.7.11.1]	-	-	GO:0006464//protein modification process
CL1534.Contig2_P1	GACN01004356	1.11429	Up	9.98756e-13	2.60211e-11	PREDICTED: E3 ubiquitin-protein ligase RHA1B-like [Glycine max]	Glycine max cDNA, clone: GMFL01-30-D18	E3 ubiquitin-protein ligase RHA1B OS=Arabidopsis thaliana GN=RHA1B PE=2 SV=1	--	E3 ubiquitin-protein ligase RNF115/126 [EC:6.3.2.19]	-	-	GO:0009725//response to hormone stimulus
CL5692.Contig2_P1	GACN01013245	1.11326	Up	1.61981e-07	2.16513e-06	tir-nbs-lrr resistance protein [Populus trichocarpa] >gi|222862157|gb|EEE99663.1| tir-nbs-lrr resistance protein [Populus trichocarpa]	Populus trichocarpa tir-nbs-lrr resistance protein, mRNA	TMV resistance protein N OS=Nicotiana glutinosa GN=N PE=1 SV=1	--	disease resistance protein RPM1	-	-	-
CL4253.Contig2_P1	GACN01010545	1.11322	Up	0	0	WRKY transcription factor 7 [(Populus tomentosa x P. bolleana) x P. tomentosa]	--	Probable WRKY transcription factor 17 OS=Arabidopsis thaliana GN=WRKY17 PE=2 SV=2	--	WRKY transcription factor 22	-	-	-
CL1755.Contig1_P1	GACN01004886	1.11311	Up	9.61232e-13	2.51287e-11	cysteine protease-2 [Helianthus annuus]	Helianthus annuus scp2 mRNA for cysteine protease-2, complete cds	Vignain OS=Ricinus communis GN=CYSEP PE=1 SV=1	Cysteine protease	cathepsin L [EC:3.4.22.15]	-	-	-
Unigene2104_P1	GACN01018969	1.11188	Up	6.23828e-06	6.57337e-05	F6N18.1 [Arabidopsis thaliana]	Medicago truncatula chromosome 5 clone mth2-57p20, COMPLETE SEQUENCE	Retrovirus-related Pol polyprotein from transposon TNT 1-94 OS=Nicotiana tabacum PE=2 SV=1	--	exopolyphosphatase [EC:3.6.1.11]	-	-	-
Unigene25534_P1	GACN01042225	1.11188	Up	6.23828e-06	6.57698e-05	PREDICTED: inactive rhomboid protein 1-like [Glycine max]	Vitis vinifera contig VV78X072918.4, whole genome shotgun sequence	Uncharacterized protein At3g58460 OS=Arabidopsis thaliana GN=At3g58460 PE=1 SV=2	Uncharacterized membrane protein (homolog of Drosophila rhomboid)		-	-	-
CL604.Contig1_P1	GACN01001970	1.11188	Up	6.23828e-06	6.57517e-05	PREDICTED: serine/threonine-protein kinase AFC2-like [Glycine max]	Glycine max cDNA, clone: GMFL01-49-F16	Serine/threonine-protein kinase AFC2 OS=Arabidopsis thaliana GN=AFC2 PE=1 SV=1	Serine/threonine protein kinase	dual-specificity kinase [EC:2.7.12.1]	-	GO:0004672//protein kinase activity	-
Unigene23159_P1	GACN01039864	1.11157	Up	9.16378e-13	2.40872e-11	PREDICTED: pyrrolidone-carboxylate peptidase isoform 1 [Glycine max] >gi|356575309|ref|XP_003555784.1| PREDICTED: pyrrolidone-carboxylate peptidase isoform 2 [Glycine max] >gi|356575311|ref|XP_003555785.1| PREDICTED: pyrrolidone-carboxylate peptidase isoform 3 [Glycine max]	Vitis vinifera, whole genome shotgun sequence, contig VV78X139229.4, clone ENTAV 115	--	Pyrrolidone-carboxylate peptidase (N-terminal pyroglutamyl peptidase)	pyroglutamyl-peptidase [EC:3.4.19.3]	-	-	-
CL6542.Contig2_P1	GACN01014746	1.11028	Up	7.30886e-05	0.000632453	PREDICTED: cysteine-rich receptor-like protein kinase 2-like [Glycine max]	Vitis vinifera contig VV78X157643.6, whole genome shotgun sequence	Cysteine-rich receptor-like protein kinase 2 OS=Arabidopsis thaliana GN=CRK2 PE=2 SV=1	Serine/threonine protein kinase	[EC:2.7.1.-]	-	-	GO:0006464//protein modification process
CL4916.Contig1_P1	GACN01011804	1.10906	Up	2.25284e-10	3.97495e-09	UDP-glycosyltransferase 85C1 [Stevia rebaudiana]	Stevia rebaudiana UDP-glycosyltransferase 85C1 mRNA, complete cds	UDP-glycosyltransferase 85A5 OS=Arabidopsis thaliana GN=UGT85A5 PE=2 SV=1	--	cyanohydrin beta-glucosyltransferase [EC:2.4.1.85]	-	GO:0016758//transferase activity, transferring hexosyl groups	-
CL6311.Contig1_P1	GACN01014336	1.10619	Up	8.67358e-06	8.92654e-05	PREDICTED: salt stress root protein RS1-like [Glycine max]	--	Salt stress root protein RS1 OS=Oryza sativa subsp. japonica GN=Os01g0233000 PE=2 SV=1	--	--	-	-	-
CL7519.Contig1_P1	GACN01016376	1.10473	Up	2.96306e-05	0.000277861	Putative gag-pol polyprotein, identical [Solanum demissum]	PREDICTED: Vitis vinifera misc_RNA (LOC100258532), miscRNA	--	--	--	-	-	GO:0006259//DNA metabolic process
Unigene28341_P1	GACN01045021	1.10473	Up	2.96306e-05	0.000277929	--	--	--	--	--	-	-	-
Unigene4175_P1	GACN01021025	1.1043	Up	6.27714e-09	9.77804e-08	PREDICTED: probable serine/threonine-protein kinase At1g18390-like [Glycine max]	--	Probable serine/threonine-protein kinase At1g18390 OS=Arabidopsis thaliana GN=At1g18390 PE=1 SV=2	Serine/threonine protein kinase	[EC:2.7.1.-]	-	-	-
Unigene25380_P1	GACN01042071	1.10385	Up	5.49134e-05	0.000487472	G protein-coupled receptor-like protein [Medicago truncatula] >gi|355490974|gb|AES72177.1| G protein-coupled receptor-like protein [Medicago truncatula]	Helianthus petiolaris clone 14e GCL1-like protein gene, partial cds	--	--	--	-	-	-
Unigene9168_P1	GACN01025998	1.10336	Up	2.09462e-08	3.10548e-07	ankyrin repeats-containing protein [Arabidopsis thaliana] >gi|75308849|sp|Q9C7A2.1|Y3236_ARATH RecName: Full=Ankyrin repeat-containing protein At3g12360 >gi|12321945|gb|AAG51002.1|AC069474_1 ankyrin-like protein; 93648-91299 [Arabidopsis thaliana] >gi|332641667|gb|AEE75188.1| ankyrin repeats-containing protein [Arabidopsis thaliana]	--	Ankyrin repeat-containing protein At3g12360 OS=Arabidopsis thaliana GN=At3g12360 PE=2 SV=1	--	--	-	-	-
CL7543.Contig2_P1	GACN01016420	1.10333	Up	1.12599e-12	2.87895e-11	ethylene responsive element binding protein C1 [Capsicum annuum]	Vitis vinifera contig VV78X112775.3, whole genome shotgun sequence	Ethylene-responsive transcription factor 4 OS=Nicotiana sylvestris GN=ERF4 PE=2 SV=1	--	EREBP-like factor	-	-	GO:0009987//cellular process
Unigene26636_P1	GACN01043326	1.10297	Up	6.86118e-14	2.46649e-12	3-dehydroquinate dehydratase / shikimate dehydrogenase isoform 2 [Nicotiana tabacum]	Nicotiana tabacum 3-dehydroquinate dehydratase / shikimate dehydrogenase isoform 2 mRNA, complete cds	Bifunctional 3-dehydroquinate dehydratase/shikimate dehydrogenase, chloroplastic OS=Arabidopsis thaliana GN=EMB3004 PE=1 SV=1	Shikimate 5-dehydrogenase	3-dehydroquinate dehydratase / shikimate dehydrogenase [EC:4.2.1.10 1.1.1.25]	-	-	GO:0008652//cellular amino acid biosynthetic process
CL328.Contig3_P1	GACN01001199	1.10258	Up	0	0	1-aminocyclopropapne-1-carboxylic acid oxidase [Helianthus annuus]	Helianthus annuus 1-1-aminocyclopropane-1-carboxylic acid (ACC) oxidase mRNA, complete cds	1-aminocyclopropane-1-carboxylate oxidase 3 OS=Petunia hybrida GN=ACO3 PE=3 SV=1	Isopenicillin N synthase and related dioxygenases	aminocyclopropanecarboxylate oxidase [EC:1.14.17.4]	-	-	-
Unigene28714_P1	GACN01045394	1.10165	Up	1.28282e-07	1.73399e-06	RSH-like protein [Capsicum annuum]	Nicotiana tabacum cultivar SR1 RSH2 mRNA, complete cds	--	--	--	-	-	GO:0009725//response to hormone stimulus
CL130.Contig1_P1	GACN01000438	1.10068	Up	1.24407e-11	2.54707e-10	PREDICTED: BEACH domain-containing protein lvsA-like [Glycine max]	Oryza sativa Japonica Group Os03g0744650 (Os03g0744650) mRNA, complete cds	--	FOG: WD40 repeat	COMPASS component SWD3	-	-	-
CL7710.Contig1_P1	GACN01016668	1.10026	Up	1.20579e-05	0.000121684	--	--	--	--	--	-	-	-
Unigene10034_P1	GACN01026860	1.09956	Up	1.45661e-13	4.89302e-12	PREDICTED: transcription factor PIF3-like [Glycine max]	Oryza sativa Japonica Group Os01g0286100 (Os01g0286100) mRNA, complete cds	Transcription factor PIF3 OS=Arabidopsis thaliana GN=PIF3 PE=1 SV=1	--	phytochrome-interacting factor 3	-	-	-
Unigene5097_P1	GACN01021939	1.09877	Up	0	0	syntaxin-related protein Nt-syr1 [Nicotiana tabacum]	Gossypium hirsutum clone MX100D19-jmf, complete sequence	Syntaxin-121 OS=Arabidopsis thaliana GN=SYP121 PE=1 SV=1	t-SNARE complex subunit, syntaxin	syntaxin 1B/2/3	-	-	GO:0051707//response to other organism
Unigene9959_P1	GACN01026786	1.09797	Up	2.65344e-13	8.29691e-12	PREDICTED: acyl-CoA--sterol O-acyltransferase 1-like [Glycine max]	Brassica rapa subsp. pekinensis clone KBrH006I08, complete sequence	Acyl-CoA--sterol O-acyltransferase 1 OS=Arabidopsis thaliana GN=ASAT1 PE=1 SV=1	Predicted membrane protein involved in D-alanine export	--	-	-	-
Unigene23832_P1	GACN01040537	1.09743	Up	1.7757e-07	2.36037e-06	nuclear matrix constituent protein 2 [Daucus carota]	Solanum lycopersicum cDNA, clone: LEFL2008H15, HTC in fruit	Filament-like plant protein 1 OS=Arabidopsis thaliana GN=FPP1 PE=2 SV=1	ATPase involved in DNA repair	nucleoprotein TPR	-	-	-
Unigene25234_P1	GACN01041925	1.09729	Up	5.77316e-14	2.09694e-12	RecName: Full=Protein MODIFIER OF SNC1 1; AltName: Full=MODIFIER OF snc1, 1 >gi|298569770|gb|ADI87413.1| MOS1 [Arabidopsis thaliana]	Vitis vinifera contig VV78X175245.3, whole genome shotgun sequence	Protein MODIFIER OF SNC1 1 OS=Arabidopsis thaliana GN=MOS1 PE=1 SV=2	--	small nuclear ribonucleoprotein B and B'	-	-	-
CL2659.Contig1_P1	GACN01007051	1.09657	Up	2.19088e-08	3.23447e-07	UDP-glucose glucosyltransferase [Gardenia jasminoides]	--	Zeatin O-xylosyltransferase OS=Phaseolus vulgaris GN=ZOX1 PE=2 SV=1	--	cis-zeatin O-glucosyltransferase [EC:2.4.1.215]	-	-	GO:0051234//establishment of localization
Unigene29056_P1	GACN01045734	1.0958	Up	4.00534e-08	5.77132e-07	mitochondrial substrate carrier family protein [Arabidopsis lyrata subsp. lyrata] >gi|297317513|gb|EFH47935.1| mitochondrial substrate carrier family protein [Arabidopsis lyrata subsp. lyrata]	Solanum lycopersicum cDNA, clone: LEFL1035DG06, HTC in leaf	Protein MITOFERRINLIKE 1, chloroplastic OS=Arabidopsis thaliana GN=MFL1 PE=2 SV=1	--	solute carrier family 25, member 44	-	-	-
Unigene4805_P1	GACN01021650	1.09517	Up	2.46692e-13	7.8608e-12	--	--	--	--	--	-	-	-
Unigene28861_P1	GACN01045540	1.09406	Up	1.67602e-05	0.000164474	PREDICTED: probable isoprenylcysteine alpha-carbonyl methylesterase ICMEL1-like [Glycine max]	Solanum lycopersicum cDNA, clone: LEFL2014O10, HTC in fruit	Probable isoprenylcysteine alpha-carbonyl methylesterase ICMEL1 OS=Arabidopsis thaliana GN=ICMEL1 PE=2 SV=1	Esterase/lipase	--	-	GO:0051723	-
Unigene26552_P1	GACN01043242	1.09406	Up	1.67602e-05	0.000164516	uncharacterized protein [Arabidopsis thaliana] >gi|332009356|gb|AED96739.1| uncharacterized protein [Arabidopsis thaliana]	Ricinus communis hypothetical protein, mRNA	--	--	--	-	-	-
Unigene4897_P1	GACN01021741	1.09406	Up	1.67602e-05	0.000164558	aminophospholipid ATPase [Populus trichocarpa] >gi|222859230|gb|EEE96777.1| aminophospholipid ATPase [Populus trichocarpa]	Populus trichocarpa aminophospholipid ATPase, mRNA	Phospholipid-transporting ATPase 10 OS=Arabidopsis thaliana GN=ALA10 PE=1 SV=1	Cation transport ATPase	phospholipid-translocating ATPase [EC:3.6.3.1]	-	-	-
Unigene6730_P1	GACN01023569	1.09266	Up	3.24186e-14	1.20485e-12	purple acid phosphatase 1 [Solanum tuberosum]	Medicago truncatula clone mth2-8d22, complete sequence	Purple acid phosphatase 8 OS=Arabidopsis thaliana GN=PAP8 PE=2 SV=1	Predicted phosphohydrolases	acid phosphatase [EC:3.1.3.2]	-	-	-
CL274.Contig2_P1	GACN01001050	1.09256	Up	5.24692e-13	1.4958e-11	serine/threonine protein kinase 2, CTR2 [Populus trichocarpa] >gi|222867529|gb|EEF04660.1| serine/threonine protein kinase 2, CTR2 [Populus trichocarpa]	Lycopersicon esculentum ethylene-responsive protein kinase TCTR1 (ER50) mRNA, complete cds	Serine/threonine-protein kinase CTR1 OS=Arabidopsis thaliana GN=CTR1 PE=1 SV=1	Serine/threonine protein kinase	serine/threonine-protein kinase CTR1 [EC:2.7.11.1]	-	-	-
Unigene12246_P1	GACN01029052	1.09223	Up	2.1576e-12	5.17245e-11	vascular specific protein 4 [Plantago major] >gi|53748475|emb|CAH59417.1| cold stress-induced protein [Plantago major]	Oryza sativa (indica cultivar-group) clone OSR-1-96-F5 dehydrin 13 mRNA, partial cds	--	--	--	-	-	GO:0050896//response to stimulus
CL7646.Contig2_P1	GACN01016567	1.09107	Up	0	0	PREDICTED: probable mitochondrial 2-oxoglutarate/malate carrier protein-like [Glycine max]	Lotus japonicus cDNA, clone: LjFL2-037-BE06, HTC	Probable envelope ADP,ATP carrier protein, chloroplastic OS=Arabidopsis thaliana GN=EAAC PE=2 SV=2	--	solute carrier family 25 (mitochondrial oxoglutarate transporter), member 11	-	-	-
Unigene13686_P1	GACN01030483	1.09086	Up	1.56032e-09	2.56905e-08	PREDICTED: monoglyceride lipase-like [Glycine max]	Oryza sativa Japonica Group Os01g0688200 (Os01g0688200) mRNA, complete cds	--	Lysophospholipase	--	-	-	-
Unigene14872_P1	GACN01031667	1.09054	Up	2.64456e-13	8.28938e-12	PREDICTED: uncharacterized protein At1g15400-like [Glycine max]	--	Uncharacterized protein At1g15400 OS=Arabidopsis thaliana GN=At1g15400 PE=1 SV=2	--	--	-	-	-
Unigene966_P1	GACN01017847	1.09011	Up	3.55724e-10	6.17719e-09	lipoxygenase [Solanum lycopersicum]	Nicotiana attenuata lipoxygenase (Lox3) mRNA, complete cds	Linoleate 13S-lipoxygenase 3-1, chloroplastic OS=Solanum tuberosum GN=LOX3.1 PE=1 SV=1	--	lipoxygenase [EC:1.13.11.12]	-	-	-
Unigene14238_P1	GACN01031035	1.08977	Up	1.85546e-07	2.46129e-06	PREDICTED: dnaJ homolog subfamily C member 21-like [Glycine max]	Solanum lycopersicum chromosome 3 clone C03HBa0233O20, complete sequence	DEAD-box ATP-dependent RNA helicase 42 OS=Arabidopsis thaliana GN=RH42 PE=1 SV=2	DnaJ-class molecular chaperone	DnaJ homolog subfamily A member 5	-	GO:0005488//binding	-
Unigene1757_P1	GACN01018622	1.08977	Up	1.85546e-07	2.46044e-06	--	--	--	--	--	-	-	-
CL4619.Contig1_P1	GACN01011256	1.08925	Up	7.44072e-13	2.00378e-11	PREDICTED: acetyl-coenzyme A synthetase-like [Glycine max]	PREDICTED: Vitis vinifera misc_RNA (LOC100241673), miscRNA	--	Acyl-coenzyme A synthetases/AMP-(fatty) acid ligases	acetyl-CoA synthetase [EC:6.2.1.1]	-	-	-
Unigene2078_P1	GACN01018943	1.0889	Up	0.000106659	0.000888535	THO complex subunit [Medicago truncatula] >gi|355525030|gb|AET05484.1| THO complex subunit [Medicago truncatula]	Vitis vinifera contig VV78X241594.5, whole genome shotgun sequence	DEAD-box ATP-dependent RNA helicase 42 OS=Arabidopsis thaliana GN=RH42 PE=1 SV=2	Uncharacterized protein involved in cytokinesis, contains TGc (transglutaminase/protease-like) domain	THO complex subunit 2	-	-	-
CL7360.Contig1_P1	GACN01016114	1.08887	Up	4.35652e-13	1.27216e-11	tyrosine aminotransferase 1 [Solanum pennellii]	Bruguiera gymnorhiza aminotransferase family protein mRNA, complete cds	Probable aminotransferase TAT2 OS=Arabidopsis thaliana GN=At5g53970 PE=2 SV=1	Aspartate/tyrosine/aromatic aminotransferase	tyrosine aminotransferase [EC:2.6.1.5]	-	-	-
Unigene28253_P1	GACN01044933	1.08758	Up	2.32926e-05	0.000223109	PREDICTED: trihelix transcription factor GT-3b-like [Glycine max]	Vitis vinifera contig VV78X082303.4, whole genome shotgun sequence	Trihelix transcription factor GT-3a OS=Arabidopsis thaliana GN=GT-3A PE=1 SV=1	--	--	-	-	-
Unigene23693_P1	GACN01040398	1.0858	Up	2.0394e-10	3.62498e-09	PREDICTED: cysteine-rich receptor-like protein kinase 29-like isoform 1 [Glycine max]	Arabidopsis thaliana chromosome 4, complete sequence	Cysteine-rich receptor-like protein kinase 10 OS=Arabidopsis thaliana GN=CRK10 PE=1 SV=3	Serine/threonine protein kinase	serine/threonine-protein kinase PBS1 [EC:2.7.11.1]	-	-	-
Unigene7083_P1	GACN01023921	1.0858	Up	2.0394e-10	3.62331e-09	WRKY transcription factor [Artemisia annua]	Artemisia annua WRKY3 transcription factor mRNA, complete cds	Probable WRKY transcription factor 40 OS=Arabidopsis thaliana GN=WRKY40 PE=1 SV=1	--	--	-	-	GO:0010468//regulation of gene expression
Unigene6513_P1	GACN01023352	1.08562	Up	4.31142e-05	0.000391594	PREDICTED: succinate dehydrogenase [ubiquinone] flavoprotein subunit 1, mitochondrial-like isoform 1 [Glycine max]	Litchi chinensis succinate dehydrogenase mRNA, complete cds	Succinate dehydrogenase [ubiquinone] flavoprotein subunit 1, mitochondrial OS=Arabidopsis thaliana GN=SDH1-1 PE=1 SV=1	Succinate dehydrogenase/fumarate reductase, flavoprotein subunit	succinate dehydrogenase (ubiquinone) flavoprotein subunit [EC:1.3.5.1]	-	-	-
CL5652.Contig1_P1	GACN01013171	1.08338	Up	7.99596e-05	0.000686805	ribosomal protein S6-like protein [Solanum tuberosum]	Glycine max cDNA, clone: GMFL01-03-D10	40S ribosomal protein S6 OS=Asparagus officinalis GN=rps6 PE=2 SV=1	Ribosomal protein S6E (S10)	small subunit ribosomal protein S6e	-	-	-
Unigene22804_P1	GACN01039509	1.08338	Up	0	0	stay green protein [Capsicum annuum] >gi|170947249|emb|CAN88917.2| chlorophyll retainer (stay green) [Capsicum annuum] >gi|171903868|gb|ACB56586.1| chlorophyll retainer [Capsicum annuum]	Vitis vinifera contig VV78X100104.11, whole genome shotgun sequence	--	--	--	-	-	GO:0006787
CL559.Contig1_P1	GACN01001847	1.08298	Up	1.75031e-05	0.000171151	chromatin remodeling complex subunit [Cucumis melo subsp. melo]	PREDICTED: Vitis vinifera misc_RNA (LOC100247555), miscRNA	CHD3-type chromatin-remodeling factor PICKLE OS=Arabidopsis thaliana GN=PKL PE=1 SV=1	Superfamily II DNA/RNA helicases, SNF2 family	ATP-dependent helicase HepA [EC:3.6.4.-]	-	-	GO:0009987//cellular process
CL4639.Contig3_P1	GACN01011293	1.08266	Up	0	0	zeatin O-glucosyltransferase [Glycine max]	--	Zeatin O-glucosyltransferase OS=Phaseolus lunatus GN=ZOG1 PE=2 SV=1	--	cis-zeatin O-glucosyltransferase [EC:2.4.1.215]	-	-	-
Unigene19011_P1	GACN01035758	1.08211	Up	1.35225e-13	4.59467e-12	PREDICTED: 3-hydroxybenzoate 6-hydroxylase 1-like [Glycine max]	--	--	--	--	-	-	-
CL5152.Contig3_P1	GACN01012252	1.08202	Up	9.88414e-09	1.51511e-07	protein phosphatase 2C ABI2 homolog [Solanum lycopersicum] >gi|258546336|dbj|BAI39595.1| protein phosphatase 2C ABI2 homolog [Solanum lycopersicum]	Solanum lycopersicum cDNA, clone: LEFL1002AC10, HTC in leaf	Protein phosphatase 2C 16 OS=Arabidopsis thaliana GN=HAB1 PE=1 SV=1	Serine/threonine protein phosphatase	protein phosphatase 2C [EC:3.1.3.16]	-	GO:0004721//phosphoprotein phosphatase activity	-
Unigene15114_P1	GACN01031908	1.08129	Up	0	0	--	--	--	--	--	-	-	-
CL5998.Contig1_P1	GACN01013790	1.0808	Up	3.23648e-05	0.000302027	DREB2-like protein [Chrysanthemum vestitum]	Chrysanthemum vestitum DREB2-like protein (DREB2A) mRNA, complete cds	Dehydration-responsive element-binding protein 2A OS=Arabidopsis thaliana GN=DREB2A PE=1 SV=1	--	EREBP-like factor	-	GO:0005488//binding	-
Unigene24700_P1	GACN01041391	1.0808	Up	6.38378e-13	1.77e-11	PREDICTED: uncharacterized protein LOC100814875 [Glycine max]	Vitis vinifera contig VV78X086690.12, whole genome shotgun sequence	Translation initiation factor IF-2, chloroplastic (Fragment) OS=Euglena gracilis GN=INFB PE=2 SV=1	Translation initiation factor 2 (IF-2; GTPase)	translation initiation factor 5B	-	GO:0000166//nucleotide binding	-
Unigene9378_P1	GACN01026208	1.0792	Up	6.50618e-07	8.01109e-06	Tubby-like F-box protein [Medicago truncatula] >gi|355482159|gb|AES63362.1| Tubby-like F-box protein [Medicago truncatula]	Vitis vinifera contig VV78X072959.3, whole genome shotgun sequence	Tubby-like F-box protein 13 OS=Oryza sativa subsp. japonica GN=TULP13 PE=2 SV=1	--	--	-	-	-
Unigene18745_P1	GACN01035497	1.07815	Up	1.43441e-13	4.82687e-12	glucose-6-phosphate/phosphate translocator 2 [Arabidopsis lyrata subsp. lyrata] >gi|297333907|gb|EFH64325.1| glucose-6-phosphate/phosphate translocator 2 [Arabidopsis lyrata subsp. lyrata]	Solanum lycopersicum cDNA, clone: LEFL2009O05, HTC in fruit	Glucose-6-phosphate/phosphate translocator 2, chloroplastic OS=Arabidopsis thaliana GN=GPT2 PE=2 SV=2	--	--	-	-	-
Unigene26562_P1	GACN01043252	1.0778	Up	2.67588e-07	3.48817e-06	PREDICTED: ubiquitin carboxyl-terminal hydrolase 2-like [Glycine max]	Medicago truncatula clone mth2-174d3, complete sequence	Ubiquitin carboxyl-terminal hydrolase 2 OS=Arabidopsis thaliana GN=UBP2 PE=1 SV=2	Ubiquitin C-terminal hydrolase	ubiquitin carboxyl-terminal hydrolase 16/45 [EC:3.1.2.15]	-	GO:0019783//small conjugating protein-specific protease activity	-
CL7278.Contig1_P1	GACN01015981	1.07744	Up	6.33892e-12	1.3647e-10	JHL18I08.13 [Jatropha curcas]	Arabidopsis thaliana V-type H+-transporting ATPase subunit I (VHA-A2) mRNA, complete cds	--	Archaeal/vacuolar-type H+-ATPase subunit I	V-type H+-transporting ATPase subunit I [EC:3.6.3.14]	-	-	GO:0009651//response to salt stress
CL7281.Contig1_P1	GACN01015984	1.07636	Up	2.42986e-05	0.000231705	Phosphate metabolism protein [Medicago truncatula] >gi|355481453|gb|AES62656.1| Phosphate metabolism protein [Medicago truncatula]	Solanum lycopersicum cDNA, clone: LEFL1098CG01, HTC in leaf	--	Predicted hydrolase (HAD superfamily)	putative hydrolase of the HAD superfamily	-	GO:0003824//catalytic activity	-
Unigene2248_P1	GACN01019113	1.07636	Up	2.3404e-09	3.78532e-08	PREDICTED: mannosyl-oligosaccharide glucosidase-like isoform 1 [Glycine max]	Arabidopsis thaliana glucosidase 1 (GCS1) mRNA, complete cds	--	--	mannosyl-oligosaccharide glucosidase [EC:3.2.1.106]	-	-	-
CL3020.Contig1_P1	GACN01007868	1.07551	Up	0.000111288	0.000922896	PREDICTED: signal recognition particle receptor subunit alpha-like [Glycine max]	Oryza sativa Japonica Group Os08g0480100 (Os08g0480100) mRNA, complete cds	Signal recognition particle 54 kDa protein 3 OS=Hordeum vulgare GN=SRP54-3 PE=2 SV=1	Signal recognition particle GTPase	signal recognition particle receptor subunit alpha	-	GO:0017111//nucleoside-triphosphatase activity	-
CL7521.Contig1_P1	GACN01016379	1.07551	Up	0.000111288	0.000923096	PREDICTED: uncharacterized protein LOC100816522 [Glycine max]	Vitis vinifera contig VV78X036116.11, whole genome shotgun sequence	--	--	--	-	GO:0004672//protein kinase activity	-
Unigene27323_P1	GACN01044009	1.07545	Up	0	0	omega-6 fatty acid desaturase [Petroselinum crispum]	Helianthus annuus cultivar PHD delta-12 oleate desaturase (FAD2-2) gene, complete cds	Omega-6 fatty acid desaturase, endoplasmic reticulum isozyme 1 OS=Glycine max GN=FAD2-1 PE=2 SV=1	Fatty acid desaturase	omega-6 fatty acid desaturase (delta-12 desaturase) [EC:1.14.19.-]	-	-	-
CL5218.Contig1_P1	GACN01012357	1.07474	Up	4.03356e-10	6.96029e-09	CCHC-type integrase [Populus trichocarpa]	Populus trichocarpa clone Pop1-16M7, complete sequence	G-type lectin S-receptor-like serine/threonine-protein kinase RLK1 OS=Arabidopsis thaliana GN=RLK1 PE=2 SV=2	Serine/threonine protein kinase	interleukin-1 receptor-associated kinase 4 [EC:2.7.11.1]	-	GO:0004871//signal transducer activity	-
Unigene20837_P1	GACN01037563	1.07426	Up	8.99652e-07	1.0848e-05	PREDICTED: LMBR1 domain-containing protein 2 homolog A-like [Glycine max]	Zea mays full-length cDNA clone ZM_BFb0070P24 mRNA, complete cds	--	--	--	GO:0016020//membrane	-	-
CL551.Contig1_P1	GACN01001799	1.0737	Up	7.78268e-09	1.20209e-07	PREDICTED: U-box domain-containing protein 25-like [Glycine max]	Vitis vinifera contig VV78X122741.11, whole genome shotgun sequence	U-box domain-containing protein 26 OS=Arabidopsis thaliana GN=PUB26 PE=2 SV=1	--	STIP1 homology and U-box containing protein 1 [EC:6.3.2.19]	-	-	-
Unigene4548_P1	GACN01021394	1.07318	Up	5.61328e-13	1.58729e-11	PREDICTED: LOW QUALITY PROTEIN: dynein light chain LC6, flagellar outer arm-like [Glycine max]	Glycine max strain Williams 82 clone GM_WBb0011N22, complete sequence	Dynein 8 kDa light chain, flagellar outer arm OS=Chlamydomonas reinhardtii PE=1 SV=1	--	dynein light chain LC8-type	-	-	-
Unigene17403_P1	GACN01034180	1.07294	Up	3.22466e-09	5.16335e-08	PREDICTED: uncharacterized protein LOC100783929 [Glycine max]	Medicago truncatula chromosome 8 clone mth2-177g2, complete sequence	Proline-rich receptor-like protein kinase PERK2 OS=Arabidopsis thaliana GN=PERK2 PE=2 SV=3	--	--	-	-	-
Unigene15542_P1	GACN01032334	1.07224	Up	1.82452e-05	0.000178046	uncharacterized protein [Arabidopsis thaliana] >gi|15215713|gb|AAK91402.1| At1g27930/F13K9_4 [Arabidopsis thaliana] >gi|21700811|gb|AAM70529.1| At1g27930/F13K9_4 [Arabidopsis thaliana] >gi|332192771|gb|AEE30892.1| uncharacterized protein [Arabidopsis thaliana]	--	--	--	--	-	-	-
CL7543.Contig1_P1	GACN01016419	1.07215	Up	1.44107e-12	3.59137e-11	ethylene responsive element binding protein C1 [Capsicum annuum]	Arabidopsis thaliana chromosome 5, complete sequence	Ethylene-responsive transcription factor 4 OS=Nicotiana tabacum GN=ERF4 PE=1 SV=1	--	EREBP-like factor	-	-	-
Unigene12682_P1	GACN01029487	1.07157	Up	3.8134e-12	8.67131e-11	NDR1/HIN1-Like protein 1 [Arabidopsis thaliana] >gi|9502172|gb|AAF88021.1|AF264697_1 NDR1/HIN1-Like protein 1 [Arabidopsis thaliana] >gi|21595601|gb|AAM66116.1| harpin-induced protein-like [Arabidopsis thaliana] >gi|56381911|gb|AAV85674.1| At3g11660 [Arabidopsis thaliana] >gi|58331799|gb|AAW70397.1| At3g11660 [Arabidopsis thaliana] >gi|332641559|gb|AEE75080.1| NDR1/HIN1-Like protein 1 [Arabidopsi…	Arabidopsis thaliana ecotype Lz-0 NHL1 (NHL1) gene, partial cds	Proline-rich receptor-like protein kinase PERK1 OS=Arabidopsis thaliana GN=PERK1 PE=1 SV=1	DNA-directed RNA polymerase, beta' subunit/160 kD subunit	phospholipase D [EC:3.1.4.4]	-	-	GO:0002252
CL5633.Contig2_P1	GACN01013141	1.07126	Up	6.77786e-07	8.30834e-06	aminophospholipid ATPase [Populus trichocarpa] >gi|222851747|gb|EEE89294.1| aminophospholipid ATPase [Populus trichocarpa]	Populus trichocarpa aminophospholipid ATPase, mRNA	Phospholipid-transporting ATPase 1 OS=Arabidopsis thaliana GN=ALA1 PE=1 SV=1	Cation transport ATPase	phospholipid-transporting ATPase [EC:3.6.3.1]	-	-	-
CL7116.Contig1_P1	GACN01015714	1.07088	Up	2.4369e-09	3.93312e-08	WIPK [Nicotiana tabacum]	Arachis hypogaea mitogen-activated protein kinase 2 mRNA, complete cds	Mitogen-activated protein kinase 3 OS=Arabidopsis thaliana GN=MPK3 PE=1 SV=2	Serine/threonine protein kinase	extracellular signal-regulated kinase 1/2 [EC:2.7.11.24]	-	-	-
Unigene27490_P1	GACN01044174	1.07069	Up	1.00999e-11	2.09347e-10	oleate 12-hydroxylase [Lactuca sativa]	Lactuca sativa oleate 12-hydroxylase mRNA, partial cds	Omega-6 fatty acid desaturase, endoplasmic reticulum OS=Arabidopsis thaliana GN=FAD2 PE=2 SV=1	Fatty acid desaturase	omega-6 fatty acid desaturase (delta-12 desaturase) [EC:1.14.19.-]	-	-	GO:0044238//primary metabolic process
Unigene2570_P1	GACN01019435	1.07068	Up	8.33542e-05	0.000712777	WD repeat-containing protein [Medicago truncatula] >gi|355510432|gb|AES91574.1| WD repeat-containing protein [Medicago truncatula]	Ricinus communis WD-repeat protein, putative, mRNA	Topless-related protein 4 OS=Arabidopsis thaliana GN=TPR4 PE=1 SV=2	--	periodic tryptophan protein 2	-	-	-
CL532.Contig1_P1	GACN01001749	1.07051	Up	9.5867e-11	1.75767e-09	RecName: Full=Heat shock protein 83 >gi|169296|gb|AAA33748.1| heat shock protein 83 [Ipomoea nil] >gi|445625|prf||1909372A heat shock protein 83	Hevea brasiliensis heat shock protein mRNA, complete cds	Heat shock protein 83 OS=Ipomoea nil GN=HSP83A PE=2 SV=1	Molecular chaperone, HSP90 family	molecular chaperone HtpG	-	-	GO:0006952//defense response
Unigene22903_P1	GACN01039608	1.07024	Up	3.89732e-12	8.83599e-11	Zinc finger CCCH domain-containing protein [Medicago truncatula] >gi|355513454|gb|AES95077.1| Zinc finger CCCH domain-containing protein [Medicago truncatula]	--	Zinc finger CCCH domain-containing protein 44 OS=Arabidopsis thaliana GN=At3g51120 PE=2 SV=3	--	--	-	GO:0005488//binding	-
Unigene13822_P1	GACN01030619	1.06986	Up	3.26406e-13	9.90012e-12	PREDICTED: transcription factor bHLH68-like isoform 1 [Glycine max]	Solanum lycopersicum cDNA, clone: LEFL1078DA03, HTC in leaf	Transcription factor bHLH68 OS=Arabidopsis thaliana GN=BHLH68 PE=2 SV=2	--	--	-	-	-
Unigene9075_P1	GACN01025905	1.06951	Up	1.91447e-12	4.6242e-11	uncharacterized protein [Arabidopsis thaliana] >gi|332642164|gb|AEE75685.1| uncharacterized protein [Arabidopsis thaliana]	--	--	--	--	-	-	-
Unigene13640_P1	GACN01030437	1.06939	Up	1.15463e-12	2.9463e-11	trehalose synthase-like protein [Gossypioides kirkii]	Vitis vinifera contig VV78X263217.15, whole genome shotgun sequence	Probable alpha,alpha-trehalose-phosphate synthase [UDP-forming] 7 OS=Arabidopsis thaliana GN=TPS7 PE=1 SV=1	Trehalose-6-phosphate synthase	alpha,alpha-trehalose-phosphate synthase (UDP-forming) [EC:2.4.1.15]	-	-	GO:0005991//trehalose metabolic process
Unigene21767_P1	GACN01038490	1.06934	Up	0	0	uncharacterized protein [Arabidopsis thaliana] >gi|330251698|gb|AEC06792.1| uncharacterized protein [Arabidopsis thaliana]	--	--	--	--	GO:0044464//cell part	-	-
CL269.Contig1_P1	GACN01001025	1.06919	Up	0	0	phenylalanine ammonia-lyase [Lactuca sativa]	Lactuca sativa phenylalanine ammonia-lyase mRNA, complete cds	Phenylalanine ammonia-lyase 1 OS=Petroselinum crispum GN=PAL1 PE=1 SV=1	Histidine ammonia-lyase	phenylalanine ammonia-lyase [EC:4.3.1.24]	-	-	GO:0006575//cellular modified amino acid metabolic process
CL6797.Contig1_P1	GACN01015170	1.06842	Up	1.37019e-05	0.00013666	PREDICTED: uncharacterized protein LOC100788358 [Glycine max]	Vitis vinifera contig VV78X083317.57, whole genome shotgun sequence	--	--	--	-	-	-
Unigene29711_P1	GACN01046386	1.06842	Up	1.37019e-05	0.000136695	cytokinin riboside 5'-monophosphate phosphoribohydrolase [Petunia x hybrida]	Petunia x hybrida PhLOG mRNA for cytokinin riboside 5'-monophosphate phosphoribohydrolase, complete cds	Cytokinin riboside 5'-monophosphate phosphoribohydrolase LOG7 OS=Arabidopsis thaliana GN=LOG7 PE=1 SV=2	Predicted Rossmann fold nucleotide-binding protein		GO:0044444//cytoplasmic part	-	-
Unigene5855_P1	GACN01022694	1.06798	Up	3.17768e-10	5.54564e-09	CTV.2 [Citrus trifoliata]	Arabidopsis thaliana Topless-related protein 1 (TPR1) mRNA, complete cds	Protein TOPLESS OS=Arabidopsis thaliana GN=TPL PE=1 SV=1	FOG: WD40 repeat	COMPASS component SWD3	-	-	GO:0003002//regionalization
Unigene9682_P1	GACN01026511	1.067	Up	1.3916e-09	2.3011e-08	PREDICTED: uncharacterized protein LOC100786246 [Glycine max]	Arabidopsis thaliana Syntaxin/t-SNARE family protein (AT2G18860) mRNA, complete cds	--	--	syntaxin of plants SYP6	-	-	GO:0016192//vesicle-mediated transport
Unigene28701_P1	GACN01045381	1.06687	Up	2.2843e-06	2.57732e-05	DNA-directed RNA polymerase III subunit RPC5 [Medicago truncatula] >gi|355502215|gb|AES83418.1| DNA-directed RNA polymerase III subunit RPC5 [Medicago truncatula] >gi|355513299|gb|AES94922.1| DNA-directed RNA polymerase III subunit RPC5 [Medicago truncatula]	Lycopersicon esculentum clone 113863F, mRNA sequence	--	--	DNA-directed RNA polymerase III subunit RPC5	-	-	-
Unigene26503_P1	GACN01043193	1.06626	Up	6.24476e-05	0.00054715	chromodomain protein [Populus trichocarpa] >gi|222858121|gb|EEE95668.1| chromodomain protein [Populus trichocarpa]	Vitis vinifera contig VV78X073788.6, whole genome shotgun sequence	Chromo domain protein LHP1 OS=Solanum lycopersicum GN=LHP1 PE=1 SV=2	Proteins containing SET domain	--	-	-	GO:0009648//photoperiodism
Unigene6496_P1	GACN01023335	1.06626	Up	2.4006e-10	4.21823e-09	Aldolase-type TIM barrel family protein [Arabidopsis thaliana] >gi|332659039|gb|AEE84439.1| Aldolase-type TIM barrel family protein [Arabidopsis thaliana]	Vitis vinifera contig VV78X141012.31, whole genome shotgun sequence	--	Uncharacterized conserved protein	--	-	-	-
Unigene845_P1	GACN01017726	1.06626	Up	6.24476e-05	0.000547275	--	--	--	--	--	-	-	-
CL3710.Contig2_P1	GACN01009364	1.06549	Up	2.53014e-05	0.000240611	PREDICTED: importin subunit beta-1-like [Glycine max]	Vitis vinifera, whole genome shotgun sequence, contig VV78X238431.18, clone ENTAV 115	--	Karyopherin (importin) beta	importin subunit beta-1	-	GO:0022892	-
CL5285.Contig3_P1	GACN01012475	1.06486	Up	6.53172e-08	9.18096e-07	1-phosphatidylinositol-4-phosphate 5-kinase [Arabidopsis thaliana] >gi|332197029|gb|AEE35150.1| 1-phosphatidylinositol-4-phosphate 5-kinase [Arabidopsis thaliana]	PREDICTED: Vitis vinifera misc_RNA (LOC100259334), miscRNA	T-complex protein 1 subunit gamma OS=Thalassiosira weissflogii PE=2 SV=1	Chaperonin GroEL (HSP60 family)	1-phosphatidylinositol-3-phosphate 5-kinase [EC:2.7.1.150]	-	-	-
Unigene12080_P1	GACN01028886	1.06415	Up	0	0	RecName: Full=Beta-fructofuranosidase, soluble isoenzyme I; AltName: Full=Invertase; AltName: Full=Saccharase; AltName: Full=Sucrose hydrolase; Flags: Precursor >gi|407055|emb|CAA53097.1| beta-fructofuranosidase [Daucus carota] >gi|4454117|emb|CAA77267.1| beta-fructofuranosidase, isoform I [Daucus carota]	Ipomoea batatas soluble acid invertase Ib2FRUCT3 (Ibbfruct3) mRNA, complete cds	Beta-fructofuranosidase, soluble isoenzyme I OS=Daucus carota GN=INV*DC4 PE=1 SV=2	Beta-fructosidases (levanase/invertase)	beta-fructofuranosidase [EC:3.2.1.26]	-	-	GO:0044238//primary metabolic process
Unigene5816_P1	GACN01022655	1.06389	Up	1.71886e-06	1.97708e-05	PREDICTED: uncharacterized protein LOC100802184 [Glycine max]	--	--	--	--	-	-	-
CL5753.Contig1_P1	GACN01013351	1.0638	Up	0	0	PREDICTED: C2 domain-containing protein At1g53590-like isoform 2 [Glycine max]	Glycine max cDNA, clone: GMFL01-24-C16	C2 domain-containing protein At1g53590 OS=Arabidopsis thaliana GN=NTMC2T6.1 PE=1 SV=2	Ca2+-dependent lipid-binding protein, contains C2 domain	--	-	-	-
Unigene23231_P1	GACN01039936	1.06309	Up	5.88418e-14	2.12722e-12	RecName: Full=Probable anion transporter 3, chloroplastic; AltName: Full=Phosphate transporter PHT4;2; Flags: Precursor	Theobroma cacao clone TCC_BB034K18, complete sequence	Probable anion transporter 3, chloroplastic OS=Arabidopsis thaliana GN=ANTR3 PE=2 SV=2	Permeases of the major facilitator superfamily	MFS transporter, ACS family, solute carrier family 17 (sodium-dependent inorganic phosphate cotransporter), other	-	-	-
Unigene7626_P1	GACN01024461	1.06284	Up	5.14922e-13	1.47122e-11	hydroxyproline-rich glycoprotein family protein [Arabidopsis thaliana] >gi|75180377|sp|Q9LSK9.1|Y5566_ARATH RecName: Full=Uncharacterized protein At5g65660 >gi|30102568|gb|AAP21202.1| At5g65660 [Arabidopsis thaliana] >gi|332010700|gb|AED98083.1| hydroxyproline-rich glycoprotein family protein [Arabidopsis thaliana]	Vitis vinifera, whole genome shotgun sequence, contig VV78X094515.12, clone ENTAV 115	Uncharacterized protein At5g65660 OS=Arabidopsis thaliana GN=At5g65660 PE=1 SV=1	--	--	-	-	-
Unigene20570_P1	GACN01037296	1.06256	Up	1.80234e-12	4.38367e-11	PREDICTED: uncharacterized protein LOC100795655 [Glycine max]	Arabidopsis lyrata subsp. lyrata hypothetical protein, mRNA	--	--	--	-	-	GO:0009267//cellular response to starvation
Unigene6900_P1	GACN01023739	1.06154	Up	8.4599e-14	2.97443e-12	AP2/ERF domain-containing transcription factor [Populus trichocarpa] >gi|222862509|gb|EEF00016.1| AP2/ERF domain-containing transcription factor [Populus trichocarpa]	--	Pathogenesis-related genes transcriptional activator PTI6 OS=Solanum lycopersicum GN=PTI6 PE=2 SV=1	--	EREBP-like factor	-	-	-
CL6952.Contig1_P1	GACN01015430	1.06125	Up	0	0	uncharacterized protein LOC100527230 [Glycine max]	--	Calmodulin-like protein 4 OS=Arabidopsis thaliana GN=CML4 PE=2 SV=1	Ca2+-binding protein (EF-Hand superfamily)	calcium-binding protein CML	-	GO:0046872//metal ion binding	-
Unigene23277_P1	GACN01039982	1.06103	Up	0	0	GRAS family transcription factor [Populus trichocarpa] >gi|222867144|gb|EEF04275.1| GRAS family transcription factor [Populus trichocarpa]	--	Scarecrow-like protein 13 OS=Arabidopsis thaliana GN=SCL13 PE=2 SV=2	--	DELLA protein	-	-	-
Unigene26840_P1	GACN01043530	1.06091	Up	5.31046e-07	6.61509e-06	PREDICTED: cytochrome P450 82C4-like [Glycine max]	--	Cytochrome P450 82C4 OS=Arabidopsis thaliana GN=CYP82C4 PE=2 SV=1	--	[EC:1.14.-.-]	-	GO:0046872//metal ion binding	-
CL4300.Contig4_P1	GACN01010628	1.05965	Up	0	0	C3HL domain class transcription factor [Malus x domestica]	--	Zinc finger CCCH domain-containing protein 29 OS=Arabidopsis thaliana GN=At2g40140 PE=2 SV=1	--	--	-	-	-
Unigene1803_P1	GACN01018668	1.05844	Up	5.80856e-06	6.14416e-05	PREDICTED: translational activator GCN1-like [Glycine max]	Arabidopsis lyrata subsp. lyrata translational activator family protein, mRNA	--	FOG: HEAT repeat	elongation factor 3	-	-	-
Unigene15804_P1	GACN01032591	1.05844	Up	4.55192e-13	1.32019e-11	f-box family protein [Populus trichocarpa] >gi|222843314|gb|EEE80861.1| f-box family protein [Populus trichocarpa]	--	F-box protein At3g07870 OS=Arabidopsis thaliana GN=At3g07870 PE=2 SV=1	--	--	-	-	-
Unigene7648_P1	GACN01024483	1.05844	Up	2.37492e-06	2.67406e-05	PREDICTED: receptor-like protein kinase HAIKU2-like [Glycine max]	Lotus japonicus cDNA, clone: LjFL2-028-CG01, HTC	Receptor-like protein kinase HAIKU2 OS=Arabidopsis thaliana GN=IKU2 PE=1 SV=1	Serine/threonine protein kinase	[EC:2.7.1.-]	-	-	-
Unigene9560_P1	GACN01026390	1.05844	Up	3.50772e-05	0.000323878	PREDICTED: probable ion channel CASTOR-like [Brachypodium distachyon]	--	Probable ion channel CASTOR OS=Oryza sativa subsp. japonica GN=Os03g0843600 PE=2 SV=1	--	--	GO:0044464//cell part	-	-
Unigene6161_P1	GACN01023000	1.05735	Up	2.29616e-12	5.46711e-11	fumarylacetoacetase [Arabidopsis thaliana] >gi|20334820|gb|AAM16166.1| At1g12050/F12F1_8 [Arabidopsis thaliana] >gi|332190709|gb|AEE28830.1| fumarylacetoacetase [Arabidopsis thaliana]	PREDICTED: Vitis vinifera misc_RNA (LOC100246657), miscRNA	--	2-keto-4-pentenoate hydratase/2-oxohepta-3-ene-1,7-dioic acid hydratase (catechol pathway)	fumarylacetoacetase [EC:3.7.1.2]	-	-	-
CL312.Contig12_P1	GACN01001157	1.05574	Up	1.78619e-06	2.04778e-05	PREDICTED: clathrin heavy chain 1-like [Glycine max]	Glycine max clathrin heavy chain mRNA, complete cds	--	--	clathrin heavy chain	-	-	-
Unigene14058_P1	GACN01030855	1.05572	Up	7.94698e-13	2.12818e-11	PREDICTED: 3-oxoacyl-[acyl-carrier-protein] reductase FabG-like [Glycine max]	--	3-oxoacyl-[acyl-carrier-protein] reductase, chloroplastic OS=Cuphea lanceolata GN=CLKR27 PE=2 SV=1	Dehydrogenases with different specificities (related to short-chain alcohol dehydrogenases)	2-deoxy-D-gluconate 3-dehydrogenase [EC:1.1.1.125]	-	-	GO:0008152//metabolic process
Unigene23745_P1	GACN01040450	1.05527	Up	1.06962e-05	0.000108714	PREDICTED: uncharacterized membrane protein C776.05-like [Glycine max]	Gossypium hirsutum gland development related protein 71-like mRNA, complete sequence	--	--	--	-	-	-
Unigene2161_P1	GACN01019026	1.05496	Up	2.6299e-05	0.000248927	PREDICTED: uncharacterized protein LOC100786013 [Glycine max]	--	--	--	--	-	-	-
Unigene26719_P1	GACN01043409	1.05459	Up	6.49178e-05	0.000566468	DNA-binding protein [Medicago truncatula] >gi|355490882|gb|AES72085.1| DNA-binding protein [Medicago truncatula]	M.truncatula DNA sequence from clone MTH2-27B10 on chromosome 3, complete sequence	Trihelix transcription factor GT-1 OS=Arabidopsis thaliana GN=GT-1 PE=1 SV=1	--	--	-	-	-
CL6435.Contig1_P1	GACN01014546	1.05459	Up	6.49178e-05	0.000566597	Expansin-like protein [Medicago truncatula] >gi|355512723|gb|AES94346.1| Expansin-like protein [Medicago truncatula]	Glycine max cDNA, clone: GMFL01-09-C02	Expansin-like B1 OS=Arabidopsis thaliana GN=EXLB1 PE=2 SV=2	--	--	-	-	GO:0000003//reproduction
Unigene14545_P1	GACN01031342	1.05459	Up	5.10702e-15	1.99044e-13	PREDICTED: uncharacterized protein LOC100820285 [Glycine max]	Vitis vinifera contig VV78X139161.18, whole genome shotgun sequence	--	Predicted membrane protein	--	-	-	-
Unigene25789_P1	GACN01042480	1.05231	Up	8.03086e-06	8.29172e-05	uncharacterized protein [Arabidopsis thaliana] >gi|332643968|gb|AEE77489.1| uncharacterized protein [Arabidopsis thaliana]	--	Translocase of chloroplast 159, chloroplastic OS=Arabidopsis thaliana GN=TOC159 PE=1 SV=1	AAA ATPase containing von Willebrand factor type A (vWA) domain	nuclear pore complex protein Nup62	-	-	-
CL2801.Contig1_P1	GACN01007389	1.05094	Up	2.72448e-13	8.48453e-12	MYB [Camellia sinensis]	Malus hybrid cultivar MYB protein (MYB) mRNA, partial cds	Transcription factor MYB21 OS=Arabidopsis thaliana GN=MYB21 PE=1 SV=1	Myb superfamily proteins, including transcription factors and mRNA splicing factors	myb proto-oncogene protein, plant	-	-	-
Unigene5774_P1	GACN01022613	1.05066	Up	2.19518e-08	3.23833e-07	phospholipase A1 [Nicotiana tabacum]	Nicotiana tabacum phospholipase A1 mRNA, complete cds	Phospholipase A(1) LCAT3 OS=Arabidopsis thaliana GN=LCAT3 PE=1 SV=1	--	lysophospholipase III [EC:3.1.1.5]	-	-	GO:0044238//primary metabolic process
Unigene9462_P1	GACN01026292	1.05066	Up	2.19518e-08	3.23709e-07	S-RNase binding protein [Medicago truncatula] >gi|355485239|gb|AES66442.1| S-RNase binding protein [Medicago truncatula]	--	--	--	--	-	GO:0005488//binding	-
CL4405.Contig1_P1	GACN01010848	1.05013	Up	9.43024e-13	2.472e-11	WRKY domain class transcription factor [Malus x domestica]	--	Probable WRKY transcription factor 17 OS=Arabidopsis thaliana GN=WRKY17 PE=2 SV=2	--	--	-	-	-
CL4300.Contig1_P1	GACN01010625	1.04916	Up	0	0	C3HL domain class transcription factor [Malus x domestica]	Medicago truncatula chromosome 5 clone mth4-85a6, COMPLETE SEQUENCE	Zinc finger CCCH domain-containing protein 29 OS=Arabidopsis thaliana GN=At2g40140 PE=2 SV=1	--	transcription elongation factor SPT5	-	-	-
CL3650.Contig1_P1	GACN01009235	1.04888	Up	2.52464e-13	7.9983e-12	mitogen-activated protein kinase [Malus x domestica]	Medicago sativa mRNA for MAP kinase, complete CDS	Mitogen-activated protein kinase homolog NTF6 OS=Nicotiana tabacum GN=NTF6 PE=2 SV=1	Serine/threonine protein kinase	extracellular signal-regulated kinase 1/2 [EC:2.7.11.24]	-	-	GO:0006464//protein modification process
CL7625.Contig1_P1	GACN01016538	1.04852	Up	2.61214e-12	6.16218e-11	PREDICTED: uncharacterized protein LOC100816611 [Glycine max]	Vitis vinifera contig VV78X256980.3, whole genome shotgun sequence	--	--	--	-	-	-
Unigene12101_P1	GACN01028907	1.04779	Up	3.6419e-05	0.000335462	PREDICTED: protein NLP4-like [Glycine max]	Arabidopsis lyrata subsp. lyrata RWP-RK domain-containing protein, mRNA	Protein NLP4 OS=Arabidopsis thaliana GN=NLP4 PE=2 SV=1	--	--	-	-	GO:0010468//regulation of gene expression
Unigene4506_P1	GACN01021352	1.04779	Up	3.6419e-05	0.000335381	PREDICTED: uncharacterized protein LOC100815747 [Glycine max]	Vitis vinifera, whole genome shotgun sequence, contig VV78X152250.5, clone ENTAV 115	--	--	--	-	-	-
CL4321.Contig1_P1	GACN01010673	1.04762	Up	2.11608e-13	6.86815e-12	PREDICTED: uncharacterized protein LOC100784242 [Glycine max]	Arabidopsis thaliana chromosome 5, complete sequence	--	--	--	-	-	-
CL2312.Contig2_P1	GACN01006243	1.04694	Up	4.5297e-06	4.8787e-05	expansin-like 1 protein [Ipomoea batatas]	Zea mays full-length cDNA clone ZM_BFb0034O07 mRNA, complete cds	Expansin-like A2 OS=Arabidopsis thaliana GN=EXLA2 PE=2 SV=1	--	--	-	-	GO:0000902//cell morphogenesis
Unigene8236_P1	GACN01025070	1.04646	Up	2.10868e-10	3.73259e-09	Thaumatin-like protein [Medicago truncatula] >gi|355523323|gb|AET03777.1| Thaumatin-like protein [Medicago truncatula]	Oryza sativa (indica cultivar-group) cDNA clone:OSIGCRA123L22, full insert sequence	Thaumatin-like protein 1 OS=Prunus persica PE=2 SV=1	--	--	-	-	GO:0009607//response to biotic stimulus
CL85.Contig1_P1	GACN01000273	1.04595	Up	7.31044e-08	1.02083e-06	PREDICTED: LON peptidase N-terminal domain and RING finger protein 1-like [Glycine max]	Solanum lycopersicum cDNA, clone: LEFL1032DF09, HTC in leaf	E3 ubiquitin-protein ligase PRT1 OS=Arabidopsis thaliana GN=PRT1 PE=2 SV=2	Uncharacterized protein, similar to the N-terminal domain of Lon protease	stress-induced-phosphoprotein 1	-	-	-
Unigene26924_P1	GACN01043614	1.0455	Up	1.39381e-06	1.62508e-05	--	--	--	--	--	-	-	-
Unigene9486_P1	GACN01026316	1.04476	Up	2.72902e-05	0.000257548	Chromodomain-helicase-DNA-binding protein [Medicago truncatula]	Arabidopsis thaliana acyl-CoA N-acyltransferase with RING/FYVE/PHD-type zinc finger domain-containing protein (AT2G37520) mRNA, complete cds	--	--	cohesin loading factor subunit SCC2	-	GO:0046872//metal ion binding	-
Unigene552_P1	GACN01017434	1.04469	Up	0	0	PREDICTED: leucine-rich repeat extensin-like protein 3-like [Brachypodium distachyon]	Oryza sativa Japonica Group Os01g0227200 (Os01g0227200) mRNA, complete cds	Leucine-rich repeat extensin-like protein 3 OS=Arabidopsis thaliana GN=LRX3 PE=1 SV=1	Predicted membrane protein/domain	phospholipase D [EC:3.1.4.4]	-	-	-
Unigene8935_P1	GACN01025765	1.04364	Up	3.50386e-13	1.05608e-11	PREDICTED: uncharacterized protein LOC100804182 [Glycine max]	Pinus taeda PtTX3043 microsatellite sequence	Glycine-rich cell wall structural protein 2 OS=Oryza sativa subsp. japonica GN=GRP0.9 PE=2 SV=1	Endoglucanase	splicing factor, arginine/serine-rich 1/9	-	-	GO:0006325//chromatin organization
CL6528.Contig2_P1	GACN01014718	1.04356	Up	5.10702e-15	1.99246e-13	TPA: TPA_inf: aquaporin PIP1;5 [Gossypium hirsutum]	Ipomoea nil aquaporin-like protein (AQP1) mRNA, complete cds	Probable aquaporin PIP1-5 OS=Arabidopsis thaliana GN=PIP1-5 PE=2 SV=2	Glycerol uptake facilitator and related permeases (Major Intrinsic Protein Family)	aquaporin PIP	-	GO:0005372//water transmembrane transporter activity	-
CL400.Contig2_P1	GACN01001375	1.04333	Up	2.50466e-13	7.96126e-12	1-O-acylglucose:anthocyanin-O-acyltransferase- like protein [Gentiana triflora]	--	Serine carboxypeptidase-like 5 OS=Arabidopsis thaliana GN=SCPL5 PE=2 SV=2	--	serine carboxypeptidase-like 19 [EC:3.4.16.- 2.3.1.91]	-	-	GO:0019538//protein metabolic process
Unigene2905_P1	GACN01019770	1.04333	Up	1.80078e-13	5.92485e-12	PREDICTED: uncharacterized protein LOC100778734 [Glycine max]	Vitis vinifera contig VV78X057284.9, whole genome shotgun sequence	--	--	--	-	-	-
Unigene9641_P1	GACN01026471	1.04278	Up	1.19829e-11	2.46119e-10	JHL10I11.12 [Jatropha curcas]	Vitis vinifera contig VV78X219651.9, whole genome shotgun sequence	Probable LRR receptor-like serine/threonine-protein kinase At1g07650 OS=Arabidopsis thaliana GN=At1g07650 PE=1 SV=1	Serine/threonine protein kinase	somatic embryogenesis receptor kinase 1 [EC:2.7.10.1 2.7.11.1]	-	GO:0004672//protein kinase activity	-
Unigene13940_P1	GACN01030737	1.04237	Up	3.24124e-07	4.16581e-06	PREDICTED: uncharacterized protein LOC100792961 [Glycine max]	Medicago truncatula clone mth2-8g15, complete sequence	--	Cell division initiation protein	--	-	-	-
Unigene24810_P1	GACN01041501	1.04235	Up	0	0	PREDICTED: protein TRANSPARENT TESTA 12-like [Glycine max]	--	Protein TRANSPARENT TESTA 12 OS=Arabidopsis thaliana GN=TT12 PE=2 SV=1	--	--	-	-	GO:0015893//drug transport
Unigene24419_P1	GACN01041113	1.04195	Up	1.67681e-09	2.74907e-08	PREDICTED: cellulose synthase-like protein G2-like [Glycine max]	--	--	--	--	-	-	-
Unigene10045_P1	GACN01026871	1.04128	Up	7.88326e-07	9.58083e-06	--	--	--	--	--	-	-	-
Unigene29959_P1	GACN01046634	1.04062	Up	1.26549e-09	2.09709e-08	Avr9/Cf-9 rapidly elicited protein 189 [Nicotiana tabacum]	--	F-box protein At1g47056 OS=Arabidopsis thaliana GN=At1g47056 PE=2 SV=1	--	F-box and leucine-rich repeat protein 2/20	-	-	GO:0019941//modification-dependent protein catabolic process
Unigene53_P1	GACN01016937	1.04029	Up	5.04168e-05	0.000452151	PREDICTED: ninja-family protein AFP3-like [Glycine max]	Helianthus annuus partial abac5 gene for ABA responsive protein, allele GIOC, exon 1	Ninja-family protein AFP3 OS=Arabidopsis thaliana GN=AFP3 PE=1 SV=1	Type II secretory pathway, component HofQ	--	-	GO:0005488//binding	-
Unigene24845_P1	GACN01041536	1.03867	Up	3.92508e-12	8.88321e-11	Hypothetical protein [Arabidopsis thaliana]	--	Translocase of chloroplast 159, chloroplastic OS=Arabidopsis thaliana GN=TOC159 PE=1 SV=1	--	nuclear pore complex protein Nup62	-	-	-
CL6293.Contig5_P1	GACN01014304	1.03819	Up	4.31432e-13	1.26465e-11	calcium-binding EF hand family protein [Arabidopsis lyrata subsp. lyrata] >gi|297313351|gb|EFH43774.1| calcium-binding EF hand family protein [Arabidopsis lyrata subsp. lyrata]	Vitis vinifera contig VV78X125768.3, whole genome shotgun sequence	Calcium-binding protein PBP1 OS=Arabidopsis thaliana GN=PBP1 PE=1 SV=1	Ca2+-binding protein (EF-Hand superfamily)	calcium-binding protein CML	-	-	-
CL2761.Contig1_P1	GACN01007278	1.03748	Up	3.77486e-05	0.000346877	Nuclear receptor corepressor [Medicago truncatula]	Medicago truncatula clone mth2-13l2, complete sequence	--	--	--	-	-	-
CL1957.Contig1_P1	GACN01005390	1.03737	Up	6.64268e-12	1.42292e-10	Proline-rich extensin-like family protein [Arabidopsis thaliana] >gi|330255121|gb|AEC10215.1| Proline-rich extensin-like family protein [Arabidopsis thaliana]	Solanum nigrum extensin-like mRNA, partial sequence	Extensin OS=Daucus carota PE=2 SV=1	Opacity protein and related surface antigens	phospholipase D [EC:3.1.4.4]	-	-	-
CL6707.Contig1_P1	GACN01015024	1.03572	Up	3.35668e-07	4.30123e-06	PREDICTED: similar to EMB2733/ESP3 (EMBRYO DEFECTIVE 2733); ATP-dependent RNA helicase [Vitis vinifera]	PREDICTED: Vitis vinifera similar to EMB2733/ESP3 (EMBRYO DEFECTIVE 2733); ATP-dependent RNA helicase (LOC100244993), mRNA	Probable pre-mRNA-splicing factor ATP-dependent RNA helicase OS=Arabidopsis thaliana GN=At3g26560 PE=1 SV=2	HrpA-like helicases	pre-mRNA-splicing factor ATP-dependent RNA helicase DHX16 [EC:3.6.4.13]	-	GO:0032559	-
CL2293.Contig2_P1	GACN01006204	1.03569	Up	0	0	axi 1 protein-like protein [Arabidopsis thaliana] >gi|13877693|gb|AAK43924.1|AF370605_1 axi 1 protein-like protein [Arabidopsis thaliana] >gi|3128192|gb|AAC16096.1| similar to axi 1 protein from Nicotiana tabacum [Arabidopsis thaliana] >gi|330255336|gb|AEC10430.1| axi 1 protein-like protein [Arabidopsis thaliana]	Sinapis alba clone BISA96 H+-transporting two-sector ATPase-like mRNA, partial sequence	DUF246 domain-containing protein At1g04910 OS=Arabidopsis thaliana GN=At1g04910 PE=1 SV=1	--	--	GO:0009536//plastid	-	-
Unigene20909_P1	GACN01037635	1.03487	Up	2.8273e-05	0.000266169	--	--	--	--	--	-	-	-
Unigene23633_P1	GACN01040338	1.03274	Up	0	0	bifunctional lysine-ketoglutarate reductase/saccharopine dehydrogenase [Gossypium hirsutum]	PREDICTED: Vitis vinifera misc_RNA (LOC100268037), miscRNA	Alpha-aminoadipic semialdehyde synthase OS=Arabidopsis thaliana GN=LKR/SDH PE=1 SV=1	Saccharopine dehydrogenase and related proteins	alpha-aminoadipic semialdehyde synthase [EC:1.5.1.8 1.5.1.9]	-	-	GO:0008152//metabolic process
CL7094.Contig1_P1	GACN01015682	1.03244	Up	6.47398e-06	6.80122e-05	PREDICTED: probable receptor-like protein kinase At5g18500-like [Glycine max]	Lycopersicon esculentum clone 132046F, mRNA sequence	Probable receptor-like protein kinase At5g18500 OS=Arabidopsis thaliana GN=At5g18500 PE=1 SV=1	Serine/threonine protein kinase	serine/threonine-protein kinase PBS1 [EC:2.7.11.1]	-	-	-
Unigene2478_P1	GACN01019343	1.03244	Up	1.90108e-07	2.51746e-06	raffinose synthase [Boea hygrometrica]	Arabidopsis thaliana raffinose synthase protein (MPO12.13) mRNA, complete cds	Probable galactinol--sucrose galactosyltransferase 5 OS=Arabidopsis thaliana GN=RFS5 PE=1 SV=1	--	stachyose synthetase [EC:2.4.1.67]	-	-	-
Unigene16084_P1	GACN01032869	1.03193	Up	1.04916e-12	2.70592e-11	PREDICTED: uncharacterized protein LOC100815307 [Glycine max]	Nicotiana tabacum NtEIG-E80 mRNA, complete cds	--	--	--	-	-	-
Unigene16274_P1	GACN01033057	1.03147	Up	2.91544e-13	9.028e-12	PREDICTED: flavoprotein wrbA-like [Glycine max]	Solanum lycopersicum cDNA, clone: LEFL2043C15, HTC in fruit	--	Multimeric flavodoxin WrbA	Trp repressor binding protein	-	GO:0016655//oxidoreductase activity, acting on NADH or NADPH, quinone or similar compound as acceptor	-
CL5880.Contig1_P1	GACN01013570	1.03136	Up	1.68932e-12	4.12444e-11	MLO1 protein [Malus toringoides]	PREDICTED: Vitis vinifera MLO9 protein (MLO9), mRNA	MLO-like protein 10 OS=Arabidopsis thaliana GN=MLO10 PE=2 SV=1	--	mlo protein	-	-	GO:0009987//cellular process
CL6042.Contig1_P1	GACN01013868	1.03103	Up	4.44858e-08	6.37414e-07	Sec14-like protein [Solanum pennellii]	Lotus japonicus cDNA, clone: LjFL2-011-DC09, HTC	Patellin-6 OS=Arabidopsis thaliana GN=PATL6 PE=2 SV=1	--	--	-	-	-
Unigene4042_P1	GACN01020892	1.03042	Up	4.85882e-06	5.20836e-05	RING finger-like protein [Medicago truncatula] >gi|355511283|gb|AES92425.1| RING finger-like protein [Medicago truncatula]	--	Leucine-rich repeat extensin-like protein 5 OS=Arabidopsis thaliana GN=LRX5 PE=2 SV=2	--	phospholipase D [EC:3.1.4.4]	-	-	-
Unigene25212_P1	GACN01041903	1.03018	Up	1.58755e-05	0.00015635	--	--	--	--	--	-	-	-
CL6075.Contig3_P1	GACN01013925	1.02987	Up	1.04505e-08	1.59937e-07	PREDICTED: fimbrin-1-like [Glycine max]	Vitis vinifera contig VV78X045040.5, whole genome shotgun sequence	Fimbrin-1 OS=Arabidopsis thaliana GN=FIM1 PE=1 SV=2	Ca2+-binding actin-bundling protein fimbrin/plastin (EF-Hand superfamily)	--	-	GO:0008092//cytoskeletal protein binding	-
CL7578.Contig1_P1	GACN01016473	1.02882	Up	6.55254e-13	1.79991e-11	PREDICTED: ABC transporter D family member 1-like isoform 1 [Glycine max]	Vitis vinifera contig VV78X083432.5, whole genome shotgun sequence	ABC transporter D family member 1 OS=Arabidopsis thaliana GN=ABCC1 PE=1 SV=1	ABC-type uncharacterized transport system, permease and ATPase components	ATP-binding cassette, subfamily D (ALD), member 3	-	-	-
Unigene2841_P1	GACN01019706	1.02726	Up	8.4427e-07	1.02187e-05	Potyvirus VPg interacting protein [Arachis hypogaea]	Populus trichocarpa clone POP006-B08, complete sequence	Protein OBERON 2 OS=Arabidopsis thaliana GN=OBE2 PE=1 SV=1	--	--	-	-	-
Unigene4936_P1	GACN01021780	1.02621	Up	2.11468e-11	4.18892e-10	RecName: Full=Thaumatin-like protein; AltName: Allergen=Act d 2; Flags: Precursor >gi|71057064|emb|CAI38795.2| thaumatin-like protein [Actinidia deliciosa]	Actinidia deliciosa mRNA for thaumatin-like protein (tlp gene), allergen Act c 2	Thaumatin-like protein OS=Actinidia deliciosa GN=tlp PE=1 SV=2	--	--	-	-	-
Unigene12855_P1	GACN01029660	1.02605	Up	0	0	arabinogalactan-protein precursor [Nicotiana alata]	--	Classical arabinogalactan protein 5 OS=Arabidopsis thaliana GN=AGP5 PE=2 SV=2	Putative peptidoglycan-binding domain-containing protein	fatty acid desaturase (delta-4 desaturase) [EC:1.14.19.-]	-	-	-
CL6088.Contig1_P1	GACN01013941	1.02362	Up	0	0	RNA-directed RNA polymerase [Nicotiana tabacum]	Nicotiana glutinosa RNA-dependent RNA polymerase mRNA, complete cds	RNA-dependent RNA polymerase 1 OS=Arabidopsis thaliana GN=RDR1 PE=2 SV=1	--	exopolyphosphatase [EC:3.6.1.11]	-	-	-
Unigene14602_P1	GACN01031399	1.02343	Up	1.54502e-06	1.78728e-05	dentin sialophosphoprotein-related protein [Arabidopsis thaliana] >gi|30696196|ref|NP_851176.1| dentin sialophosphoprotein-related protein [Arabidopsis thaliana] >gi|334188342|ref|NP_001190523.1| dentin sialophosphoprotein-related protein [Arabidopsis thaliana] >gi|332008842|gb|AED96225.1| dentin sialophosphoprotein-related protein [Arabidopsis thaliana] >gi|332008843|gb|AED96226.1| dentin sialop…	Vitis vinifera, whole genome shotgun sequence, contig VV78X249169.42, clone ENTAV 115	--	--	--	-	-	-
Unigene23567_P1	GACN01040272	1.02321	Up	2.19036e-05	0.000210749	WD repeat-containing protein [Medicago truncatula] >gi|355510432|gb|AES91574.1| WD repeat-containing protein [Medicago truncatula]	Vitis vinifera contig VV78X274923.5, whole genome shotgun sequence	Topless-related protein 1 OS=Arabidopsis thaliana GN=TPR1 PE=1 SV=3	FOG: WD40 repeat	periodic tryptophan protein 2	-	-	-
CL197.Contig1_P1	GACN01000834	1.02273	Up	0	0	PREDICTED: copper methylamine oxidase-like [Glycine max]	Nicotiana tabacum NtMPO1 mRNA for N-methylputrescine oxidase, complete cds	Primary amine oxidase OS=Arabidopsis thaliana GN=At1g62810 PE=2 SV=1	Cu2+-containing amine oxidase	primary-amine oxidase [EC:1.4.3.21]	-	-	GO:0006807//nitrogen compound metabolic process
Unigene19290_P1	GACN01036035	1.02232	Up	0	0	--	--	--	--	--	-	-	-
CL1653.Contig8_P1	GACN01004648	1.02157	Up	4.62534e-09	7.30268e-08	Receptor-like serine/threonine kinase [Medicago truncatula] >gi|355485310|gb|AES66513.1| Receptor-like serine/threonine kinase [Medicago truncatula]	PREDICTED: Vitis vinifera misc_RNA (LOC100252132), miscRNA	Probable LRR receptor-like serine/threonine-protein kinase At1g53430 OS=Arabidopsis thaliana GN=At1g53430 PE=1 SV=1	--	LRR receptor-like serine/threonine-protein kinase FLS2 [EC:2.7.11.1]	-	GO:0005488//binding	-
Unigene8285_P1	GACN01025119	1.02128	Up	1.64101e-05	0.000161367	protein TIFY 9 [Arabidopsis thaliana] >gi|75163798|sp|Q93ZM9.1|TIF9_ARATH RecName: Full=Protein TIFY 9; AltName: Full=Jasmonate ZIM domain-containing protein 10; AltName: Full=Protein JASMONATE-ASSOCIATED 1 >gi|15912333|gb|AAL08300.1| AT5g13220/T31B5_40 [Arabidopsis thaliana] >gi|19548009|gb|AAL87368.1| AT5g13220/T31B5_40 [Arabidopsis thaliana] >gi|332004483|gb|AED91866.1| protein TIFY 9 [Arabido…	--	Protein TIFY 9 OS=Arabidopsis thaliana GN=TIFY9 PE=1 SV=1	--	jasmonate ZIM domain-containing protein	-	-	GO:0009719
Unigene6295_P1	GACN01023134	1.02123	Up	0	0	PREDICTED: similar to Citrate synthase, glyoxysomal [Vitis vinifera]	PREDICTED: Vitis vinifera similar to Citrate synthase, glyoxysomal (LOC100255795), mRNA	Citrate synthase, glyoxysomal OS=Cucurbita maxima PE=1 SV=1	Citrate synthase	citrate synthase [EC:2.3.3.1]	-	-	-
CL1597.Contig1_P1	GACN01004508	1.02118	Up	4.66916e-12	1.03777e-10	PREDICTED: uncharacterized protein LOC100803073 [Glycine max]	Solanum lycopersicum strain Heinz 1706 chromosome 10 clone hba-47h17 map 10, complete sequence	--	--	histone-lysine N-methyltransferase NSD1/2 [EC:2.1.1.43]	-	GO:0046872//metal ion binding	-
Unigene13065_P1	GACN01029870	1.02019	Up	2.4336e-13	7.78691e-12	--	Cynara scolymus microsatellite DNA, locus CsEST03, isolated from Apulia, Italy	--	--	--	-	-	-
Unigene9268_P1	GACN01026098	1.02019	Up	2.0307e-07	2.68448e-06	Nitrate and chloride transporter [Medicago truncatula]	Vitis vinifera contig VV78X196343.4, whole genome shotgun sequence	--	--	--	-	-	-
Unigene11102_P1	GACN01027914	1.01948	Up	1.22982e-05	0.000123849	ring-H2 finger protein RHY1a [Arabidopsis lyrata subsp. lyrata] >gi|297340064|gb|EFH70481.1| ring-H2 finger protein RHY1a [Arabidopsis lyrata subsp. lyrata]	Vitis vinifera contig VV78X210944.11, whole genome shotgun sequence	E3 ubiquitin-protein ligase RING1 OS=Gossypium hirsutum GN=RING1 PE=2 SV=1	RING-finger-containing ubiquitin ligase	E3 ubiquitin-protein ligase RNF115/126 [EC:6.3.2.19]	-	-	-
Unigene24002_P1	GACN01040707	1.01811	Up	1.61182e-12	3.96294e-11	PREDICTED: glucan endo-1,3-beta-glucosidase 7-like [Glycine max]	Vitis vinifera, whole genome shotgun sequence, contig VV78X064120.3, clone ENTAV 115	Glucan endo-1,3-beta-glucosidase 7 OS=Arabidopsis thaliana GN=At4g34480 PE=1 SV=2	--	--	-	-	-
CL6943.Contig2_P1	GACN01015415	1.01767	Up	0	0	ethylene-responsive element binding factor 4 [Glycine max] >gi|190361125|gb|ACE76905.1| ethylene-responsive element binding factor 4 [Glycine max]	Lotus japonicus genomic DNA, chromosome 6, clone: LjT29C05, TM0301c, complete sequence	Ethylene-responsive transcription factor 9 OS=Arabidopsis thaliana GN=ERF9 PE=2 SV=1	--	EREBP-like factor	-	-	-
Unigene14333_P1	GACN01031130	1.01726	Up	5.06262e-14	1.85287e-12	ATMPK14 [Arabidopsis lyrata subsp. lyrata] >gi|297312850|gb|EFH43273.1| ATMPK14 [Arabidopsis lyrata subsp. lyrata]	Solanum lycopersicum mitogen-activated protein kinase 8 (MAPK8) mRNA, complete cds	Mitogen-activated protein kinase 7 OS=Arabidopsis thaliana GN=MPK7 PE=2 SV=2	--	mitogen-activated protein kinase [EC:2.7.11.24]	-	-	GO:0006464//protein modification process
Unigene5944_P1	GACN01022783	1.01595	Up	3.59886e-09	5.74338e-08	PREDICTED: F-box protein FBW2-like isoform 1 [Glycine max] >gi|356508075|ref|XP_003522786.1| PREDICTED: F-box protein FBW2-like isoform 2 [Glycine max]	Arabidopsis thaliana chromosome 4, complete sequence	F-box protein FBW2 OS=Arabidopsis thaliana GN=FBW2 PE=1 SV=1	--	--	-	GO:0005488//binding	-
Unigene3509_P1	GACN01020367	1.01505	Up	0	0	PREDICTED: peroxidase 16-like [Glycine max]	Arabidopsis thaliana chromosome 4, complete sequence	Peroxidase 16 OS=Arabidopsis thaliana GN=PER16 PE=1 SV=2	--	peroxidase [EC:1.11.1.7]	-	-	-
Unigene5805_P1	GACN01022644	1.0147	Up	1.04272e-12	2.69474e-11	CBL-interacting protein kinase 04 [Vitis vinifera]	Vitis vinifera mRNA for CBL-interacting protein kinase 04 (cipk04 gene)	CBL-interacting serine/threonine-protein kinase 23 OS=Arabidopsis thaliana GN=CIPK23 PE=1 SV=1	Serine/threonine protein kinase	[EC:2.7.1.-]	GO:0043231//intracellular membrane-bounded organelle	-	-
CL1355.Contig1_P1	GACN01003902	1.01424	Up	2.26172e-05	0.000217126	calmodulin-like protein [Datura metel]	--	Calcium-binding protein CML38 OS=Arabidopsis thaliana GN=CML38 PE=2 SV=1	Ca2+-binding protein (EF-Hand superfamily)	calcium-binding protein CML	-	-	-
Unigene22813_P1	GACN01039518	1.01424	Up	2.09586e-07	2.76017e-06	PREDICTED: nitrate transporter 1.4-like [Glycine max]	Solanum lycopersicum cDNA, clone: LEFL1080AH10, HTC in leaf	Nitrate transporter 1.4 OS=Arabidopsis thaliana GN=NRT1.4 PE=1 SV=1	Dipeptide/tripeptide permease	solute carrier family 15 (peptide/histidine transporter), member 3/4	-	-	GO:0006950//response to stress
Unigene4831_P1	GACN01021676	1.01335	Up	0	0	monosaccharide transporter 2 [Olea europaea]	N.tabacum MST1 mRNA	Sugar carrier protein C OS=Ricinus communis GN=STC PE=2 SV=1	Permeases of the major facilitator superfamily	MFS transporter, SP family, solute carrier family 2 (myo-inositol transporter), member 13	-	-	-
Unigene24065_P1	GACN01040770	1.01306	Up	6.53598e-09	1.01565e-07	uncharacterized protein LOC100305829 [Glycine max]	Solanum lycopersicum cDNA, clone: LEFL2053M14, HTC in fruit	--	Small nuclear ribonucleoprotein (snRNP) homolog	U6 snRNA-associated Sm-like protein LSm8	GO:0043231//intracellular membrane-bounded organelle	-	-
Unigene25335_P1	GACN01042026	1.013	Up	2.77134e-12	6.51375e-11	pear beta-galactosidase3 [Pyrus communis]	PREDICTED: Vitis vinifera similar to pear beta-galactosidase3 (LOC100250380), mRNA	Beta-galactosidase 9 OS=Arabidopsis thaliana GN=BGAL9 PE=2 SV=1	Beta-galactosidase	beta-galactosidase [EC:3.2.1.23]	-	-	-
Unigene11375_P1	GACN01028186	1.01263	Up	1.69396e-05	0.000166022	CLV1-like receptor kinase [Medicago truncatula] >gi|355508042|gb|AES89184.1| CLV1-like receptor kinase [Medicago truncatula]	--	Receptor protein kinase CLAVATA1 OS=Arabidopsis thaliana GN=CLV1 PE=1 SV=3	Leucine-rich repeat (LRR) protein	[EC:2.7.1.-]	-	-	GO:0048869
Unigene13105_P1	GACN01029910	1.01219	Up	1.47726e-11	2.99576e-10	amino acid transporter [Populus trichocarpa] >gi|222870754|gb|EEF07885.1| amino acid transporter [Populus trichocarpa]	Populus trichocarpa amino acid transporter, mRNA	Amino acid permease 8 OS=Arabidopsis thaliana GN=AAP8 PE=1 SV=1	Amino acid permeases	solute carrier family 38 (sodium-coupled neutral amino acid transporter), member 2	-	-	GO:0015837//amine transport
Unigene21153_P1	GACN01037878	1.0116	Up	2.15468e-11	4.26156e-10	alpha-galactosidase [Helianthus annuus]	Helianthus annuus GLA mRNA for alpha-galactosidase, complete cds	Alpha-galactosidase OS=Coffea arabica PE=1 SV=1	--	alpha-galactosidase [EC:3.2.1.22]	-	-	-
CL4373.Contig1_P1	GACN01010779	1.01146	Up	0	0	PREDICTED: ER lumen protein retaining receptor-like [Glycine max]	Picea glauca clone GQ03236_E19 mRNA sequence	ER lumen protein retaining receptor OS=Petunia hybrida GN=ERD2 PE=2 SV=1	ER lumen protein retaining receptor	ER lumen protein retaining receptor	-	-	-
CL5990.Contig1_P1	GACN01013777	1.01029	Up	0	0	PREDICTED: uncharacterized protein LOC100806660 isoform 1 [Glycine max]	Glycine max cDNA, clone: GMFL01-49-N21	--	--	transcription initiation factor TFIIH subunit 4	GO:0031224//intrinsic to membrane	-	-
CL5394.Contig2_P1	GACN01012683	1.01	Up	5.5679e-05	0.000493129	Ser/Thr protein kinase [Lotus japonicus]	Nicotiana tabacum mRNA for shaggy-like kinase 91	Shaggy-related protein kinase theta OS=Arabidopsis thaliana GN=ASK8 PE=2 SV=3	Serine/threonine protein kinase	[EC:2.7.1.-]	-	-	-
CL107.Contig2_P1	GACN01000331	1.00972	Up	9.5119e-06	9.75274e-05	PREDICTED: dnaJ homolog subfamily C member 2-like [Glycine max]	Vitis vinifera contig VV78X107304.4, whole genome shotgun sequence	Chaperone protein dnaJ 16 OS=Arabidopsis thaliana GN=ATJ16 PE=2 SV=1	Ribosome-associated chaperone zuotin	DnaJ homolog subfamily C member 2	-	-	GO:0010468//regulation of gene expression
CL153.Contig1_P1	GACN01000734	1.0084	Up	7.13102e-06	7.44668e-05	PREDICTED: autophagy-related protein 9-like [Glycine max]	Glycine max strain Williams 82 clone GM_WBb0080M12, complete sequence	--	--	--	-	-	-
Unigene23106_P1	GACN01039811	1.00813	Up	0	0	uncharacterized protein [Arabidopsis thaliana] >gi|111074150|gb|ABH04448.1| At5g46230 [Arabidopsis thaliana] >gi|332007972|gb|AED95355.1| uncharacterized protein [Arabidopsis thaliana]	--	--	--	--	-	-	-
Unigene13765_P1	GACN01030562	1.00683	Up	3.42414e-12	7.8559e-11	PREDICTED: protein TRANSPARENT TESTA 12-like isoform 2 [Glycine max]	--	Protein TRANSPARENT TESTA 12 OS=Arabidopsis thaliana GN=TT12 PE=2 SV=1	Na+-driven multidrug efflux pump	--	-	-	GO:0015893//drug transport
Unigene816_P1	GACN01017697	1.00663	Up	2.63122e-13	8.2543e-12	PREDICTED: S-adenosylmethionine decarboxylase proenzyme-like [Glycine max]	Glycine max cDNA, clone: GMFL01-01-J19	S-adenosylmethionine decarboxylase proenzyme OS=Helianthus annuus GN=SAMDC PE=2 SV=1	--	S-adenosylmethionine decarboxylase [EC:4.1.1.50]	-	-	-
CL4452.Contig1_P1	GACN01010940	1.00643	Up	7.23866e-13	1.95898e-11	UDP-glycosyltransferase 85C1 [Stevia rebaudiana]	Stevia rebaudiana UDP-glycosyltransferase 85C1 mRNA, complete cds	UDP-glycosyltransferase 85A2 OS=Arabidopsis thaliana GN=UGT85A2 PE=2 SV=1	--	cyanohydrin beta-glucosyltransferase [EC:2.4.1.85]	-	-	-
Unigene15296_P1	GACN01032089	1.00613	Up	1.27476e-12	3.22287e-11	pheromone receptor-like protein [Quercus robur]	--	--	--	--	GO:0016020//membrane	-	-
Unigene1790_P1	GACN01018655	1.00597	Up	4.01138e-06	4.35954e-05	PREDICTED: uncharacterized protein LOC100806517 [Glycine max]	Vitis vinifera, whole genome shotgun sequence, contig VV78X229893.4, clone ENTAV 115	Proline-rich receptor-like protein kinase PERK12 OS=Arabidopsis thaliana GN=PERK12 PE=2 SV=2	Beta-glucanase/Beta-glucan synthetase	nuclear pore complex protein Nup214	-	-	-
Unigene14153_P1	GACN01030950	1.00565	Up	0	0	multidrug resistance protein ABC transporter family [Populus trichocarpa] >gi|222862070|gb|EEE99612.1| multidrug resistance protein ABC transporter family [Populus trichocarpa]	Populus trichocarpa multidrug resistance protein ABC transporter family, mRNA	ABC transporter C family member 5 OS=Arabidopsis thaliana GN=ABCC5 PE=2 SV=2	ABC-type multidrug transport system, ATPase and permease components	ATP-binding cassette, subfamily C (CFTR/MRP), member 2	GO:0031224//intrinsic to membrane	-	-
Unigene2845_P1	GACN01019710	1.00552	Up	2.33222e-05	0.000223225	PREDICTED: probable pectinesterase 8-like [Glycine max]	Medicago truncatula chromosome 7 clone mte1-1i2, complete sequence	Probable pectinesterase 8 OS=Arabidopsis thaliana GN=PME8 PE=2 SV=2	Pectin methylesterase	pectinesterase [EC:3.1.1.11]	-	GO:0016788//hydrolase activity, acting on ester bonds	-
CL6043.Contig1_P1	GACN01013870	1.00422	Up	7.18536e-13	1.94867e-11	PREDICTED: uncharacterized protein LOC100804219 [Glycine max]	Citrus unshiu genomic DNA, polyembryony locus, cultivar: Miyagawa wase	--	--	nucleolar pre-ribosomal-associated protein 1	GO:0009536//plastid	-	-
CL4984.Contig1_P1	GACN01011938	1.00388	Up	0	0	WRKY transcription factor [Artemisia annua]	Artemisia annua WRKY3 transcription factor mRNA, complete cds	Probable WRKY transcription factor 40 OS=Arabidopsis thaliana GN=WRKY40 PE=1 SV=1	--	WRKY transcription factor 33	-	-	GO:0010468//regulation of gene expression
CL3868.Contig1_P1	GACN01009692	1.00385	Up	3.06422e-14	1.13993e-12	extensin-like protein [Vigna unguiculata]	Soybean hydroxyproline-rich glycoprotein (sbHRGP1) mRNA, partial cds	Extensin-2 OS=Arabidopsis thaliana GN=EXT2 PE=2 SV=1	ATPases involved in chromosome partitioning	phospholipase D [EC:3.1.4.4]	-	-	-
Unigene24891_P1	GACN01041582	1.0036	Up	5.72208e-13	1.61331e-11	PREDICTED: F-box/LRR-repeat protein 14-like isoform 1 [Glycine max]	Campanula thyrsoides clone Campthy13 microsatellite sequence	F-box/LRR-repeat protein 3 OS=Arabidopsis thaliana GN=FBL3 PE=2 SV=1	Leucine-rich repeat (LRR) protein	F-box and leucine-rich repeat protein 2/20	-	GO:0005488//binding	-
CL5170.Contig1_P1	GACN01012278	1.00266	Up	2.94432e-13	9.09544e-12	PREDICTED: brefeldin A-inhibited guanine nucleotide-exchange protein 1-like [Glycine max]	PREDICTED: Vitis vinifera misc_RNA (LOC100249070), miscRNA	Pattern formation protein EMB30 OS=Arabidopsis thaliana GN=EMB30 PE=1 SV=1	SEC7 domain proteins	guanine nucleotide-exchange factor	-	-	GO:0032011//ARF protein signal transduction
Unigene25437_P1	GACN01042128	1.00264	Up	0	0	PREDICTED: U5 small nuclear ribonucleoprotein 200 kDa helicase-like [Glycine max]	Vitis vinifera contig VV78X102785.4, whole genome shotgun sequence	DEAD-box ATP-dependent RNA helicase ISE2, chloroplastic OS=Arabidopsis thaliana GN=ISE2 PE=1 SV=2	Superfamily II helicase	pre-mRNA-splicing helicase BRR2 [EC:3.6.4.13]	-	-	GO:0003006//developmental process involved in reproduction
CL4511.Contig2_P1	GACN01011062	1.00234	Up	0	0	microtubule-associated protein [Nicotiana benthamiana]	Vitis vinifera, whole genome shotgun sequence, contig VV78X081327.3, clone ENTAV 115	--	--	--	-	-	-
CL269.Contig6_P1	GACN01001030	1.00206	Up	0	0	phenylalanine ammonia-lyase [Rudbeckia hirta]	Gerbera jamesonii phenylalanine ammonia-lyase-like (PAL1) mRNA, partial sequence	Phenylalanine ammonia-lyase 1 OS=Prunus avium GN=PAL1 PE=2 SV=1	Histidine ammonia-lyase	phenylalanine ammonia-lyase [EC:4.3.1.24]	-	-	GO:0006575//cellular modified amino acid metabolic process
Unigene27178_P1	GACN01043865	1.00185	Up	9.80178e-06	0.000100232	PREDICTED: uncharacterized protein LOC100791878 [Glycine max]	--	--	--	--	-	-	-
Unigene12382_P1	GACN01029188	-1.00003	Down	1.01764e-108	6.7894e-107	--	Ricinus communis serine-threonine protein kinase, plant-type, putative, mRNA	--	--	--	-	-	-
CL1759.Contig1_P1	GACN01004893	-1.00046	Down	1.82611e-09	2.98492e-08	PREDICTED: uncharacterized protein LOC100796164 [Glycine max]	--	--	--	--	-	-	-
Unigene531_P1	GACN01017413	-1.00553	Down	9.25366e-08	1.27779e-06	PREDICTED: uncharacterized protein LOC100819861 [Glycine max]	--	--	--	--	-	-	-
CL2915.Contig1_P1	GACN01007639	-1.00791	Down	3.44598e-07	4.40684e-06	PREDICTED: LOW QUALITY PROTEIN: protein kinase G11A-like [Glycine max]	Gossypium hirsutum gland development related protein 45-like mRNA, complete sequence	Protein kinase G11A OS=Oryza sativa subsp. japonica GN=Os06g0291600 PE=2 SV=1	Serine/threonine protein kinase	protein-serine/threonine kinase [EC:2.7.11.-]	-	-	-
Unigene24822_P1	GACN01041513	-1.00891	Down	5.95196e-78	3.75579e-76	PREDICTED: uncharacterized protein LOC100789683 [Glycine max]	--	--	--	--	GO:0009579//thylakoid	-	-
CL2049.Contig1_P1	GACN01005603	-1.00987	Down	4.84174e-07	6.07454e-06	PREDICTED: G-type lectin S-receptor-like serine/threonine-protein kinase RLK1-like [Glycine max]	Vitis vinifera contig VV78X245705.8, whole genome shotgun sequence	G-type lectin S-receptor-like serine/threonine-protein kinase RLK1 OS=Arabidopsis thaliana GN=RLK1 PE=2 SV=2	Serine/threonine protein kinase	interleukin-1 receptor-associated kinase 4 [EC:2.7.11.1]	-	-	-
CL3016.Contig1_P1	GACN01007862	-1.01499	Down	2.18542e-40	1.16644e-38	cationic amino acid transporter [Populus trichocarpa] >gi|222865531|gb|EEF02662.1| cationic amino acid transporter [Populus trichocarpa]	Arabidopsis thaliana cationic amino acid transporter 6 (CAT6) mRNA, complete cds	--	Amino acid transporters	basic amino acid/polyamine antiporter, APA family	-	-	GO:0015837//amine transport
CL4592.Contig3_P1	GACN01011206	-1.01852	Down	0	0	PREDICTED: ribulose bisphosphate carboxylase/oxygenase activase 1, chloroplastic-like [Glycine max]	Flaveria bidentis chloroplast ribulose 1,5-bisphosphate carboxylase/oxygenase activase mRNA, complete cds; nuclear gene for chloroplast product	Ribulose bisphosphate carboxylase/oxygenase activase 2, chloroplastic OS=Larrea tridentata GN=RCA2 PE=2 SV=1	ATPases of the AAA+ class	--	-	-	-
Unigene1623_P1	GACN01018490	-1.02138	Down	5.14692e-11	9.70992e-10	cationic amino acid transporter [Populus trichocarpa] >gi|222865531|gb|EEF02662.1| cationic amino acid transporter [Populus trichocarpa]	Oryza sativa Japonica Group Os11g0155500 (Os11g0155500) mRNA, complete cds	Proline-rich receptor-like protein kinase PERK2 OS=Arabidopsis thaliana GN=PERK2 PE=2 SV=3	Amino acid transporters	basic amino acid/polyamine antiporter, APA family	-	-	GO:0015837//amine transport
Unigene12437_P1	GACN01029243	-1.02351	Down	6.76506e-208	4.90518e-206	PREDICTED: arabinogalactan peptide 12-like [Glycine max]	--	--	--	--	-	-	-
Unigene12942_P1	GACN01029747	-1.02353	Down	1.18213e-18	5.04757e-17	PREDICTED: uncharacterized protein LOC100780133, partial [Glycine max]	--	--	Cellobiohydrolase A (1,4-beta-cellobiosidase A)	--	-	-	-
Unigene25035_P1	GACN01041726	-1.02626	Down	3.64786e-05	0.00033585	glucan endo-1,3-beta-glucosidase 6 [Arabidopsis thaliana] >gi|38257732|sp|Q93Z08.2|E136_ARATH RecName: Full=Glucan endo-1,3-beta-glucosidase 6; AltName: Full=(1->3)-beta-glucan endohydrolase 6; Short=(1->3)-beta-glucanase 6; AltName: Full=Beta-1,3-endoglucanase 6; Short=Beta-1,3-glucanase 6; Flags: Precursor >gi|9759535|dbj|BAB11001.1| glucanase; glucan endo-1,3-beta-glucosidase [Arabidopsis thal…	Zea mays glucan endo-1,3-beta-glucosidase 6 (LOC100284665), mRNA >gi|195643795|gb|EU969248.1| Zea mays clone 327425 glucan endo-1,3-beta-glucosidase 6 precursor, mRNA, complete cds	Glucan endo-1,3-beta-glucosidase 6 OS=Arabidopsis thaliana GN=At5g58090 PE=1 SV=2	--	--	-	-	-
CL479.Contig1_P1	GACN01001598	-1.02729	Down	1.00239e-05	0.000102368	uncharacterized protein LOC100526966 [Glycine max]	Vitis vinifera contig VV78X023027.2, whole genome shotgun sequence	Photosystem II reaction center W protein, chloroplastic OS=Arabidopsis thaliana GN=PSBW PE=1 SV=2	--	photosystem II PsbW protein	GO:0034357	-	-
Unigene4278_P1	GACN01021127	-1.03164	Down	3.6436e-65	2.19811e-63	PREDICTED: pathogen-related protein-like [Glycine max]	PREDICTED: Vitis vinifera hypothetical protein LOC100254084 (LOC100254084), mRNA	Pathogen-related protein OS=Hordeum vulgare PE=2 SV=2	--	--	-	-	-
Unigene25724_P1	GACN01042415	-1.03467	Down	8.03036e-07	9.7442e-06	family 1 glycosyltransferase [Phaseolus vulgaris]	Lotus japonicus cDNA, clone: LjFL1-014-DB01, HTC	Zeatin O-glucosyltransferase OS=Phaseolus lunatus GN=ZOG1 PE=2 SV=1	--	cis-zeatin O-glucosyltransferase [EC:2.4.1.215]	-	GO:0016757//transferase activity, transferring glycosyl groups	-
Unigene12737_P1	GACN01029542	-1.03884	Down	6.55652e-142	4.51542e-140	PREDICTED: probably inactive leucine-rich repeat receptor-like protein kinase At3g28040-like [Glycine max]	Medicago truncatula clone mth2-57b3, complete sequence	Probably inactive leucine-rich repeat receptor-like protein kinase At3g28040 OS=Arabidopsis thaliana GN=At3g28040 PE=2 SV=1	Leucine-rich repeat (LRR) protein	[EC:2.7.1.-]	-	GO:0004871//signal transducer activity	-
Unigene12348_P1	GACN01029154	-1.03896	Down	8.95054e-199	6.45329e-197	ribulose-1,5-bisphosphate carboxylase/oxygenase activase [Pachysandra terminalis]	Helianthus annuus RFLP probe ZVG70 mRNA sequence	Ribulose bisphosphate carboxylase/oxygenase activase, chloroplastic OS=Spinacia oleracea PE=1 SV=2	--	--	-	-	-
CL6799.Contig1_P1	GACN01015174	-1.03902	Down	0	0	Gip1-like protein [Populus tomentosa] >gi|56236466|gb|AAV84589.1| Gip1-like protein [Populus tomentosa]	Vitis vinifera contig VV78X147963.3, whole genome shotgun sequence	Gibberellin-regulated protein 4 OS=Arabidopsis thaliana GN=GASA4 PE=1 SV=2	--	--	-	-	-
Unigene6203_P1	GACN01023042	-1.03917	Down	5.36862e-05	0.000477792	--	Solanum lycopersicum chromosome 6 clone C06HBa0055E14, complete sequence	--	--	--	-	-	-
CL4892.Contig2_P1	GACN01011768	-1.04335	Down	3.72546e-28	1.79406e-26	PREDICTED: GDSL esterase/lipase At3g26430-like [Glycine max]	Medicago truncatula strain A17 clone mtrs-108k13, complete sequence	GDSL esterase/lipase At3g26430 OS=Arabidopsis thaliana GN=At3g26430 PE=2 SV=1	--	zeta-carotene desaturase [EC:1.14.99.30]	-	-	-
Unigene7029_P1	GACN01023867	-1.04344	Down	3.96024e-05	0.000362353	OSJNBa0061G20.11 [Oryza sativa Japonica Group] >gi|116309638|emb|CAH66690.1| OSIGBa0097A15.5 [Oryza sativa Indica Group]	--	Chitin-binding lectin 1 OS=Solanum tuberosum PE=1 SV=2	--	argonaute	-	-	-
Unigene26531_P1	GACN01043221	-1.04665	Down	1.53091e-05	0.000151432	uncharacterized protein LOC100500673 [Glycine max]	Solanum lycopersicum cDNA, clone: LEFL3026N18, HTC in root	--	--	--	GO:0043231//intracellular membrane-bounded organelle	-	-
Unigene20694_P1	GACN01037420	-1.04732	Down	5.04266e-08	7.16923e-07	PREDICTED: transcription factor bHLH66-like [Glycine max]	Nicotiana plumbaginifolia Joka8 mRNA, partial cds	Transcription factor bHLH66 OS=Arabidopsis thaliana GN=BHLH66 PE=2 SV=1	--	phytochrome-interacting factor 3	-	-	GO:0010468//regulation of gene expression
Unigene13015_P1	GACN01029820	-1.04844	Down	1.0658e-108	7.0984e-107	PREDICTED: protochlorophyllide reductase, chloroplastic-like [Glycine max]	Solanum lycopersicum cDNA, clone: LEFL1079BC07, HTC in leaf	Protochlorophyllide reductase B, chloroplastic OS=Arabidopsis thaliana GN=PORB PE=1 SV=3	Dehydrogenases with different specificities (related to short-chain alcohol dehydrogenases)	protochlorophyllide reductase [EC:1.3.1.33]	GO:0009526//plastid envelope	-	-
Unigene4860_P1	GACN01021704	-1.04848	Down	5.58824e-05	0.000494817	--	--	--	--	--	-	-	-
Unigene1938_P1	GACN01018803	-1.0536	Down	1.98589e-26	9.36391e-25	predicted protein [Populus trichocarpa] >gi|222873229|gb|EEF10360.1| predicted protein [Populus trichocarpa]	--	--	--	--	-	-	-
CL579.Contig1_P1	GACN01001905	-1.05373	Down	8.35258e-06	8.61232e-05	catalase 4 [Helianthus annuus]	Homogyne alpina mRNA for catalase (cat1 gene)	Catalase isozyme 1 OS=Gossypium hirsutum GN=CAT1 PE=2 SV=2	Catalase	catalase [EC:1.11.1.6]	-	-	GO:0042743//hydrogen peroxide metabolic process
CL1322.Contig2_P1	GACN01003823	-1.06021	Down	5.85604e-80	3.71356e-78	plastid fructose bisphosphate aldolase [Stevia rebaudiana]	Stevia rebaudiana plastid fructose bisphosphate aldolase mRNA, partial cds; nuclear gene for plastid product	Fructose-bisphosphate aldolase, chloroplastic OS=Spinacia oleracea PE=1 SV=3	Fructose-1,6-bisphosphate aldolase	fructose-bisphosphate aldolase, class I [EC:4.1.2.13]	-	-	GO:0006007//glucose catabolic process
Unigene23447_P1	GACN01040152	-1.06215	Down	4.2801e-05	0.000389117	PREDICTED: uncharacterized protein LOC100788122 [Glycine max]	Vitis vinifera, whole genome shotgun sequence, contig VV78X118074.3, clone ENTAV 115	Formin-like protein 14 OS=Oryza sativa subsp. japonica GN=FH14 PE=2 SV=1	Uncharacterized protein conserved in bacteria with the myosin-like domain	solute carrier family 39 (zinc transporter), member 1/2/3	-	GO:0046872//metal ion binding	-
Unigene12798_P1	GACN01029603	-1.06602	Down	2.659e-251	1.98413e-249	Subtilisin-like serine protease [Medicago truncatula] >gi|355521446|gb|AET01900.1| Subtilisin-like serine protease [Medicago truncatula]	Vitis vinifera contig VV78X031041.4, whole genome shotgun sequence	Subtilisin-like protease OS=Arabidopsis thaliana GN=ARA12 PE=1 SV=1	Subtilisin-like serine proteases	membrane-bound transcription factor site-1 protease [EC:3.4.21.112]	-	GO:0004175//endopeptidase activity	-
[truncated: 217 more rows]
