# Supplementary material for: Transcriptomic insights into antagonistic effects of gibberellin and abscisic acid on petal growth in Gerbera hybrida
Source: Front Plant Sci. 2015 Mar 17;6:168. doi: 10.3389/fpls.2015.00168 (PMC4362084; doi:10.3389/fpls.2015.00168)
Supplement: Supplementary file 6 [file Table6.XLSX]

## Sheet: Table S6
Supplemental Table S6. Differentially expressed genes in both the 2 h GA and ABA treated samples. UU, upregulated both by GA and ABA; UD, upregulated by GA but downregulated by ABA; DD, downregulatied both by GA and ABA; DU, downregulated by GA but upregulated by ABA.
Expression (GA, ABA)	Gene ID	NCBI Accession	GA 2h (log2 Ratio)	ABA 2h(log2 Ratio)	Nr-annotation	Nt-annotation	Swissprot-annotation	COG-Function-Description	ko_definition	GO Component	GO Function	GO Process
UU	Unigene3791_P1	GACN01020645	1.18938	1.33924	PREDICTED: crt homolog 1-like [Glycine max]	Solanum lycopersicum cDNA, clone: LEFL1003CB08, HTC in leaf	--	--	--	GO:0031224//intrinsic to membrane	-	-
UU	Unigene15695_P1	GACN01032485	1.15419	1.03439	UGT protein [Gossypium hirsutum]	Stevia rebaudiana UDP-glycosyltransferase 76H1 mRNA, complete cds	UDP-glycosyltransferase 76E2 OS=Arabidopsis thaliana GN=UGT76E2 PE=2 SV=1	--	cytokinin-N-glucosyltransferase [EC:2.4.1.-]	-	-	-
UU	Unigene14912_P1	GACN01031707	1.23798	1.43376	hypothetical protein VOLCADRAFT_101814 [Volvox carteri f. nagariensis] >gi|300266182|gb|EFJ50370.1| hypothetical protein VOLCADRAFT_101814 [Volvox carteri f. nagariensis]	--	--	--	--	-	-	-
UU	CL3979.Contig1_P1	GACN01009940	1.18239	1.2008	epoxide hydrolase [Solanum tuberosum]	Solanum lycopersicum cDNA, clone: LEFL1012CD10, HTC in leaf	--	--	--	-	-	-
UU	CL3541.Contig1_P1	GACN01009012	1.63132	1.56982	epoxide hydrolase-related protein [Arabidopsis thaliana] >gi|332658273|gb|AEE83673.1| epoxide hydrolase-related protein [Arabidopsis thaliana]	--	--	Predicted hydrolases or acyltransferases (alpha/beta hydrolase superfamily)	--	-	GO:0004713//protein tyrosine kinase activity	-
UU	CL2006.Contig2_P1	GACN01005505	1.51982	1.70303	starch associated protein R1 [Solanum tuberosum]	Citrus reticulata R1 mRNA, complete cds	Alpha-glucan water dikinase, chloroplastic OS=Solanum tuberosum GN=R1 PE=1 SV=2	Phosphoenolpyruvate synthase/pyruvate phosphate dikinase	alpha-glucan, water dikinase [EC:2.7.9.4]	-	-	-
DD	Unigene780_P1		-1.29759	-2.45041	Cell wall-associated hydrolase, partial [Medicago truncatula]	Oryza sativa Japonica Group cDNA clone:002-167-B02, full insert sequence	--	--	--	-	-	-
DD	Unigene6580_P1	GACN01023419	-1.35167	-1.21908	PREDICTED: uncharacterized protein LOC100800621 [Glycine max]	Vitis vinifera, whole genome shotgun sequence, contig VV78X042522.7, clone ENTAV 115	Early nodulin-like protein 2 OS=Arabidopsis thaliana GN=At4g27520 PE=1 SV=1	--	fatty acid desaturase (delta-4 desaturase) [EC:1.14.19.-]	-	-	-
DD	Unigene6219_P1	GACN01023058	-1.44165	-2.71736	photosystem II protein D1 [Phaseolus vulgaris]	Ageratina adenophora chloroplast, complete genome	Photosystem Q(B) protein OS=Nicotiana tabacum GN=psbA PE=3 SV=2	--	photosystem II P680 reaction center D1 protein	-	-	-
DD	Unigene4291_P1	GACN01021140	-1.92122	-1.3032	PREDICTED: similar to transcription factor-related [Vitis vinifera]	--	Transcription factor HBP-1b(c38) OS=Triticum aestivum PE=2 SV=1	--	transcription factor TGA	-	-	-
DD	Unigene29543_P1		-1.4526	-2.09762	--	Albugo laibachii Alem1, genomic contig CONTIG_2241_Em1_cons_v4_956_58_2	--	--	--	-	-	-
DD	Unigene26236_P1	GACN01042927	-1.02075	-1.00093	PREDICTED: similar to CLE27 (CLAVATA3/ESR-RELATED 27); receptor binding [Vitis vinifera]	--	--	--	--	-	-	-
DD	Unigene21328_P1	GACN01038053	-1.8371	-1.47185	PREDICTED: probable membrane-associated kinase regulator 6-like [Glycine max]	Arabidopsis thaliana chromosome 5, complete sequence	Probable membrane-associated kinase regulator 6 OS=Arabidopsis thaliana GN=MAKR6 PE=2 SV=1	--	--	-	-	-
DD	Unigene17694_P1		-1.548	-2.04344	hypothetical protein MTR_3g035650 [Medicago truncatula] >gi|355488625|gb|AES69828.1| hypothetical protein MTR_3g035650 [Medicago truncatula]	Albugo laibachii Alem1, genomic contig CONTIG_3740_Em1_cons_v4_318_36_1	--	--	--	-	-	-
DD	Unigene17203_P1	GACN01033981	-1.00868	-1.39067	BTB/POZ domain-containing protein [Medicago truncatula] >gi|355506022|gb|AES87164.1| BTB/POZ domain-containing protein [Medicago truncatula]	Vitis vinifera contig VV78X063411.9, whole genome shotgun sequence	BTB/POZ domain-containing protein At5g48800 OS=Arabidopsis thaliana GN=At5g48800 PE=1 SV=1	--	--	-	GO:0060089	-
DD	Unigene16456_P1	GACN01033237	-1.10374	-1.31219	bifunctional inhibitor/lipid transfer protein/seed storage protein-like protein [Arabidopsis thaliana] >gi|332643072|gb|AEE76593.1| bifunctional inhibitor/lipid transfer protein/seed storage protein-like protein [Arabidopsis thaliana]	--	Proline-rich receptor-like protein kinase PERK9 OS=Arabidopsis thaliana GN=PERK9 PE=2 SV=1	--	--	-	-	-
DD	Unigene15805_P1	GACN01032592	-1.08292	-1.3223	uncharacterized protein LOC100216927 [Zea mays]	--	--	--	--	-	-	-
DD	Unigene14302_P1	GACN01031099	-1.10374	-1.00963	Defensin fusion [Medicago truncatula] >gi|355486091|gb|AES67294.1| Defensin fusion [Medicago truncatula]	--	Pollen-specific leucine-rich repeat extensin-like protein 3 OS=Arabidopsis thaliana GN=PEX3 PE=2 SV=1	Periplasmic protein TonB, links inner and outer membranes	solute carrier family 39 (zinc transporter), member 1/2/3	-	-	-
DD	Unigene13609_P1	GACN01030406	-1.01953	-1.60455	PREDICTED: uncharacterized protein LOC100804686 [Glycine max]	Vitis vinifera contig VV78X032818.20, whole genome shotgun sequence	Extensin OS=Zea mays GN=HRGP PE=2 SV=1	--	phospholipase D [EC:3.1.4.4]	-	-	-
DD	Unigene12707_P1	GACN01029512	-1.31353	-1.43249	uncharacterized protein LOC100527115 precursor [Glycine max]	--	Classical arabinogalactan protein 26 OS=Arabidopsis thaliana GN=AGP26 PE=1 SV=2	--	phospholipase D [EC:3.1.4.4]	-	GO:0005488//binding	-
DD	Unigene12279_P1	GACN01029085	-1.48395	-2.48238	Ycf68 [Medicago truncatula] >gi|355511282|gb|AES92424.1| Ycf68 [Medicago truncatula]	Ageratina adenophora chloroplast, complete genome	--	--	--	-	GO:0046914//transition metal ion binding	-
DD	CL6968.Contig1_P1		-3.03756	-2.09762	ORF56f [Pinus koraiensis] >gi|29469810|gb|AAO74138.1| ORF56f [Pinus koraiensis]	Oryza sativa Japonica Group cDNA clone:002-167-B02, full insert sequence	--	--	--	-	-	-
DD	CL6844.Contig2_P1	GACN01015248	-1.6285	-1.02913	PREDICTED: auxin-induced protein 5NG4-like [Glycine max]	Vitis vinifera contig VV78X065016.11, whole genome shotgun sequence	Auxin-induced protein 5NG4 OS=Pinus taeda PE=2 SV=1	--	--	GO:0044464//cell part	-	-
DD	CL6184.Contig1_P1		-1.33693	-2.49279	RRNA intron-encoded homing endonuclease [Medicago truncatula] >gi|355515722|gb|AES97345.1| RRNA intron-encoded homing endonuclease [Medicago truncatula]	Atractylodes japonica 18S ribosomal RNA gene and internal transcribed spacer 1, complete sequence; and 5.8S ribosomal RNA gene, partial sequence	--	--	--	-	-	-
DD	CL5329.Contig2_P1	GACN01012551	-1.37408	-1.56342	alpha-expansin 3 [Populus tremula x Populus tremuloides]	Pyrus communis PcExp5 mRNA for expansin, complete cds	Expansin-A1 OS=Arabidopsis thaliana GN=EXPA1 PE=2 SV=1	--	--	-	-	-
DD	CL4231.Contig1_P1	GACN01010502	-1.8725	-3.41799	Ribosomal protein S10 [Medicago truncatula] >gi|355477385|gb|AES58588.1| Ribosomal protein S10 [Medicago truncatula]	Guizotia abyssinica chloroplast, complete genome	Uncharacterized mitochondrial protein AtMg00660 OS=Arabidopsis thaliana GN=AtMg00660 PE=4 SV=1	--	--	-	-	-
DD	CL1844.Contig1_P1	GACN01005104	-1.24175	-1.12035	GH3 family protein [Populus trichocarpa] >gi|222857636|gb|EEE95183.1| GH3 family protein [Populus trichocarpa]	Brassica rapa subsp. pekinensis clone KBrB071K22, complete sequence	Indole-3-acetic acid-amido synthetase GH3.5 OS=Arabidopsis thaliana GN=GH3.5 PE=1 SV=1	--	auxin responsive GH3 gene family	-	-	GO:0048878//chemical homeostasis
UD	Unigene27983_P1	GACN01044664	1.22174	-1.14093	--	--	--	--	--	-	-	-
UD	CL383.Contig2_P1	GACN01001333	1.09704	-1.77894	--	--	--	--	--	-	-	-
UD	CL1418.Contig2_P1	GACN01004056	1.36879	-1.56546	--	--	--	--	--	-	-	-
DU	Unigene9462_P1	GACN01026292	-1.38532	1.10582	S-RNase binding protein [Medicago truncatula] >gi|355485239|gb|AES66442.1| S-RNase binding protein [Medicago truncatula]	--	--	--	--	-	GO:0005488//binding	-
DU	Unigene9187_P1	GACN01026017	-1.01879	1.04144	MYB domain class transcription factor [Malus x domestica]	Malus x domestica MYB domain class transcription factor (MYB3) mRNA, complete cds	Transcription factor MYB44 OS=Arabidopsis thaliana GN=MYB44 PE=2 SV=1	Myb superfamily proteins, including transcription factors and mRNA splicing factors	myb proto-oncogene protein, plant	-	-	-
DU	Unigene4909_P1	GACN01021753	-2.41307	2.17895	homeobox-leucine zipper protein HAHB-4 [Helianthus annuus]	Helianthus annuus homeobox-leucine zipper protein HAHB-4 (Hahb-4) mRNA, complete cds	Homeobox-leucine zipper protein ATHB-7 OS=Arabidopsis thaliana GN=ATHB-7 PE=2 SV=2	Homeodomain-containing transcription factor	homeobox-leucine zipper protein	-	-	-
DU	Unigene416_P1	GACN01017298	-1.24993	1.3146	violaxanthin deepoxidase [Chrysanthemum x morifolium]	Chrysanthemum x morifolium VDE mRNA for violaxanthin deepoxidase, complete cds	Violaxanthin de-epoxidase, chloroplastic OS=Lactuca sativa GN=VDE1 PE=1 SV=1	--	violaxanthin de-epoxidase [EC:1.10.99.3]	-	GO:0016491//oxidoreductase activity	-
DU	Unigene29009_P1	GACN01045688	-1.3845	1.68669	PREDICTED: uncharacterized protein LOC100786645 [Glycine max]	--	--	--	--	-	-	-
DU	Unigene28893_P1	GACN01045572	-1.28754	1.19756	Ac transposase-like protein [Arabidopsis thaliana]	Vitis vinifera, whole genome shotgun sequence, contig VV78X130361.9, clone ENTAV 115	Putative AC transposase OS=Zea mays PE=2 SV=2	--	--	-	GO:0005488//binding	-
DU	Unigene2816_P1	GACN01019681	-1.26623	1.07203	PREDICTED: uncharacterized protein LOC100784190 [Glycine max]	Boechera divaricarpa isolate SLW-C-B08 mRNA sequence	--	--	--	-	-	-
DU	Unigene2760_P1	GACN01019625	-1.74649	1.1685	PREDICTED: uncharacterized protein LOC100824442 [Brachypodium distachyon]	Populus EST from severe drought-stressed leaves	--	--	--	-	-	-
DU	Unigene26710_P1	GACN01043400	-1.46554	1.23859	PREDICTED: transcription factor bHLH112-like [Glycine max]	--	Transcription factor bHLH112 OS=Arabidopsis thaliana GN=BHLH112 PE=2 SV=1	--	--	-	-	-
DU	Unigene26252_P1	GACN01042943	-1.32818	1.01497	isoamylase isoform 2 [Solanum tuberosum]	--	Isoamylase 2, chloroplastic OS=Arabidopsis thaliana GN=ISA2 PE=1 SV=2	Type II secretory pathway, pullulanase PulA and related glycosidases	glycogen operon protein GlgX [EC:3.2.1.-]	-	GO:0016798//hydrolase activity, acting on glycosyl bonds	-
DU	Unigene25487_P1	GACN01042178	-1.18615	1.35893	PREDICTED: uncharacterized TPR repeat-containing protein At1g05150-like [Glycine max]	Medicago truncatula clone mth2-157b7, complete sequence	Uncharacterized TPR repeat-containing protein At2g32450 OS=Arabidopsis thaliana GN=At2g32450 PE=1 SV=1	--	--	-	-	-
DU	Unigene25131_P1	GACN01041822	-1.06115	1.12905	heat shock protein binding protein [Solanum lycopersicum] >gi|307159102|gb|ADN39435.1| heat shock protein binding protein [Solanum lycopersicum]	Solanum lycopersicum heat shock protein binding protein mRNA, complete cds	Chaperone protein dnaJ 8, chloroplastic OS=Arabidopsis thaliana GN=ATJ8 PE=2 SV=1	DnaJ-class molecular chaperone with C-terminal Zn finger domain	DnaJ homolog subfamily B member 12	-	-	-
DU	Unigene24805_P1	GACN01041496	-1.10058	1.17644	Remorin, C-terminal region [Medicago truncatula]	Glycine max cDNA, clone: GMFL01-13-L24	Remorin OS=Solanum tuberosum PE=1 SV=1	--	--	-	-	-
DU	Unigene21494_P1	GACN01038219	-1.34551	2.10618	WRKY transcription factor 6 [(Populus tomentosa x P. bolleana) x P. tomentosa]	Medicago truncatula WRKY transcription factor WRKY109669 mRNA, complete cds	Probable WRKY transcription factor 53 OS=Arabidopsis thaliana GN=WRKY53 PE=1 SV=1	--	WRKY transcription factor 29	-	-	-
DU	Unigene21184_P1	GACN01037909	-2.63546	2.21594	PREDICTED: uncharacterized protein LOC100809742 [Glycine max]	--	--	--	--	-	-	-
DU	Unigene1965_P1	GACN01018830	-1.18174	1.12965	cycloidea-like 2c protein [Helianthus annuus]	Helianthus annuus cycloidea-like 2c protein gene, complete cds	Transcription factor CYCLOIDEA (Fragment) OS=Antirrhinum majus subsp. linkianum GN=CYC PE=3 SV=1	--	--	-	-	-
DU	Unigene17343_P1	GACN01034120	-1.18344	1.40976	PREDICTED: uncharacterized protein LOC100812292 [Glycine max]	Populus trichocarpa predicted protein, mRNA	--	--	--	-	-	-
DU	Unigene16799_P1	GACN01033577	-1.60947	1.19554	PREDICTED: uncharacterized protein LOC100791504 [Glycine max]	Solanum lycopersicum cDNA, clone: FC09AA01, HTC in fruit	Metal tolerance protein B OS=Arabidopsis thaliana GN=MTPB PE=2 SV=1	--	solute carrier family 30 (zinc transporter), member 5	-	-	-
DU	Unigene149_P1	GACN01017033	-1.02275	3.22346	--	Oryza sativa microsatellite MRG6330 containing (CATA)X11, closest to marker S10074, genomic sequence	--	--	--	-	-	-
DU	Unigene14353_P1	GACN01031150	-1.31958	2.07368	PREDICTED: uncharacterized protein LOC100796499 isoform 1 [Glycine max] >gi|356566598|ref|XP_003551517.1| PREDICTED: uncharacterized protein LOC100796499 isoform 2 [Glycine max] >gi|356566600|ref|XP_003551518.1| PREDICTED: uncharacterized protein LOC100796499 isoform 3 [Glycine max] >gi|356566602|ref|XP_003551519.1| PREDICTED: uncharacterized protein LOC100796499 isoform 4 [Glycine max]	Vitis vinifera contig VV78X229922.9, whole genome shotgun sequence	--	--	--	-	-	-
DU	Unigene14196_P1	GACN01030993	-1.08352	1.13711	leucine-rich repeat transmembrane protein kinase [Glycine max]	Brassica napus CLAVATA1 (CLV1) mRNA, complete cds	Receptor-like protein kinase HSL1 OS=Arabidopsis thaliana GN=HSL1 PE=2 SV=1	Leucine-rich repeat (LRR) protein	[EC:2.7.1.-]	-	-	GO:0006464//protein modification process
DU	Unigene12248_P1	GACN01029054	-1.04442	1.12998	PREDICTED: flavonol sulfotransferase-like [Glycine max]	Vitis vinifera contig VV78X068182.6, whole genome shotgun sequence	Flavonol sulfotransferase-like OS=Arabidopsis thaliana GN=At2g03760 PE=1 SV=2	--	desulfoglucosinolate sulfotransferase A/B/C [EC:2.8.2.-]	-	GO:0016782//transferase activity, transferring sulfur-containing groups	-
DU	Unigene11400_P1	GACN01028211	-1.63546	1.7948	PREDICTED: mitochondrial carnitine/acylcarnitine carrier protein CACL-like [Glycine max]	--	Mitochondrial carnitine/acylcarnitine carrier-like protein OS=Arabidopsis thaliana GN=BOU PE=1 SV=1	--	solute carrier family 25 (mitochondrial carnitine/acylcarnitine transporter), member 20/29	GO:0031224//intrinsic to membrane	-	-
DU	Unigene11368_P1	GACN01028179	-2.95739	1.26266	--	--	--	--	--	-	-	-
DU	Unigene10679_P1	GACN01027492	-1.27557	1.44198	PREDICTED: uncharacterized protein LOC100527519 [Glycine max]	Vitis vinifera contig VV78X144195.7, whole genome shotgun sequence	--	--	--	-	-	-
DU	Unigene10001_P1	GACN01026828	-1.65593	1.13201	Transcription factor bHLH112 [Medicago truncatula] >gi|355482451|gb|AES63654.1| Transcription factor bHLH112 [Medicago truncatula]	Arabidopsis thaliana Full-length cDNA Complete sequence from clone GSLTPGH44ZG06 of Hormone Treated Callus of strain col-0 of Arabidopsis thaliana (thale cress)	Transcription factor bHLH112 OS=Arabidopsis thaliana GN=BHLH112 PE=2 SV=1	--	--	-	-	-
DU	CL6690.Contig1_P1	GACN01014997	-1.16153	1.17895	zinc finger like protein [Arabidopsis thaliana]	Arabidopsis thaliana mRNA for zinc finger like protein, complete cds, clone: RAFL15-36-C08	Protein TRANSPARENT TESTA 1 OS=Arabidopsis thaliana GN=TT1 PE=2 SV=1	--	--	-	-	-
DU	CL6225.Contig1_P1	GACN01014188	-1.34964	1.4798	RecName: Full=R-linalool synthase QH1, chloroplastic; Flags: Precursor >gi|6469618|gb|AAF13357.1|AF154125_1 (3R)-linalool synthase [Artemisia annua]	Citrus jambhiri RlemTPS1 mRNA for limonene synthase, complete cds	R-linalool synthase QH1, chloroplastic (Fragment) OS=Artemisia annua GN=QH1 PE=1 SV=1	--	myrcene/ocimene synthase [EC:4.2.3.15]	-	-	-
DU	CL5892.Contig1_P1	GACN01013592	-4.41307	2.37773	PREDICTED: uncharacterized protein LOC100814332 [Glycine max]	Arabidopsis thaliana CCT motif family protein (AT4G27900) mRNA, complete cds	Zinc finger protein CONSTANS-LIKE 1 OS=Arabidopsis thaliana GN=COL1 PE=1 SV=1	--	ribonuclease P/MRP protein subunit RPP1 [EC:3.1.26.5]	-	-	-
DU	CL5102.Contig2_P1	GACN01012167	-1.04675	1.11183	PREDICTED: BTB/POZ domain-containing protein At5g67385-like [Glycine max]	Solanum lycopersicum chromosome 2 clone C02SLe0053H21, complete sequence	BTB/POZ domain-containing protein At5g67385 OS=Arabidopsis thaliana GN=At5g67385 PE=2 SV=2	--	--	-	GO:0060089	-
DU	CL4903.Contig1_P1	GACN01011786	-1.13477	1.70766	U-box domain-containing protein [Medicago truncatula] >gi|355498985|gb|AES80188.1| U-box domain-containing protein [Medicago truncatula]	Solanum lycopersicum cDNA, clone: LEFL1032AG10, HTC in leaf	U-box domain-containing protein 33 OS=Arabidopsis thaliana GN=PUB33 PE=2 SV=2	Serine/threonine protein kinase	interleukin-1 receptor-associated kinase 4 [EC:2.7.11.1]	-	GO:0016301//kinase activity	-
DU	CL2801.Contig1_P1	GACN01007389	-1.73376	1.70143	MYB [Camellia sinensis]	Malus hybrid cultivar MYB protein (MYB) mRNA, partial cds	Transcription factor MYB21 OS=Arabidopsis thaliana GN=MYB21 PE=1 SV=1	Myb superfamily proteins, including transcription factors and mRNA splicing factors	myb proto-oncogene protein, plant	-	-	-
32
3
