# Supplementary material for: Transcriptomic insights into antagonistic effects of gibberellin and abscisic acid on petal growth in Gerbera hybrida
Source: Front Plant Sci. 2015 Mar 17;6:168. doi: 10.3389/fpls.2015.00168 (PMC4362084; doi:10.3389/fpls.2015.00168)
Supplement: Supplementary file 7 [file Table7.XLSX]

## Sheet: Table S7
Supplemental Table S7. Differentially expressed genes in both the 12 h GA and ABA treated samples. UU, upregulated both by GA and ABA; UD, upregulated by GA but downregulated by ABA; DD, downregulatied both by GA and ABA; DU, downregulated by GA but upregulated by ABA.
Expression (GA, ABA)	Gene ID	NCBI Accession	GA 12h (log2 Ratio)	ABA 12h(log2 Ratio)	Nr-annotation	Nt-annotation	Swissprot-annotation	COG-Function-Description	ko_definition	GO Component	GO Function	GO Process
UU	CL113.Contig1_P1	GACN01000393	1.0944	1.94058	PREDICTED: cytochrome P450 82A4-like [Glycine max]	Stevia rebaudiana P450 mono-oxygenase mRNA, complete cds	Cytochrome P450 82A4 OS=Glycine max GN=CYP82A4 PE=2 SV=1	Cytochrome P450	[EC:1.14.-.-]	-	-	-
UU	CL1165.Contig2_P1	GACN01003440	1.46786	1.59336	CTV.15 [Citrus trifoliata]	Vitis vinifera contig VV78X253653.6, whole genome shotgun sequence	--	--	--	-	-	-
UU	CL1198.Contig4_P1	GACN01003513	1.07712	1.84603	pheromone receptor-like protein [Quercus robur]	--	--	--	--	-	GO:0005515//protein binding	-
UU	CL1588.Contig1_P1	GACN01004489	1.2319	1.47347	PREDICTED: uncharacterized protein LOC100819940 [Glycine max]	Glycine max cDNA, clone: GMFL01-31-B23	--	--	--	GO:0031410//cytoplasmic vesicle	-	-
UU	CL1713.Contig1_P1	GACN01004805	2.04193	3.1276	Calcium-binding protein CML38 [Medicago truncatula] >gi|355493838|gb|AES75041.1| Calcium-binding protein CML38 [Medicago truncatula]	Populus trichocarpa predicted protein, mRNA	Calcium-binding protein CML38 OS=Arabidopsis thaliana GN=CML38 PE=2 SV=1	Ca2+-binding protein (EF-Hand superfamily)	calcium-binding protein CML	-	GO:0046872//metal ion binding	-
UU	CL1785.Contig1_P1	GACN01004975	1.12963	1.64075	Os07g0185900 [Oryza sativa Japonica Group] >gi|113610604|dbj|BAF20982.1| Os07g0185900 [Oryza sativa Japonica Group]	Solanum lycopersicum cDNA, clone: FC15DH04, HTC in fruit	--	--	--	-	-	-
UU	CL1970.Contig1_P1	GACN01005414	3.5969	3.92469	PREDICTED: uncharacterized protein LOC100819940 [Glycine max]	Arabidopsis thaliana hydrolase/ protein serine/threonine phosphatase (AT4G23000) mRNA, complete cds	--	--	--	-	-	-
UU	CL211.Contig1_P1	GACN01000873	1.24564	2.18989	PREDICTED: probable xyloglucan endotransglucosylase/hydrolase protein 23-like [Glycine max]	Cucumis melo xyloglucan endotransglucosylase/hydrolase 3 (XTH3) mRNA, complete cds	Probable xyloglucan endotransglucosylase/hydrolase protein 23 OS=Arabidopsis thaliana GN=XTH23 PE=2 SV=1	Beta-glucanase/Beta-glucan synthetase	xyloglucan:xyloglucosyl transferase TCH4 [EC:2.4.1.207]	-	-	-
UU	CL2140.Contig3_P1	GACN01005818	1.15741	1.62829	FERONIA receptor-like kinase [Arabidopsis lyrata]	--	Receptor-like protein kinase FERONIA OS=Arabidopsis thaliana GN=FER PE=1 SV=1	Serine/threonine protein kinase	interleukin-1 receptor-associated kinase 4 [EC:2.7.11.1]	-	-	-
UU	CL2455.Contig1_P1	GACN01006573	1.1293	1.40662	Beta-glucosidase D4 [Medicago truncatula] >gi|355486530|gb|AES67733.1| Beta-glucosidase D4 [Medicago truncatula]	--	Beta-glucosidase 24 OS=Oryza sativa subsp. japonica GN=BGLU24 PE=2 SV=1	Beta-glucosidase/6-phospho-beta-glucosidase/beta-galactosidase	beta-glucosidase [EC:3.2.1.21]	-	-	-
UU	CL2631.Contig2_P1	GACN01006991	1.5578	1.21861	nematode resistance-like protein [Solanum tuberosum]	Cucumis melo clone BAC 31O16, complete sequence	TMV resistance protein N OS=Nicotiana glutinosa GN=N PE=1 SV=1	--	disease resistance protein RPM1	-	GO:0005488//binding	-
UU	CL2689.Contig1_P1	GACN01007117	2.84442	2.3472	Ankyrin repeat-containing protein [Medicago truncatula] >gi|355486745|gb|AES67948.1| Ankyrin repeat-containing protein [Medicago truncatula]	--	Ankyrin repeat-containing protein At3g12360 OS=Arabidopsis thaliana GN=At3g12360 PE=2 SV=1	FOG: Ankyrin repeat	26S proteasome non-ATPase regulatory subunit 10	-	-	-
UU	CL2810.Contig1_P1	GACN01007412	1.14803	1.55514	calcium-dependent protein kinase [Nicotiana tabacum]	Solanum lycopersicum calcium-dependent protein kinase mRNA, complete cds	Calcium-dependent protein kinase 28 OS=Arabidopsis thaliana GN=CPK28 PE=1 SV=1	Serine/threonine protein kinase	Ca2+/calmodulin-dependent protein kinase [EC:2.7.11.17]	-	-	-
UU	CL2865.Contig2_P1	GACN01007530	1.00297	1.67676	PREDICTED: BTB/POZ domain-containing protein At5g41330-like [Glycine max]	--	BTB/POZ domain-containing protein At5g41330 OS=Arabidopsis thaliana GN=At5g41330 PE=2 SV=1	--	--	-	-	GO:0009743//response to carbohydrate stimulus
UU	CL303.Contig1_P1	GACN01001113	1.30852	1.40893	tir-nbs-lrr resistance protein [Populus trichocarpa] >gi|222857434|gb|EEE94981.1| tir-nbs-lrr resistance protein [Populus trichocarpa]	--	TMV resistance protein N OS=Nicotiana glutinosa GN=N PE=1 SV=1	--	--	-	GO:0005488//binding	GO:0006464//protein modification process
UU	CL3163.Contig1_P1	GACN01008195	1.26843	1.36175	PREDICTED: armadillo repeat-containing kinesin-like protein 3-like [Glycine max]	Arabidopsis thaliana armadillo repeat-containing kinesin-like protein 3 (ARK3) mRNA, complete cds	Armadillo repeat-containing kinesin-like protein 3 OS=Arabidopsis thaliana GN=ARK3 PE=1 SV=1	Kinesin-like protein	kinesin family member 11	-	-	-
UU	CL328.Contig3_P1	GACN01001199	1.59546	1.10258	1-aminocyclopropapne-1-carboxylic acid oxidase [Helianthus annuus]	Helianthus annuus 1-1-aminocyclopropane-1-carboxylic acid (ACC) oxidase mRNA, complete cds	1-aminocyclopropane-1-carboxylate oxidase 3 OS=Petunia hybrida GN=ACO3 PE=3 SV=1	Isopenicillin N synthase and related dioxygenases	aminocyclopropanecarboxylate oxidase [EC:1.14.17.4]	-	-	-
UU	CL3493.Contig3_P1	GACN01008913	1.09041	1.38434	RecName: Full=Probable inositol transporter 1 >gi|84617967|emb|CAJ00303.1| inositol transporter 1 [Arabidopsis thaliana]	Vitis vinifera contig VV78X165337.3, whole genome shotgun sequence	Probable inositol transporter 1 OS=Arabidopsis thaliana GN=INT1 PE=2 SV=1	Permeases of the major facilitator superfamily	MFS transporter, SP family, solute carrier family 2 (myo-inositol transporter), member 13	GO:0000325//plant-type vacuole	-	-
UU	CL3505.Contig2_P1	GACN01008939	2.04436	1.53564	PREDICTED: ethylene-responsive transcription factor ERF026-like [Glycine max]	Arabidopsis lyrata subsp. lyrata AP2 domain-containing protein, mRNA	Ethylene-responsive transcription factor ERF026 OS=Arabidopsis thaliana GN=ERF026 PE=2 SV=1	--	EREBP-like factor	-	-	-
UU	CL3646.Contig4_P1	GACN01009228	1.83136	3.51239	protein phosphatase 2C [Nicotiana tabacum] >gi|22553023|emb|CAC84141.2| protein phosphatase 2C [Nicotiana tabacum]	Solanum lycopersicum cDNA, clone: LEFL2033E13, HTC in fruit	Protein phosphatase 2C 37 OS=Arabidopsis thaliana GN=PP2CA PE=1 SV=1	Serine/threonine protein phosphatase	protein phosphatase 2C [EC:3.1.3.16]	-	-	-
UU	CL4167.Contig3_P1	GACN01010364	1.67936	1.62137	PREDICTED: uncharacterized protein LOC100783651 [Glycine max]	Arabidopsis thaliana chromosome 5, complete sequence	--	--	--	-	-	-
UU	CL4321.Contig1_P1	GACN01010673	1.21197	1.04762	PREDICTED: uncharacterized protein LOC100784242 [Glycine max]	Arabidopsis thaliana chromosome 5, complete sequence	--	--	--	-	-	-
UU	CL438.Contig1_P1	GACN01001481	1.28148	1.47694	tir-nbs-lrr resistance protein [Populus trichocarpa] >gi|222832110|gb|EEE70587.1| tir-nbs-lrr resistance protein [Populus trichocarpa]	--	TMV resistance protein N OS=Nicotiana glutinosa GN=N PE=1 SV=1	--	--	-	-	-
UU	CL438.Contig2_P1	GACN01001482	1.82375	1.52476	disease resistance protein [Brassica rapa subsp. pekinensis]	--	TMV resistance protein N OS=Nicotiana glutinosa GN=N PE=1 SV=1	--	--	-	-	-
UU	CL445.Contig2_P1	GACN01001496	1.17979	2.11028	uncharacterized protein [Arabidopsis thaliana] >gi|330252261|gb|AEC07355.1| uncharacterized protein [Arabidopsis thaliana]	--	Protein ycf2 OS=Oenothera glazioviana GN=ycf2-A PE=3 SV=1	RNA-binding proteins (RRM domain)	nucleolin	-	-	-
UU	CL4748.Contig2_P1	GACN01011513	1.07068	1.37775	PREDICTED: 1-aminocyclopropane-1-carboxylate oxidase homolog 1-like [Glycine max]	Solanum lycopersicum strain Heinz 1706 chromosome 10 clone hba-39b1 map 10, complete sequence	1-aminocyclopropane-1-carboxylate oxidase homolog OS=Solanum lycopersicum GN=ACO3 PE=2 SV=1	Isopenicillin N synthase and related dioxygenases		-	GO:0016706//oxidoreductase activity, acting on paired donors, with incorporation or reduction of molecular oxygen, 2-oxoglutarate as one donor, and incorporation of one atom each of oxygen into both donors	GO:0060255
UU	CL4819.Contig1_P1	GACN01011635	1.34939	1.38995	CXE carboxylesterase [Actinidia chinensis]	--	Probable carboxylesterase 2 OS=Arabidopsis thaliana GN=CXE2 PE=2 SV=1	--	--	-	GO:0016788//hydrolase activity, acting on ester bonds	-
UU	CL5027.Contig1_P1	GACN01012007	2.7789	3.6174	white-brown-complex ABC transporter family [Populus trichocarpa] >gi|222867394|gb|EEF04525.1| white-brown-complex ABC transporter family [Populus trichocarpa]	Glycine max cDNA, clone: GMFL01-18-D08	ABC transporter G family member 22 OS=Arabidopsis thaliana GN=ABCG22 PE=1 SV=1	ABC-type multidrug transport system, ATPase component	ATP-binding cassette, subfamily G (WHITE), member 2	-	GO:0015405	GO:0010468//regulation of gene expression
UU	CL5075.Contig1_P1	GACN01012110	1.1724	1.38037	PREDICTED: similar to Os01g0238200 [Vitis vinifera]	--	--	--	--	-	-	-
UU	CL5075.Contig2_P1	GACN01012111	1.70957	1.54468	PREDICTED: similar to Os01g0238200 [Vitis vinifera]	--	--	--	--	-	-	-
UU	CL5075.Contig3_P1	GACN01012112	1.37896	1.47356	--	--	--	--	--	-	-	GO:0009060//aerobic respiration
UU	CL5110.Contig1_P1	GACN01012183	1.85993	2.67315	UBX domain-containing protein [Medicago truncatula] >gi|355524936|gb|AET05390.1| UBX domain-containing protein [Medicago truncatula]	Ricinus communis nucleic acid binding protein, putative, mRNA	--	--	UBX domain-containing protein 6	GO:0043231//intracellular membrane-bounded organelle	-	-
UU	CL5202.Contig1_P1	GACN01012331	1.74647	1.4799	WRKY DNA-binding protein [Citrus unshiu]	Citrus unshiu genomic DNA, polyembryony locus, cultivar: Miyagawa wase	Probable WRKY transcription factor 50 OS=Arabidopsis thaliana GN=WRKY50 PE=2 SV=1	--	WRKY transcription factor 33	-	GO:0005488//binding	-
UU	CL5652.Contig1_P1	GACN01013171	1.587	1.08338	ribosomal protein S6-like protein [Solanum tuberosum]	Glycine max cDNA, clone: GMFL01-03-D10	40S ribosomal protein S6 OS=Asparagus officinalis GN=rps6 PE=2 SV=1	Ribosomal protein S6E (S10)	small subunit ribosomal protein S6e	-	-	-
UU	CL5692.Contig2_P1	GACN01013245	1.5957	1.11326	tir-nbs-lrr resistance protein [Populus trichocarpa] >gi|222862157|gb|EEE99663.1| tir-nbs-lrr resistance protein [Populus trichocarpa]	Populus trichocarpa tir-nbs-lrr resistance protein, mRNA	TMV resistance protein N OS=Nicotiana glutinosa GN=N PE=1 SV=1	--	disease resistance protein RPM1	-	-	-
UU	CL5897.Contig2_P1	GACN01013602	1.0614	1.66855	lysine/histidine transporter [Populus trichocarpa] >gi|222845857|gb|EEE83404.1| lysine/histidine transporter [Populus trichocarpa]	Populus trichocarpa lysine/histidine transporter, mRNA	Lysine histidine transporter 1 OS=Arabidopsis thaliana GN=LHT1 PE=1 SV=1	--	--	GO:0043231//intracellular membrane-bounded organelle	-	-
UU	CL6014.Contig1_P1	GACN01013819	1.27337	2.04476	PREDICTED: uncharacterized protein LOC100799102 [Glycine max]	Vitis vinifera contig VV78X003621.11, whole genome shotgun sequence	--	--	exocyst complex component 7	GO:0043234//protein complex	-	-
UU	CL614.Contig1_P1	GACN01002003	1.30966	1.84431	PREDICTED: uncharacterized protein LOC100799102 [Glycine max]	--	--	--	exocyst complex component 7	GO:0044444//cytoplasmic part	-	-
UU	CL6293.Contig1_P1	GACN01014300	1.27082	1.56197	Avr9/Cf-9 rapidly elicited protein 20 [Nicotiana tabacum]	Nicotiana tabacum Avr9/Cf-9 rapidly elicited protein 19 (ACRE19) mRNA, partial cds	Calcium-binding protein PBP1 OS=Arabidopsis thaliana GN=PBP1 PE=1 SV=1	Ca2+-binding protein (EF-Hand superfamily)	calmodulin	-	-	GO:0048513//organ development
UU	CL6293.Contig2_P1	GACN01014301	2.05633	1.20479	Centrin-2 [Medicago truncatula] >gi|355485580|gb|AES66783.1| Centrin-2 [Medicago truncatula]	Vitis vinifera contig VV78X125768.3, whole genome shotgun sequence	Calcium-binding protein PBP1 OS=Arabidopsis thaliana GN=PBP1 PE=1 SV=1	Ca2+-binding protein (EF-Hand superfamily)	calmodulin	-	-	-
UU	CL6311.Contig1_P1	GACN01014336	1.30085	1.10619	PREDICTED: salt stress root protein RS1-like [Glycine max]	--	Salt stress root protein RS1 OS=Oryza sativa subsp. japonica GN=Os01g0233000 PE=2 SV=1	--	--	-	-	-
UU	CL6542.Contig1_P1	GACN01014745	1.47687	1.4799	PREDICTED: cysteine-rich receptor-like protein kinase 2-like [Glycine max]	PREDICTED: Vitis vinifera hypothetical protein LOC100241439 (LOC100241439), mRNA	Cysteine-rich receptor-like protein kinase 2 OS=Arabidopsis thaliana GN=CRK2 PE=2 SV=1	--	protein-serine/threonine kinase [EC:2.7.11.-]	-	GO:0004672//protein kinase activity	-
UU	CL6542.Contig2_P1	GACN01014746	1.16311	1.11028	PREDICTED: cysteine-rich receptor-like protein kinase 2-like [Glycine max]	Vitis vinifera contig VV78X157643.6, whole genome shotgun sequence	Cysteine-rich receptor-like protein kinase 2 OS=Arabidopsis thaliana GN=CRK2 PE=2 SV=1	Serine/threonine protein kinase	[EC:2.7.1.-]	-	-	GO:0015833//peptide transport
UU	CL6758.Contig1_P1	GACN01015106	1.03854	1.63883	conserved hypothetical protein [Ricinus communis] >gi|223546799|gb|EEF48297.1| conserved hypothetical protein [Ricinus communis]	--	--	--	--	-	-	GO:0006464//protein modification process
UU	CL6837.Contig1_P1	GACN01015235	1.3657	2.04595	Amino acid permease [Medicago truncatula] >gi|355519245|gb|AET00869.1| Amino acid permease [Medicago truncatula]	Solanum lycopersicum cDNA, clone: LEFL1030DD06, HTC in leaf	Probable amino acid permease 7 OS=Arabidopsis thaliana GN=AAP7 PE=1 SV=1	Amino acid permeases	solute carrier family 36 (proton-coupled amino acid transporter)	GO:0031224//intrinsic to membrane	-	-
UU	CL7016.Contig1_P1	GACN01015544	1.3745	1.57301	white-brown-complex ABC transporter family [Populus trichocarpa] >gi|222865421|gb|EEF02552.1| white-brown-complex ABC transporter family [Populus trichocarpa]	Populus trichocarpa white-brown-complex ABC transporter family, mRNA	ABC transporter G family member 28 OS=Arabidopsis thaliana GN=ABCG28 PE=3 SV=1	ABC-type multidrug transport system, ATPase component	ATP-binding cassette, subfamily G (WHITE), member 2	-	-	-
UU	CL707.Contig1_P1	GACN01002236	1.25327	1.70669	PREDICTED: uncharacterized protein LOC100776993 [Glycine max]	Glycine max cDNA, clone: GMFL01-15-I19	--	--	--	-	-	-
UU	CL7116.Contig1_P1	GACN01015714	1.00604	1.07088	WIPK [Nicotiana tabacum]	Arachis hypogaea mitogen-activated protein kinase 2 mRNA, complete cds	Mitogen-activated protein kinase 3 OS=Arabidopsis thaliana GN=MPK3 PE=1 SV=2	Serine/threonine protein kinase	extracellular signal-regulated kinase 1/2 [EC:2.7.11.24]	-	-	GO:0015837//amine transport
UU	CL7281.Contig1_P1	GACN01015984	1.74516	1.07636	Phosphate metabolism protein [Medicago truncatula] >gi|355481453|gb|AES62656.1| Phosphate metabolism protein [Medicago truncatula]	Solanum lycopersicum cDNA, clone: LEFL1098CG01, HTC in leaf	--	Predicted hydrolase (HAD superfamily)	putative hydrolase of the HAD superfamily	-	GO:0003824//catalytic activity	-
UU	CL7373.Contig1_P1	GACN01016136	1.05681	1.429	uncharacterized protein LOC100527075 [Glycine max]	--	BON1-associated protein 2 OS=Arabidopsis thaliana GN=BAP2 PE=1 SV=1	--	--	-	-	GO:0015837//amine transport
UU	CL7543.Contig2_P1	GACN01016420	1.07436	1.10333	ethylene responsive element binding protein C1 [Capsicum annuum]	Vitis vinifera contig VV78X112775.3, whole genome shotgun sequence	Ethylene-responsive transcription factor 4 OS=Nicotiana sylvestris GN=ERF4 PE=2 SV=1	--	EREBP-like factor	-	-	-
UU	CL7813.Contig2_P1	GACN01016829	1.71331	1.52721	PREDICTED: 3-ketoacyl-CoA thiolase 2, peroxisomal-like [Glycine max]	PREDICTED: Vitis vinifera misc_RNA (LOC100245940), miscRNA	3-ketoacyl-CoA thiolase 2, peroxisomal OS=Arabidopsis thaliana GN=PED1 PE=1 SV=2	Acetyl-CoA acetyltransferase	acetyl-CoA acyltransferase 1 [EC:2.3.1.16]	-	-	GO:0009725//response to hormone stimulus
UU	CL7826.Contig1_P1	GACN01016847	1.97892	1.84985	NBS-LRR resistance protein RS6-8 [Helianthus annuus]	Populus trichocarpa histone 2 (HTA910), mRNA	Histone H2AX OS=Cicer arietinum GN=HIS2A PE=2 SV=1	Histone H2A	histone H2A	-	-	-
UU	CL7826.Contig2_P1	GACN01016848	1.84442	1.77891	NBS-LRR resistance-like protein RGC463 [Helianthus annuus]	--	TMV resistance protein N OS=Nicotiana glutinosa GN=N PE=1 SV=1	--	--	-	-	GO:0000956//nuclear-transcribed mRNA catabolic process
UU	CL783.Contig1_P1	GACN01002423	1.56071	1.15481	PREDICTED: uncharacterized protein LOC100809644 [Glycine max]	Solanum lycopersicum cDNA, clone: LEFL2028N02, HTC in fruit	Putative ribonuclease H protein At1g65750 OS=Arabidopsis thaliana GN=At1g65750 PE=3 SV=1	Ribonuclease HI	--	-	-	-
UU	CL87.Contig1_P1	GACN01000276	1.24414	1.23835	PREDICTED: uncharacterized protein LOC100810028 [Glycine max]	--	--	--	--	-	-	-
UU	CL987.Contig2_P1	GACN01002972	1.13287	1.89883	Transcripteion factor [Medicago truncatula] >gi|355495940|gb|AES77143.1| Transcripteion factor [Medicago truncatula]	--	--	--	--	-	-	-
UU	Unigene10167_P1	GACN01026993	1.35238	1.22612	PREDICTED: glucan endo-1,3-beta-glucosidase 14-like [Glycine max]	--	Glucan endo-1,3-beta-glucosidase 14 OS=Arabidopsis thaliana GN=At2g27500/F10A12.18 PE=1 SV=2	--	--	-	-	-
UU	Unigene10298_P1	GACN01027120	1.20987	1.21044	cell death associated protein [Nicotiana tabacum]	Actinidia chinensis CXE carboxylesterase (CXE12) mRNA, complete cds	Probable carboxylesterase 15 OS=Arabidopsis thaliana GN=CXE15 PE=2 SV=1	--	gibberellin receptor GID1 [EC:3.-.-.-]	-	-	-
UU	Unigene10518_P1	GACN01027334	1.62623	1.55283	PREDICTED: arabinogalactan peptide 22-like [Glycine max]	--	Arabinogalactan peptide 22 OS=Arabidopsis thaliana GN=AGP22 PE=3 SV=1	--	--	-	-	-
UU	Unigene10623_P1	GACN01027437	1.65628	1.57301	--	--	--	--	--	-	-	GO:0015833//peptide transport
UU	Unigene10676_P1	GACN01027489	1.0944	1.15481	PREDICTED: uncharacterized protein LOC100807086 [Glycine max]	Arabidopsis thaliana lipase class 3 family protein (AT3G14075) mRNA, complete cds	--	--	--	-	-	-
UU	Unigene10723_P1	GACN01027536	1.13187	1.82592	--	--	--	--	--	-	-	-
UU	Unigene10795_P1	GACN01027608	2.0944	2.58982	PREDICTED: uncharacterized protein LOC100817358 [Glycine max]	Vitis vinifera contig VV78X147189.11, whole genome shotgun sequence	--	--	--	-	-	-
UU	Unigene10859_P1	GACN01027671	1.53662	1.76369	Calcium-binding protein CML38 [Medicago truncatula] >gi|355493838|gb|AES75041.1| Calcium-binding protein CML38 [Medicago truncatula]	Vitis vinifera contig VV78X215452.6, whole genome shotgun sequence	Probable calcium-binding protein CML31 OS=Oryza sativa subsp. japonica GN=CML31 PE=2 SV=1	Ca2+-binding protein (EF-Hand superfamily)	calcium-binding protein CML	-	-	-
UU	Unigene1105_P1	GACN01017985	1.16655	1.16105	PREDICTED: zinc finger A20 and AN1 domain-containing stress-associated protein 4-like [Glycine max]	Lotus japonicus cDNA, clone: LjFL3-004-BD04, HTC	Zinc finger A20 and AN1 domain-containing stress-associated protein 4 OS=Arabidopsis thaliana GN=SAP4 PE=1 SV=1	--	--	-	-	-
UU	Unigene11142_P1	GACN01027954	1.20265	1.42646	Protein kinase catalytic domain-containing protein [Medicago truncatula] >gi|355485056|gb|AES66259.1| Protein kinase catalytic domain-containing protein [Medicago truncatula]	Vitis vinifera contig VV78X110653.9, whole genome shotgun sequence	Probable LRR receptor-like serine/threonine-protein kinase At1g56130 OS=Arabidopsis thaliana GN=At1g56130 PE=1 SV=2	Serine/threonine protein kinase	serine/threonine-protein kinase PBS1 [EC:2.7.11.1]	-	-	GO:0006260//DNA replication
UU	Unigene1116_P1	GACN01017995	1.48267	1.30971	Pyridoxal kinase [Medicago truncatula] >gi|355517727|gb|AES99350.1| Pyridoxal kinase [Medicago truncatula]	Lycopersicon esculentum clone 133015R, mRNA sequence	Pyridoxal kinase OS=Arabidopsis thaliana GN=PK PE=1 SV=2	Pyridoxal/pyridoxine/pyridoxamine kinase	pyridoxine kinase [EC:2.7.1.35]	-	-	-
UU	Unigene11445_P1	GACN01028256	1.27784	1.92399	uncharacterized protein [Arabidopsis thaliana] >gi|332197742|gb|AEE35863.1| uncharacterized protein [Arabidopsis thaliana]	--	--	--	--	GO:0031981//nuclear lumen	-	-
UU	Unigene11728_P1	GACN01028539	1.3078	1.53863	NAC-like protein 1 [Passiflora morifolia]	--	--	--	--	-	-	-
UU	Unigene11743_P1	GACN01028554	1.30385	1.26301	PREDICTED: uncharacterized protein LOC100803573 [Glycine max]	Gossypium herbaceum clone NBRI_Gh_C2_2110 simple sequence repeat marker, mRNA sequence	--	--	--	-	-	-
UU	Unigene12126_P1	GACN01028932	1.0796	1.27345	cytochrome P450 [Coptis japonica var. dissecta]	Catharanthus roseus mRNA for flavonoid 3',5'-hydroxylase	4-hydroxyphenylacetaldehyde oxime monooxygenase OS=Sorghum bicolor GN=CYP71E1 PE=2 SV=1	Cytochrome P450	4-hydroxyphenylacetaldehyde oxime monooxygenase [EC:1.14.13.68]	-	-	-
UU	Unigene12734_P1	GACN01029539	1.21673	1.25193	--	Artemisia annua clone gel4-1	--	--	--	-	-	GO:0006810//transport
UU	Unigene12870_P1	GACN01029675	1.12666	1.17001	--	Artemisia annua clone gel4-1	--	--	--	-	-	-
UU	Unigene13219_P1	GACN01030024	1.56152	1.82688	1-aminocyclopropane-1-carboxylate synthase [Diospyros kaki]	Lactuca sativa putative ACC synthase 1 (ACS1) mRNA, complete cds	1-aminocyclopropane-1-carboxylate synthase OS=Glycine max GN=ACS1 PE=2 SV=1	--	1-aminocyclopropane-1-carboxylate synthase [EC:4.4.1.14]	-	GO:0048037//cofactor binding	-
UU	Unigene13443_P1	GACN01030240	1.02469	1.59496	uncharacterized protein [Arabidopsis thaliana] >gi|240256149|ref|NP_195100.4| uncharacterized protein [Arabidopsis thaliana] >gi|240256151|ref|NP_849489.4| uncharacterized protein [Arabidopsis thaliana] >gi|332660871|gb|AEE86271.1| uncharacterized protein [Arabidopsis thaliana] >gi|332660872|gb|AEE86272.1| uncharacterized protein [Arabidopsis thaliana] >gi|332660873|gb|AEE86273.1| uncharacterized…	--	Protein ycf2 OS=Oenothera argillicola GN=ycf2-A PE=3 SV=1	RNA-binding proteins (RRM domain)	U3 small nucleolar RNA-associated protein MPP10	-	-	-
UU	Unigene13736_P1	GACN01030533	1.54108	1.87738	EDS1 [Nicotiana tabacum]	--	--	--	--	-	-	-
UU	Unigene13749_P1	GACN01030546	1.45845	1.45837	PREDICTED: uncharacterized protein LOC100801024 [Glycine max]	Vitis vinifera contig VV78X203385.15, whole genome shotgun sequence	Zinc finger protein CONSTANS-LIKE 10 OS=Arabidopsis thaliana GN=COL10 PE=1 SV=1	--	zinc finger protein CONSTANS	-	-	-
UU	Unigene13785_P1	GACN01030582	1.16655	1.51282	uncharacterized protein LOC100526969 [Glycine max]	Arabidopsis thaliana chromosome 5, complete sequence	--	--	--	GO:0043231//intracellular membrane-bounded organelle	-	GO:0006787
UU	Unigene14333_P1	GACN01031130	1.18939	1.01726	ATMPK14 [Arabidopsis lyrata subsp. lyrata] >gi|297312850|gb|EFH43273.1| ATMPK14 [Arabidopsis lyrata subsp. lyrata]	Solanum lycopersicum mitogen-activated protein kinase 8 (MAPK8) mRNA, complete cds	Mitogen-activated protein kinase 7 OS=Arabidopsis thaliana GN=MPK7 PE=2 SV=2	--	mitogen-activated protein kinase [EC:2.7.11.24]	-	-	GO:0006950//response to stress
UU	Unigene15111_P1	GACN01031905	1.70737	1.96533	DREPP2 protein [Nicotiana tabacum]	Thellungiella halophila mRNA, complete cds, clone: RTFL01-02-I22	--	--	--	-	GO:0035091//phosphatidylinositol binding	-
UU	Unigene15347_P1	GACN01032140	1.0186	1.45777	PREDICTED: arogenate dehydrogenase 1, chloroplastic-like [Glycine max]	Ricinus communis prephenate dehydrogenase, putative, mRNA	Arogenate dehydrogenase 1, chloroplastic OS=Arabidopsis thaliana GN=TYRAAT1 PE=1 SV=1	--	arogenate dehydrogenase (NADP+), plant [EC:1.3.1.78]	-	GO:0016628//oxidoreductase activity, acting on the CH-CH group of donors, NAD or NADP as acceptor	-
UU	Unigene16168_P1	GACN01032952	2.70911	2.18772	--	--	--	--	--	-	-	-
UU	Unigene16832_P1	GACN01033610	1.63326	1.25236	PREDICTED: dihydrosphingosine 1-phosphate phosphatase C823.11-like [Glycine max]	Solanum lycopersicum cDNA, clone: LEFL1029DG03, HTC in leaf	--	--	--	-	-	-
UU	Unigene1782_P1	GACN01018647	1.20604	1.21355	PREDICTED: uncharacterized protein LOC100787602 [Glycine max]	Nicotiana tabacum cig3 mRNA, complete cds	--	--	protein SMG7	-	-	GO:0006950//response to stress
UU	Unigene18463_P1	GACN01035221	1.18026	1.55331	predicted protein [Populus trichocarpa] >gi|222833945|gb|EEE72422.1| predicted protein [Populus trichocarpa]	--	RING-H2 finger protein ATL3 OS=Arabidopsis thaliana GN=ATL3 PE=2 SV=1	--	--	-	-	-
UU	Unigene18574_P1	GACN01035330	1.24124	2.18772	double WRKY type transfactor [Solanum tuberosum]	--	Probable WRKY transcription factor 26 OS=Arabidopsis thaliana GN=WRKY26 PE=2 SV=2	--	WRKY transcription factor 33	-	-	-
UU	Unigene18750_P1	GACN01035502	1.09674	1.49079	Os09g0472700 [Oryza sativa Japonica Group] >gi|255678972|dbj|BAH94610.1| Os09g0472700 [Oryza sativa Japonica Group]	--	EG45-like domain containing protein OS=Citrus jambhiri GN=CjBAp12 PE=1 SV=1	--	--	-	-	-
UU	Unigene18990_P1	GACN01035737	1.84442	1.41279	uncharacterized protein LOC100306593 [Glycine max]	--	--	--	--	-	-	-
UU	Unigene1910_P1	GACN01018775	1.24215	1.73031	PREDICTED: uncharacterized protein LOC100799639 [Glycine max]	--	--	--	--	-	GO:0016301//kinase activity	-
UU	Unigene19730_P1	GACN01036468	1.65239	1.8543	photoperiod responsive protein [Solanum tuberosum subsp. andigenum]	--	U-box domain-containing protein 28 OS=Arabidopsis thaliana GN=PUB28 PE=2 SV=1	--	--	-	-	-
UU	Unigene20220_P1	GACN01036951	1.10222	1.57105	Avr9/Cf-9 rapidly elicited protein 132 [Nicotiana tabacum]	Solanum tuberosum ACRE 132-like protein mRNA, complete cds	RING-H2 finger protein ATL3 OS=Arabidopsis thaliana GN=ATL3 PE=2 SV=1	RING-finger-containing ubiquitin ligase	E3 ubiquitin-protein ligase RNF115/126 [EC:6.3.2.19]	-	GO:0046914//transition metal ion binding	-
UU	Unigene2046_P1	GACN01018911	1.19676	1.38037	metallo-beta-lactamase domain-containing protein [Arabidopsis thaliana] >gi|38566676|gb|AAR24228.1| At1g30300 [Arabidopsis thaliana] >gi|40824143|gb|AAR92355.1| At1g30300 [Arabidopsis thaliana] >gi|332193083|gb|AEE31204.1| metallo-beta-lactamase domain-containing protein [Arabidopsis thaliana]	Solanum lycopersicum cDNA, clone: LEFL1074CB12, HTC in leaf	--	Metal-dependent hydrolases of the beta-lactamase superfamily I	PhnP protein	-	-	-
UU	Unigene20513_P1	GACN01037239	1.05963	1.54264	enhanced disease susceptibility 1 [Vitis aestivalis]	--	--	--	--	-	-	-
UU	Unigene20599_P1	GACN01037325	1.0204	1.5694	E3 ubiquitin-protein ligase UBR4 [Medicago truncatula] >gi|355496574|gb|AES77777.1| E3 ubiquitin-protein ligase UBR4 [Medicago truncatula]	PREDICTED: Vitis vinifera misc_RNA (LOC100256705), miscRNA	Auxin transport protein BIG OS=Arabidopsis thaliana GN=BIG PE=2 SV=2	--	E3 ubiquitin-protein ligase UBR4 [EC:6.3.2.19]	-	-	-
UU	Unigene21035_P1	GACN01037760	1.72058	1.68969	PREDICTED: protein translocase subunit SecA 1-like [Glycine max]	Solanum lycopersicum cDNA, clone: LEFL2045B17, HTC in fruit	--	--	--	-	-	GO:0006596//polyamine biosynthetic process
UU	Unigene21153_P1	GACN01037878	1.18332	1.0116	alpha-galactosidase [Helianthus annuus]	Helianthus annuus GLA mRNA for alpha-galactosidase, complete cds	Alpha-galactosidase OS=Coffea arabica PE=1 SV=1	--	alpha-galactosidase [EC:3.2.1.22]	-	-	-
UU	Unigene21385_P1	GACN01038110	1.26562	1.39901	late embryogenis abundant protein 5 [Nicotiana tabacum]	--	--	--	--	-	-	-
UU	Unigene21465_P1	GACN01038190	1.13504	1.75888	PREDICTED: uncharacterized protein LOC100792166 [Glycine max]	Solanum lycopersicum chromosome 2 clone C02HBa0090O01, complete sequence	--	--	jumonji domain-containing protein 1 [EC:1.14.11.-]	-	GO:0046872//metal ion binding	GO:0044267//cellular protein metabolic process
UU	Unigene21624_P1	GACN01038349	1.50232	1.7226	uncharacterized protein LOC100277116 [Zea mays]	--	--	--	--	GO:0031410//cytoplasmic vesicle	-	-
UU	Unigene2164_P1	GACN01019029	2.31679	2.04333	PREDICTED: uncharacterized protein LOC100786421 [Glycine max]	Populus trichocarpa predicted protein, mRNA	--	--	--	-	-	-
UU	Unigene21711_P1	GACN01038435	1.33144	1.96533	WRKY domain class transcription factor [Malus x domestica]	--	--	--	WRKY transcription factor 33	-	-	-
UU	Unigene23328_P1	GACN01040033	1.64899	1.70229	--	--	--	--	--	-	-	-
UU	Unigene234_P1	GACN01017117	2.20131	2.29464	PREDICTED: uncharacterized protein LOC100820164 [Glycine max]	Vitis vinifera contig VV78X251216.6, whole genome shotgun sequence	Regulator of nonsense transcripts 1 homolog OS=Arabidopsis thaliana GN=UPF1 PE=1 SV=2	Superfamily I DNA and RNA helicases and helicase subunits	regulator of nonsense transcripts 1 [EC:3.6.4.-]	-	-	GO:0008652//cellular amino acid biosynthetic process
UU	Unigene23408_P1	GACN01040113	1.53297	2.10972	Os01g0120700 [Oryza sativa Japonica Group] >gi|113531401|dbj|BAF03784.1| Os01g0120700 [Oryza sativa Japonica Group]	Vitis vinifera contig VV78X215791.5, whole genome shotgun sequence	CAX-interacting protein 4 OS=Arabidopsis thaliana GN=CXIP4 PE=1 SV=2	RNA-binding proteins (RRM domain)	CBF1 interacting corepressor	-	-	-
UU	Unigene23502_P1	GACN01040207	1.12889	1.47602	PREDICTED: uncharacterized protein LOC100500585 [Glycine max]	--	--	--	--	-	-	-
UU	Unigene2389_P1	GACN01019254	1.11712	1.11733	uncharacterized protein [Arabidopsis thaliana] >gi|332646497|gb|AEE80018.1| uncharacterized protein [Arabidopsis thaliana]	Vitis vinifera contig VV78X153767.8, whole genome shotgun sequence	--	Uncharacterized conserved protein	hypothetical protein	-	-	-
UU	Unigene24065_P1	GACN01040770	1.21496	1.01306	uncharacterized protein LOC100305829 [Glycine max]	Solanum lycopersicum cDNA, clone: LEFL2053M14, HTC in fruit	--	Small nuclear ribonucleoprotein (snRNP) homolog	U6 snRNA-associated Sm-like protein LSm8	GO:0043231//intracellular membrane-bounded organelle	-	-
UU	Unigene24795_P1	GACN01041486	1.39396	2.15566	RecName: Full=Linoleate 13S-lipoxygenase 3-1, chloroplastic; Flags: Precursor >gi|1495804|emb|CAA65269.1| 13-lipoxygenase [Solanum tuberosum]	Lycopersicon esculentum lipoxygenase (loxD) mRNA, complete cds	Linoleate 13S-lipoxygenase 3-1, chloroplastic OS=Solanum tuberosum GN=LOX3.1 PE=1 SV=1	--	lipoxygenase [EC:1.13.11.12]	-	-	-
UU	Unigene25037_P1	GACN01041728	1.34494	2.40503	uncharacterized protein LOC100500105 [Glycine max]	--	Nudix hydrolase 18, mitochondrial OS=Arabidopsis thaliana GN=NUDT18 PE=2 SV=1	--	--	-	-	-
UU	Unigene25481_P1	GACN01042172	1.24124	1.90094	S-adenosylmethionine decarboxylase [Salvia miltiorrhiza]	Gossypium hirsutum S-adenosylmethionine decarboxylase (SAMDC) mRNA, complete cds	S-adenosylmethionine decarboxylase proenzyme OS=Daucus carota GN=SAMDC PE=2 SV=1	--	S-adenosylmethionine decarboxylase [EC:4.1.1.50]	-	-	GO:0006464//protein modification process
UU	Unigene25908_P1	GACN01042599	1.03109	1.16886	Tsi1-interacting protein TSIP1 [Nicotiana tabacum]	Populus EST from severe drought-stressed leaves	--	--	--	-	-	-
UU	Unigene25934_P1	GACN01042625	1.06886	1.16218	PREDICTED: 80 kDa MCM3-associated protein-like [Glycine max]	Brassica rapa subsp. pekinensis clone KBrB010G10, complete sequence	--	Nuclear protein export factor	--	GO:0043231//intracellular membrane-bounded organelle	-	-
UU	Unigene26300_P1	GACN01042991	1.44017	1.65338	DNAJ heat shock N-terminal domain-containing protein [Arabidopsis lyrata subsp. lyrata] >gi|297328434|gb|EFH58853.1| DNAJ heat shock N-terminal domain-containing protein [Arabidopsis lyrata subsp. lyrata]	Arabidopsis lyrata subsp. lyrata DNAJ heat shock N-terminal domain-containing protein, mRNA	DnaJ protein homolog 2 OS=Allium porrum GN=LDJ2 PE=2 SV=1	DnaJ-class molecular chaperone with C-terminal Zn finger domain	protein disulfide-isomerase A6 [EC:5.3.4.1]	GO:0044432//endoplasmic reticulum part	-	-
UU	Unigene2642_P1	GACN01019507	1.18632	1.36126	--	--	--	--	--	-	-	-
UU	Unigene26636_P1	GACN01043326	1.32955	1.10297	3-dehydroquinate dehydratase / shikimate dehydrogenase isoform 2 [Nicotiana tabacum]	Nicotiana tabacum 3-dehydroquinate dehydratase / shikimate dehydrogenase isoform 2 mRNA, complete cds	Bifunctional 3-dehydroquinate dehydratase/shikimate dehydrogenase, chloroplastic OS=Arabidopsis thaliana GN=EMB3004 PE=1 SV=1	Shikimate 5-dehydrogenase	3-dehydroquinate dehydratase / shikimate dehydrogenase [EC:4.2.1.10 1.1.1.25]	-	-	-
UU	Unigene26769_P1	GACN01043459	1.11155	1.47067	PREDICTED: uncharacterized protein LOC100786628 [Glycine max]	Medicago truncatula clone mth2-43g18, complete sequence	--	--	--	-	GO:0016787//hydrolase activity	-
UU	Unigene26930_P1	GACN01043620	1.62047	1.61098	PREDICTED: probable protein phosphatase 2C 43-like [Glycine max]	Zea mays full-length cDNA clone ZM_BFb0114A21 mRNA, complete cds	Probable protein phosphatase 2C 68 OS=Arabidopsis thaliana GN=At5g06750 PE=2 SV=1	Serine/threonine protein phosphatase	protein phosphatase 2C [EC:3.1.3.16]	-	-	-
UU	Unigene27061_P1	GACN01043749	1.14649	1.8086	WRKY6 [Nicotiana attenuata]	Medicago truncatula WRKY transcription factor WRKY108715 mRNA, complete cds	Probable WRKY transcription factor 33 OS=Arabidopsis thaliana GN=WRKY33 PE=1 SV=2	--	WRKY transcription factor 33	-	-	-
UU	Unigene27077_P1	GACN01043765	1.60136	1.77629	PREDICTED: probable ADP-ribosylation factor GTPase-activating protein AGD5-like [Glycine max]	--	Probable ADP-ribosylation factor GTPase-activating protein AGD5 OS=Arabidopsis thaliana GN=AGD5 PE=1 SV=1	--	stromal membrane-associated protein	-	-	GO:0008652//cellular amino acid biosynthetic process
UU	Unigene27382_P1	GACN01044068	2.07015	2.35612	disease resistance protein - like [Arabidopsis thaliana] >gi|32189309|gb|AAP75809.1| At5g25910 [Arabidopsis thaliana]	--	Leucine-rich repeat receptor protein kinase EXS OS=Arabidopsis thaliana GN=EXS PE=1 SV=1	--	[EC:2.7.1.-]	-	-	-
UU	Unigene27961_P1	GACN01044642	1.29079	1.11733	PREDICTED: probable LRR receptor-like serine/threonine-protein kinase At1g06840-like [Glycine max]	Ipomoea nil In29 mRNA for leucine-rich repeat transmembrane protein kinase, complete cds	Probable LRR receptor-like serine/threonine-protein kinase At1g06840 OS=Arabidopsis thaliana GN=At1g06840 PE=1 SV=2	Serine/threonine protein kinase	interleukin-1 receptor-associated kinase 4 [EC:2.7.11.1]	-	-	-
UU	Unigene27979_P1	GACN01044660	1.07484	1.64146	f-box family protein [Populus trichocarpa] >gi|222849780|gb|EEE87327.1| f-box family protein [Populus trichocarpa]	--	F-box protein At4g18380 OS=Arabidopsis thaliana GN=At4g18380 PE=2 SV=1	ATPases involved in chromosome partitioning	phospholipase D [EC:3.1.4.4]	-	-	-
UU	Unigene28341_P1	GACN01045021	1.01378	1.10473	--	--	--	--	--	-	-	-
UU	Unigene28347_P1	GACN01045027	1.83136	1.92469	PREDICTED: pentatricopeptide repeat-containing protein At2g13600-like [Glycine max]	Vitis vinifera contig VV78X036617.6, whole genome shotgun sequence	Pentatricopeptide repeat-containing protein At5g42310, mitochondrial OS=Arabidopsis thaliana GN=At5g42310 PE=2 SV=1	--	cell division protease FtsH [EC:3.4.24.-]	-	-	-
UU	Unigene2841_P1	GACN01019706	1.08487	1.02726	Potyvirus VPg interacting protein [Arachis hypogaea]	Populus trichocarpa clone POP006-B08, complete sequence	Protein OBERON 2 OS=Arabidopsis thaliana GN=OBE2 PE=1 SV=1	--	--	-	-	-
UU	Unigene28599_P1	GACN01045279	1.26725	1.53069	Calcium-binding protein CML42 [Medicago truncatula] >gi|355513833|gb|AES95456.1| Calcium-binding protein CML42 [Medicago truncatula]	Glycine max cDNA, clone: GMFL01-11-K15	Probable calcium-binding protein CML45 OS=Arabidopsis thaliana GN=CML45 PE=1 SV=1	Ca2+-binding protein (EF-Hand superfamily)	calcium-binding protein CML	-	GO:0005488//binding	-
UU	Unigene28873_P1	GACN01045552	1.75736	1.47	gibberellin 2-oxidase No1 [Lactuca sativa]	Lactuca sativa Ls2ox1 mRNA for gibberellin 2-oxidase No1, complete cds	Gibberellin 2-beta-dioxygenase OS=Phaseolus coccineus GN=GA2OX1 PE=2 SV=1	--	gibberellin 2-oxidase [EC:1.14.11.13]	-	GO:0046914//transition metal ion binding	-
UU	Unigene29052_P1	GACN01045730	1.37801	1.16624	dehydroquinate dehydratase/ shikimate dehydrogenase [Populus trichocarpa] >gi|222838117|gb|EEE76482.1| dehydroquinate dehydratase/ shikimate dehydrogenase [Populus trichocarpa]	--	Bifunctional 3-dehydroquinate dehydratase/shikimate dehydrogenase, chloroplastic OS=Arabidopsis thaliana GN=EMB3004 PE=1 SV=1	--	3-dehydroquinate dehydratase / shikimate dehydrogenase [EC:4.2.1.10 1.1.1.25]	-	-	-
UU	Unigene29056_P1	GACN01045734	1.03067	1.0958	mitochondrial substrate carrier family protein [Arabidopsis lyrata subsp. lyrata] >gi|297317513|gb|EFH47935.1| mitochondrial substrate carrier family protein [Arabidopsis lyrata subsp. lyrata]	Solanum lycopersicum cDNA, clone: LEFL1035DG06, HTC in leaf	Protein MITOFERRINLIKE 1, chloroplastic OS=Arabidopsis thaliana GN=MFL1 PE=2 SV=1	--	solute carrier family 25, member 44	-	-	-
UU	Unigene29733_P1	GACN01046408	1.00129	1.13525	Probably inactive leucine-rich repeat receptor-like protein kinase [Medicago truncatula] >gi|124361026|gb|ABN08998.1| Protein kinase [Medicago truncatula] >gi|355499253|gb|AES80456.1| Probably inactive leucine-rich repeat receptor-like protein kinase [Medicago truncatula]	PREDICTED: Vitis vinifera misc_RNA (LOC100248052), miscRNA	Probably inactive leucine-rich repeat receptor-like protein kinase At5g48380 OS=Arabidopsis thaliana GN=At5g48380 PE=1 SV=1	Serine/threonine protein kinase	protein brassinosteroid insensitive 1 [EC:2.7.10.1 2.7.11.1]	-	GO:0004871//signal transducer activity	-
UU	Unigene29784_P1	GACN01046459	1.67936	1.70899	gibberellin 2-oxidase1 [Helianthus annuus] >gi|213032423|emb|CAS03785.1| gibberellin 2-oxidase1 [Helianthus annuus]	Lactuca sativa Ls2ox1 mRNA for gibberellin 2-oxidase No1, complete cds	Gibberellin 2-beta-dioxygenase 1 OS=Pisum sativum GN=GA2OX1 PE=1 SV=1	Isopenicillin N synthase and related dioxygenases	gibberellin 2-oxidase [EC:1.14.11.13]	-	GO:0046914//transition metal ion binding	-
UU	Unigene29791_P1	GACN01046466	1.63282	1.74294	PREDICTED: uncharacterized protein LOC100803544 [Glycine max] >gi|356537433|ref|XP_003537232.1| PREDICTED: uncharacterized protein LOC100806623 [Glycine max]	--	--	--	--	-	-	-
UU	Unigene30080_P1	GACN01046755	1.20402	1.32226	PREDICTED: uncharacterized protein LOC100782261 [Glycine max]	Glycine max strain Williams 82 clone GM_WBb0171K17, complete sequence	--	--	--	-	-	-
UU	Unigene30203_P1	GACN01046878	1.14844	1.39134	PREDICTED: uncharacterized protein LOC100796078 [Glycine max]	--	Disease resistance response protein 206 OS=Pisum sativum GN=PI206 PE=2 SV=2	--	--	-	-	GO:0044238//primary metabolic process
UU	Unigene3689_P1	GACN01020543	2.67936	2.7496	--	--	--	--	--	-	-	-
UU	Unigene3791_P1	GACN01020645	1.76182	1.2929	PREDICTED: crt homolog 1-like [Glycine max]	Solanum lycopersicum cDNA, clone: LEFL1003CB08, HTC in leaf	--	--	--	GO:0031224//intrinsic to membrane	-	-
UU	Unigene3994_P1	GACN01020844	1.09055	1.38802	PREDICTED: WW domain-containing oxidoreductase [Glycine max]	Musa balbisiana clone BAC MBP-64B17, complete sequence	Short-chain dehydrogenase TIC 32, chloroplastic OS=Arabidopsis thaliana GN=TIC32 PE=2 SV=1	--	--	-	GO:0016491//oxidoreductase activity	-
UU	Unigene4290_P1	GACN01021139	1.67936	4.00185	little protein 1 [Arachis hypogaea]	Arachis hypogaea clone YY96 little protein 1 mRNA, complete cds	--	--	--	-	-	-
UU	Unigene4391_P1	GACN01021238	1.05275	1.41799	PREDICTED: NAD(P)H-dependent 6'-deoxychalcone synthase-like [Glycine max]	--	Probable NAD(P)H-dependent oxidoreductase 1 OS=Oryza sativa subsp. japonica GN=Os10g0113000 PE=1 SV=1	Aldo/keto reductases, related to diketogulonate reductase	aldose-6-phosphate reductase (NADPH2) [EC:1.1.1.200]	-	-	-
UU	Unigene4506_P1	GACN01021352	1.68876	1.04779	PREDICTED: uncharacterized protein LOC100815747 [Glycine max]	Vitis vinifera, whole genome shotgun sequence, contig VV78X152250.5, clone ENTAV 115	--	--	--	-	-	-
UU	Unigene4537_P1	GACN01021383	1.62973	1.22604	PREDICTED: RING-H2 finger protein ATL3-like [Glycine max]	Solanum lycopersicum chromosome 12 clone C12HBa0054J16, complete sequence	RING-H2 finger protein ATL3 OS=Arabidopsis thaliana GN=ATL3 PE=2 SV=1	RING-finger-containing ubiquitin ligase	E3 ubiquitin-protein ligase RNF115/126 [EC:6.3.2.19]	-	-	-
UU	Unigene544_P1	GACN01017426	1.29603	1.47347	PREDICTED: uncharacterized protein LOC100818992 [Glycine max]	Vitis vinifera, whole genome shotgun sequence, contig VV78X150580.50, clone ENTAV 115	Nuclear-pore anchor OS=Arabidopsis thaliana GN=NUA PE=1 SV=1	Chromosome segregation ATPases	DNA repair protein RAD50 [EC:3.6.-.-]	-	-	-
UU	Unigene5475_P1	GACN01022314	2.98192	2.91642	protein kinase domain-containing protein [Arabidopsis thaliana] >gi|259016409|sp|P0C5E2.2|Y1839_ARATH RecName: Full=Probable serine/threonine-protein kinase At1g18390; Flags: Precursor >gi|332191589|gb|AEE29710.1| protein kinase domain-containing protein [Arabidopsis thaliana]	--	Probable serine/threonine-protein kinase At1g18390 OS=Arabidopsis thaliana GN=At1g18390 PE=1 SV=2	--	--	-	GO:0016301//kinase activity	-
UU	Unigene5816_P1	GACN01022655	1.37193	1.06389	PREDICTED: uncharacterized protein LOC100802184 [Glycine max]	--	--	--	--	-	-	-
UU	Unigene6377_P1	GACN01023216	1.17035	1.64665	starch branching enzyme II [Populus trichocarpa]	Solanum tuberosum mRNA for starch branching enzyme II	1,4-alpha-glucan-branching enzyme 2, chloroplastic/amyloplastic OS=Zea mays GN=SBE1 PE=1 SV=1	1,4-alpha-glucan branching enzyme	1,4-alpha-glucan branching enzyme [EC:2.4.1.18]	-	-	-
UU	Unigene703_P1	GACN01017585	1.15383	1.24992	enhanced disease susceptibility 1 protein [Solanum tuberosum]	Helianthus tuberosus isolate 23b EDS1 gene, partial cds	--	--	--	-	-	-
UU	Unigene7043_P1	GACN01023881	1.9756	2.14569	--	--	--	--	--	-	-	-
UU	Unigene7129_P1	GACN01023967	1.25973	1.66893	Arogenate dehydrogenase [Medicago truncatula] >gi|355518054|gb|AES99677.1| Arogenate dehydrogenase [Medicago truncatula]	Vitis vinifera contig VV78X004406.5, whole genome shotgun sequence	Arogenate dehydrogenase 1, chloroplastic OS=Arabidopsis thaliana GN=TYRAAT1 PE=1 SV=1	Prephenate dehydrogenase	arogenate dehydrogenase (NADP+), plant [EC:1.3.1.78]	GO:0043231//intracellular membrane-bounded organelle	-	-
UU	Unigene732_P1	GACN01017614	1.089	1.33108	PREDICTED: probable receptor-like protein kinase At1g11050-like [Glycine max]	Vitis vinifera contig VV78X264662.4, whole genome shotgun sequence	Probable receptor-like protein kinase At1g11050 OS=Arabidopsis thaliana GN=At1g11050 PE=2 SV=1	Serine/threonine protein kinase	interleukin-1 receptor-associated kinase 4 [EC:2.7.11.1]	-	-	-
UU	Unigene741_P1	GACN01017623	1.47773	1.58472	Protein kinase family protein [Medicago truncatula] >gi|355492968|gb|AES74171.1| Protein kinase family protein [Medicago truncatula]	Lotus japonicus cDNA, clone: LjFL2-004-BF08, HTC	Probable receptor-like serine/threonine-protein kinase At4g34500 OS=Arabidopsis thaliana GN=At4g34500 PE=2 SV=1	--	protein brassinosteroid insensitive 1 [EC:2.7.10.1 2.7.11.1]	-	-	-
UU	Unigene7518_P1	GACN01024353	1.73183	1.60276	PREDICTED: sulfate transporter 1.3-like [Glycine max]	Populus trichocarpa sulfate/bicarbonate/oxalate exchanger and transporter sat-1, mRNA	Sulfate transporter 1.2 OS=Arabidopsis thaliana GN=SULTR1;2 PE=1 SV=1	Sulfate permease and related transporters (MFS superfamily)	--	-	GO:0015291//secondary active transmembrane transporter activity	-
UU	Unigene7557_P1	GACN01024392	1.67936	1.5783	F-box protein [Medicago truncatula] >gi|355510724|gb|AES91866.1| F-box protein [Medicago truncatula]	--	F-box protein At2g35280 OS=Arabidopsis thaliana GN=At2g35280 PE=2 SV=1	--	--	-	-	-
UU	Unigene7857_P1	GACN01024692	2.69643	2.45565	PREDICTED: uncharacterized protein LOC100803213 [Glycine max]	Arabidopsis thaliana calmodulin binding protein-like protein (AT1G73805) mRNA, complete cds	--	--	calmodulin	-	-	-
UU	Unigene8150_P1	GACN01024984	1.20273	1.4419	D-galacturonic acid reductase 1 [Actinidia deliciosa]	Fragaria x ananassa probable aldo-keto reductase superfamily member mRNA, complete cds	Probable NAD(P)H-dependent oxidoreductase 2 OS=Oryza sativa subsp. japonica GN=Os10g0113100 PE=2 SV=1	Aldo/keto reductases, related to diketogulonate reductase	alcohol dehydrogenase (NADP+) [EC:1.1.1.2]	-	GO:0016616//oxidoreductase activity, acting on the CH-OH group of donors, NAD or NADP as acceptor	-
UU	Unigene8696_P1	GACN01025527	1.33902	1.79932	PREDICTED: similar to At1g61340 [Vitis vinifera]	PREDICTED: Vitis vinifera similar to At1g61340 (LOC100246508), mRNA	F-box protein SKIP27 OS=Arabidopsis thaliana GN=SKIP27 PE=1 SV=2	--	--	-	-	-
UU	Unigene9397_P1	GACN01026227	1.22804	1.61843	Monoglyceride lipase [Medicago truncatula]	Glycine max cDNA, clone: GMFL01-09-N04	--	Lysophospholipase	--	-	-	-
UU	Unigene9451_P1	GACN01026281	2.22685	3.12287	white-brown-complex ABC transporter family [Populus trichocarpa] >gi|222867394|gb|EEF04525.1| white-brown-complex ABC transporter family [Populus trichocarpa]	Populus trichocarpa white-brown-complex ABC transporter family, mRNA	ABC transporter G family member 22 OS=Arabidopsis thaliana GN=ABCG22 PE=1 SV=1	--	--	-	GO:0015405	-
UU	Unigene9668_P1	GACN01026497	1.08608	1.62392	--	--	--	--	--	-	-	-
DD	CL1273.Contig1_P1	GACN01003714	-1.7109	-2.46873	Lactuca sativa carotenoid cleavage dioxygenase 1	Lactuca sativa LsCCD1 mRNA for Lactuca sativa carotenoid cleavage dioxygenase 1, complete cds	Probable carotenoid cleavage dioxygenase 4, chloroplastic OS=Arabidopsis thaliana GN=CCD4 PE=1 SV=1	Lignostilbene-alpha,beta-dioxygenase and related enzymes	9-cis-epoxycarotenoid dioxygenase [EC:1.13.11.51]	-	-	GO:0006139//nucleobase-containing compound metabolic process
DD	CL1538.Contig1_P1	GACN01004363	-1.00182	-1.92998	--	--	--	--	--	-	-	GO:0008152//metabolic process
DD	CL208.Contig2_P1	GACN01000865	-2.00076	-1.71479	delta-9 fatty acid desaturase [Vernicia fordii]	--	Palmitoyl-monogalactosyldiacylglycerol delta-7 desaturase, chloroplastic OS=Arabidopsis thaliana GN=ADS3 PE=2 SV=2	Fatty-acid desaturase	stearoyl-CoA desaturase (delta-9 desaturase) [EC:1.14.19.1]	-	-	-
DD	CL2411.Contig2_P1	GACN01006472	-1.3116	-1.44066	Dof zinc finger protein [Ipomoea batatas]	Medicago truncatula chromosome 6 clone mth2-69h7, complete sequence	Dof zinc finger protein DOF5.2 OS=Arabidopsis thaliana GN=DOF5.2 PE=1 SV=2	--	--	-	-	-
DD	CL2707.Contig1_P1	GACN01007168	-1.60001	-2.43045	PREDICTED: uncharacterized protein LOC100791850 [Glycine max]	Oryza sativa Japonica Group Os01g0652700 (Os01g0652700) mRNA, complete cds	Uncharacterized protein At5g01610 OS=Arabidopsis thaliana GN=At5g01610 PE=1 SV=1	--	--	-	-	-
DD	CL2814.Contig2_P1	GACN01007420	-1.10568	-1.42267	xyloglucan endotransglucosylase [Gerbera hybrid cultivar]	Gerbera hybrid cultivar xyloglucan endotransglucosylase mRNA, complete cds	Probable xyloglucan endotransglucosylase/hydrolase protein 7 OS=Arabidopsis thaliana GN=XTH7 PE=2 SV=2	Beta-glucanase/Beta-glucan synthetase	xyloglucan:xyloglucosyl transferase [EC:2.4.1.207]	-	-	-
DD	CL3016.Contig1_P1	GACN01007862	-1.29141	-1.01499	cationic amino acid transporter [Populus trichocarpa] >gi|222865531|gb|EEF02662.1| cationic amino acid transporter [Populus trichocarpa]	Arabidopsis thaliana cationic amino acid transporter 6 (CAT6) mRNA, complete cds	--	Amino acid transporters	basic amino acid/polyamine antiporter, APA family	-	-	-
DD	CL4678.Contig1_P1	GACN01011373	-1.74691	-1.39055	PREDICTED: uncharacterized GPI-anchored protein At4g28100-like [Glycine max]	Vitis vinifera contig VV78X137322.6, whole genome shotgun sequence	Uncharacterized GPI-anchored protein At4g28100 OS=Arabidopsis thaliana GN=At4g28100 PE=1 SV=1	--	--	-	-	-
DD	CL5442.Contig2_P1	GACN01012766	-1.00646	-1.33055	ribosomal protein L20 [Guizotia abyssinica] >gi|215274703|sp|B2LML6.1|RK20_GUIAB RecName: Full=50S ribosomal protein L20, chloroplastic >gi|179366279|gb|ACB86550.1| ribosomal protein L20 [Guizotia abyssinica]	Lactuca sativa cultivar Salinas chloroplast, complete genome	50S ribosomal protein L20, chloroplastic OS=Guizotia abyssinica GN=rpl20 PE=3 SV=1	Ribosomal protein L20	large subunit ribosomal protein L20	-	-	-
DD	CL6267.Contig2_P1	GACN01014255	-1.86593	-1.25454	benzoyl CoA benzoic acid benzoyltransferase [Verbena x hybrida]	Verbena x hybrida mRNA for benzoyl CoA benzoic acid benzoyltransferase, complete cds, cultivar: Temari Violet	Benzyl alcohol O-benzoyltransferase OS=Nicotiana tabacum GN=HSR201 PE=1 SV=1	--	shikimate O-hydroxycinnamoyltransferase [EC:2.3.1.133]	-	-	-
DD	Unigene12273_P1	GACN01029079	-1.31286	-1.39013	fasciclin-like AGP 12 [Populus tremula x Populus alba]	Oryza sativa Japonica Group Os09g0482780 (Os09g0482780) mRNA, complete cds	Fasciclin-like arabinogalactan protein 7 OS=Arabidopsis thaliana GN=FLA7 PE=1 SV=1	Secreted and surface protein containing fasciclin-like repeats	--	GO:0031225//anchored to membrane	-	-
DD	Unigene12437_P1	GACN01029243	-1.67501	-1.02351	PREDICTED: arabinogalactan peptide 12-like [Glycine max]	--	--	--	--	-	-	GO:0006633//fatty acid biosynthetic process
DD	Unigene12506_P1	GACN01029312	-2.63161	-1.58635	Ubiquitin-conjugating enzyme [Plantago major]	Solanum lycopersicum cDNA, clone: LEFL1063BA09, HTC in leaf	Ubiquitin-conjugating enzyme E2 29 OS=Arabidopsis thaliana GN=UBC29 PE=2 SV=1	Ubiquitin-protein ligase	ubiquitin-conjugating enzyme E2 D/E [EC:6.3.2.19]	-	-	-
DD	Unigene12548_P1	GACN01029354	-1.29163	-1.1739	transcription factor style2.1 [Solanum lycopersicum] >gi|162280539|gb|ABX82930.1| transcription factor style2.1 [Solanum lycopersicum] >gi|162280541|gb|ABX82931.1| transcription factor style2.1 [Solanum pennellii] >gi|162280543|gb|ABX82932.1| transcription factor style2.1 [Solanum lycopersicum] >gi|162280545|gb|ABX82933.1| transcription factor style2.1 [Solanum pennellii]	Solanum pennellii transcription factor style2.1 mRNA, complete cds	Transcription factor bHLH135 OS=Arabidopsis thaliana GN=BHLH135 PE=1 SV=1	--	--	-	-	-
DD	Unigene12692_P1	GACN01029497	-1.03784	-1.3472	chlorophyll a/b binding protein [Solanum tuberosum]	Helianthus annuus genotype har5 chloroplast chlorophyll a/b binding protein (cab) gene, partial cds; nuclear gene for chloroplast product	Chlorophyll a-b binding protein P4, chloroplastic OS=Pisum sativum GN=lhcA-P4 PE=1 SV=1	--	light-harvesting complex I chlorophyll a/b binding protein 4	-	-	GO:0000902//cell morphogenesis
DD	Unigene13186_P1	GACN01029991	-3.51376	-2.51507	PREDICTED: polygalacturonase At1g48100 isoform 1 [Glycine max]	Vitis vinifera contig VV78X112030.8, whole genome shotgun sequence	Polygalacturonase At1g48100 OS=Arabidopsis thaliana GN=At1g48100 PE=2 SV=1	Endopolygalacturonase	polygalacturonase [EC:3.2.1.15]	-	-	-
DD	Unigene13734_P1	GACN01030531	-1.7421	-3.26349	PREDICTED: uncharacterized protein LOC100803152 [Glycine max]	Phyllostachys edulis cDNA clone: bphyst031b10, full insert sequence	--	--	--	-	-	-
DD	Unigene16198_P1	GACN01032982	-1.73788	-1.41714	Amino acid permease family protein, expressed [Oryza sativa Japonica Group]	Arabidopsis lyrata subsp. lyrata ATCAT6/CAT6, mRNA	--	--	basic amino acid/polyamine antiporter, APA family	-	-	-
DD	Unigene1623_P1	GACN01018490	-1.50567	-1.02138	cationic amino acid transporter [Populus trichocarpa] >gi|222865531|gb|EEF02662.1| cationic amino acid transporter [Populus trichocarpa]	Oryza sativa Japonica Group Os11g0155500 (Os11g0155500) mRNA, complete cds	Proline-rich receptor-like protein kinase PERK2 OS=Arabidopsis thaliana GN=PERK2 PE=2 SV=3	Amino acid transporters	basic amino acid/polyamine antiporter, APA family	-	-	-
DD	Unigene16254_P1	GACN01033037	-1.209	-1.0853	--	Coespeletia timotensis voucher Panero 2674 (TEX) rbcL-accD intergenic spacer, partial sequence; chloroplast	--	--	--	-	-	-
DD	Unigene18658_P1	GACN01035411	-1.39103	-1.5201	--	--	--	--	--	-	-	-
DD	Unigene19356_P1	GACN01036100	-1.30153	-1.14801	Major Facilitator Superfamily protein [Solanum demissum]	Vitis vinifera, whole genome shotgun sequence, contig VV78X256675.17, clone ENTAV 115	Nitrate excretion transporter 1 OS=Arabidopsis thaliana GN=NAXT1 PE=1 SV=1	Dipeptide/tripeptide permease	solute carrier family 15 (peptide/histidine transporter), member 3/4	-	-	-
DD	Unigene19867_P1	GACN01036605	-1.11128	-1.25594	Pectinesterase [Medicago truncatula] >gi|355491286|gb|AES72489.1| Pectinesterase [Medicago truncatula]	Vitis vinifera contig VV78X051063.11, whole genome shotgun sequence	Pectinesterase 3 OS=Citrus sinensis PE=1 SV=1	--	pectinesterase [EC:3.1.1.11]	-	-	-
DD	Unigene21131_P1	GACN01037856	-1.2623	-1.4759	PREDICTED: CUGBP Elav-like family member 2-like [Glycine max]	Solanum lycopersicum chromosome 9 clone C09HBa0080D01, complete sequence	Polyadenylate-binding protein 3 OS=Arabidopsis thaliana GN=PAB3 PE=2 SV=1	RNA-binding proteins (RRM domain)	CUG-BP- and ETR3-like factor	-	-	GO:0015837//amine transport
DD	Unigene21456_P1	GACN01038181	-1.43994	-2.50945	uncharacterized protein LOC100306451 precursor [Glycine max]	Solanum lycopersicum cDNA, clone: LEFL1015DE02, HTC in leaf	14 kDa proline-rich protein DC2.15 OS=Daucus carota PE=2 SV=1	--	--	-	-	-
DD	Unigene24508_P1	GACN01041199	-1.15029	-1.12599	PREDICTED: chaperone protein dnaJ 11, chloroplastic-like [Glycine max]	--	Chaperone protein dnaJ 11, chloroplastic OS=Arabidopsis thaliana GN=ATJ11 PE=1 SV=2	DnaJ-class molecular chaperone	molecular chaperone DnaJ	-	-	GO:0008037//cell recognition
DD	Unigene25179_P1	GACN01041870	-2.74257	-1.1254	expressed protein [Oryza sativa Japonica Group] >gi|108711521|gb|ABF99316.1| Protease inhibitor/seed storage/LTP family protein, expressed [Oryza sativa Japonica Group]	--	--	--	--	-	-	-
DD	Unigene25181_P1	GACN01041872	-2.22753	-3.52653	catalase 4 [Helianthus annuus]	Helianthus annuus catalase 4 (CATA4) mRNA, complete cds	Catalase isozyme 2 OS=Hordeum vulgare GN=CAT2 PE=2 SV=1	Catalase	catalase [EC:1.11.1.6]	-	-	-
DD	Unigene25262_P1	GACN01041953	-2.6161	-2.2046	PREDICTED: similar to leucine-rich repeat family protein [Vitis vinifera]	--	Polygalacturonase inhibitor 2 OS=Arabidopsis thaliana GN=PGIP2 PE=2 SV=2	--	--	-	-	GO:0010468//regulation of gene expression
DD	Unigene25537_P1	GACN01042228	-1.47158	-2.10315	PREDICTED: similar to leucine-rich repeat family protein [Vitis vinifera]	--	Leucine-rich repeat receptor-like serine/threonine-protein kinase BAM2 OS=Arabidopsis thaliana GN=BAM2 PE=1 SV=1	--	[EC:2.7.1.-]	GO:0031410//cytoplasmic vesicle	-	-
DD	Unigene25605_P1	GACN01042296	-2.4959	-1.63569	--	--	--	--	--	-	-	-
DD	Unigene26236_P1	GACN01042927	-1.49773	-1.60542	PREDICTED: similar to CLE27 (CLAVATA3/ESR-RELATED 27); receptor binding [Vitis vinifera]	--	--	--	--	-	-	-
DD	Unigene26767_P1	GACN01043457	-1.82617	-1.1381	PREDICTED: uncharacterized protein LOC100796798 [Glycine max]	Populus EST from mild drought-stressed leaves	--	--	--	GO:0009536//plastid	-	GO:0009987//cellular process
DD	Unigene28134_P1	GACN01044814	-1.61542	-1.23481	--	--	--	--	--	-	-	-
DD	Unigene2895_P1	GACN01019760	-1.37509	-2.2046	Receptor-like protein kinase [Medicago truncatula] >gi|355490525|gb|AES71728.1| Receptor-like protein kinase [Medicago truncatula]	PREDICTED: Vitis vinifera similar to leucine-rich repeat family protein (LOC100262125), mRNA	Serine/threonine-protein kinase BRI1-like 2 OS=Arabidopsis thaliana GN=BRL1 PE=1 SV=1	--	protein brassinosteroid insensitive 1 [EC:2.7.10.1 2.7.11.1]	-	-	-
DD	Unigene540_P1	GACN01017422	-3.1359	-3.09094	PREDICTED: polygalacturonase At1g48100 isoform 3 [Glycine max]	Arachis diogoi polygalacturonase precursor-like mRNA, partial sequence	Polygalacturonase At1g48100 OS=Arabidopsis thaliana GN=At1g48100 PE=2 SV=1	--	polygalacturonase [EC:3.2.1.15]	-	-	-
DD	Unigene5532_P1	GACN01022371	-1.01085	-1.7171	PREDICTED: thaumatin-like protein-like [Glycine max]	Vitis vinifera, whole genome shotgun sequence, contig VV78X173129.8, clone ENTAV 115	Thaumatin-like protein OS=Arabidopsis thaliana GN=At1g18250 PE=2 SV=2	--	--	-	-	-
DD	Unigene6580_P1	GACN01023419	-1.18717	-2.08676	PREDICTED: uncharacterized protein LOC100800621 [Glycine max]	Vitis vinifera, whole genome shotgun sequence, contig VV78X042522.7, clone ENTAV 115	Early nodulin-like protein 2 OS=Arabidopsis thaliana GN=At4g27520 PE=1 SV=1	--	fatty acid desaturase (delta-4 desaturase) [EC:1.14.19.-]	-	-	-
DD	Unigene8962_P1	GACN01025792	-1.49057	-2.05259	F10A5.16 [Arabidopsis thaliana]	Vitis vinifera, whole genome shotgun sequence, contig VV78X249052.7, clone ENTAV 115	Probable LRR receptor-like serine/threonine-protein kinase At4g36180 OS=Arabidopsis thaliana GN=At4g36180 PE=1 SV=1	Leucine-rich repeat (LRR) protein	LRR receptor-like serine/threonine-protein kinase FLS2 [EC:2.7.11.1]	-	-	-
UD	CL1418.Contig2_P1	GACN01004056	1.42591	-1.71917	--	--	--	--	--	-	-	GO:0006464//protein modification process
UD	CL5329.Contig1_P1	GACN01012550	1.27051	-1.76193	expansin 2 [Malus hupehensis]	Malus hupehensis expansin 2 mRNA, complete cds	Expansin-A1 OS=Arabidopsis thaliana GN=EXPA1 PE=2 SV=1	--	--	-	-	-
UD	CL6799.Contig2_P1	GACN01015175	1.31831	-1.83624	Gip1-like protein [Populus tomentosa] >gi|56236466|gb|AAV84589.1| Gip1-like protein [Populus tomentosa]	Picea mariana GASA5-like protein (Sb35) gene, Sb35-440&496 allele, long PCR product, partial cds	Gibberellin-regulated protein 4 OS=Arabidopsis thaliana GN=GASA4 PE=1 SV=2	--	--	-	-	-
UD	CL7478.Contig2_P1	GACN01016305	1.11198	-1.31909	tubulin, beta chain [Populus trichocarpa] >gi|222845294|gb|EEE82841.1| tubulin, beta chain [Populus trichocarpa]	Populus trichocarpa tubulin, beta chain (TUB10), mRNA	Tubulin beta-1 chain OS=Glycine max GN=TUBB1 PE=3 SV=1	Tubulin	tubulin beta	-	GO:0032561//guanyl ribonucleotide binding	-
UD	Unigene12228_P1	GACN01029034	1.70797	-3.16189	DC1.2 homologue [Nicotiana tabacum]	Taraxacum officinale TO64-12 (To64-12) mRNA, partial cds	21 kDa protein OS=Daucus carota PE=2 SV=1	--	pectinesterase [EC:3.1.1.11]	-	-	-
UD	Unigene12510_P1	GACN01029316	1.47238	-2.37625	allergenic-related protein Pt2L4 [Manihot esculenta]	--	Major latex allergen Hev b 5 OS=Hevea brasiliensis PE=1 SV=3	Cellobiohydrolase A (1,4-beta-cellobiosidase A)	nuclear pore complex protein Nup62	-	-	-
UD	Unigene12606_P1	GACN01029411	1.42274	-1.8643	--	Rosa x damascena Gasa4-like protein gene, complete cds	--	--	--	-	-	-
UD	Unigene16219_P1	GACN01033003	1.48671	-2.1602	--	--	--	--	--	-	-	-
UD	Unigene17125_P1	GACN01033903	1.17412	-2.57657	Chaperone protein dnaJ [Medicago truncatula] >gi|355521397|gb|AET01851.1| Chaperone protein dnaJ [Medicago truncatula]	PREDICTED: Vitis vinifera hypothetical protein LOC100251506 (LOC100251506), mRNA	--	--	--	-	GO:0005515//protein binding	-
UD	Unigene21369_P1	GACN01038094	1.31537	-1.99219	alpha-expansin 3 [Populus tremula x Populus tremuloides]	Zinnia elegans expansin 3 mRNA, complete cds	Expansin-A10 OS=Arabidopsis thaliana GN=EXPA10 PE=2 SV=1	--	--	-	-	GO:0006952//defense response
UD	Unigene23036_P1	GACN01039741	1.0944	-1.94156	expansin 2 [Zinnia violacea]	Sambucus nigra clone SniExp4 expansin mRNA, complete cds	Expansin-A8 OS=Arabidopsis thaliana GN=EXPA8 PE=2 SV=1	--	--	-	-	-
UD	Unigene25287_P1	GACN01041978	1.01601	-1.73511	expansin 2 [Zinnia violacea]	Zinnia elegans expansin 2 mRNA, complete cds	Expansin-A8 OS=Arabidopsis thaliana GN=EXPA8 PE=2 SV=1	--	--	-	-	GO:0009987//cellular process
UD	Unigene6312_P1	GACN01023151	2.15668	-1.89974	PREDICTED: expansin-B3-like [Glycine max]	Populus trichocarpa clone POP046-C14, complete sequence	Expansin-B3 OS=Arabidopsis thaliana GN=EXPB3 PE=2 SV=2	--	--	-	-	-
UD	Unigene6520_P1	GACN01023359	1.09224	-1.28909	RecName: Full=Tubulin beta-7 chain; AltName: Full=Beta-7-tubulin >gi|37529498|gb|AAQ92667.1| beta-tubulin 7 [Gossypium hirsutum]	Medicago truncatula clone mth2-78c9, complete sequence	Tubulin beta-7 chain OS=Gossypium hirsutum PE=2 SV=1	Tubulin	tubulin beta	-	-	-
DU	CL1006.Contig1_P1	GACN01003020	-1.04706	1.49559	PREDICTED: UDP-glucuronate 4-epimerase 1-like [Glycine max]	Lotus japonicus genomic DNA, clone: LjT08P02, TM1700, complete sequence	UDP-glucuronate 4-epimerase 1 OS=Arabidopsis thaliana GN=GAE1 PE=1 SV=1	Nucleoside-diphosphate-sugar epimerases	UDP-glucuronate 4-epimerase [EC:5.1.3.6]	-	-	-
DU	CL2312.Contig2_P1	GACN01006243	-2.42345	1.04694	expansin-like 1 protein [Ipomoea batatas]	Zea mays full-length cDNA clone ZM_BFb0034O07 mRNA, complete cds	Expansin-like A2 OS=Arabidopsis thaliana GN=EXLA2 PE=2 SV=1	--	--	-	-	-
DU	CL4665.Contig3_P1	GACN01011346	-1.128	1.51787	JHL06B08.8 [Jatropha curcas]	--	--	--	--	-	-	-
DU	CL6797.Contig2_P1	GACN01015171	-1.29126	1.95938	PREDICTED: uncharacterized protein LOC100816012 [Glycine max]	--	--	--	--	-	-	-
DU	Unigene10679_P1	GACN01027492	-4.07553	1.88287	PREDICTED: uncharacterized protein LOC100527519 [Glycine max]	Vitis vinifera contig VV78X144195.7, whole genome shotgun sequence	--	--	--	-	-	-
DU	Unigene11400_P1	GACN01028211	-1.71296	1.38037	PREDICTED: mitochondrial carnitine/acylcarnitine carrier protein CACL-like [Glycine max]	--	Mitochondrial carnitine/acylcarnitine carrier-like protein OS=Arabidopsis thaliana GN=BOU PE=1 SV=1	--	solute carrier family 25 (mitochondrial carnitine/acylcarnitine transporter), member 20/29	GO:0031224//intrinsic to membrane	-	-
DU	Unigene11662_P1	GACN01028473	-1.55768	1.5059	transcription factor TGA4 [Arabidopsis thaliana] >gi|334187567|ref|NP_001190270.1| transcription factor TGA4 [Arabidopsis thaliana] >gi|44888356|sp|Q39162.2|TGA4_ARATH RecName: Full=Transcription factor TGA4; AltName: Full=Ocs element-binding factor 4; Short=OBF4; AltName: Full=bZIP transcription factor 57; Short=AtbZIP57 >gi|7960722|emb|CAB92044.1| transcription factor OBF4 [Arabidopsis thaliana…	Lycopersicon esculentum clone 133394F, mRNA sequence	Transcription factor TGA4 OS=Arabidopsis thaliana GN=TGA4 PE=1 SV=2	--	transcription factor TGA	GO:0043231//intracellular membrane-bounded organelle	-	-
DU	Unigene12726_P1	GACN01029531	-1.18092	1.51379	isocitrate lyase [Solanum lycopersicum] >gi|1351841|sp|P49297.1|ACEA_SOLLC RecName: Full=Isocitrate lyase; Short=ICL; Short=Isocitrase; Short=Isocitratase >gi|624211|gb|AAA82738.1| isocitrate lyase [Solanum lycopersicum]	Cotton mRNA for cottonseed isocitrate lyase (ICL) (EC 4.1.3.1)	Isocitrate lyase OS=Solanum lycopersicum PE=2 SV=1	Isocitrate lyase	isocitrate lyase [EC:4.1.3.1]	-	-	-
DU	Unigene12880_P1	GACN01029685	-2.66565	1.14185	PREDICTED: uncharacterized protein LOC100782381 [Glycine max]	Vitis vinifera contig VV78X033427.2, whole genome shotgun sequence	--	--	--	-	-	-
DU	Unigene13272_P1	GACN01030075	-1.09678	1.36589	RecName: Full=Short-chain dehydrogenase TIC 32, chloroplastic; AltName: Full=Translocon at the inner envelope membrane of chloroplasts 32; Short=PsTIC32 >gi|42725482|gb|AAS38575.1| short-chain dehydrogenase Tic32 [Pisum sativum]	--	Short-chain dehydrogenase TIC 32, chloroplastic OS=Pisum sativum GN=TIC32 PE=1 SV=1	--	[EC:1.1.1.-]	-	GO:0016628//oxidoreductase activity, acting on the CH-CH group of donors, NAD or NADP as acceptor	-
DU	Unigene13922_P1	GACN01030719	-1.68004	1.43481	nitrate transporter [Citrus trifoliata]	Arabidopsis thaliana chromosome 3, complete sequence	Probable peptide/nitrate transporter At1g18880 OS=Arabidopsis thaliana GN=At1g18880 PE=2 SV=1	Dipeptide/tripeptide permease	solute carrier family 15 (peptide/histidine transporter), member 3/4	-	-	-
DU	Unigene22795_P1	GACN01039500	-1.29875	1.68632	PREDICTED: patatin group A-3-like [Glycine max]	Hevea brasiliensis mRNA for latex allergen (1438 bp)	Patatin-2-Kuras 2 OS=Solanum tuberosum GN=pat2-k2 PE=2 SV=1	Patatin	--	-	-	-
DU	Unigene22804_P1	GACN01039509	-1.05388	1.08338	stay green protein [Capsicum annuum] >gi|170947249|emb|CAN88917.2| chlorophyll retainer (stay green) [Capsicum annuum] >gi|171903868|gb|ACB56586.1| chlorophyll retainer [Capsicum annuum]	Vitis vinifera contig VV78X100104.11, whole genome shotgun sequence	--	--	--	-	-	-
DU	Unigene22813_P1	GACN01039518	-2.02662	1.01424	PREDICTED: nitrate transporter 1.4-like [Glycine max]	Solanum lycopersicum cDNA, clone: LEFL1080AH10, HTC in leaf	Nitrate transporter 1.4 OS=Arabidopsis thaliana GN=NRT1.4 PE=1 SV=1	Dipeptide/tripeptide permease	solute carrier family 15 (peptide/histidine transporter), member 3/4	-	-	-
DU	Unigene25060_P1	GACN01041751	-1.59863	3.06932	dehydrin [Helianthus annuus]	Aster tripolium mRNA for dehydrin, complete cds	Dehydrin DHN1 OS=Zea mays GN=DHN1 PE=1 SV=2	--	phospholipase D [EC:3.1.4.4]	-	-	-
DU	Unigene29189_P1	GACN01045866	-1.00055	1.59947	SBT1 protein precursor [Solanum lycopersicum] >gi|1771160|emb|CAA67429.1| SBT1 [Solanum lycopersicum] >gi|3687305|emb|CAA06999.1| subtilisin-like protease [Solanum lycopersicum]	Ricinus communis Xylem serine proteinase 1 precursor, putative, mRNA	Subtilisin-like protease OS=Arabidopsis thaliana GN=ARA12 PE=1 SV=1	Subtilisin-like serine proteases	--	-	-	-
DU	Unigene6828_P1	GACN01023667	-1.2168	1.31428	proteinase inhibitor [Trifolium repens]	--	Subtilisin-like protease OS=Arabidopsis thaliana GN=ARA12 PE=1 SV=1	--	--	-	-	-
DU	Unigene7626_P1	GACN01024461	-1.04428	1.06284	hydroxyproline-rich glycoprotein family protein [Arabidopsis thaliana] >gi|75180377|sp|Q9LSK9.1|Y5566_ARATH RecName: Full=Uncharacterized protein At5g65660 >gi|30102568|gb|AAP21202.1| At5g65660 [Arabidopsis thaliana] >gi|332010700|gb|AED98083.1| hydroxyproline-rich glycoprotein family protein [Arabidopsis thaliana]	Vitis vinifera, whole genome shotgun sequence, contig VV78X094515.12, clone ENTAV 115	Uncharacterized protein At5g65660 OS=Arabidopsis thaliana GN=At5g65660 PE=1 SV=1	--	--	-	-	-
18
14
