# Supplementary material for: Transcriptomic insights into antagonistic effects of gibberellin and abscisic acid on petal growth in Gerbera hybrida
Source: Front Plant Sci. 2015 Mar 17;6:168. doi: 10.3389/fpls.2015.00168 (PMC4362084; doi:10.3389/fpls.2015.00168)
Supplement: Supplementary file 8 [file Table8.XLSX]

## Sheet: Table S8
Supplemental Table S8. Putative antagonistic regulation by GA and ABA: genes that are up-regulated by GA but down-regulated by ABA from 2 h to 12 h during the treatment period.
GeneID	NCBI accession No.	logGA12/GA2h	logABA12/ABA2h	Nr-annotation	Nt-annotation	Swissprot-annotation	COG-Function-Description	ko_definition	GO Component	GO Function	GO Process
CL1036.Contig1_P1	GACN01003088	8.11314	-1.79924	Pentatricopeptide repeat-containing protein [Medicago truncatula] >gi|355487065|gb|AES68268.1| Pentatricopeptide repeat-containing protein [Medicago truncatula]	--	Pentatricopeptide repeat-containing protein At5g08305 OS=Arabidopsis thaliana GN=PCMP-E105 PE=2 SV=1	--	--	-	-	-
CL1074.Contig2_P1	GACN01003180	1.93958	-1.7144	PREDICTED: alpha-soluble NSF attachment protein-like [Glycine max]	Solanum lycopersicum cDNA, clone: LEFL1043DG09, HTC in leaf	Alpha-soluble NSF attachment protein OS=Vitis vinifera PE=2 SV=1	--	--	-	-	-
CL1111.Contig1_P1	GACN01003269	1.48706	-1.31878	carbohydrate oxidase [Helianthus annuus]	--	--	--	--	-	GO:0003824//catalytic activity	-
CL1111.Contig7_P1	GACN01003275	1.36133	-1.55207	carbohydrate oxidase [Helianthus annuus]	--	--	--	--	-	GO:0003824//catalytic activity	-
CL1191.Contig2_P1	GACN01003496	1.17404	-1.80186	--	--	--	--	--	-	-	-
CL1316.Contig3_P1	GACN01003808	4.24443	-7.41832	PREDICTED: probable polyamine oxidase 5-like [Glycine max]	Vitis vinifera, whole genome shotgun sequence, contig VV78X168410.7, clone ENTAV 115	Probable polyamine oxidase 5 OS=Arabidopsis thaliana GN=PAO5 PE=2 SV=1	--	lysine-specific histone demethylase 1 [EC:1.-.-.-]	-	-	-
CL165.Contig2_P1	GACN01000762	3.50747	-1.92411	fertility restorer-like protein [Petunia x hybrida]	--	Pentatricopeptide repeat-containing protein At1g62910 OS=Arabidopsis thaliana GN=At1g62910 PE=2 SV=1	--	structure-specific endonuclease subunit SLX1 [EC:3.6.1.-]	-	-	-
CL1716.Contig1_P1	GACN01004809	7.67613	-2.14098	Integrase core domain containing protein [Solanum demissum]	--	--	--	exopolyphosphatase [EC:3.6.1.11]	-	GO:0005488//binding	-
CL1768.Contig3_P1	GACN01004925	3.53284	-2.94834	PREDICTED: protein SPA1-RELATED 3-like [Glycine max]	Vitis vinifera, whole genome shotgun sequence, contig VV78X232328.7, clone ENTAV 115	Protein SPA1-RELATED 3 OS=Arabidopsis thaliana GN=SPA3 PE=1 SV=1	FOG: WD40 repeat	E3 ubiquitin-protein ligase RFWD2 [EC:6.3.2.19]	-	GO:0016491//oxidoreductase activity	-
CL1780.Contig1_P1	GACN01004956	1.51646	-1.58818	--	--	--	--	--	-	-	-
CL1780.Contig2_P1	GACN01004957	1.32689	-1.9331	--	--	--	--	--	-	-	-
CL1907.Contig1_P1	GACN01005245	1.36996	-1.14651	PREDICTED: uncharacterized protein LOC100818495 [Glycine max]	Solanum lycopersicum cDNA, clone: LEFL2036C08, HTC in fruit	Splicing factor U2af large subunit B OS=Oryza sativa subsp. japonica GN=U2AF65B PE=2 SV=2	--	pre-mRNA-processing factor 40	-	-	-
CL191.Contig1_P1	GACN01000821	1.00513	-1.03128	TIR-NBS-LRR type disease resistance protein [Arachis hypogaea]	--	--	Exonuclease III	--	-	GO:0004518//nuclease activity	-
CL1990.Contig1_P1	GACN01005473	1.50258	-1.56228	Os01g0220500 [Oryza sativa Japonica Group] >gi|113531958|dbj|BAF04341.1| Os01g0220500 [Oryza sativa Japonica Group]	Vitis vinifera contig VV78X121610.5, whole genome shotgun sequence	--	--	--	-	-	-
CL2156.Contig1_P1	GACN01005855	1.06031	-1.05489	PREDICTED: uncharacterized protein LOC100803100 [Glycine max]	Vitis vinifera contig VV78X124714.9, whole genome shotgun sequence	Transcription factor TCP13 OS=Arabidopsis thaliana GN=TCP13 PE=2 SV=1	--	--	-	-	GO:0010468//regulation of gene expression
CL219.Contig1_P1	GACN01000894	1.21796	-1.8374	PREDICTED: F-box protein At1g78280-like [Glycine max]	Solanum lycopersicum cDNA, clone: LEFL1014DD09, HTC in leaf	F-box protein At1g78280 OS=Arabidopsis thaliana GN=At1g78280 PE=2 SV=3	--	solute carrier family 25 (mitochondrial thiamine pyrophosphate transporter), member 19	-	-	-
CL2319.Contig2_P1	GACN01006261	1.31843	-1.21748	PREDICTED: lon protease homolog 1, mitochondrial-like [Glycine max]	Oryza sativa Japonica Group Os07g0689300 (Os07g0689300) mRNA, complete cds	Lon protease homolog, mitochondrial OS=Oryza sativa subsp. indica GN=OsI_27415 PE=2 SV=1	ATP-dependent Lon protease, bacterial type	Lon-like ATP-dependent protease [EC:3.4.21.-]	-	GO:0004175//endopeptidase activity	-
CL2544.Contig1_P1	GACN01006783	1.87004	-9.08286	transposase [Ipomoea purpurea]	Populus trichocarpa clone POP037-E17, complete sequence	--	--	--	-	-	-
CL2555.Contig1_P1	GACN01006808	1.50747	-2.06162	conserved hypothetical protein [Ricinus communis] >gi|223551389|gb|EEF52875.1| conserved hypothetical protein [Ricinus communis]	--	--	--	--	-	-	-
CL257.Contig1_P1	GACN01000994	1.1387	-1.16981	PREDICTED: LOW QUALITY PROTEIN: lysosomal Pro-X carboxypeptidase-like [Glycine max]	Solanum lycopersicum cDNA, clone: LEFL1006BH12, HTC in leaf	Probable serine protease EDA2 OS=Arabidopsis thaliana GN=EDA2 PE=2 SV=2	--	lysosomal Pro-X carboxypeptidase [EC:3.4.16.2]	-	-	GO:0019538//protein metabolic process
CL26.Contig3_P1	GACN01000101	1.62053	-1.43941	PREDICTED: protein notum homolog [Glycine max]	Glycine max cDNA, clone: GMFL01-19-A04	--	--	--	-	-	-
CL2631.Contig2_P1	GACN01006991	1.4599	-1.05724	nematode resistance-like protein [Solanum tuberosum]	Cucumis melo clone BAC 31O16, complete sequence	TMV resistance protein N OS=Nicotiana glutinosa GN=N PE=1 SV=1	--	disease resistance protein RPM1	-	GO:0005488//binding	-
CL2730.Contig1_P1	GACN01007206	1.16351	-1.73147	--	--	--	--	--	-	-	-
CL2741.Contig3_P1	GACN01007234	1.6484	-1.22755	PREDICTED: nucleolar protein 56-like isoform 1 [Glycine max]	Solanum lycopersicum cDNA, clone: LEFL2002BB03, HTC in fruit	Probable nucleolar protein 5-2 OS=Arabidopsis thaliana GN=NOP5-2 PE=2 SV=1	Protein implicated in ribosomal biogenesis, Nop56p homolog	nucleolar protein 56	GO:0030312//external encapsulating structure	-	-
CL2919.Contig2_P1	GACN01007649	1.22898	-1.29007	PREDICTED: 26S proteasome non-ATPase regulatory subunit 12-like [Glycine max]	Populus trichocarpa predicted protein, mRNA	--	26S proteasome regulatory complex component	26S proteasome regulatory subunit N5	-	-	-
CL2964.Contig1_P1	GACN01007738	1.17124	-1.69337	2-oxoglutarate-dependent dioxygenase [Populus trichocarpa] >gi|222844312|gb|EEE81859.1| 2-oxoglutarate-dependent dioxygenase [Populus trichocarpa]	Medicago truncatula chromosome 7 clone mth2-189e2, complete sequence	Gibberellin 2-beta-dioxygenase 8 OS=Arabidopsis thaliana GN=GA2OX7 PE=1 SV=2	Isopenicillin N synthase and related dioxygenases		-	-	-
CL3073.Contig1_P1	GACN01007988	1.23295	-2.27144	gag-pol polyprotein [Populus deltoides]	Populus trichocarpa clone POP110-D23, complete sequence	Retrovirus-related Pol polyprotein from transposon TNT 1-94 OS=Nicotiana tabacum PE=2 SV=1	--	exopolyphosphatase [EC:3.6.1.11]	-	-	-
CL3231.Contig1_P1	GACN01008340	1.19948	-1.02689	calcium-independent ABA-activated protein kinase	Solanum lycopersicum cDNA, clone: LEFL3065H02, HTC in root	Serine/threonine-protein kinase SAPK2 OS=Oryza sativa subsp. indica GN=SAPK2 PE=2 SV=2	Serine/threonine protein kinase	serine/threonine-protein kinase SRK2 [EC:2.7.11.1]	-	-	-
CL328.Contig3_P1	GACN01001199	1.52613	-1.31737	1-aminocyclopropapne-1-carboxylic acid oxidase [Helianthus annuus]	Helianthus annuus 1-1-aminocyclopropane-1-carboxylic acid (ACC) oxidase mRNA, complete cds	1-aminocyclopropane-1-carboxylate oxidase 3 OS=Petunia hybrida GN=ACO3 PE=3 SV=1	Isopenicillin N synthase and related dioxygenases	aminocyclopropanecarboxylate oxidase [EC:1.14.17.4]	-	-	-
CL3285.Contig1_P1	GACN01008453	1.40937	-1.89668	PREDICTED: pentatricopeptide repeat-containing protein At1g08070-like [Glycine max]	--	Pentatricopeptide repeat-containing protein At1g59720, mitochondrial OS=Arabidopsis thaliana GN=PCMP-H51 PE=2 SV=2	--	structure-specific endonuclease subunit SLX1 [EC:3.6.1.-]	-	-	-
CL335.Contig2_P1	GACN01001216	1.13801	-2.60831	RecName: Full=G-type lectin S-receptor-like serine/threonine-protein kinase At4g27290; Flags: Precursor	Vitis vinifera contig VV78X188718.73, whole genome shotgun sequence	G-type lectin S-receptor-like serine/threonine-protein kinase At4g27290 OS=Arabidopsis thaliana GN=At4g27290 PE=2 SV=3	--	--	-	-	-
CL3357.Contig4_P1	GACN01008617	1.07192	-1.82596	--	--	--	--	--	-	-	-
CL3407.Contig3_P1	GACN01008729	1.99289	-2.38355	Os03g0116700 [Oryza sativa Japonica Group] >gi|113547233|dbj|BAF10676.1| Os03g0116700 [Oryza sativa Japonica Group]	Populus trichocarpa f-box family protein, mRNA	F-box protein PP2-A13 OS=Arabidopsis thaliana GN=PP2A13 PE=1 SV=1	--	--	-	-	-
CL3542.Contig1_P1	GACN01009014	1.9225	-2.62455	--	--	--	--	--	-	-	-
CL3595.Contig1_P1	GACN01009110	1.08915	-1.705	calmodulin binding protein, putative [Ricinus communis] >gi|223550567|gb|EEF52054.1| calmodulin binding protein, putative [Ricinus communis]	--	--	--	--	-	-	-
CL3677.Contig2_P1	GACN01009293	1.36486	-1.00628	R2R3 Myb30 transcription factor [Vitis vinifera]	Malus x domestica MYB domain class transcription factor (MYB31) mRNA, complete cds	Myb-related protein 306 OS=Antirrhinum majus GN=MYB306 PE=2 SV=1	Myb superfamily proteins, including transcription factors and mRNA splicing factors	myb proto-oncogene protein, plant	-	-	-
CL3800.Contig1_P1	GACN01009554	1.71605	-3.11329	GTP-binding protein TypA [Trifolium pratense]	Glycine max cDNA, clone: GMFL01-17-F17	Translation factor GUF1 homolog, chloroplastic OS=Micromonas pusilla (strain CCMP1545) GN=MICPUCDRAFT_51778 PE=3 SV=1	Predicted membrane GTPase involved in stress response	GTP-binding protein	-	-	-
CL3807.Contig1_P1	GACN01009569	7.34802	-2.16462	RecName: Full=Beta-caryophyllene synthase >gi|18766934|gb|AAL79181.1| beta-caryophyllene synthase QHS1 [Artemisia annua]	Solidago canadensis (-)-germacrene D synthase mRNA, complete cds	Beta-caryophyllene synthase OS=Artemisia annua GN=QHS1 PE=1 SV=1	--	beta-caryophyllene/alpha-humulene synthase [EC:4.2.3.57 4.2.3.-]	-	-	-
CL3815.Contig1_P1	GACN01009587	1.1189	-1.14275	cc-nbs-lrr resistance protein [Populus trichocarpa] >gi|222872561|gb|EEF09692.1| cc-nbs-lrr resistance protein [Populus trichocarpa]	M.truncatula DNA sequence from clone MTH2-54J3 on chromosome 3, complete sequence	Disease resistance protein At4g27190 OS=Arabidopsis thaliana GN=At4g27190 PE=2 SV=1	--	disease resistance protein RPS2	-	-	-
CL3829.Contig2_P1	GACN01009612	1.24443	-1.857	inositol-1,4,5-triphosphate-5-phosphatase [Solanum lycopersicum] >gi|157863710|gb|ABV90876.1| inositol-1,4,5-triphosphate-5-phosphatase [Solanum lycopersicum]	Solanum lycopersicum inositol-1,4,5-triphosphate-5-phosphatase (5PT2) mRNA, complete cds	Type I inositol-1,4,5-trisphosphate 5-phosphatase 1 OS=Arabidopsis thaliana GN=IP5P1 PE=1 SV=2	Phosphatidylinositol 5-phosphate phosphatase	phosphatidylinositol-bisphosphatase [EC:3.1.3.36]	-	-	-
CL3848.Contig1_P1	GACN01009650	1.36996	-3.06162	AtEB1b-like protein [Nicotiana tabacum]	Nicotiana tabacum mRNA for AtEB1b-like protein, complete cds	--	Microtubule-binding protein involved in cell cycle control	microtubule-associated protein, RP/EB family	-	-	-
CL4005.Contig1_P1	GACN01009996	1.27865	-1.33011	PREDICTED: uncharacterized protein LOC100803756 [Glycine max]	Prunus dulcis genes for S-locus F-Box protein c, Sc-RNase, S haplotype-specific F-box protein c, complete cds	--	--	--	-	-	-
CL4010.Contig1_P1	GACN01010005	1.07124	-1.20053	PREDICTED: uncharacterized protein LOC100781922 [Glycine max]	Medicago truncatula clone MTYFH_FI_FJ_FK1G-B-2 unknown mRNA	--	--	--	GO:0031410//cytoplasmic vesicle	-	-
CL4102.Contig1_P1	GACN01010212	1.82297	-1.50908	PREDICTED: uncharacterized protein LOC100803672 [Glycine max]	--	--	--	--	-	-	-
CL4205.Contig1_P1	GACN01010446	1.50747	-3.19713	--	--	--	--	--	-	-	-
CL4278.Contig3_P1	GACN01010590	7.85727	-1.84505	CBL-interacting protein kinase 09 [Vitis vinifera]	Vitis vinifera CBL-interacting protein kinase 09 (CIPK09) mRNA, complete cds	CBL-interacting protein kinase 24 OS=Oryza sativa subsp. japonica GN=CIPK24 PE=1 SV=1	--	[EC:2.7.1.-]	-	-	-
CL4333.Contig2_P1	GACN01010700	9.94508	-8.64202	alkaline alpha galactosidase 2 [Zea mays] >gi|68270845|gb|AAQ07252.2|AF497511_1 alkaline alpha galactosidase 2 [Zea mays]	Arabidopsis thaliana chromosome 5, complete sequence	Probable galactinol--sucrose galactosyltransferase 6 OS=Arabidopsis thaliana GN=RFS6 PE=2 SV=2	--	stachyose synthetase [EC:2.4.1.67]	-	-	-
CL4400.Contig4_P1	GACN01010836	1.73557	-1.37783	--	--	--	--	--	-	-	-
CL4402.Contig5_P1	GACN01010843	2.78757	-9.8724	--	--	--	--	--	-	-	-
CL4408.Contig1_P1	GACN01010855	3.40055	-1.67213	--	--	--	--	--	-	-	-
CL4614.Contig1_P1	GACN01011247	2.34959	-1.39687	methyl-CpG-binding domain 9 [Arabidopsis lyrata subsp. lyrata] >gi|297330119|gb|EFH60538.1| methyl-CpG-binding domain 9 [Arabidopsis lyrata subsp. lyrata]	Vitis vinifera, whole genome shotgun sequence, contig VV78X089690.6, clone ENTAV 115	Methyl-CpG-binding domain-containing protein 9 OS=Arabidopsis thaliana GN=MBD9 PE=2 SV=1	--	protein phosphatase [EC:3.1.3.16]	-	-	-
CL4653.Contig4_P1	GACN01011324	1.50747	-2.86271	PREDICTED: uncharacterized protein LOC100802148 [Glycine max]	Vitis vinifera contig VV78X265283.6, whole genome shotgun sequence	--	--	--	-	-	-
CL472.Contig2_P1	GACN01001570	1.2884	-1.1835	PREDICTED: uncharacterized protein LOC100787003 [Glycine max]	Vitis vinifera contig VV78X029943.5, whole genome shotgun sequence	--	--	--	-	-	GO:0008152//metabolic process
CL4724.Contig1_P1	GACN01011469	7.67417	-2.88944	gag protein [Populus trichocarpa]	--	--	--	--	-	GO:0003676//nucleic acid binding	-
CL4818.Contig1_P1	GACN01011634	1.35955	-1.11549	tir-nbs-lrr resistance protein [Populus trichocarpa] >gi|222838170|gb|EEE76535.1| tir-nbs-lrr resistance protein [Populus trichocarpa]	--	Protein SUPPRESSOR OF npr1-1, CONSTITUTIVE 1 OS=Arabidopsis thaliana GN=SNC1 PE=1 SV=3	Leucine-rich repeat (LRR) protein	--	-	-	-
CL4825.Contig1_P1	GACN01011643	1.13663	-1.1148	PREDICTED: uncharacterized protein C22orf13 homolog [Glycine max]	Vitis vinifera contig VV78X215857.8, whole genome shotgun sequence	--	--	--	-	-	-
CL484.Contig1_P1	GACN01001613	1.00601	-1.31928	PREDICTED: probable beta-1,3-galactosyltransferase 10-like [Glycine max]	Lotus japonicus cDNA, clone: LjFL2-021-DG03, HTC	Probable beta-1,3-galactosyltransferase 9 OS=Arabidopsis thaliana GN=B3GALT9 PE=2 SV=1	--	--	GO:0043231//intracellular membrane-bounded organelle	-	-
CL4912.Contig1_P1	GACN01011797	1.60236	-2.02465	MADS-box protein, GAGA2 [Gerbera hybrid cultivar]	Gerbera hybrida cv. 'Terra Regina' mRNA for MADS-box protein, GAGA2	Floral homeotic protein AGAMOUS OS=Panax ginseng GN=AG2 PE=2 SV=1	Regulator of arginine metabolism and related MADS box-containing transcription factors	MADS-box transcription factor, plant	-	-	GO:0010468//regulation of gene expression
CL4996.Contig2_P1	GACN01011960	1.10693	-4.0534	PREDICTED: two-component response regulator-like PRR95-like [Glycine max]	Castanea sativa pseudo-response regulator 5 (PRR5) mRNA, complete cds	Two-component response regulator-like APRR5 OS=Arabidopsis thaliana GN=APRR5 PE=1 SV=2	Response regulator containing CheY-like receiver, AAA-type ATPase, and DNA-binding domains	pseudo-response regulator 5	-	-	-
CL4997.Contig1_P1	GACN01011961	2.20261	-1.09509	PREDICTED: carboxypeptidase D-like [Glycine max]	Solanum lycopersicum cDNA, clone: LEFL2002BE05, HTC in fruit	--	--	carboxypeptidase D [EC:3.4.17.22]	-	-	GO:0019538//protein metabolic process
CL5003.Contig2_P1	GACN01011973	2.08366	-1.02599	PREDICTED: uncharacterized protein LOC100779992 [Glycine max]	Arabidopsis thaliana DNAJ heat shock N-terminal domain-containing protein (AT1G79030) mRNA, complete cds	Chaperone protein dnaJ 15 OS=Arabidopsis thaliana GN=ATJ15 PE=1 SV=1	DnaJ-class molecular chaperone	DnaJ homolog subfamily C member 14	-	-	-
CL5025.Contig1_P1	GACN01012004	2.95813	-2.41205	--	--	--	--	--	-	-	-
CL5131.Contig1_P1	GACN01012220	2.89352	-1.33129	--	--	--	--	--	-	-	-
CL5201.Contig1_P1	GACN01012330	1.02006	-1.14849	PPR1 protein [Capsicum annuum]	--	Pentatricopeptide repeat-containing protein At1g62930, chloroplastic OS=Arabidopsis thaliana GN=At1g62930 PE=2 SV=2	--	nucleobase:cation symporter-1, NCS1 family	-	-	-
CL5227.Contig1_P1	GACN01012377	1.03664	-1.13491	protein-serine/threonine kinase [Nicotiana tabacum]	Nicotiana tabacum mRNA for protein-serine/threonine kinase, complete cds	Probable leucine-rich repeat receptor-like serine/threonine-protein kinase At5g15730 OS=Arabidopsis thaliana GN=At5g15730 PE=2 SV=1	Serine/threonine protein kinase	interleukin-1 receptor-associated kinase 4 [EC:2.7.11.1]	-	-	-
CL5310.Contig1_P1	GACN01012517	1.02331	-1.11045	Os03g0690000 [Oryza sativa Japonica Group] >gi|75120259|sp|Q6AVK1.1|COSA_ORYSJ RecName: Full=Costars family protein >gi|224493392|sp|A2XKU9.1|COSA_ORYSI RecName: Full=Costars family protein >gi|50838962|gb|AAT81723.1| striated muscle activator-like protein [Oryza sativa Japonica Group] >gi|108710488|gb|ABF98283.1| expressed protein [Oryza sativa Japonica Group] >gi|113549421|dbj|BAF12864.1| Os03g…	Solanum lycopersicum cDNA, clone: LEFL1088AE08, HTC in leaf	Costars family protein OS=Oryza sativa subsp. japonica GN=Os03g0690000 PE=3 SV=1	--	--	-	-	-
CL5376.Contig1_P1	GACN01012642	1.95645	-6.63744	abscisic insensitive 1B [Populus tremula] >gi|144225755|emb|CAM84274.1| abscisic insensitive 1B [Populus tremula]	Solanum lycopersicum cDNA, clone: LEFL1002AC10, HTC in leaf	Probable protein phosphatase 2C 6 OS=Oryza sativa subsp. japonica GN=Os01g0583100 PE=2 SV=1	Serine/threonine protein phosphatase	protein phosphatase 2C [EC:3.1.3.16]	-	-	-
CL5383.Contig1_P1	GACN01012658	1.26868	-1.93919	RecName: Full=R-linalool synthase QH1, chloroplastic; Flags: Precursor >gi|6469618|gb|AAF13357.1|AF154125_1 (3R)-linalool synthase [Artemisia annua]	Artemisia annua (3R)-linalool synthase (QH1) mRNA, partial cds	R-linalool synthase QH1, chloroplastic (Fragment) OS=Artemisia annua GN=QH1 PE=1 SV=1	--	1,8-cineole synthase [EC:4.2.3.-]	-	-	-
CL5406.Contig1_P1	GACN01012700	1.18554	-2.74854	PREDICTED: chaperone protein dnaJ 72-like [Glycine max]	--	Chaperone protein dnaJ 72 OS=Arabidopsis thaliana GN=ATJ72 PE=2 SV=1	DnaJ-class molecular chaperone with C-terminal Zn finger domain	molecular chaperone DnaJ	-	-	-
CL5467.Contig1_P1	GACN01012827	1.26448	-1.1438	autophagy 8 [Ipomoea nil]	Cicer arietinum mRNA for microtubule associated protein (map gene)	Autophagy-related protein 8f OS=Arabidopsis thaliana GN=ATG8F PE=2 SV=1	--	GABA(A) receptor-associated protein (autophagy-related protein 8)	-	-	-
CL5623.Contig1_P1	GACN01013122	2.50747	-1.62455	UDP-arabinose 4-epimerase [Arabidopsis thaliana] >gi|79318985|ref|NP_001031118.1| UDP-arabinose 4-epimerase [Arabidopsis thaliana] >gi|75313130|sp|Q9SA77.1|ARAE1_ARATH RecName: Full=UDP-arabinose 4-epimerase 1; AltName: Full=UDP-D-xylose 4-epimerase 1 >gi|18086329|gb|AAL57628.1| At1g30620/T5I8_7 [Arabidopsis thaliana] >gi|27363222|gb|AAO11530.1| At1g30620/T5I8_7 [Arabidopsis thaliana] >gi|2839552…	Zea mays full-length cDNA clone ZM_BFc0048G03 mRNA, complete cds	UDP-arabinose 4-epimerase 1 OS=Arabidopsis thaliana GN=MUR4 PE=1 SV=1	UDP-glucose 4-epimerase	UDP-arabinose 4-epimerase [EC:5.1.3.5]	-	-	-
CL5821.Contig1_P1	GACN01013475	1.79846	-1.52755	--	--	--	--	--	-	-	-
CL5892.Contig1_P1	GACN01013592	1.70011	-1.18023	PREDICTED: uncharacterized protein LOC100814332 [Glycine max]	Arabidopsis thaliana CCT motif family protein (AT4G27900) mRNA, complete cds	Zinc finger protein CONSTANS-LIKE 1 OS=Arabidopsis thaliana GN=COL1 PE=1 SV=1	--	ribonuclease P/MRP protein subunit RPP1 [EC:3.1.26.5]	-	-	-
CL5923.Contig2_P1	GACN01013650	1.08363	-1.43232	--	Arabidopsis thaliana chromosome 2, complete sequence	--	--	--	-	-	-
CL6053.Contig1_P1	GACN01013884	1.82648	-1.36444	DNA-binding protein BIN4 [Medicago truncatula] >gi|355491483|gb|AES72686.1| DNA-binding protein BIN4 [Medicago truncatula]	Populus EST from severe drought-stressed leaves	DNA-binding protein BIN4 OS=Arabidopsis thaliana GN=BIN4 PE=1 SV=2	--	nucleolin	-	-	GO:0006996//organelle organization
CL6104.Contig1_P1	GACN01013964	1.11515	-2.23154	N-acetylglucosaminyltransferase I [Nicotiana tabacum]	Solanum tuberosum partial mRNA for N-acetylglucosaminyltransferase I (GntI gene), clone A6	Alpha-1,3-mannosyl-glycoprotein 2-beta-N-acetylglucosaminyltransferase OS=Arabidopsis thaliana GN=GNTI PE=1 SV=1	--	alpha-1,3-mannosyl-glycoprotein beta-1,2-N-acetylglucosaminyltransferase [EC:2.4.1.101]	-	-	-
CL6122.Contig2_P1	GACN01013995	1.28006	-2.34733	chaperonin CPN60-like 1 [Arabidopsis thaliana] >gi|330253706|gb|AEC08800.1| chaperonin CPN60-like 1 [Arabidopsis thaliana]	PREDICTED: Vitis vinifera similar to GroEL-like chaperone, ATPase (LOC100244356), mRNA	Chaperonin CPN60-like 1, mitochondrial OS=Arabidopsis thaliana GN=At2g33210 PE=1 SV=1	Chaperonin GroEL (HSP60 family)	chaperonin GroEL	-	-	-
CL6181.Contig1_P1	GACN01014111	1.43581	-1.04141	PREDICTED: uncharacterized protein LOC100808352 [Glycine max]	Vitis vinifera, whole genome shotgun sequence, contig VV78X145495.16, clone ENTAV 115	--	--	--	-	-	-
CL6649.Contig1_P1	GACN01014927	1.99289	-1.28668	--	--	--	--	--	-	-	-
CL7145.Contig1_P1	GACN01015754	1.1449	-2.09404	tir-nbs-lrr resistance protein [Populus trichocarpa] >gi|222836441|gb|EEE74848.1| tir-nbs-lrr resistance protein [Populus trichocarpa]	--	Probable WRKY transcription factor 19 OS=Arabidopsis thaliana GN=WRKY19 PE=2 SV=1	--	--	-	-	-
CL7153.Contig1_P1	GACN01015769	1.56636	-10.4547	H0502G05.7 [Oryza sativa Indica Group]	--	--	--	--	-	-	-
CL718.Contig2_P1	GACN01002262	1.30717	-1.74108	Kinase-like protein [Medicago truncatula] >gi|355513860|gb|AES95483.1| Kinase-like protein [Medicago truncatula]	Platanus x acerifolia kinase-like protein pac.x.6.111-st pseudogene, partial sequence	Probable LRR receptor-like serine/threonine-protein kinase At3g47570 OS=Arabidopsis thaliana GN=At3g47570 PE=1 SV=1	Serine/threonine protein kinase	LRR receptor-like serine/threonine-protein kinase EFR [EC:2.7.11.1]	-	GO:0005488//binding	-
CL721.Contig1_P1	GACN01002265	2.8611	-8.76287	RecName: Full=Retrovirus-related Pol polyprotein from transposon TNT 1-94; Includes: RecName: Full=Protease; Includes: RecName: Full=Reverse transcriptase; Includes: RecName: Full=Endonuclease	Glycine tomentella retrotransposon gtd1-170j22-re-7, complete sequence	Retrovirus-related Pol polyprotein from transposon TNT 1-94 OS=Nicotiana tabacum PE=2 SV=1	--	5'-3' exoribonuclease 2 [EC:3.1.13.-]	-	GO:0008233//peptidase activity	-
CL7376.Contig2_P1	GACN01016141	1.30202	-1.60349	--	--	--	--	--	-	-	-
CL7399.Contig1_P1	GACN01016178	8.76198	-2.76391	Zinc finger MYM-type protein [Medicago truncatula] >gi|355489146|gb|AES70349.1| Zinc finger MYM-type protein [Medicago truncatula]	--	--	--	--	-	GO:0005488//binding	-
CL7486.Contig1_P1	GACN01016320	11.1153	-4.679	--	--	--	--	--	-	-	-
CL7496.Contig2_P1	GACN01016344	2.64263	-1.58337	--	--	--	--	--	-	-	-
CL7571.Contig2_P1	GACN01016463	1.07711	-1.24332	PREDICTED: DUF21 domain-containing protein At1g55930, chloroplastic-like [Glycine max]	Arabidopsis thaliana CBS domain and transporter associated domain-containing protein (AT3G13070) mRNA, complete cds	DUF21 domain-containing protein At1g55930, chloroplastic OS=Arabidopsis thaliana GN=CBSDUFCH2 PE=2 SV=2	Hemolysins and related proteins containing CBS domains	--	-	-	-
CL7612.Contig1_P1	GACN01016521	8.58622	-2.82804	PREDICTED: uncharacterized protein LOC100795634 [Glycine max]	--	Retrovirus-related Pol polyprotein from transposon TNT 1-94 OS=Nicotiana tabacum PE=2 SV=1	--	exopolyphosphatase [EC:3.6.1.11]	-	-	-
CL7746.Contig1_P1	GACN01016717	1.13262	-2.03335	PREDICTED: GATA transcription factor 21-like [Glycine max]	Arabidopsis thaliana At5g56860 mRNA, complete cds	GATA transcription factor 21 OS=Arabidopsis thaliana GN=GATA21 PE=1 SV=2	GATA Zn-finger-containing transcription factor	--	-	-	-
CL7746.Contig2_P1	GACN01016718	1.9669	-1.76542	GATA domain class transcription factor [Malus x domestica]	Arabidopsis thaliana At5g56860 mRNA, complete cds	GATA transcription factor 21 OS=Arabidopsis thaliana GN=GATA21 PE=1 SV=2	GATA Zn-finger-containing transcription factor	--	-	-	-
CL7762.Contig1_P1	GACN01016745	1.27798	-1.15167	Beta-D-galactosidase [Medicago truncatula] >gi|357455013|ref|XP_003597787.1| Pentatricopeptide repeat-containing protein [Medicago truncatula] >gi|355486828|gb|AES68031.1| Beta-D-galactosidase [Medicago truncatula] >gi|355486835|gb|AES68038.1| Pentatricopeptide repeat-containing protein [Medicago truncatula]	Vitis vinifera, whole genome shotgun sequence, contig VV78X142082.8, clone ENTAV 115	Pentatricopeptide repeat-containing protein At3g16010 OS=Arabidopsis thaliana GN=At3g16010 PE=2 SV=1	--	nucleobase:cation symporter-1, NCS1 family	-	-	-
CL7794.Contig1_P1	GACN01016795	1.2063	-1.0393	PREDICTED: receptor-like protein kinase FERONIA-like [Brachypodium distachyon]	Vitis vinifera contig VV78X068929.4, whole genome shotgun sequence	Receptor-like protein kinase FERONIA OS=Arabidopsis thaliana GN=FER PE=1 SV=1	Serine/threonine protein kinase	interleukin-1 receptor-associated kinase 4 [EC:2.7.11.1]	-	-	-
CL7800.Contig1_P1	GACN01016806	1.82939	-1.60219	UDP-glucose 4-epimerase [Solanum tuberosum]	Solanum lycopersicum DNA sequence from clone LE_HBa-165B12 on chromosome 12, complete sequence	UDP-glucose 4-epimerase GEPI48 OS=Cyamopsis tetragonoloba PE=2 SV=1	UDP-glucose 4-epimerase	UDP-glucose 4-epimerase [EC:5.1.3.2]	-	-	-
Unigene10003_P1	GACN01026830	1.24443	-3.08331	--	--	--	--	--	-	-	-
Unigene10063_P1	GACN01026889	1.24443	-1.48832	DNA repair protein XRCC1 [Medicago truncatula] >gi|355486844|gb|AES68047.1| DNA repair protein XRCC1 [Medicago truncatula]	--	--	--	DNA-repair protein XRCC1	-	-	-
Unigene10116_P1	GACN01026942	1.86736	-1.75193	PREDICTED: psbP-like protein 2, chloroplastic-like [Glycine max]	Solanum lycopersicum cDNA, clone: LEFL3149E06, HTC in root	PsbP-like protein 2, chloroplastic OS=Arabidopsis thaliana GN=PPL2 PE=1 SV=2	--	photosystem II oxygen-evolving enhancer protein 2	-	-	-
Unigene10296_P1	GACN01027118	7.92571	-3.41996	polyprotein [Arabidopsis thaliana]	--	Extensin OS=Nicotiana tabacum GN=HRGPNT3 PE=2 SV=1	Uncharacterized protein conserved in bacteria	solute carrier family 39 (zinc transporter), member 1/2/3	-	-	-
Unigene10513_P1	GACN01027329	8.92027	-1.56751	gag-pol polyprotein [Oryza sativa Japonica Group]	--	--	--	--	-	-	-
Unigene10579_P1	GACN01027393	2.63546	-2.88944	--	--	--	--	--	-	-	-
Unigene10670_P1	GACN01027483	1.1449	-3.24604	PREDICTED: coatomer subunit beta-1-like [Glycine max]	Vitis vinifera contig VV78X232521.4, whole genome shotgun sequence	Coatomer subunit beta-1 OS=Oryza sativa subsp. japonica GN=Os11g0174000 PE=2 SV=1	Vesicle coat complex, various subunits	--	-	-	-
Unigene10687_P1	GACN01027500	1.74451	-1.29851	--	--	--	--	--	-	-	-
Unigene10716_P1	GACN01027529	1.47956	-1.53144	Intron maturase, type II family protein [Arabidopsis thaliana] >gi|332008065|gb|AED95448.1| Intron maturase, type II family protein [Arabidopsis thaliana]	Vitis vinifera contig VV78X021393.26, whole genome shotgun sequence	Uncharacterized mitochondrial protein ymf40 OS=Marchantia polymorpha GN=YMF40 PE=4 SV=1	Retron-type reverse transcriptase	--	-	-	-
Unigene11108_P1	GACN01027920	2.84004	-1.59654	PREDICTED: uncharacterized protein LOC100834372 [Brachypodium distachyon]	Solanum lycopersicum cDNA, clone: LEFL2010L20, HTC in fruit	Probable ADP-ribosylation factor GTPase-activating protein AGD11 OS=Arabidopsis thaliana GN=AGD11 PE=2 SV=1	--	--	-	GO:0005488//binding	-
Unigene11135_P1	GACN01027947	1.086	-1.60861	ribonuclease II family protein [Arabidopsis lyrata subsp. lyrata] >gi|297334995|gb|EFH65413.1| ribonuclease II family protein [Arabidopsis lyrata subsp. lyrata]	Vitis vinifera contig VV78X241229.5, whole genome shotgun sequence	--	Exoribonuclease R	exosome complex exonuclease DIS3/RRP44 [EC:3.1.13.-]	-	GO:0003676//nucleic acid binding	-
Unigene11281_P1	GACN01028092	7.94481	-3.11183	--	--	--	--	--	-	-	-
Unigene1133_P1	GACN01018012	1.53918	-1.7993	--	--	--	--	--	-	-	-
Unigene11333_P1	GACN01028144	1.55572	-1.51574	PREDICTED: uncharacterized protein LOC100781168 [Glycine max]	Vitis vinifera contig VV78X080187.12, whole genome shotgun sequence	Protein FAR1-RELATED SEQUENCE 3 OS=Arabidopsis thaliana GN=FRS3 PE=2 SV=2	--	--	-	-	-
Unigene1138_P1	GACN01018017	1.09954	-1.63947	PREDICTED: uncharacterized protein LOC100306387 [Glycine max]	Solanum lycopersicum cDNA, clone: LEFL1022AA11, HTC in leaf	--	--	--	GO:0044464//cell part	-	-
Unigene11418_P1	GACN01028229	1.16197	-1.1829	expressed protein [Arabidopsis thaliana]	Vitis vinifera contig VV78X183907.9, whole genome shotgun sequence	Uncharacterized protein At2g39910 OS=Arabidopsis thaliana GN=At2g39910 PE=2 SV=2	--	--	-	-	-
Unigene11481_P1	GACN01028292	1.37902	-1.28762	alpha-1,4-galacturonosyltransferase, partial [Silene latifolia]	Solanum lycopersicum chromosome 2 clone C02HBa0280E02, complete sequence	Probable galacturonosyltransferase 14 OS=Arabidopsis thaliana GN=GAUT14 PE=2 SV=1	--	alpha-1,4-galacturonosyltransferase [EC:2.4.1.43]	-	GO:0008194//UDP-glycosyltransferase activity	-
Unigene11508_P1	GACN01028319	7.45178	-1.71952	--	--	--	--	--	-	-	-
Unigene11640_P1	GACN01028451	1.02204	-1.33915	At5g25170 [Arabidopsis thaliana]	Vitis vinifera, whole genome shotgun sequence, contig VV78X217084.17, clone ENTAV 115	UPF0326 protein At4g17486 OS=Arabidopsis thaliana GN=At4g17486 PE=2 SV=1	--	--	GO:0016020//membrane	-	-
Unigene11664_P1	GACN01028475	6.14683	-2.96744	F18O14.32 [Arabidopsis thaliana]	--	--	--	--	-	-	-
Unigene11779_P1	GACN01028590	1.02898	-2.30744	AP2 domain-containing transcription factor [Populus trichocarpa] >gi|222866573|gb|EEF03704.1| AP2 domain-containing transcription factor [Populus trichocarpa]	--	AP2/ERF and B3 domain-containing transcription factor At1g51120 OS=Arabidopsis thaliana GN=At1g51120 PE=2 SV=1	--	RAV-like factor	-	-	-
Unigene12100_P1	GACN01028906	1.11998	-1.31041	uncharacterized protein [Arabidopsis thaliana] >gi|30023712|gb|AAP13389.1| At1g55080 [Arabidopsis thaliana] >gi|332195062|gb|AEE33183.1| uncharacterized protein [Arabidopsis thaliana]	Medicago truncatula chromosome 8 clone mth2-10l24 map 9.500cM, complete sequence	Transcriptional corepressor LEUNIG OS=Arabidopsis thaliana GN=LUG PE=1 SV=2	Chromatin-associated proteins containing the HMG domain	E1A/CREB-binding protein [EC:2.3.1.48]	-	-	GO:0009987//cellular process
Unigene12228_P1	GACN01029034	1.69754	-2.51641	DC1.2 homologue [Nicotiana tabacum]	Taraxacum officinale TO64-12 (To64-12) mRNA, partial cds	21 kDa protein OS=Daucus carota PE=2 SV=1	--	pectinesterase [EC:3.1.1.11]	-	-	-
Unigene126_P1	GACN01017010	1.34951	-2.58103	resistance protein RGC2 [Lactuca sativa]	--	--	--	--	-	GO:0005488//binding	-
Unigene12606_P1	GACN01029411	1.323	-1.45508	--	Rosa x damascena Gasa4-like protein gene, complete cds	--	--	--	-	-	-
Unigene13451_P1	GACN01030248	1.28507	-3.39805	--	--	--	--	--	-	-	-
Unigene13621_P1	GACN01030418	1.4917	-1.02768	PREDICTED: uncharacterized protein LOC100779463 [Glycine max]	Lotus japonicus genomic DNA, chromosome 1, clone: LjT46E19, TM0371b, complete sequence	--	--	--	-	-	-
Unigene13646_P1	GACN01030443	1.05889	-1.37183	--	--	--	--	--	-	-	-
Unigene13669_P1	GACN01030466	1.74193	-1.59523	PREDICTED: uncharacterized protein LOC100832575 [Brachypodium distachyon]	--	--	--	--	-	-	-
Unigene13796_P1	GACN01030593	1.34541	-1.75419	PREDICTED: uncharacterized protein LOC100803884 [Glycine max]	Populus trichocarpa clone POP034-D10, complete sequence	--	--	--	-	-	-
Unigene13849_P1	GACN01030646	1.03547	-1.30588	Chain A, Glutathione Transferase From Glycine Max >gi|215794537|pdb|2VO4|B Chain B, Glutathione Transferase From Glycine Max >gi|251836930|pdb|3FHS|A Chain A, Glutathione Transferase From Glycine Max At 2.7 Resolution >gi|251836931|pdb|3FHS|B Chain B, Glutathione Transferase From Glycine Max At 2.7 Resolution	--	Probable glutathione S-transferase OS=Nicotiana tabacum PE=2 SV=1	Glutathione S-transferase	glutathione S-transferase [EC:2.5.1.18]	-	GO:0016846//carbon-sulfur lyase activity	-
Unigene14126_P1	GACN01030923	1.26014	-1.10471	Os04g0488000 [Oryza sativa Japonica Group] >gi|75233131|sp|Q7XUF4.2|CDKG2_ORYSJ RecName: Full=Cyclin-dependent kinase G-2; Short=CDKG;2 >gi|158512881|sp|A2XUW1.1|CDKG2_ORYSI RecName: Full=Cyclin-dependent kinase G-2; Short=CDKG;2 >gi|38344237|emb|CAD41330.2| OJ991113_30.14 [Oryza sativa Japonica Group] >gi|113564718|dbj|BAF15061.1| Os04g0488000 [Oryza sativa Japonica Group]	Nicotiana tabacum NtPITSLRE alpha mRNA for homolog of mammalian PITSLRE alpha protein kinase, partial cds	Cyclin-dependent kinase G-2 OS=Oryza sativa subsp. japonica GN=CDKG-2 PE=2 SV=2	Serine/threonine protein kinase	cell division cycle 2-like [EC:2.7.11.22]	-	-	-
Unigene14823_P1	GACN01031618	8.66267	-2.02695	--	--	--	--	--	-	-	-
Unigene14874_P1	GACN01031669	9.36072	-1.82531	--	--	--	--	--	-	-	-
Unigene14885_P1	GACN01031680	2.00342	-1.25754	unnamed protein product [Vitis vinifera]	--	--	--	--	-	-	-
Unigene14931_P1	GACN01031726	3.06206	-8.79796	--	--	--	--	--	-	-	-
Unigene15055_P1	GACN01031849	1.15998	-1.18259	--	--	--	--	--	-	-	-
Unigene15253_P1	GACN01032046	2.24443	-2.3149	--	--	--	--	--	-	-	-
Unigene15606_P1	GACN01032397	1.24443	-3.09404	PREDICTED: uncharacterized protein yqxC-like [Glycine max]	Picea glauca clone GQ03206_K14 mRNA sequence	--	Predicted rRNA methylase	putative hemolysin	-	-	-
Unigene15678_P1	GACN01032469	17.0796	-3.55241	--	--	--	--	--	-	-	-
Unigene15774_P1	GACN01032561	8.27738	-3.02695	--	--	--	--	--	-	-	-
Unigene15946_P1	GACN01032733	1.50747	-10.8997	--	--	--	--	--	-	-	-
Unigene15971_P1	GACN01032758	7.91711	-2.13045	RecName: Full=R-linalool synthase QH5, chloroplastic; Flags: Precursor >gi|6469616|gb|AAF13356.1|AF154124_1 (3R)-linalool synthase [Artemisia annua]	Artemisia annua (3R)-linalool synthase (QH5) mRNA, complete cds	R-linalool synthase QH5, chloroplastic OS=Artemisia annua GN=QH5 PE=2 SV=1	--	myrcene/ocimene synthase [EC:4.2.3.15]	-	GO:0046872//metal ion binding	-
Unigene15987_P1	GACN01032774	1.63871	-1.15544	--	--	--	--	--	-	-	-
Unigene16419_P1	GACN01033200	1.45088	-1.32465	leucine-rich repeat family protein [Arabidopsis lyrata subsp. lyrata] >gi|297336944|gb|EFH67361.1| leucine-rich repeat family protein [Arabidopsis lyrata subsp. lyrata]	Arabidopsis thaliana chromosome 3, complete sequence	--	--	--	-	GO:0005488//binding	-
Unigene16454_P1	GACN01033235	8.60182	-3.00492	--	--	--	--	--	-	-	-
Unigene16499_P1	GACN01033280	7.49967	-1.93675	PREDICTED: uncharacterized protein LOC100780184 [Glycine max]	--	--	--	--	-	GO:0032559	-
Unigene16688_P1	GACN01033469	1.82297	-1.02365	--	--	--	--	--	-	-	-
Unigene16855_P1	GACN01033633	1.46682	-1.34635	PREDICTED: lisH domain and HEAT repeat-containing protein KIAA1468 homolog [Glycine max]	Solanum lycopersicum chromosome 2 clone C02HBa0180C05, complete sequence	--	--	--	GO:0044464//cell part	-	-
Unigene17091_P1	GACN01033869	1.56887	-2.59063	ent-kaurene synthase No1 [Lactuca sativa]	Lactuca sativa LsKS1 mRNA for ent-kaurene synthase No1, complete cds	Ent-kaur-16-ene synthase, chloroplastic OS=Arabidopsis thaliana GN=GA2 PE=1 SV=1	--	ent-kaurene synthase [EC:4.2.3.19]	-	GO:0010333//terpene synthase activity	-
Unigene17108_P1	GACN01033886	1.82297	-3.10402	--	--	--	--	--	-	-	-
Unigene1717_P1	GACN01018582	1.06001	-9.97753	Similar to retrotransposon proteins [Arabidopsis thaliana]	--	Retrovirus-related Pol polyprotein from transposon TNT 1-94 OS=Nicotiana tabacum PE=2 SV=1	--	exopolyphosphatase [EC:3.6.1.11]	-	GO:0005488//binding	-
Unigene17194_P1	GACN01033972	1.51745	-1.89056	PREDICTED: probable ubiquitin-like-specific protease 2B-like [Glycine max]	Arabidopsis lyrata subsp. lyrata Ulp1 protease family protein, mRNA	Probable ubiquitin-like-specific protease 2B OS=Arabidopsis thaliana GN=ULP2B PE=2 SV=3	Protease, Ulp1 family	sentrin-specific protease 1 [EC:3.4.22.-]	-	GO:0070011	-
Unigene17363_P1	GACN01034140	1.68804	-2.03305	RecName: Full=Retrovirus-related Pol polyprotein from transposon TNT 1-94; Includes: RecName: Full=Protease; Includes: RecName: Full=Reverse transcriptase; Includes: RecName: Full=Endonuclease	Vitis vinifera contig VV78X143387.10, whole genome shotgun sequence	Retrovirus-related Pol polyprotein from transposon TNT 1-94 OS=Nicotiana tabacum PE=2 SV=1	--	5'-3' exoribonuclease 2 [EC:3.1.13.-]	-	GO:0046914//transition metal ion binding	-
Unigene17364_P1	GACN01034141	1.00816	-1.67135	PREDICTED: DNA-directed RNA polymerase III subunit RPC3-like [Glycine max]	Solanum lycopersicum cDNA, clone: LEFL1095DG08, HTC in leaf	--	--	DNA-directed RNA polymerase III subunit RPC3	-	-	-
Unigene17420_P1	GACN01034197	1.1449	-1.17204	PREDICTED: BTB/POZ domain-containing protein FBL11-like [Glycine max]	PREDICTED: Vitis vinifera hypothetical protein LOC100251206 (LOC100251206), mRNA	BTB/POZ domain-containing protein FBL11 OS=Arabidopsis thaliana GN=FBL11 PE=2 SV=2	--	--	-	-	-
Unigene1760_P1	GACN01018625	1.38194	-2.30598	Bcl-2-associated athanogene-like protein [Vitis vinifera]	Vitis vinifera Bcl-2-associated athanogene-like protein mRNA, complete cds	--	--	--	-	GO:0005488//binding	-
Unigene17611_P1	GACN01034387	2.06001	-1.24604	PREDICTED: uncharacterized protein LOC100798733 [Glycine max]	--	Formin-like protein 5 OS=Oryza sativa subsp. japonica GN=FH5 PE=2 SV=2	ATPases involved in chromosome partitioning	phospholipase D [EC:3.1.4.4]	-	-	-
Unigene17748_P1	GACN01034521	1.41307	-3.67371	--	--	--	--	--	-	-	-
Unigene178_P1	GACN01017061	1.84916	-1.87926	--	--	--	--	--	-	-	-
Unigene17847_P1	GACN01034619	2.72986	-1.92411	TAGL12 transcription factor [Solanum lycopersicum] >gi|24967140|gb|AAM33103.2| TAGL12 transcription factor [Solanum lycopersicum]	PREDICTED: Vitis vinifera hypothetical protein LOC100253426 (LOC100253426), mRNA	MADS-box transcription factor 33 OS=Oryza sativa subsp. japonica GN=MADS33 PE=2 SV=2	--	--	GO:0043231//intracellular membrane-bounded organelle	-	-
Unigene17893_P1	GACN01034664	9.92898	-2.16698	--	--	--	--	--	-	-	-
Unigene17993_P1	GACN01034763	2.17404	-10.1751	pentatricopeptide repeat protein [Olimarabidopsis pumila]	Vitis vinifera contig VV78X220721.3, whole genome shotgun sequence	Pentatricopeptide repeat-containing protein At3g42630 OS=Arabidopsis thaliana GN=At3g42630 PE=2 SV=2	--	--	GO:0043231//intracellular membrane-bounded organelle	-	-
Unigene18246_P1	GACN01035010	2.24443	-10.8605	--	--	--	--	--	-	-	-
Unigene18408_P1	GACN01035169	9.31231	-2.41996	--	--	--	--	--	-	-	-
Unigene18590_P1	GACN01035346	1.25593	-1.10165	PREDICTED: uncharacterized protein LOC100786229 [Glycine max]	--	--	--	--	-	-	-
Unigene18663_P1	GACN01035416	8.98242	-3.11183	Polynucleotidyl transferase [Medicago truncatula] >gi|355523195|gb|AET03649.1| Polynucleotidyl transferase [Medicago truncatula]	--	--	--	--	-	-	-
Unigene1868_P1	GACN01018733	1.22367	-1.8786	phosducin-like protein 3 homolog [Arabidopsis thaliana] >gi|38603868|gb|AAR24679.1| At3g50960 [Arabidopsis thaliana] >gi|332645211|gb|AEE78732.1| phosducin-like protein 3 homolog [Arabidopsis thaliana]	Solanum lycopersicum cDNA, clone: LEFL1087AA07, HTC in leaf	--	--	--	-	-	GO:0048285
Unigene18712_P1	GACN01035465	1.31353	-2.05171	--	--	--	--	--	-	-	-
Unigene18876_P1	GACN01035626	2.95225	-1.87165	--	--	--	--	--	-	-	-
Unigene18941_P1	GACN01035689	1.81232	-2.00753	ABC transporter C family member [Medicago truncatula] >gi|355519063|gb|AET00687.1| ABC transporter C family member [Medicago truncatula]	Vitis vinifera contig VV78X216589.14, whole genome shotgun sequence	Probable non-intrinsic ABC protein 5 OS=Arabidopsis thaliana GN=NAP5 PE=2 SV=1	--	--	-	GO:0042626//ATPase activity, coupled to transmembrane movement of substances	-
Unigene19238_P1	GACN01035983	2.24443	-4.09404	--	--	--	--	--	-	-	-
Unigene19695_P1	GACN01036433	1.65947	-1.87831	--	--	--	--	--	-	-	-
Unigene19729_P1	GACN01036467	7.73306	-2.27646	--	--	--	--	--	-	-	-
Unigene1980_P1	GACN01018845	1.01151	-1.44969	PREDICTED: ataxin-7-like protein 3-like [Glycine max]	Solanum lycopersicum cDNA, clone: LEFL2013E20, HTC in fruit	--	--	SAGA-associated factor 11	-	GO:0016740//transferase activity	-
Unigene19844_P1	GACN01036582	1.30583	-1.01027	PREDICTED: leucine-rich repeat protein lrrA-like [Glycine max]	--	LRR repeats and ubiquitin-like domain-containing protein At2g30105 OS=Arabidopsis thaliana GN=At2g30105 PE=1 SV=1	Leucine-rich repeat (LRR) protein	--	-	-	-
Unigene20838_P1	GACN01037564	1.40793	-2.09404	PREDICTED: LMBR1 domain-containing protein 2 homolog A-like [Glycine max]	Vitis vinifera, whole genome shotgun sequence, contig VV78X092830.2, clone ENTAV 115	--	--	--	GO:0044464//cell part	-	-
Unigene20912_P1	GACN01037638	1.75875	-1.06864	PREDICTED: uncharacterized protein LOC100779206 [Glycine max]	PREDICTED: Vitis vinifera misc_RNA (LOC100250069), miscRNA	--	--	--	-	-	-
Unigene21281_P1	GACN01038006	1.77715	-2.44807	PREDICTED: uncharacterized protein LOC100802301 [Glycine max]	--	--	--	--	-	-	-
Unigene21386_P1	GACN01038111	1.10308	-2.15293	PREDICTED: similar to remorin family protein [Vitis vinifera]	Vitis vinifera contig VV78X129872.7, whole genome shotgun sequence	Uncharacterized protein At3g61260 OS=Arabidopsis thaliana GN=At3g61260 PE=1 SV=1	Membrane protein involved in colicin uptake	translation initiation factor 5B	-	-	-
Unigene21415_P1	GACN01038140	1.70011	-1.23445	PREDICTED: 28 kDa heat- and acid-stable phosphoprotein-like [Glycine max]	Solanum lycopersicum cDNA, clone: LEFL2001CE11, HTC in fruit	--	--	--	-	-	-
Unigene21556_P1	GACN01038281	1.04762	-1.37275	Signal recognition particle 68 kDa protein [Medicago truncatula] >gi|355524612|gb|AET05066.1| Signal recognition particle 68 kDa protein [Medicago truncatula]	Solanum lycopersicum cDNA, clone: LEFL2031B18, HTC in fruit	--	--	signal recognition particle subunit SRP68	-	-	-
Unigene2215_P1	GACN01019080	1.94635	-1.13056	PREDICTED: uncharacterized protein LOC100799132 [Glycine max]	Vitis vinifera contig VV78X263984.4, whole genome shotgun sequence	--	--	--	-	-	-
Unigene22364_P1	GACN01039076	9.30265	-2.11183	--	--	--	--	--	-	-	-
Unigene22623_P1	GACN01039332	1.00997	-1.71766	uncharacterized protein [Arabidopsis thaliana] >gi|16974605|gb|AAL31205.1| AT5g47580/MNJ7_17 [Arabidopsis thaliana] >gi|23506171|gb|AAN31097.1| At5g47580/MNJ7_17 [Arabidopsis thaliana] >gi|332008151|gb|AED95534.1| uncharacterized protein [Arabidopsis thaliana]	Solanum lycopersicum chromosome 6 clone C06HBa0215M16, complete sequence	--	--	--	GO:0043231//intracellular membrane-bounded organelle	-	-
Unigene23413_P1	GACN01040118	1.02507	-1.56697	PREDICTED: protein SET-like [Glycine max]	Arabidopsis thaliana template-activating factor I (NRP2) mRNA, complete cds	--	--	template-activating factor I	-	-	-
Unigene23523_P1	GACN01040228	1.03237	-1.59535	nucleolar GTPase [Cucumis melo subsp. melo]	PREDICTED: Vitis vinifera hypothetical protein LOC100259597 (LOC100259597), mRNA	--	--	--	-	-	-
Unigene23730_P1	GACN01040435	1.75353	-1.45655	60S ribosomal protein L23a-2 [Arabidopsis thaliana] >gi|332645843|gb|AEE79364.1| 60S ribosomal protein L23a-2 [Arabidopsis thaliana]	--	60S ribosomal protein L23a OS=Daucus carota GN=RPL23A PE=2 SV=1	Ribosomal protein L23	large subunit ribosomal protein L23Ae	-	-	GO:0009642//response to light intensity
Unigene2391_P1	GACN01019256	1.62664	-1.17452	WPP domain-interacting protein [Medicago truncatula] >gi|355487323|gb|AES68526.1| WPP domain-interacting protein [Medicago truncatula]	Arabidopsis thaliana chromosome 5, complete sequence	WPP domain-interacting protein 2 OS=Arabidopsis thaliana GN=WIP2 PE=1 SV=1	--	--	-	-	-
Unigene24520_P1	GACN01041211	1.16226	-1.19282	PREDICTED: similar to F28K19.26 [Vitis vinifera]	Solanum lycopersicum cDNA, clone: LEFL3160P01, HTC in root	--	Phosphoglycerate mutase 1	phosphoglycerate mutase [EC:5.4.2.1]	-	-	-
Unigene25133_P1	GACN01041824	1.36806	-1.28311	PREDICTED: sorting nexin-2-like [Glycine max]	Solanum lycopersicum cDNA, clone: LEFL2003DA07, HTC in fruit	--	Phox homology (PX) domain protein	--	-	-	-
Unigene2556_P1	GACN01019421	1.74959	-1.80043	--	--	--	--	--	-	-	-
Unigene26022_P1	GACN01042713	1.25008	-1.31261	PREDICTED: uncharacterized protein LOC100805984 [Glycine max]	Vitis vinifera, whole genome shotgun sequence, contig VV78X247803.11, clone ENTAV 115	--	--	--	-	-	-
Unigene26120_P1	GACN01042811	1.34198	-1.12125	PREDICTED: uncharacterized protein LOC100814409 [Glycine max]	--	Ankyrin repeat-containing protein At3g12360 OS=Arabidopsis thaliana GN=At3g12360 PE=2 SV=1	--	--	-	GO:0004672//protein kinase activity	-
Unigene26184_P1	GACN01042875	1.10492	-1.12241	IQ domain-containing protein [Medicago truncatula] >gi|355507040|gb|AES88182.1| IQ domain-containing protein [Medicago truncatula]	Vitis vinifera contig VV78X079434.5, whole genome shotgun sequence	Protein IQ-DOMAIN 31 OS=Arabidopsis thaliana GN=IQD31 PE=1 SV=1	--	--	-	-	-
Unigene26354_P1	GACN01043045	1.42679	-1.0405	uncharacterized protein LOC100499928 [Glycine max]	Populus EST from leave	--	--	--	GO:0043231//intracellular membrane-bounded organelle	-	-
Unigene26385_P1	GACN01043075	1.35862	-1.2479	--	--	--	--	--	-	-	-
Unigene26976_P1	GACN01043665	1.02204	-2.57947	--	--	--	--	--	-	-	-
Unigene270_P1	GACN01017153	1.9669	-10.0098	--	--	--	--	--	-	-	-
Unigene27249_P1	GACN01043935	1.38194	-1.96334	PREDICTED: uncharacterized protein LOC100798009 [Glycine max]	--	--	--	--	-	-	-
Unigene27397_P1	GACN01044083	1.65947	-2.06162	hypothetical protein VITISV_022330 [Vitis vinifera]	--	--	--	--	-	-	-
Unigene27439_P1	GACN01044125	2.17884	-1.35707	S-locus receptor kinase-like protein [Olea europaea]	--	G-type lectin S-receptor-like serine/threonine-protein kinase At4g03230 OS=Arabidopsis thaliana GN=At4g03230 PE=2 SV=3	--	somatic embryogenesis receptor kinase 1 [EC:2.7.10.1 2.7.11.1]	-	GO:0004672//protein kinase activity	-
Unigene27459_P1	GACN01044144	1.18554	-1.59789	PREDICTED: G-type lectin S-receptor-like serine/threonine-protein kinase At1g11330-like [Glycine max]	--	G-type lectin S-receptor-like serine/threonine-protein kinase At1g11300 OS=Arabidopsis thaliana GN=At1g11300 PE=2 SV=1	--	--	-	GO:0004672//protein kinase activity	-
Unigene27495_P1	GACN01044179	1.41436	-2.20987	--	--	--	--	--	-	-	-
Unigene27676_P1	GACN01044358	11.0879	-2.06162	--	--	--	--	--	-	-	-
Unigene27689_P1	GACN01044371	8.21449	-2.76391	PREDICTED: uncharacterized protein LOC100779077 [Glycine max]	--	--	--	--	-	-	GO:0044260
Unigene27849_P1	GACN01044530	1.77171	-1.40692	Esterase/lipase/thioesterase [Medicago truncatula]	Medicago truncatula chromosome 2 clone mth2-62i21, complete sequence	--	--		-	-	GO:0009057//macromolecule catabolic process
Unigene28023_P1	GACN01044703	1.44607	-2.07298	--	--	--	--	--	-	-	-
Unigene28195_P1	GACN01044875	1.04565	-1.66461	IFA binding protein [Lilium longiflorum]	Solanum lycopersicum chromosome 9 clone C09SLm0006M22, complete sequence	--	--	--	-	-	-
Unigene2834_P1	GACN01019699	2.24443	-1.33011	--	--	--	--	--	-	-	-
Unigene28361_P1	GACN01045041	1.14345	-1.0316	Pentatricopeptide repeat-containing protein [Medicago truncatula] >gi|355498545|gb|AES79748.1| Pentatricopeptide repeat-containing protein [Medicago truncatula]	--	Pentatricopeptide repeat-containing protein At2g38420, mitochondrial OS=Arabidopsis thaliana GN=At2g38420 PE=2 SV=2	--	structure-specific endonuclease subunit SLX1 [EC:3.6.1.-]	-	-	-
Unigene28414_P1	GACN01045094	2.78757	-4.1909	--	--	--	--	--	-	-	-
Unigene28709_P1	GACN01045389	2.23183	-1.07318	PREDICTED: TBC1 domain family member 15-like [Glycine max]	Lycopersicon esculentum clone 135353R, mRNA sequence	--	GTPase-activating protein	--	-	-	-
Unigene28813_P1	GACN01045493	1.09759	-1.45089	PREDICTED: uncharacterized protein LOC100802641 [Glycine max]	Vitis vinifera contig VV78X267626.5, whole genome shotgun sequence	--	--	--	-	-	-
Unigene28859_P1	GACN01045538	1.50747	-11.042	uncharacterized protein LOC100279342 [Zea mays]	Vitis vinifera contig VV78X171027.4, whole genome shotgun sequence	E3 ubiquitin-protein ligase COP1 OS=Arabidopsis thaliana GN=COP1 PE=1 SV=2	--	E3 ubiquitin-protein ligase RFWD2 [EC:6.3.2.19]	-	-	GO:0009646//response to absence of light
Unigene28893_P1	GACN01045572	1.2903	-1.16714	Ac transposase-like protein [Arabidopsis thaliana]	Vitis vinifera, whole genome shotgun sequence, contig VV78X130361.9, clone ENTAV 115	Putative AC transposase OS=Zea mays PE=2 SV=2	--	--	-	GO:0005488//binding	-
Unigene28926_P1	GACN01045605	1.72393	-1.23234	PREDICTED: similar to ring domain containing protein isoform 2 [Vitis vinifera] >gi|225446339|ref|XP_002272107.1| PREDICTED: similar to ring domain containing protein isoform 1 [Vitis vinifera]	--	E3 ubiquitin-protein ligase RMA1H1 OS=Capsicum annuum GN=RMA1H1 PE=1 SV=1	Superfamily II DNA/RNA helicases, SNF2 family	E3 ubiquitin-protein ligase RNF5 [EC:6.3.2.19]	-	-	GO:0006511//ubiquitin-dependent protein catabolic process
Unigene29127_P1	GACN01045804	1.31482	-9.74891	pleiotropic drug resistance protein [Cucumis sativus]	PREDICTED: Vitis vinifera misc_RNA (LOC100250693), miscRNA	Pleiotropic drug resistance protein 1 OS=Nicotiana tabacum GN=PDR1 PE=2 SV=1	--	--	-	GO:0042626//ATPase activity, coupled to transmembrane movement of substances	-
Unigene29157_P1	GACN01045834	1.44797	-1.53555	heat shock factor [Nicotiana tabacum]	Ricinus communis Heat shock factor protein, putative, mRNA	Heat stress transcription factor A-4a OS=Arabidopsis thaliana GN=HSFA4A PE=2 SV=1	--	--	-	-	-
Unigene29208_P1	GACN01045885	1.07451	-1.24988	PREDICTED: phosphatidylinositol-4-phosphate 5-kinase 9-like [Glycine max]	Solanum lycopersicum cDNA, clone: LEFL1012CB02, HTC in leaf	Phosphatidylinositol-4-phosphate 5-kinase 9 OS=Arabidopsis thaliana GN=PIP5K9 PE=1 SV=2	Phosphatidylinositol-4-phosphate 5-kinase	1-phosphatidylinositol-4-phosphate 5-kinase [EC:2.7.1.68]	-	-	-
Unigene29225_P1	GACN01045902	1.42131	-4.06916	--	--	--	--	--	-	-	-
Unigene29277_P1	GACN01045954	1.26239	-1.20226	PREDICTED: probable LRR receptor-like serine/threonine-protein kinase At1g56140-like [Glycine max]	Solanum lycopersicum chromosome 2 clone C02SLm0127N23, complete sequence	Probable LRR receptor-like serine/threonine-protein kinase At1g56140 OS=Arabidopsis thaliana GN=At1g56140 PE=1 SV=2	Serine/threonine protein kinase	brassinosteroid insensitive 1-associated receptor kinase 1 [EC:2.7.10.1 2.7.11.1]	-	-	-
Unigene29486_P1	GACN01046163	1.09243	-1.56154	Homeobox protein Hox-C4 [Medicago truncatula] >gi|355482692|gb|AES63895.1| Homeobox protein Hox-C4 [Medicago truncatula]	Arabidopsis thaliana chromosome 1, complete sequence	--	--	--	-	-	GO:0010468//regulation of gene expression
Unigene295_P1	GACN01017178	1.82811	-2.00492	--	--	--	--	--	-	-	-
Unigene29518_P1	GACN01046194	1.53721	-1.09231	magnesium transporter [Populus trichocarpa] >gi|222842164|gb|EEE79711.1| magnesium transporter [Populus trichocarpa]	Solanum lycopersicum cDNA, clone: LEFL2003BC01, HTC in fruit	Magnesium transporter MRS2-1 OS=Arabidopsis thaliana GN=MRS2-1 PE=2 SV=1	--	--	GO:0044464//cell part	-	-
Unigene2965_P1	GACN01019830	2.84137	-1.857	--	--	--	--	--	-	-	-
Unigene29665_P1	GACN01046340	1.56887	-1.04964	--	--	F-box protein PP2-B10 OS=Arabidopsis thaliana GN=PP2B10 PE=1 SV=1	--	--	-	-	-
Unigene29751_P1	GACN01046426	1.47832	-1.00212	WRKY protein [Hevea brasiliensis]	Hevea brasiliensis cultivar CATAS 7-33-97 WRKY protein (WRKY1) mRNA, complete cds	Probable WRKY transcription factor 20 OS=Arabidopsis thaliana GN=WRKY20 PE=2 SV=1	--	WRKY transcription factor 33	-	GO:0003677//DNA binding	-
Unigene29758_P1	GACN01046433	1.15346	-1.49669	--	--	--	--	--	-	-	-
Unigene29824_P1	GACN01046499	1.48365	-1.17814	protein-serine/threonine kinase [Nicotiana tabacum]	--	Probable leucine-rich repeat receptor-like serine/threonine-protein kinase At5g15730 OS=Arabidopsis thaliana GN=At5g15730 PE=2 SV=1	--	--	-	-	GO:0006464//protein modification process
Unigene29889_P1	GACN01046564	2.8611	-1.7581	PREDICTED: pentatricopeptide repeat-containing protein At4g34830, chloroplastic-like [Glycine max]	Arabidopsis lyrata subsp. lyrata binding protein, mRNA	Pentatricopeptide repeat-containing protein At4g34830, chloroplastic OS=Arabidopsis thaliana GN=At4g34830/At4g34820 PE=2 SV=2	--	structure-specific endonuclease subunit SLX1 [EC:3.6.1.-]	-	-	-
Unigene30039_P1	GACN01046714	1.23063	-3.07542	nodulation protein-like protein [Arabidopsis thaliana] >gi|40823013|gb|AAR92253.1| At2g15730 [Arabidopsis thaliana] >gi|45752690|gb|AAS76243.1| At2g15730 [Arabidopsis thaliana] >gi|330251339|gb|AEC06433.1| nodulation protein-like protein [Arabidopsis thaliana]	PREDICTED: Vitis vinifera hypothetical protein LOC100253782 (LOC100253782), mRNA	--	--	--	-	GO:0003824//catalytic activity	-
Unigene30109_P1	GACN01046784	1.22775	-1.10402	Nucleoporin GLE1 [Medicago truncatula] >gi|355490934|gb|AES72137.1| Nucleoporin GLE1 [Medicago truncatula]	Solanum lycopersicum strain Heinz 1706 chromosome 1 clone hba-15g7 map 1, complete sequence	--	Membrane protein involved in colicin uptake	RNA-binding protein 25	-	-	GO:0006406//mRNA export from nucleus
Unigene30175_P1	GACN01046850	1.40793	-1.47431	pentatricopeptide repeat protein [Arabidopsis arenosa]	--	Pentatricopeptide repeat-containing protein At3g42630 OS=Arabidopsis thaliana GN=At3g42630 PE=2 SV=2	--	--	-	-	-
Unigene3126_P1	GACN01019989	1.50747	-10.3637	--	--	--	--	--	-	-	-
Unigene3273_P1	GACN01020134	8.56568	-3.39194	--	--	--	--	--	-	-	-
Unigene3360_P1	GACN01020221	8.96707	-3.4744	--	--	--	--	--	-	-	-
Unigene3460_P1	GACN01020319	2.48193	-1.21785	hypothetical protein VITISV_044466 [Vitis vinifera]	--	--	--	--	-	-	-
Unigene3565_P1	GACN01020421	7.93387	-11.7015	--	--	--	--	--	-	-	-
Unigene3805_P1	GACN01020659	9.4561	-3.8488	--	--	--	--	--	-	-	-
Unigene3911_P1	GACN01020761	1.40937	-2.82957	--	--	--	--	--	-	-	-
Unigene3977_P1	GACN01020827	1.53721	-2.47431	--	--	--	--	--	-	-	-
Unigene4014_P1	GACN01020864	1.07451	-1.44768	transposase [Solanum demissum]	--	--	--	ubiquitin-conjugating enzyme E2 S [EC:6.3.2.19]	-	-	-
Unigene4054_P1	GACN01020904	1.63546	-2.74505	--	--	--	--	--	-	-	-
Unigene4058_P1	GACN01020908	1.24443	-1.03959	PREDICTED: hypothetical protein [Vitis vinifera]	--	--	--	--	-	-	-
Unigene4096_P1	GACN01020946	1.50747	-3.53882	--	--	--	--	--	-	-	-
Unigene4451_P1	GACN01021297	7.28501	-1.65812	Cellular nucleic acid-binding protein [Medicago truncatula] >gi|355506782|gb|AES87924.1| Cellular nucleic acid-binding protein [Medicago truncatula]	--	--	Arginine methyltransferase-interacting protein, contains RING Zn-finger	--	-	-	-
Unigene45_P1	GACN01016929	1.87004	-1.33915	--	--	--	--	--	-	-	-
Unigene4727_P1	GACN01021572	9.00126	-2.00492	--	--	--	--	--	-	-	-
Unigene4904_P1	GACN01021748	1.33754	-10.8872	--	--	--	--	--	-	-	-
Unigene4954_P1	GACN01021797	1.61438	-1.40216	AT5G23670 [Arabidopsis thaliana]	Vitis vinifera contig VV78X249828.9, whole genome shotgun sequence	--	7-keto-8-aminopelargonate synthetase and related enzymes	serine palmitoyltransferase [EC:2.3.1.50]	-	-	-
Unigene5012_P1	GACN01021854	1.9225	-1.05536	Os10g0572700 [Oryza sativa Japonica Group] >gi|113639997|dbj|BAF27302.1| Os10g0572700 [Oryza sativa Japonica Group]	--	3-hydroxyisobutyryl-CoA hydrolase 1 OS=Arabidopsis thaliana GN=CHY1 PE=1 SV=1	Enoyl-CoA hydratase/carnithine racemase	3-hydroxyisobutyryl-CoA hydrolase [EC:3.1.2.4]	-	-	-
Unigene5118_P1	GACN01021960	1.40793	-4.27158	--	--	--	--	--	-	-	-
Unigene5141_P1	GACN01021983	2.68804	-2.70702	--	--	--	--	--	-	-	-
Unigene5479_P1	GACN01022318	2.67739	-1.12342	cc-nbs-lrr resistance protein [Populus trichocarpa] >gi|222844627|gb|EEE82174.1| cc-nbs-lrr resistance protein [Populus trichocarpa]	--	Disease resistance protein RGA2 OS=Solanum bulbocastanum GN=RGA2 PE=1 SV=1	--	disease resistance protein RPM1	-	GO:0016787//hydrolase activity	-
Unigene6438_P1	GACN01023277	3.72986	-3.05927	TIR-NBS-LRR class disease resistance protein [Arabidopsis thaliana] >gi|332196827|gb|AEE34948.1| TIR-NBS-LRR class disease resistance protein [Arabidopsis thaliana]	--	Probable disease resistance protein At5g04720 OS=Arabidopsis thaliana GN=At5g04720 PE=2 SV=1	--	--	-	-	-
Unigene650_P1	GACN01017532	1.1449	-1.62455	XH/XS domain-containing protein [Arabidopsis thaliana] >gi|332656591|gb|AEE81991.1| XH/XS domain-containing protein [Arabidopsis thaliana]	--	--	--	--	-	-	-
Unigene6526_P1	GACN01023365	2.19368	-1.26292	PREDICTED: rRNA-processing protein fcf2-like [Glycine max]	Vitis vinifera, whole genome shotgun sequence, contig VV78X250731.3, clone ENTAV 115	--	--	--	-	-	-
Unigene6768_P1	GACN01023607	1.72986	-1.28668	Os03g0650900 [Oryza sativa Japonica Group] >gi|75296682|sp|Q7XZZ3.1|BAHL1_ORYSJ RecName: Full=Probable E3 ubiquitin-protein ligase BAH1-like 1 >gi|308191416|sp|A2XK56.1|BAHL1_ORYSI RecName: Full=Probable E3 ubiquitin-protein ligase BAH1-like 1 >gi|108710124|gb|ABF97919.1| SPX domain containing protein, expressed [Oryza sativa Japonica Group] >gi|113549259|dbj|BAF12702.1| Os03g0650900 [Oryza sativ…	--	Probable E3 ubiquitin-protein ligase BAH1-like 1 OS=Oryza sativa subsp. japonica GN=Os03g0650900 PE=2 SV=1	--	--	-	-	-
Unigene6803_P1	GACN01023642	1.2229	-1.23843	PREDICTED: uncharacterized protein LOC100818506 [Glycine max]	Vitis vinifera, whole genome shotgun sequence, contig VV78X190796.4, clone ENTAV 115	--	--	--	-	-	-
Unigene6841_P1	GACN01023680	1.21107	-3.39805	predicted protein [Arabidopsis lyrata subsp. lyrata] >gi|297320168|gb|EFH50590.1| predicted protein [Arabidopsis lyrata subsp. lyrata]	--	--	--	--	-	-	-
Unigene6950_P1	GACN01023788	7.44861	-1.92597	--	--	--	--	--	-	-	-
Unigene6966_P1	GACN01023804	1.34877	-1.10119	SWIB complex BAF60b domain-containing protein [Arabidopsis lyrata subsp. lyrata] >gi|297317163|gb|EFH47585.1| SWIB complex BAF60b domain-containing protein [Arabidopsis lyrata subsp. lyrata]	--	Uncharacterized protein At5g08430 OS=Arabidopsis thaliana GN=At5g08430 PE=1 SV=2	--	--	-	-	-
Unigene7033_P1	GACN01023871	2.20261	-2.29335	uncharacterized protein LOC100306402 [Glycine max]	--	Reticulon-like protein B9 OS=Arabidopsis thaliana GN=RTNLB9 PE=2 SV=1	--	--	-	-	-
Unigene7347_P1	GACN01024183	1.50747	-1.06162	PREDICTED: uncharacterized protein LOC100817734 [Glycine max]	Vitis vinifera contig VV78X024962.4, whole genome shotgun sequence	--	--	--	-	-	-
Unigene7637_P1	GACN01024472	2.46341	-1.96817	--	--	--	--	--	-	-	-
Unigene7667_P1	GACN01024502	2.11515	-1.06367	PREDICTED: N-alpha-acetyltransferase 35, NatC auxiliary subunit-like [Glycine max]	Medicago truncatula chromosome 8 clone mth2-69k1, complete sequence	--	--	--	-	-	-
Unigene7892_P1	GACN01024727	9.48327	-2.2026	--	--	--	--	--	-	-	-
Unigene8106_P1	GACN01024940	1.62294	-1.31114	bg55 [Bruguiera gymnorhiza]	--	U-box domain-containing protein 6 OS=Arabidopsis thaliana GN=PUB6 PE=2 SV=2	--	--	GO:0044424//intracellular part	-	-
Unigene8165_P1	GACN01024999	1.09243	-1.71261	PREDICTED: uncharacterized protein At2g39920-like [Glycine max]	--	Uncharacterized protein At2g39920 OS=Arabidopsis thaliana GN=At2g39920 PE=2 SV=2	--	--	-	-	-
Unigene8183_P1	GACN01025017	2.50747	-8.62397	callose synthase 5 [Arabidopsis thaliana]	Beta vulgaris clone SB3, complete sequence	Callose synthase 5 OS=Arabidopsis thaliana GN=CALS5 PE=1 SV=1	--	callose synthase [EC:2.4.1.-]	GO:0043234//protein complex	-	-
Unigene8223_P1	GACN01025057	2.21201	-3.26989	PREDICTED: potassium channel SKOR-like [Glycine max]	Vitis vinifera contig VV78X224685.8, whole genome shotgun sequence	Potassium channel GORK OS=Arabidopsis thaliana GN=GORK PE=1 SV=2	FOG: Ankyrin repeat	26S proteasome non-ATPase regulatory subunit 10	-	GO:0005267//potassium channel activity	-
Unigene8312_P1	GACN01025146	1.10872	-1.90139	--	--	--	--	--	-	-	-
Unigene8399_P1	GACN01025233	1.27614	-2.07298	uncharacterized protein [Arabidopsis thaliana] >gi|330254602|gb|AEC09696.1| uncharacterized protein [Arabidopsis thaliana]	Vitis vinifera contig VV78X237783.6, whole genome shotgun sequence	--	--	--	GO:0043231//intracellular membrane-bounded organelle	-	-
Unigene849_P1	GACN01017730	2.50747	-2.92411	T32E20.5 [Arabidopsis thaliana]	--	Putative AC9 transposase OS=Zea mays PE=4 SV=1	--	--	-	-	-
Unigene8556_P1	GACN01025388	1.09909	-1.43752	--	--	--	--	--	-	-	-
Unigene8601_P1	GACN01025432	2.4182	-2.58869	--	--	--	--	--	-	-	-
Unigene8658_P1	GACN01025489	1.03798	-1.14967	Exostosin-2 [Medicago truncatula] >gi|355477427|gb|AES58630.1| Exostosin-2 [Medicago truncatula]	Ricinus communis catalytic, putative, mRNA	Probable glycosyltransferase At3g07620 OS=Arabidopsis thaliana GN=At3g07620 PE=3 SV=1	--	--	GO:0044464//cell part	-	-
Unigene8901_P1	GACN01025731	1.33754	-10.4835	--	--	--	--	--	-	-	-
Unigene8972_P1	GACN01025802	1.4103	-1.03359	E3 SUMO-protein ligase MMS21 [Arabidopsis thaliana] >gi|75151435|sp|Q8GYH7.1|NSE2_ARATH RecName: Full=E3 SUMO-protein ligase MMS21; AltName: Full=MMS21 homolog; Short=AtMMS21; AltName: Full=Protein HIGH PLOIDY 2 >gi|111074302|gb|ABH04524.1| At3g15150 [Arabidopsis thaliana] >gi|332642104|gb|AEE75625.1| E3 SUMO-protein ligase MMS21 [Arabidopsis thaliana]	Populus trichocarpa clone POP025-E19, complete sequence	E3 SUMO-protein ligase MMS21 OS=Arabidopsis thaliana GN=MMS21 PE=1 SV=1	--	--	-	-	-
Unigene9083_P1	GACN01025913	1.18905	-1.08499	PREDICTED: HVA22-like protein k-like [Glycine max]	Vitis vinifera, whole genome shotgun sequence, contig VV78X041967.5, clone ENTAV 115	HVA22-like protein k OS=Arabidopsis thaliana GN=HVA22K PE=2 SV=1	--	--	-	-	-
Unigene9399_P1	GACN01026229	1.84534	-2.8172	--	--	--	--	--	-	-	-
Unigene9544_P1	GACN01026374	1.23539	-3.19055	Putative gag-pol polyprotein, identical [Solanum demissum]	--	Retrovirus-related Pol polyprotein from transposon TNT 1-94 OS=Nicotiana tabacum PE=2 SV=1	--	5'-3' exoribonuclease 2 [EC:3.1.13.-]	-	GO:0005488//binding	-
Unigene9546_P1	GACN01026376	3.65495	-1.38806	--	--	--	--	--	-	-	-
Unigene9600_P1	GACN01026430	1.45312	-1.85621	phosphoprotein phosphatase inhibitor [Arabidopsis thaliana] >gi|15215638|gb|AAK91364.1| AT5g52200/F17P19_10 [Arabidopsis thaliana] >gi|21435989|gb|AAM51572.1| AT5g52200/F17P19_10 [Arabidopsis thaliana] >gi|332008799|gb|AED96182.1| phosphoprotein phosphatase inhibitor [Arabidopsis thaliana]	Solanum lycopersicum cDNA, clone: LEFL2009K08, HTC in fruit	--	--	--	-	-	-
