# Supplementary material for: Transcriptomic insights into antagonistic effects of gibberellin and abscisic acid on petal growth in Gerbera hybrida
Source: Front Plant Sci. 2015 Mar 17;6:168. doi: 10.3389/fpls.2015.00168 (PMC4362084; doi:10.3389/fpls.2015.00168)
Supplement: Supplementary file 9 [file Table9.XLSX]

## Sheet: Table S9
Supplemental Table S9. Putative antagonistic regulation by GA and ABA: genes that are down-regulated by GA but up-regulated by ABA from 2 h to 12 h during the treatment period.
GeneID	NCBI accession No.	logGA12/GA2h	logABA12/ABA2h	Nr-annotation	Nt-annotation	Swissprot-annotation	COG-Function-Description	ko_definition	GO Component	GO Function	GO Process
CL1019.Contig1_P1	GACN01003052	-6.51966	1.5536	RecName: Full=Valine N-monooxygenase 1; AltName: Full=Cytochrome P450 79D1 >gi|6739527|gb|AAF27289.1|AF140613_1 N-hydroxylating cytochrome P450 [Manihot esculenta]	Arabidopsis lyrata subsp. lyrata CYP79C2, mRNA	Valine N-monooxygenase 1 OS=Manihot esculenta GN=CYP79D1 PE=1 SV=1	Cytochrome P450	cytochrome P450, family 79, subfamily A, polypeptide 2 [EC:1.14.13.-]	-	-	-
CL1867.Contig1_P1	GACN01005160	-1.39942	2.01699	PREDICTED: uncharacterized protein LOC100802860 [Glycine max]	Solanum lycopersicum cDNA, clone: LEFL3153A21, HTC in root	--	--	--	-	GO:0004721//phosphoprotein phosphatase activity	-
CL3116.Contig3_P1	GACN01008084	-3.92373	1.96341	PREDICTED: ABC transporter G family member 39-like [Glycine max]	Medicago truncatula chromosome 7 BAC clone mth2-53m12, complete sequence	ABC transporter G family member 39 OS=Arabidopsis thaliana GN=ABCG39 PE=2 SV=1	ABC-type multidrug transport system, ATPase component	U4/U6 small nuclear ribonucleoprotein PRP3	-	-	-
CL372.Contig2_P1	GACN01001301	-7.60077	3.90739	RecName: Full=Bidirectional sugar transporter SWEET14; Short=OsSWEET14	Solanum lycopersicum cDNA, clone: LEFL2014I23, HTC in fruit	Bidirectional sugar transporter SWEET14 OS=Oryza sativa subsp. japonica GN=SWEET14 PE=2 SV=1	--	--	GO:0031224//intrinsic to membrane	-	-
CL4066.Contig2_P1	GACN01010139	-1.21722	1.22061	PREDICTED: probable protein phosphatase 2C 6-like [Glycine max]	Mesembryanthemum crystallinum clone Mpc2 protein phosphatase-2C (PP2C) mRNA, complete cds	Protein phosphatase 2C 56 OS=Arabidopsis thaliana GN=ABI1 PE=1 SV=2	Serine/threonine protein phosphatase	protein phosphatase 2C [EC:3.1.3.16]	-	-	GO:0010118//stomatal movement
CL4639.Contig1_P1	GACN01011291	-1.52898	2.34116	PREDICTED: zeatin O-glucosyltransferase-like [Glycine max]	Solanum lycopersicum cDNA, clone: LEFL1025AC12, HTC in leaf	Zeatin O-glucosyltransferase OS=Phaseolus lunatus GN=ZOG1 PE=2 SV=1	--	cis-zeatin O-glucosyltransferase [EC:2.4.1.215]	-	-	-
CL6667.Contig2_P1	GACN01014961	-1.86509	2.00877	uncharacterized protein [Arabidopsis thaliana] >gi|330252261|gb|AEC07355.1| uncharacterized protein [Arabidopsis thaliana]	--	Protein ycf2 (Fragment) OS=Oenothera picensis GN=ycf2 PE=3 SV=1	RNA-binding proteins (RRM domain)	nucleolin	GO:0043231//intracellular membrane-bounded organelle	-	-
CL6797.Contig2_P1	GACN01015171	-1.26592	1.98688	PREDICTED: uncharacterized protein LOC100816012 [Glycine max]	--	--	--	--	-	-	-
CL699.Contig2_P1	GACN01002221	-5.11712	1.40931	neutral invertase [Daucus carota]	PREDICTED: Vitis vinifera neutral invertase (NIN1), mRNA	--	--	--	-	GO:0004553//hydrolase activity, hydrolyzing O-glycosyl compounds	-
CL7163.Contig1_P1	GACN01015786	-2.17189	4.23779	H0112G12.6 [Oryza sativa Indica Group]	Oryza sativa Japonica Group chromosome 11 clone OSJNBa0062M03 map near S6115, complete sequence	Retrovirus-related Pol polyprotein from transposon TNT 1-94 OS=Nicotiana tabacum PE=2 SV=1	--	exopolyphosphatase [EC:3.6.1.11]	-	-	-
CL839.Contig1_P1	GACN01002579	-2.19949	3.08604	AT4g17280/dl4675c [Arabidopsis thaliana] >gi|27363428|gb|AAO11633.1| At4g17280/dl4675c [Arabidopsis thaliana]	--	Auxin-induced in root cultures protein 12 OS=Arabidopsis thaliana GN=AIR12 PE=1 SV=3	--	--	-	-	-
Unigene10509_P1	GACN01027325	-1.58	8.40465	F17L21.7 [Arabidopsis thaliana]	--	--	--	--	-	-	-
Unigene11512_P1	GACN01028323	-2.28608	1.594	conserved hypothetical protein [Ricinus communis] >gi|223541216|gb|EEF42771.1| conserved hypothetical protein [Ricinus communis]	--	--	--	--	-	-	-
Unigene11587_P1	GACN01028398	-2.01038	4.97589	PREDICTED: GDSL esterase/lipase At2g23540-like [Glycine max]	Arabidopsis thaliana GDSL esterase/lipase (AT2G23540) mRNA, complete cds	GDSL esterase/lipase At2g23540 OS=Arabidopsis thaliana GN=At2g23540 PE=2 SV=1	Phospholipase/lecithinase/hemolysin	zeta-carotene desaturase [EC:1.14.99.30]	-	-	-
Unigene13922_P1	GACN01030719	-1.10191	1.81623	nitrate transporter [Citrus trifoliata]	Arabidopsis thaliana chromosome 3, complete sequence	Probable peptide/nitrate transporter At1g18880 OS=Arabidopsis thaliana GN=At1g18880 PE=2 SV=1	Dipeptide/tripeptide permease	solute carrier family 15 (peptide/histidine transporter), member 3/4	-	-	GO:0015833//peptide transport
Unigene17355_P1	GACN01034132	-2.3629	2.83488	PREDICTED: similar to ATGDU3 (ARABIDOPSIS THALIANA GLUTAMINE DUMPER 3) [Vitis vinifera]	--	--	--	--	-	-	-
Unigene22813_P1	GACN01039518	-1.96391	1.20658	PREDICTED: nitrate transporter 1.4-like [Glycine max]	Solanum lycopersicum cDNA, clone: LEFL1080AH10, HTC in leaf	Nitrate transporter 1.4 OS=Arabidopsis thaliana GN=NRT1.4 PE=1 SV=1	Dipeptide/tripeptide permease	solute carrier family 15 (peptide/histidine transporter), member 3/4	-	-	GO:0006950//response to stress
Unigene22924_P1	GACN01039629	-1.35508	1.18464	ethylene-responsive transcription factor WIN1 [Arabidopsis thaliana] >gi|75338622|sp|Q9XI33.1|WIN1_ARATH RecName: Full=Ethylene-responsive transcription factor WIN1; AltName: Full=Protein SHINE 1; AltName: Full=Protein WAX INDUCER 1 >gi|5103834|gb|AAD39664.1|AC007591_29 Similar to gb|AB008104 ethylene responsive element binding factor 2 from Arabidopsis thaliana and contains an PF|00847 AP2 domai…	Arabidopsis thaliana ethylene-responsive transcription factor WIN1 (SHN1) mRNA, complete cds	Ethylene-responsive transcription factor WIN1 OS=Arabidopsis thaliana GN=WIN1 PE=2 SV=1	--	EREBP-like factor	-	-	GO:0000160//two-component signal transduction system (phosphorelay)
Unigene23668_P1	GACN01040373	-1.23321	1.791	OLE-4 [Coffea canephora]	Vitis vinifera contig VV78X110874.6, whole genome shotgun sequence	Oleosin 1 OS=Prunus dulcis GN=OLE1 PE=2 SV=1	--	--	GO:0016020//membrane	-	-
Unigene25060_P1	GACN01041751	-1.07263	2.30762	dehydrin [Helianthus annuus]	Aster tripolium mRNA for dehydrin, complete cds	Dehydrin DHN1 OS=Zea mays GN=DHN1 PE=1 SV=2	--	phospholipase D [EC:3.1.4.4]	-	-	-
Unigene25241_P1	GACN01041932	-2.45791	1.51481	PREDICTED: aspartic proteinase nepenthesin-1-like [Glycine max]	Solanum lycopersicum cDNA, clone: LEFL1009AD11, HTC in leaf	Aspartic proteinase nepenthesin-1 OS=Nepenthes gracilis GN=nep1 PE=1 SV=1	--	[EC:2.7.1.-]	-	-	-
Unigene25826_P1	GACN01042517	-1.91656	1.04418	receptor-like protein kinase precursor [Glycine max] >gi|212717139|gb|ACJ37411.1| receptor-like protein kinase [Glycine max]	Lotus japonicus genomic DNA, chromosome 1, clone: LjT39G11, TM0195a, complete sequence	Probable LRR receptor-like serine/threonine-protein kinase At4g36180 OS=Arabidopsis thaliana GN=At4g36180 PE=1 SV=1	Serine/threonine protein kinase	protein brassinosteroid insensitive 1 [EC:2.7.10.1 2.7.11.1]	-	-	-
Unigene26679_P1	GACN01043369	-2.8127	1.40369	CYP77A6 [Arabidopsis lyrata subsp. lyrata] >gi|297328523|gb|EFH58942.1| CYP77A6 [Arabidopsis lyrata subsp. lyrata]	Arabidopsis thaliana chromosome 3, complete sequence	Cytochrome P450 77A1 (Fragment) OS=Solanum melongena GN=CYP77A1 PE=2 SV=1	--	[EC:1.14.-.-]	-	GO:0016709//oxidoreductase activity, acting on paired donors, with incorporation or reduction of molecular oxygen, NADH or NADPH as one donor, and incorporation of one atom of oxygen	-
Unigene27229_P1	GACN01043915	-1.58846	1.24095	Peptide transporter family [Medicago truncatula] >gi|355493385|gb|AES74588.1| Peptide transporter family [Medicago truncatula]	Arabidopsis thaliana chromosome 5, complete sequence	Probable peptide/nitrate transporter At5g14940 OS=Arabidopsis thaliana GN=At5g14940 PE=2 SV=1	--	solute carrier family 15 (peptide/histidine transporter), member 3/4	-	-	-
Unigene2769_P1	GACN01019634	-1.20981	1.93632	uncharacterized protein [Arabidopsis thaliana] >gi|17979549|gb|AAL50109.1| At1g33800/F14M2_23 [Arabidopsis thaliana] >gi|20453345|gb|AAM19911.1| At1g33800/F14M2_23 [Arabidopsis thaliana] >gi|332193505|gb|AEE31626.1| uncharacterized protein [Arabidopsis thaliana]	Vitis vinifera contig VV78X136395.4, whole genome shotgun sequence	Leucine-rich repeat extensin-like protein 5 OS=Arabidopsis thaliana GN=LRX5 PE=2 SV=2	--	phospholipase D [EC:3.1.4.4]	-	-	-
Unigene3481_P1	GACN01020340	-1.69047	6.33019	PREDICTED: uncharacterized protein LOC100813475 [Glycine max]	--	--	--	--	-	-	-
Unigene4147_P1	GACN01020997	-1.49253	2.42335	xyloglucan endotransglucosylase-hydrolase XTH3 precursor [Solanum lycopersicum] >gi|42795462|gb|AAS46241.1| xyloglucan endotransglucosylase-hydrolase XTH3 [Solanum lycopersicum]	Actinidia hemsleyana xyloglucan endotransglucosylase/hydrolase 9 mRNA, complete cds	Probable xyloglucan endotransglucosylase/hydrolase protein 25 OS=Arabidopsis thaliana GN=XTH25 PE=2 SV=2	Beta-glucanase/Beta-glucan synthetase	xyloglucan:xyloglucosyl transferase TCH4 [EC:2.4.1.207]	-	-	-
Unigene4688_P1	GACN01021534	-2.73354	4.8021	white-brown-complex ABC transporter family [Populus trichocarpa] >gi|222864302|gb|EEF01433.1| white-brown-complex ABC transporter family [Populus trichocarpa]	Vitis vinifera, whole genome shotgun sequence, contig VV78X016929.13, clone ENTAV 115	ABC transporter G family member 6 OS=Arabidopsis thaliana GN=ABCG6 PE=2 SV=1	--	U4/U6 small nuclear ribonucleoprotein PRP3	-	-	-
Unigene4839_P1	GACN01021684	-1.58693	5.27876	--	--	--	--	--	-	-	-
Unigene7369_P1	GACN01024204	-1.15853	1.72285	PREDICTED: probable nucleoredoxin 2-like [Glycine max]	Solanum lycopersicum cDNA, clone: LEFL1056CF11, HTC in leaf	Probable nucleoredoxin 2 OS=Oryza sativa subsp. japonica GN=Os01g0794400 PE=2 SV=1	--	--	-	GO:0003824//catalytic activity	-
Unigene8848_P1	GACN01025678	-1.12884	1.06602	--	Eleutherococcus senticosus clone AS543 microsatellite sequence	--	--	--	-	-	-
Unigene9555_P1	GACN01026385	-1.71409	2.02425	PREDICTED: transmembrane protein 189-like [Glycine max]	Brassica rapa subsp. pekinensis clone KBrH012K23, complete sequence	Formin-like protein 2 OS=Arabidopsis thaliana GN=FH2 PE=2 SV=1	--	ubiquitin-conjugating enzyme E2 variant	-	-	GO:0019538//protein metabolic process
Unigene9814_P1	GACN01026642	-1.12879	1.21638	AP2 domain class transcription factor [Malus x domestica]	Vitis vinifera contig VV79X001649.6, whole genome shotgun sequence	Dehydration-responsive element-binding protein 3 OS=Arabidopsis thaliana GN=DREB3 PE=2 SV=1	--	EREBP-like factor	-	-	GO:0010468//regulation of gene expression
