# Supplementary material for: Transcriptomic insights into antagonistic effects of gibberellin and abscisic acid on petal growth in Gerbera hybrida
Source: Front Plant Sci. 2015 Mar 17;6:168. doi: 10.3389/fpls.2015.00168 (PMC4362084; doi:10.3389/fpls.2015.00168)
Supplement: Supplementary file 10 [file Table10.XLSX]

## Sheet: Table S10
Supplemental Table S10. List of hormone signal transduction pathway genes after GA or ABA treatments.
	Hormone pathway	Gene ID	NCBI accession No.	Annotation	Expression
GA 2h
	Auxin	Unigene25663_P1	GACN01042354	Auxin-responsive protein IAA (ARF)	Down
		CL1844.Contig1_P1	GACN01005104	Auxin responsive GH3 gene family (GH3)	Down
		Unigene9052_P1	GACN01025882	SAUR family protein	Down
	Cytokenine	Unigene26048_P1	GACN01042739	Two-component response regulator ARR-B family	Down
	Gibberellin	CL1934.Contig1_P1	GACN01005343	Gibberellin receptor GID1	Down
		CL1934.Contig2_P1	GACN01005344	Gibberellin receptor GID1	Down
		CL2585.Contig1_P1	GACN01006886	F-box protein GID2	Down
		Unigene16592_P1	GACN01033373	F-box protein GID2	Down
		Unigene20905_P1	GACN01037631	F-box protein GID2	Down
		Unigene25828_P1	GACN01042519	DELLA protein	Up
		CL5911.Contig1_P1	GACN01013623	DELLA protein	Down
	Abscisic acid	Unigene22997_P1	GACN01039702	Abscisic acid receptor PYR/PYL family	Down
	Ethylene	Unigene16655_P1	GACN01033436	Serine/threonine-protein kinase CTR1 [EC:2.7.11.1]	Down
	Brassinosteriod	CL3224.Contig1_P1	GACN01008317	Brassinosteroid insensitive 1-associated receptor kinase 1	Down
		CL2363.Contig3_P1	GACN01006367	Brassinosteroid insensitive 1-associated receptor kinase 1	Down
		Unigene25779_P1	GACN01042470	Brassinosteroid insensitive 1-associated receptor kinase 1	Down
		Unigene17043_P1	GACN01033821	Protein brassinosteroid insensitive 1 [EC:2.7.10.1 2.7.11.1]	Down
		Unigene5248_P1	GACN01022090	Protein brassinosteroid insensitive 1 [EC:2.7.10.1 2.7.11.1]	Down
		CL5451.Contig2_P1	GACN01012790	Protein brassinosteroid insensitive 1 [EC:2.7.10.1 2.7.11.1]	Down
		Unigene538_P1	GACN01017420	Protein brassinosteroid insensitive 1 [EC:2.7.10.1 2.7.11.1]	Down
		CL4903.Contig1_P1	GACN01011786	Protein brassinosteroid insensitive 1 [EC:2.7.10.1 2.7.11.1]	Down
	Jasmonic acid	Unigene16732_P1	GACN01033513	Transcription factor MYC2	Down
		Unigene12339_P1	GACN01029145	Transcription factor MYC2	Down
	Salicylic acid	Unigene4291_P1	GACN01021140	Transcription factor TGA	Down
GA 12h
	Auxin	CL4762.Contig2_P1	GACN01011538	Auxin-responsive protein IAA	Up
		Unigene12267_P1	GACN01029073	Auxin-responsive protein IAA	Up
		CL5831.Contig1_P1	GACN01013493	SAUR family protein	Up
	Cytokenin	CL1859.Contig1_P1	GACN01005142	Histidine kinase 3(cytokinin receptor) [EC:2.7.13.3]	Up
		CL507.Contig2_P1	GACN01001679	Histidine kinase 3(cytokinin receptor) [EC:2.7.13.3]	Up
	Gibberellin	Unigene20447_P1	GACN01037174	Gibberellin receptor GID1	Up
		Unigene10298_P1	GACN01027120	Gibberellin receptor GID1	Up
		CL1934.Contig2_P1	GACN01005344	Gibberellin receptor GID1	Down
		CL1934.Contig1_P1	GACN01005343	Gibberellin receptor GID1	Down
		CL2585.Contig1_P1	GACN01006886	F-box protein GID2	Down
		Unigene16592_P1	GACN01033373	F-box protein GID2	Down
		Unigene20905_P1	GACN01037631	F-box protein GID2	Down
		Unigene25828_P1	GACN01042519	DELLA protein	Up
		Unigene26352_P1	GACN01043043	DELLA protein	Up
	Abscisic acid	CL2746.Contig1_P1	GACN01007244	Protein phosphatase 2C [EC:3.1.3.16]	Up
		CL3646.Contig4_P1	GACN01009228	Protein phosphatase 2C [EC:3.1.3.16]	Up
		Unigene26930_P1	GACN01043620	Protein phosphatase 2C [EC:3.1.3.16]	Up
	Ethylene	CL7116.Contig1_P1	GACN01015714	MPK6	Up
		Unigene1525_P1	GACN01018393	Ethylene receptor	Up
		Unigene10096_P1	GACN01026922	Ethylene receptor	Up
	Brassinosteriod	Unigene16192_P1	GACN01032976	Protein brassinosteroid insensitive 1 [EC:2.7.10.1 2.7.11.1]	Up
		Unigene27382_P1	GACN01044068	Protein brassinosteroid insensitive 1 [EC:2.7.10.1 2.7.11.1]	Up
		Unigene27439_P1	GACN01044125	Protein brassinosteroid insensitive 1 [EC:2.7.10.1 2.7.11.1]	Up
		CL6542.Contig2_P1	GACN01014746	Protein brassinosteroid insensitive 1 [EC:2.7.10.1 2.7.11.1]	Up
		Unigene732_P1	GACN01017614	Protein brassinosteroid insensitive 1 [EC:2.7.10.1 2.7.11.1]	Up
		Unigene28766_P1	GACN01045446	Protein brassinosteroid insensitive 1 [EC:2.7.10.1 2.7.11.1]	Up
		Unigene11126_P1	GACN01027938	Protein brassinosteroid insensitive 1 [EC:2.7.10.1 2.7.11.1]	Up
		Unigene2580_P1	GACN01019445	Protein brassinosteroid insensitive 1 [EC:2.7.10.1 2.7.11.1]	Down
		Unigene25826_P1	GACN01042517	Protein brassinosteroid insensitive 1 [EC:2.7.10.1 2.7.11.1]	Down
		Unigene2895_P1	GACN01019760	Protein brassinosteroid insensitive 1 [EC:2.7.10.1 2.7.11.1]	Down
		Unigene28849_P1	GACN01045528	Protein brassinosteroid insensitive 1 [EC:2.7.10.1 2.7.11.1]	Down
		Unigene9211_P1	GACN01026041	BRI1 kinase inhibitor 1	Down
		CL211.Contig1_P1	GACN01000873	Xyloglucan:xyloglucosyl transferase TCH4 [EC:2.4.1.207]	Up
	Jasmonic acid	Unigene2048_P1	GACN01018913	Transcription factor MYC2	Up
	Salicylic acid	CL4629.Contig1_P1	GACN01011273	Transcription factor TGA	Up
		Unigene10013_P1	GACN01026840	Transcription factor TGA	Up
		CL3286.Contig1_P1	GACN01008455	Transcription factor TGA	Down
		Unigene4291_P1	GACN01021140	Transcription factor TGA	Down
		Unigene11662_P1	GACN01028473	Transcription factor TGA	Down
ABA 2h
	Auxin	Unigene11574_P1	GACN01028385	Auxin-responsive protein IAA (ARF)	Up
		CL4374.Contig1_P1	GACN01010780	Auxin-responsive protein IAA (ARF)	Up
		Unigene26538_P1	GACN01043228	Auxin-responsive protein IAA (ARF)	Up
		Unigene14527_P1	GACN01031324	Auxin-responsive protein IAA (ARF)	Up
		Unigene13616_P1	GACN01030413	Auxin-responsive protein IAA (ARF)	Up
		Unigene7961_P1	GACN01024796	Auxin-responsive protein IAA (ARF)	Up
		Unigene20503_P1	GACN01037229	Auxin-responsive protein IAA (ARF)	Up
		Unigene23603_P1	GACN01040308	Auxin-responsive protein IAA (ARF)	Up
		Unigene24854_P1	GACN01041545	Auxin-responsive protein IAA (ARF)	Up
		Unigene2706_P1	GACN01019571	Auxin-responsive protein IAA (ARF)	Up
		CL247.Contig2_P1	GACN01000971	Auxin responsive GH3 gene family	Up
		CL1844.Contig1_P1	GACN01005104	Auxin responsive GH4 gene family	Down
		Unigene22166_P1	GACN01038885	SAUR family protein	Up
		Unigene11475_P1	GACN01028286	SAUR family protein	Down
		Unigene1986_P1	GACN01018851	SAUR family protein	Down
		Unigene6191_P1	GACN01023030	SAUR family protein	Down
	cytokinin	Unigene2489_P1	GACN01019354	cytokinin receptor	Up
		CL21.Contig4_P1	GACN01000080	cytokinin receptor	Up
		Unigene23018_P1	GACN01039723	cytokinin receptor	Up
		CL117.Contig1_P1	GACN01000406	cytokinin receptor	Up
		Unigene12158_P1	GACN01028964	cytokinin receptor	Down
		Unigene13012_P1	GACN01029817	cytokinin receptor	Down
		CL507.Contig1_P1	GACN01001678	cytokinin receptor	Down
		CL2731.Contig2_P1	GACN01007208	Two-component response regulator ARR-B family	Up
		Unigene9374_P1	GACN01026204	Two-component response regulator ARR-B family	Up
		Unigene26830_P1	GACN01043520	Two-component response regulator ARR-B family	Up
		Unigene14319_P1	GACN01031116	Two-component response regulator ARR-B family	Up
		CL2731.Contig1_P1	GACN01007207	Two-component response regulator ARR-B family	Up
		Unigene9023_P1	GACN01025853	Two-component response regulator ARR-B family	Up
	Gibberellin	CL3262.Contig2_P1	GACN01008407	Gibberellin receptor GID1	Down
		Unigene12651_P1	GACN01029456	Gibberellin receptor GID1	Down
		Unigene16618_P1	GACN01033399	F-box protein GID2	Up
		Unigene28247_P1	GACN01044927	DELLA protein	Up
		CL2032.Contig2_P1	GACN01005560	DELLA protein	Up
		CL2504.Contig1_P1	GACN01006686	DELLA protein	Down
	Abscicis acid	CL4065.Contig1_P1	GACN01010136	Abscisic acid receptor PYR/PYL family	Up
		Unigene26815_P1	GACN01043505	Abscisic acid receptor PYR/PYL family	Down
		CL3646.Contig2_P1	GACN01009226	Protein phosphatase 2C [EC:3.1.3.16]	Up
		CL3646.Contig4_P1	GACN01009228	Protein phosphatase 2C [EC:3.1.3.16]	Up
		CL4066.Contig1_P1	GACN01010138	Protein phosphatase 2C [EC:3.1.3.16]	Up
		Unigene23760_P1	GACN01040465	Protein phosphatase 2C [EC:3.1.3.16]	Up
		Unigene20766_P1	GACN01037492	Protein phosphatase 2C [EC:3.1.3.16]	Up
		CL4740.Contig1_P1	GACN01011497	Protein phosphatase 2C [EC:3.1.3.16]	Up
		CL7718.Contig1_P1	GACN01016677	Protein phosphatase 2C [EC:3.1.3.16]	Up
		CL5152.Contig3_P1	GACN01012252	Protein phosphatase 2C [EC:3.1.3.16]	Up
		CL5152.Contig1_P1	GACN01012250	Protein phosphatase 2C [EC:3.1.3.16]	Up
		CL2294.Contig3_P1	GACN01006207	Protein phosphatase 2C [EC:3.1.3.16]	Up
		CL4066.Contig2_P1	GACN01010139	Protein phosphatase 2C [EC:3.1.3.16]	Up
		CL5762.Contig1_P1	GACN01013364	Protein phosphatase 2C [EC:3.1.3.16]	Up
		Unigene14666_P1	GACN01031463	Protein phosphatase 2C [EC:3.1.3.16]	Up
		Unigene28780_P1	GACN01045460	Protein phosphatase 2C [EC:3.1.3.16]	Up
		CL5414.Contig1_P1	GACN01012716	Protein phosphatase 2C [EC:3.1.3.16]	Up
		CL5376.Contig1_P1	GACN01012642	Protein phosphatase 2C [EC:3.1.3.16]	Up
		CL308.Contig2_P1	GACN01001124	Protein phosphatase 2C [EC:3.1.3.16]	Up
		Unigene2942_P1	GACN01019807	Protein phosphatase 2C [EC:3.1.3.16]	Up
		CL2294.Contig1_P1	GACN01006205	Protein phosphatase 2C [EC:3.1.3.16]	Up
		CL864.Contig3_P1	GACN01002649	Protein phosphatase 2C [EC:3.1.3.16]	Up
		CL5152.Contig2_P1	GACN01012251	Protein phosphatase 2C [EC:3.1.3.16]	Up
		Unigene14241_P1	GACN01031038	Protein phosphatase 2C [EC:3.1.3.16]	Up
		CL3646.Contig3_P1	GACN01009227	Protein phosphatase 2C [EC:3.1.3.16]	Up
		Unigene14093_P1	GACN01030890	Serine/threonine-protein kinase SRK2 [EC:2.7.11.1]	Up
		CL3231.Contig1_P1	GACN01008340	Serine/threonine-protein kinase SRK2 [EC:2.7.11.1]	Up
		Unigene2857_P1	GACN01019722	Serine/threonine-protein kinase SRK2 [EC:2.7.11.1]	Up
		CL639.Contig2_P1	GACN01002050	Serine/threonine-protein kinase SRK2 [EC:2.7.11.1]	Up
		Unigene28411_P1	GACN01045091	ABA responsive element binding factor	Up
		CL144.Contig2_P1	GACN01000714	ABA responsive element binding factor	Up
	Ethylene	CL5774.Contig1_P1	GACN01013386	Ethylene receptor [EC:2.7.13.-]	Up
		Unigene2497_P1	GACN01019362	Ethylene receptor [EC:2.7.13.-]	Up
		Unigene28807_P1	GACN01045487	Ethylene receptor [EC:2.7.13.-]	Up
		CL757.Contig1_P1	GACN01002349	Ethylene receptor [EC:2.7.13.-]	Up
		Unigene24703_P1	GACN01041394	Ethylene receptor [EC:2.7.13.-]	Up
		CL597.Contig3_P1	GACN01001959	Serine/threonine-protein kinase CTR1 [EC:2.7.11.1]	Up
		Unigene9084_P1	GACN01025914	Serine/threonine-protein kinase CTR1 [EC:2.7.11.1]	Up
		CL7521.Contig2_P1	GACN01016380	Serine/threonine-protein kinase CTR1 [EC:2.7.11.1]	Up
		Unigene11399_P1	GACN01028210	Serine/threonine-protein kinase CTR1 [EC:2.7.11.1]	Up
		Unigene29023_P1	GACN01045701	Serine/threonine-protein kinase CTR1 [EC:2.7.11.1]	Up
		CL1994.Contig2_P1	GACN01005480	Serine/threonine-protein kinase CTR1 [EC:2.7.11.1]	Up
		Unigene20916_P1	GACN01037642	Serine/threonine-protein kinase CTR1 [EC:2.7.11.1]	Up
		Unigene22830_P1	GACN01039535	Serine/threonine-protein kinase CTR1 [EC:2.7.11.1]	Up
		Unigene19485_P1	GACN01036226	Serine/threonine-protein kinase CTR1 [EC:2.7.11.1]	Up
		Unigene9422_P1	GACN01026252	Serine/threonine-protein kinase CTR1 [EC:2.7.11.1]	Up
		Unigene246_P1	GACN01017129	Serine/threonine-protein kinase CTR1 [EC:2.7.11.1]	Up
		Unigene9606_P1	GACN01026436	Serine/threonine-protein kinase CTR1 [EC:2.7.11.1]	Up
		CL4450.Contig4_P1	GACN01010938	Mitogen-activated protein kinase 6 [EC:2.7.11.24]	Up
		CL7116.Contig2_P1	GACN01015715	Mitogen-activated protein kinase 6 [EC:2.7.11.24]	Up
		CL7116.Contig1_P1	GACN01015714	Mitogen-activated protein kinase 6 [EC:2.7.11.24]	Up
		Unigene23890_P1	GACN01040595	Mitogen-activated protein kinase 6 [EC:2.7.11.24]	Up
		CL7555.Contig1_P1	GACN01016440	EIN3-binding F-box protein 1	Up
		CL214.Contig2_P1	GACN01000883	Ethylene insensitive 3-like 3 protein	Up
	Brassinosteroid	Unigene27439_P1	GACN01044125	Brassinosteroid insensitive 1-associated receptor kinase 1 [EC:2.7.10.1 2.7.11.1]	Up
		CL524.Contig1_P1	GACN01001720	Brassinosteroid insensitive 1-associated receptor kinase 1 [EC:2.7.10.1 2.7.11.1]	Up
		Unigene2036_P1	GACN01018901	Brassinosteroid insensitive 1-associated receptor kinase 1 [EC:2.7.10.1 2.7.11.1]	Up
		Unigene5446_P1	GACN01022285	Brassinosteroid insensitive 1-associated receptor kinase 1 [EC:2.7.10.1 2.7.11.1]	Up
		Unigene18152_P1	GACN01034918	Brassinosteroid insensitive 1-associated receptor kinase 1 [EC:2.7.10.1 2.7.11.1]	Up
		Unigene29277_P1	GACN01045954	Brassinosteroid insensitive 1-associated receptor kinase 1 [EC:2.7.10.1 2.7.11.1]	Up
		CL6542.Contig2_P1	GACN01014746	Brassinosteroid insensitive 1-associated receptor kinase 1 [EC:2.7.10.1 2.7.11.1]	Up
		Unigene9641_P1	GACN01026471	Brassinosteroid insensitive 1-associated receptor kinase 1 [EC:2.7.10.1 2.7.11.1]	Up
		CL6629.Contig1_P1	GACN01014890	Brassinosteroid insensitive 1-associated receptor kinase 1 [EC:2.7.10.1 2.7.11.1]	Up
		Unigene870_P1	GACN01017751	Brassinosteroid insensitive 1-associated receptor kinase 1 [EC:2.7.10.1 2.7.11.1]	Up
		Unigene7813_P1	GACN01024648	Brassinosteroid insensitive 1-associated receptor kinase 1 [EC:2.7.10.1 2.7.11.1]	Up
		CL2620.Contig1_P1	GACN01006964	Brassinosteroid insensitive 1-associated receptor kinase 1 [EC:2.7.10.1 2.7.11.1]	Up
		CL7313.Contig1_P1	GACN01016034	Brassinosteroid insensitive 1-associated receptor kinase 1 [EC:2.7.10.1 2.7.11.1]	Up
		CL2620.Contig2_P1	GACN01006965	Brassinosteroid insensitive 1-associated receptor kinase 1 [EC:2.7.10.1 2.7.11.1]	Up
		Unigene10916_P1	GACN01027728	Brassinosteroid insensitive 1-associated receptor kinase 1 [EC:2.7.10.1 2.7.11.1]	Up
		Unigene2512_P1	GACN01019377	Brassinosteroid insensitive 1-associated receptor kinase 1 [EC:2.7.10.1 2.7.11.1]	Up
		Unigene181_P1	GACN01017064	Brassinosteroid insensitive 1-associated receptor kinase 1 [EC:2.7.10.1 2.7.11.1]	Up
		CL2511.Contig1_P1	GACN01006701	Brassinosteroid insensitive 1-associated receptor kinase 1 [EC:2.7.10.1 2.7.11.1]	Up
		CL7771.Contig2_P1	GACN01016758	Brassinosteroid insensitive 1-associated receptor kinase 1 [EC:2.7.10.1 2.7.11.1]	Up
		CL1653.Contig7_P1	GACN01004647	Brassinosteroid insensitive 1-associated receptor kinase 1 [EC:2.7.10.1 2.7.11.1]	Up
		CL5338.Contig1_P1	GACN01012570	Brassinosteroid insensitive 1-associated receptor kinase 1 [EC:2.7.10.1 2.7.11.1]	Up
		CL7246.Contig1_P1	GACN01015927	Brassinosteroid insensitive 1-associated receptor kinase 1 [EC:2.7.10.1 2.7.11.1]	Down
		Unigene25079_P1	GACN01041770	Brassinosteroid insensitive 1-associated receptor kinase 1 [EC:2.7.10.1 2.7.11.1]	Down
		CL572.Contig2_P1	GACN01001895	Brassinosteroid insensitive 1-associated receptor kinase 1 [EC:2.7.10.1 2.7.11.1]	Down
		Unigene23357_P1	GACN01040062	Brassinosteroid insensitive 1-associated receptor kinase 1 [EC:2.7.10.1 2.7.11.1]	Down
		Unigene25537_P1	GACN01042228	Brassinosteroid insensitive 1-associated receptor kinase 1 [EC:2.7.10.1 2.7.11.1]	Down
		Unigene18229_P1	GACN01034993	Protein brassinosteroid insensitive 1 [EC:2.7.10.1 2.7.11.1]	Up
		Unigene29471_P1	GACN01046148	Protein brassinosteroid insensitive 1 [EC:2.7.10.1 2.7.11.1]	Up
		CL5071.Contig1_P1	GACN01012098	Protein brassinosteroid insensitive 1 [EC:2.7.10.1 2.7.11.1]	Up
		Unigene29362_P1	GACN01046039	Protein brassinosteroid insensitive 1 [EC:2.7.10.1 2.7.11.1]	Up
		Unigene11510_P1	GACN01028321	Protein brassinosteroid insensitive 1 [EC:2.7.10.1 2.7.11.1]	Up
		CL524.Contig1_P1	GACN01001720	Protein brassinosteroid insensitive 1 [EC:2.7.10.1 2.7.11.1]	Up
		Unigene8583_P1	GACN01025415	Protein brassinosteroid insensitive 1 [EC:2.7.10.1 2.7.11.1]	Up
		Unigene17054_P1	GACN01033832	Protein brassinosteroid insensitive 1 [EC:2.7.10.1 2.7.11.1]	Up
		CL6025.Contig1_P1	GACN01013839	Protein brassinosteroid insensitive 1 [EC:2.7.10.1 2.7.11.1]	Up
		Unigene11660_P1	GACN01028471	Protein brassinosteroid insensitive 1 [EC:2.7.10.1 2.7.11.1]	Up
		CL4325.Contig3_P1	GACN01010680	Protein brassinosteroid insensitive 1 [EC:2.7.10.1 2.7.11.1]	Up
		CL4956.Contig2_P1	GACN01011889	Protein brassinosteroid insensitive 1 [EC:2.7.10.1 2.7.11.1]	Up
		CL4903.Contig1_P1	GACN01011786	Protein brassinosteroid insensitive 1 [EC:2.7.10.1 2.7.11.1]	Up
		CL6556.Contig7_P1	GACN01014778	Protein brassinosteroid insensitive 1 [EC:2.7.10.1 2.7.11.1]	Up
		CL1010.Contig1_P1	GACN01003032	Protein brassinosteroid insensitive 1 [EC:2.7.10.1 2.7.11.1]	Up
		CL6025.Contig2_P1	GACN01013840	Protein brassinosteroid insensitive 1 [EC:2.7.10.1 2.7.11.1]	Up
		CL2891.Contig1_P1	GACN01007583	Protein brassinosteroid insensitive 1 [EC:2.7.10.1 2.7.11.1]	Up
		Unigene26598_P1	GACN01043288	Protein brassinosteroid insensitive 1 [EC:2.7.10.1 2.7.11.1]	Up
		Unigene15092_P1	GACN01031886	Protein brassinosteroid insensitive 1 [EC:2.7.10.1 2.7.11.1]	Up
		Unigene29761_P1	GACN01046436	Protein brassinosteroid insensitive 1 [EC:2.7.10.1 2.7.11.1]	Up
		Unigene8531_P1	GACN01025363	Protein brassinosteroid insensitive 1 [EC:2.7.10.1 2.7.11.1]	Up
		Unigene21371_P1	GACN01038096	Protein brassinosteroid insensitive 1 [EC:2.7.10.1 2.7.11.1]	Up
		CL7349.Contig2_P1	GACN01016096	Protein brassinosteroid insensitive 1 [EC:2.7.10.1 2.7.11.1]	Up
		CL7349.Contig1_P1	GACN01016095	Protein brassinosteroid insensitive 1 [EC:2.7.10.1 2.7.11.1]	Up
		Unigene15077_P1	GACN01031871	Protein brassinosteroid insensitive 1 [EC:2.7.10.1 2.7.11.1]	Up
		Unigene5340_P1	GACN01022181	Protein brassinosteroid insensitive 1 [EC:2.7.10.1 2.7.11.1]	Up
		CL6216.Contig1_P1	GACN01014175	Protein brassinosteroid insensitive 1 [EC:2.7.10.1 2.7.11.1]	Up
		Unigene14747_P1	GACN01031543	Protein brassinosteroid insensitive 1 [EC:2.7.10.1 2.7.11.1]	Up
		Unigene4692_P1	GACN01021538	Protein brassinosteroid insensitive 1 [EC:2.7.10.1 2.7.11.1]	Up
		CL7771.Contig2_P1	GACN01016758	Protein brassinosteroid insensitive 1 [EC:2.7.10.1 2.7.11.1]	Up
		Unigene26141_P1	GACN01042832	Protein brassinosteroid insensitive 1 [EC:2.7.10.1 2.7.11.1]	Up
		CL2139.Contig1_P1	GACN01005815	Protein brassinosteroid insensitive 1 [EC:2.7.10.1 2.7.11.1]	Up
		Unigene2157_P1	GACN01019022	Protein brassinosteroid insensitive 1 [EC:2.7.10.1 2.7.11.1]	Down
		CL572.Contig2_P1	GACN01001895	Protein brassinosteroid insensitive 1 [EC:2.7.10.1 2.7.11.1]	Down
		Unigene23357_P1	GACN01040062	Protein brassinosteroid insensitive 1 [EC:2.7.10.1 2.7.11.1]	Down
		Unigene19096_P1	GACN01035841	Protein brassinosteroid insensitive 1 [EC:2.7.10.1 2.7.11.1]	Down
		CL4937.Contig2_P1	GACN01011847	Protein brassinosteroid insensitive 1 [EC:2.7.10.1 2.7.11.1]	Down
		Unigene2895_P1	GACN01019760	Protein brassinosteroid insensitive 1 [EC:2.7.10.1 2.7.11.1]	Down
		CL7770.Contig2_P1	GACN01016755	BR-signaling kinase [EC:2.7.11.1]	Up
		Unigene26445_P1	GACN01043135	Serine/threonine-protein phosphatase BSU1 [EC:3.1.3.16]	Up
		Unigene13463_P1	GACN01030260	Protein brassinosteroid insensitive 2 [EC:2.7.11.1]	Up
		Unigene928_P1	GACN01017809	Xyloglucan:xyloglucosyl transferase TCH4 [EC:2.4.1.207]	Up
		CL211.Contig1_P1	GACN01000873	Xyloglucan:xyloglucosyl transferase TCH4 [EC:2.4.1.207]	Up
	Jasmonic acid	CL247.Contig2_P1	GACN01000971	Auxin-responsive protein	Up
		CL4365.Contig1_P1	GACN01010761	Coronatine-insensitive protein 1	Up
		CL3515.Contig1_P1	GACN01008957	Jasmonate ZIM domain-containing protein (JAZ)	Up
		Unigene8285_P1	GACN01025119	Jasmonate ZIM domain-containing protein (JAZ)	Up
		CL62.Contig1_P1	GACN01000213	Transcription factor MYC2	Up
		CL317.Contig1_P1	GACN01001173	Transcription factor MYC2	Up
		Unigene675_P1	GACN01017557	Transcription factor MYC2	Up
		CL5432.Contig1_P1	GACN01012751	Transcription factor MYC2	Up
		Unigene2073_P1	GACN01018938	Transcription factor MYC2	Up
		CL4692.Contig1_P1	GACN01011410	Transcription factor MYC2	Up
	Salicylic acid	Unigene11662_P1	GACN01028473	Transcription factor TGA	Up
		Unigene4291_P1	GACN01021140	Transcription factor TGA	Up
		Unigene561_P1	GACN01017443	Zeaxanthin epoxidase (ABA1) [EC:1.14.13.90]	Up
		Unigene416_P1	GACN01017298	Violaxanthin de-epoxidase( NPQ1) [EC:1.10.99.3]	Up
		Unigene1293_P1	GACN01018169	9-cis-epoxycarotenoid dioxygenase (NCED) [EC:1.13.11.51]	Up
		CL361.Contig1_P1	GACN01001277	9-cis-epoxycarotenoid dioxygenase (NCED) [EC:1.13.11.51]	Up
		CL535.Contig2_P1	GACN01001759	Xanthoxin dehydrogenase (ABA2) [EC:1.1.1.288]	Up
		CL535.Contig1_P1	GACN01001758	Xanthoxin dehydrogenase (ABA2) [EC:1.1.1.288]	Up
		Unigene19038_P1	GACN01035785	Abscisic-aldehyde oxidase (AAO3) [EC:1.2.3.14]	Up
		Unigene19919_P1	GACN01036657	Abscisic-aldehyde oxidase (AAO3) [EC:1.2.3.14]	Up
		Unigene29240_P1	GACN01045917	Abscisic-aldehyde oxidase (AAO3) [EC:1.2.3.14]	Up
		Unigene29249_P1	GACN01045926	(+)-abscisic acid 8'-hydroxylase [EC:1.14.13.93]	Up
ABA 12h
	Auxin	Unigene11065_P1	GACN01027877	Auxin influx carrier (AUX1 LAX family)	Up
		Unigene13500_P1	GACN01030297	Auxin-responsive protein IAA	Up
		Unigene9163_P1	GACN01025993	Auxin-responsive protein IAA	Down
		CL3860.Contig1_P1	GACN01009672	Auxin response factor (ARF)	Up
		Unigene2706_P1	GACN01019571	Auxin response factor (ARF)	Up
		Unigene13500_P1	GACN01030297	Auxin-responsive protein IAA	Up
		Unigene9163_P1	GACN01025993	Auxin-responsive protein IAA	Down
		Unigene15563_P1	GACN01032355	Auxin responsive GH3 gene family	Up
		CL247.Contig1_P1	GACN01000970	Auxin responsive GH3 gene family	Up
		Unigene9052_P1	GACN01025882	SAUR family protein	Up
		Unigene1986_P1	GACN01018851	SAUR family protein	Down
		Unigene5159_P1	GACN01022001	SAUR family protein	Down
	cytokinin	Unigene2489_P1	GACN01019354	Arabidopsis histidine kinase 2/3/4 (cytokinin receptor) [EC:2.7.13.3]	Up
		Unigene21626_P1	GACN01038351	Arabidopsis histidine kinase 2/3/4 (cytokinin receptor) [EC:2.7.13.3]	Down
		CL5629.Contig2_P1	GACN01013135	Arabidopsis histidine kinase 2/3/4 (cytokinin receptor) [EC:2.7.13.3]	Down
		Unigene26830_P1	GACN01043520	Two-component response regulator ARR-B family	Up
	Gibberellin	Unigene10281_P1	GACN01027103	Gibberellin receptor GID1 [EC:3.-.-.-]	Up
		Unigene10298_P1	GACN01027120	Gibberellin receptor GID1 [EC:3.-.-.-]	Up
		Unigene14100_P1	GACN01030897	DELLA protein	Up
		CL943.Contig1_P1	GACN01002835	DELLA protein	Up
		Unigene23277_P1	GACN01039982	DELLA protein	Up
		CL4830.Contig1_P1	GACN01011650	DELLA protein	Down
	Abscisic acid	CL5898.Contig2_P1	GACN01013604	Abscisic acid receptor PYR/PYL family	Down
		CL5898.Contig1_P1	GACN01013603	Abscisic acid receptor PYR/PYL family	Down
		Unigene26815_P1	GACN01043505	Abscisic acid receptor PYR/PYL family	Down
		Unigene9787_P1	GACN01026615	Abscisic acid receptor PYR/PYL family	Down
		CL3646.Contig4_P1	GACN01009228	Protein phosphatase 2C [EC:3.1.3.16]	Up
		Unigene20766_P1	GACN01037492	Protein phosphatase 2C [EC:3.1.3.16]	Up
		CL4066.Contig2_P1	GACN01010139	Protein phosphatase 2C [EC:3.1.3.16]	Up
		CL4740.Contig1_P1	GACN01011497	Protein phosphatase 2C [EC:3.1.3.16]	Up
		Unigene26930_P1	GACN01043620	Protein phosphatase 2C [EC:3.1.3.16]	Up
		CL3646.Contig3_P1	GACN01009227	Protein phosphatase 2C [EC:3.1.3.16]	Up
		Unigene9264_P1	GACN01026094	Protein phosphatase 2C [EC:3.1.3.16]	Up
		CL864.Contig3_P1	GACN01002649	Protein phosphatase 2C [EC:3.1.3.16]	Up
		Unigene2942_P1	GACN01019807	Protein phosphatase 2C [EC:3.1.3.16]	Up
		CL5152.Contig3_P1	GACN01012252	Protein phosphatase 2C [EC:3.1.3.16]	Up
	Ethylene	Unigene11258_P1	GACN01028069	Serine/threonine-protein kinase CTR1 [EC:2.7.11.1]	Up
		Unigene9084_P1	GACN01025914	Serine/threonine-protein kinase CTR1 [EC:2.7.11.1]	Up
		Unigene44_P1	GACN01016928	Serine/threonine-protein kinase CTR1 [EC:2.7.11.1]	Up
		CL274.Contig2_P1	GACN01001050	Serine/threonine-protein kinase CTR1 [EC:2.7.11.1]	Up
		CL7116.Contig1_P1	GACN01015714	Mitogen-activated protein kinase 6 [EC:2.7.11.24]	Up
		CL7555.Contig1_P1	GACN01016440	EIN3-binding F-box protein	Up
		Unigene26226_P1	GACN01042917	EIN3-binding F-box protein	Up
	Brassinosteriod	CL172.Contig1_P1	GACN01000776	Brassinosteroid insensitive 1-associated receptor kinase 1 [EC:2.7.10.1 2.7.11.1]	Up
		Unigene27382_P1	GACN01044068	Brassinosteroid insensitive 1-associated receptor kinase 1 [EC:2.7.10.1 2.7.11.1]	Up
		Unigene2036_P1	GACN01018901	Brassinosteroid insensitive 1-associated receptor kinase 1 [EC:2.7.10.1 2.7.11.1]	Up
		Unigene7736_P1	GACN01024571	Brassinosteroid insensitive 1-associated receptor kinase 1 [EC:2.7.10.1 2.7.11.1]	Up
		Unigene17665_P1	GACN01034441	Brassinosteroid insensitive 1-associated receptor kinase 1 [EC:2.7.10.1 2.7.11.1]	Up
		Unigene10916_P1	GACN01034441	Brassinosteroid insensitive 1-associated receptor kinase 1 [EC:2.7.10.1 2.7.11.1]	Up
		Unigene16942_P1	GACN01033720	Brassinosteroid insensitive 1-associated receptor kinase 1 [EC:2.7.10.1 2.7.11.1]	Up
		CL4766.Contig2_P1	GACN01011546	Brassinosteroid insensitive 1-associated receptor kinase 1 [EC:2.7.10.1 2.7.11.1]	Up
		Unigene732_P1	GACN01017614	Brassinosteroid insensitive 1-associated receptor kinase 1 [EC:2.7.10.1 2.7.11.1]	Up
		CL6542.Contig2_P1	GACN01014746	Brassinosteroid insensitive 1-associated receptor kinase 1 [EC:2.7.10.1 2.7.11.1]	Up
		Unigene9641_P1	GACN01026471	Brassinosteroid insensitive 1-associated receptor kinase 1 [EC:2.7.10.1 2.7.11.1]	Up
		Unigene25537_P1	GACN01042228	Brassinosteroid insensitive 1-associated receptor kinase 1 [EC:2.7.10.1 2.7.11.1]	Down
		CL2049.Contig1_P1	GACN01005603	Brassinosteroid insensitive 1-associated receptor kinase 1 [EC:2.7.10.1 2.7.11.1]	Down
		Unigene8531_P1	GACN01025363	Protein brassinosteroid insensitive 1 [EC:2.7.10.1 2.7.11.1]	Up
		Unigene741_P1	GACN01017623	Protein brassinosteroid insensitive 1 [EC:2.7.10.1 2.7.11.1]	Up
		Unigene5340_P1	GACN01022181	Protein brassinosteroid insensitive 1 [EC:2.7.10.1 2.7.11.1]	Up
		Unigene5248_P1	GACN01022090	Protein brassinosteroid insensitive 1 [EC:2.7.10.1 2.7.11.1]	Up
		Unigene21371_P1	GACN01038096	Protein brassinosteroid insensitive 1 [EC:2.7.10.1 2.7.11.1]	Up
		CL7349.Contig1_P1	GACN01016095	Protein brassinosteroid insensitive 1 [EC:2.7.10.1 2.7.11.1]	Up
		CL4903.Contig1_P1	GACN01011786	Protein brassinosteroid insensitive 1 [EC:2.7.10.1 2.7.11.1]	Up
		Unigene29733_P1	GACN01046408	Protein brassinosteroid insensitive 1 [EC:2.7.10.1 2.7.11.1]	Up
		Unigene29931_P1	GACN01046606	Protein brassinosteroid insensitive 1 [EC:2.7.10.1 2.7.11.1]	Up
		Unigene2895_P1	GACN01019760	Protein brassinosteroid insensitive 1 [EC:2.7.10.1 2.7.11.1]	Down
		Unigene2157_P1	GACN01019022	Protein brassinosteroid insensitive 1 [EC:2.7.10.1 2.7.11.1]	Down
		Unigene12737_P1	GACN01029542	Protein brassinosteroid insensitive 1 [EC:2.7.10.1 2.7.11.1]	Down
		Unigene9797_P1	GACN01026625	Xyloglucan:xyloglucosyl transferase TCH4 [EC:2.4.1.207]	Up
		Unigene4147_P1	GACN01020997	Xyloglucan:xyloglucosyl transferase TCH4 [EC:2.4.1.207]	Up
		CL211.Contig1_P1	GACN01000873	Xyloglucan:xyloglucosyl transferase TCH4 [EC:2.4.1.207]	Up
		Unigene928_P1	GACN01017809	Xyloglucan:xyloglucosyl transferase TCH4 [EC:2.4.1.207]	Up
	Jasmonic acid	Unigene15563_P1	GACN01032355	Jasmonic acid-amino synthetase	Up
		CL247.Contig1_P1	GACN01000970	Jasmonic acid-amino synthetase	Up
		CL3515.Contig1_P1	GACN01008957	Jasmonate ZIM domain-containing protein	Up
		Unigene8285_P1	GACN01025119	Jasmonate ZIM domain-containing protein	Up
		CL5432.Contig1_P1	GACN01012751	Transcription factor MYC2	Up
		Unigene16732_P1	GACN01033513	Transcription factor MYC2	Up
		Unigene10034_P1	GACN01026860	Transcription factor MYC2	Up
		Unigene20694_P1	GACN01037420	Transcription factor MYC2	Down
	Salicylic acid	Unigene11662_P1	GACN01028473	Transcription factor TGA	Up
		Unigene25870_P1	GACN01042561	Transcription factor TGA	Up
